# Supplementary material for: Bacterial Communities in Women with Bacterial Vaginosis: High Resolution Phylogenetic Analyses Reveal Relationships of Microbiota to Clinical Criteria
Source: PLoS One. 2012 Jun 18;7(6):e37818. doi: 10.1371/journal.pone.0037818 (PMC3377712; doi:10.1371/journal.pone.0037818)
Supplement: Table S3 — Meta data for individual study participants. (XLSX) [file pone.0037818.s006.xlsx]

## Sheet: metadata
specimen	menses	nugent	amsel	pH	vag_fluid	clue	whiff	race
p4z2r18	no	10	pos		Abnormal	many	pos	White
p4z2r38	no	8	pos	5.3	Abnormal	many	neg	Black
p4z2r15	no	0	neg	4.4	Normal	absent	neg	Black
p4z2r39	no	0	neg	4.4	Normal	absent	neg	White
p4z1r18	no	0	neg	4	Abnormal	absent	neg	White
p4z2r12	no	8	neg	4.7	Normal	absent	neg	Asian
p4z2r16	no	8	pos	6	Abnormal	few	pos	Asian
p4z2r17	no	0	neg	4	Normal	absent	neg	Asian
p4z1r4	no	4	neg	4.7	Normal	absent	neg	Black
p2z1r31	no	10	pos	5.5	Abnormal	many	pos	Asian
p4z1r10	no	1	neg	4.4	Normal	absent	neg	White
p4z1r12	no	0	neg	4.7	Abnormal	few	neg	White
p4z2r5	no	0	neg	4.4	Normal	few	neg	Black
p4z2r6	yes	0	neg	5.3	Normal	absent	neg	White
p4z1r21	no	4	neg	4.4	Normal	absent	neg	White
p2z1r32	no	10	pos	5.3	Normal	many	pos	White
p4z1r78	no	0	neg	4.4	Normal	absent	neg	White
p4z1r9	yes	0	neg	6	Normal	absent	neg	Black
p3z2r55	no	8	pos	5.8	Abnormal	many	neg	Black
p3z2r63	no	8	pos	5.3	Abnormal	many	pos	White
p2z1r33	no	10	pos	5.3	Abnormal	many	pos	White
p4z1r23	no	1	neg	5.3	Normal	absent	neg	Black
p4z2r68	no	0	neg	4.4	Normal	absent	neg	White
p3z2r3	no	0	neg	4.4	Normal	absent	neg	Don't Know/Does not wish to answer
p3z2r73	no	4	neg	4.4		absent	neg	White
p4z1r26	no	0	neg	5	Normal	absent	neg	White
p4z1r27	no	7	neg	5.3	Abnormal	absent	neg	Black
p3z2r15	no	0	neg	4	Normal	absent	neg	Black
p2z1r34	no	8	pos	5.3	Abnormal	many	neg	American Indian or Alaska Native
p2z1r35	no	1	pos	5.3	Abnormal	many	neg	White
p2z1r36	no	0	neg	5		few	neg	Black
p2z1r67	no	0	neg	4	Normal	absent	neg	American Indian or Alaska Native
p3z2r79	no	8	pos	6.1	Abnormal	many	pos	Black
p4z1r8	no	8			Normal			American Indian or Alaska Native
p4z1r80	no	0	neg	4.4	Normal	absent	neg	White
p4z2r21	yes	4	neg	5.8	Normal	absent	neg	White
p3z2r65	no	10	pos	6	Abnormal	many	neg	Black
p4z1r29	no	8	pos	5.8	Abnormal	few	pos	Mixed
p4z1r30	no	0	neg	4	Normal	absent	neg	White
p2z1r40	no	0	neg	4	Normal	absent	neg	Black
p2z1r69	no	8	neg	5.8		absent	neg	Black
p2z1r42	no	9	pos	5.8	Abnormal	many	pos	White
p4z2r61	no	0	neg	5	Normal	absent	neg	White
p4z1r11	no	8	neg	5.8	Normal	absent	neg	Black
p4z1r62	no	0	neg	4	Normal	absent	neg	Don't Know/Does not wish to answer
p2z1r79	no	6	pos	5		few	pos	Black
p2z1r30	no	8	pos	5.3	Abnormal	many	pos	White
p2z1r37	no	8	pos	5.8	Abnormal	many	pos	Black
p3z1r64	no	0	neg	4.5	Normal	absent	neg	Black
p2z1r39	no	8	pos	5.3		many	pos	White
p4z1r69	no	8	pos	5.3	Abnormal	many	pos	Mixed
p3z2r7	no	0	neg	4	Normal	absent	neg	Black
p2z1r41	no	8	pos	5	Abnormal	many	neg	Black
p4z1r72	no	2	neg	5	Normal	absent	neg	Mixed
p4z1r31	no	9	pos	5.3	Abnormal	many	pos	American Indian or Alaska Native
p2z1r66	no	8	pos	5.3	Abnormal	many	pos	Asian
p4z2r3	no	0	neg	4.4	Normal	absent	neg	White
p3z2r18	no	8	pos	5.3	Abnormal	many	pos	White
p4z1r19	no	2	neg	4	Normal	absent	neg	Asian
p4z1r13	no	8	neg	5.3	Abnormal	absent	neg	White
p4z1r14	no	0	neg	4	Normal	absent	neg	Mixed
p3z2r21	no	8	pos	5.8	Abnormal	many	pos	Black
p4z1r33	no	1	neg	4.4	Normal	absent	neg	White
p4z1r15	no	1	neg	4.7	Normal	absent	neg	White
p3z1r22	yes	7	pos	5	Normal	many	pos	White
p4z1r34	no	10	pos	5.3	Abnormal	many	pos	Native Hawaiian or Pacific Islander
p4z1r3	no	8	neg	5.8	Abnormal	absent	neg	White
p2z1r47	no	9	pos	5	Abnormal	many	pos	White
p4z1r24	no	10	neg	5	Abnormal	absent	pos	Black
p4z2r25	no	0	neg	4	Normal	absent	neg	White
p3z2r26	no	0	neg	4.4		absent	neg	Black
p3z2r68	no	0	neg	4		absent	neg	Black
p4z1r35	no	8	pos	5.3	Abnormal	many	pos	Black
p4z2r28	no	4	neg	4.7	Normal	absent	neg	White
p4z1r71	no	0	neg	4.4	Normal	absent	neg	White
p3z2r49	no	10	pos	5.3	Abnormal	many	pos	Black
p4z1r73	no	7	neg	5.6	Abnormal	absent	pos	Black
p3z2r75	no	10	pos	5.6	Abnormal	many	pos	Black
p4z1r16	no	0	neg	4.3	Normal	absent	neg	White
p3z1r78	no	0	neg	4.7		absent	neg	Black
p4z1r76	no	10	pos	5.3	Abnormal	many	pos	Black
p4z1r36	yes	8	neg	5.8	Abnormal	few	neg	Black
p4z1r77	no	8	pos	5.3	Abnormal	many	pos	Asian
p3z2r78	no	8	pos	5.3	Abnormal	many	pos	White
p4z1r79	yes	0	neg	4	Normal	absent	neg	White
p3z1r80	no	10	pos	4.7	Abnormal	many	neg	Black
p4z1r1	no	0	neg	4	Normal	absent	neg	Don't Know/Does not wish to answer
p3z1r2	no	8	pos	5.3	Abnormal	many	pos	Black
p3z1r3	no	8	pos	5.5	Abnormal	many	pos	Black
p3z1r4	no	8	pos	5.3	Abnormal	many	neg	Black
p3z1r5	no	8	neg	5	Abnormal	few	neg	Black
p3z1r6	no	8	pos	4.7	Abnormal	few	pos	Black
p4z1r5	yes	0	neg	5.7	Normal	absent	neg	White
p4z1r37	no	0	neg	4	Normal	absent	neg	Native Hawaiian or Pacific Islander
p4z1r22	no	0	neg	4	Normal	absent	neg	Mixed
p3z2r8	no	10	pos	5.3	Abnormal	many	pos	Black
p3z1r37	no	2	neg	4.4	Normal	few	neg	White
p3z1r10	no	8	neg	5.3	Normal	absent	neg	Black
p4z1r25	no	8	pos	5.7	Abnormal	few	pos	Mixed
p3z1r36	no	0	neg	4	Normal	absent	neg	White
p3z2r12	no	2	pos	5	Abnormal	few	neg	White
p3z2r13	no	7	neg	4.7		absent	neg	Black
p4z1r28	no	8	pos	5.3	Abnormal	few	pos	Don't Know/Does not wish to answer
p4z1r32	no	0	neg	4	Normal	absent	neg	Mixed
p3z1r14	no	0	neg	4.4	Normal	absent	neg	White
p3z1r30	no	8	pos	5.3	Abnormal	many	pos	White
p3z2r16	no	8	neg	5.5	Abnormal	absent	pos	Black
p4z1r39	no	8	pos	5.5	Abnormal	many	pos	American Indian or Alaska Native
p3z1r38	no	8	pos	5.5	Abnormal	many	pos	White
p3z1r32	no	0	neg	4.4	Normal	absent	neg	White
p3z1r33	yes	8	pos	5.8	Abnormal	many	pos	Black
p4z1r6	no	10	pos	5.8	Abnormal	many	pos	White
p4z1r42	no	8	pos	5.8	Abnormal	many	pos	Black
p4z1r7	no	5	neg	5	Normal	absent	neg	Don't Know/Does not wish to answer
p4z2r35	no	5	neg	5		absent	neg	Don't Know/Does not wish to answer
p1z2r19	no	8	pos	4.7	Abnormal	few	pos	White
p3z1r71	no	0	neg	4	Normal	absent	neg	Black
p4z2r72	no	0	neg	4	Normal	absent	neg	White
p4z2r73	no	0	neg	4		absent	neg	Asian
p4z2r37	no	10	pos	5	Abnormal	many	pos	Mixed
p4z2r7	no	0	neg	4	Normal	absent	neg	American Indian or Alaska Native
p4z1r61	no	8	pos	5.6	Abnormal	many	pos	Mixed
p4z2r23	no	8	pos	5.6	Abnormal	many	pos	White
p3z1r65	no	10	pos	5.8	Abnormal	many	pos	Black
p3z1r75	no	8	pos	5.6	Abnormal	many	pos	White
p3z2r30	no	8	pos	5.3	Abnormal	few	neg	Native Hawaiian or Pacific Islander
p4z2r8	no	3	neg	5.3	Abnormal	absent	neg	Mixed
p3z2r6	no	0	neg	5	Normal	absent	neg	Native Hawaiian or Pacific Islander
p4z1r64	no	7	neg	5	Normal	absent	neg	Asian
p3z1r35	no	0	neg	4	Normal	absent	neg	White
p3z2r76	no	0	neg	4	Normal	absent	neg	White
p3z1r77	no	8	neg	5	Normal	few	neg	White
p1z1r2	no	0	neg	4.5	Normal	absent	neg	White
p3z1r68	no	0	neg	4	Normal	absent	neg	White
p3z1r66	no	0	neg	4.4	Normal	absent	neg	White
p4z1r38	no	8	pos	5.3	Abnormal	many	neg	Don't Know/Does not wish to answer
p1z1r34	yes	8	pos	5	Abnormal	few	pos	White
p3z1r9	no	8	pos	6.1		many	pos	Black
p3z1r13	no	8	pos	5.4	Abnormal	many	pos	Black
p3z1r24	no	8	neg	5.8	Abnormal	absent	neg	Black
p4z1r65	no	8	pos	5.8	Abnormal	many	pos	Asian
p4z2r36	no	8	pos	5.6		many	pos	White
p3z1r79	no	8	pos	5	Abnormal	many	pos	White
p4z1r66	no	8	pos	5.6	Abnormal	many	pos	White
p3z1r19	no	8	neg	5.6	Normal	few	neg	White
p3z1r42	no	0	neg	4	Abnormal	absent	neg	White
p4z2r29	no	0	neg	4.4	Normal	absent	neg	White
p4z2r67	no	0	neg	4	Normal	absent	neg	White
p3z1r21	no	8	pos	5.3		many	pos	Black
p2z1r70	no	10	neg	5.3	Normal	absent	neg	Black
p3z2r22	no	0	neg	4	Normal	absent	neg	White
p4z1r40	no	5	neg	5	Normal	absent	neg	Black
p4z1r68	no	9	pos	5.5	Abnormal	many	pos	Asian
p3z1r7	no	0	neg	4		absent	neg	Black
p3z1r72	no	0	neg	4	Normal	absent	neg	White
p3z2r28	no	0	neg	4	Normal	absent	neg	White
p4z1r47	no	0	neg	5	Normal	absent	neg	White
p3z1r73	no	0	neg	4		absent	neg	White
p4z2r9	no	8	neg	4.4	Normal	few	neg	Mixed
p3z2r17	no	8	pos	5.3	Abnormal	few	neg	Black
p3z1r76	no	7	pos	5.8	Abnormal	many	pos	Black
p4z2r31	no	0	neg	4	Normal	absent	neg	White
p3z1r1	no	10	pos	5.6	Abnormal	many	pos	White
p4z2r32	no	0	neg	4.4	Normal	absent	neg	White
p3z2r2	no	8	pos	5.3	Abnormal	many	pos	Asian
p3z2r31	no	8	pos	5.3	Abnormal	few	neg	Don't Know/Does not wish to answer
p4z2r2	no	8	pos	5.6	Abnormal	many	pos	Black
p3z2r71	no	6	neg	5.3	Normal	absent	neg	White
p4z2r33	no	4	neg	4.4	Normal	absent	neg	White
p3z1r34	no	1	neg	5	Normal	absent	neg	White
p4z2r34	yes	7	neg	4.7	Normal	absent	neg	White
p3z1r31	no	3	neg	4.7	Normal	absent	neg	White
p3z2r5	no	8	pos	5.3	Abnormal	many	pos	Asian
p4z2r4	no	0	neg	4.4	Normal	absent	neg	White
p3z1r28	no	0	neg	4.7		absent	neg	Black
p4z2r40	no	8	pos	5.6	Abnormal	many	pos	Black
p4z2r11	no	8	pos	4.7	Abnormal	few	pos	Black
p3z1r8	no	8	pos	5.3	Abnormal	many	pos	Black
p4z2r13	no	0	neg	4	Normal	absent	neg	White
p3z1r29	no	0	neg	4.4	Normal	absent	neg	White
p4z2r10	no	10	pos	5	Abnormal	many	pos	Black
p3z2r10	no	8	pos	5.4	Abnormal	many	pos	White
p4z2r50	no	0	neg	4	Normal	absent	neg	Black
p3z1r11	no	8	pos	5.3	Abnormal	many	pos	White
p4z2r62	no	0	neg	4	Normal	absent	neg	Mixed
p3z1r12	no	8	pos	5.8	Abnormal	few	pos	White
p4z2r63	no	0	neg	4	Normal	absent	neg	White
p3z1r62	no	0	neg	4.4	Normal	absent	neg	Black
p4z2r64	no	8	pos	5.3	Abnormal	many	pos	White
p3z1r63	no	0	neg	4.4	Normal	absent	neg	White
p4z2r65	no	0	neg	4.4	Normal	many	neg	White
p4z2r66	yes	9	pos	5.3	Abnormal	absent	pos	White
p3z1r15	no	10	pos	5.6	Abnormal	many	pos	Black
p4z2r69	no	0	neg	4	Normal	absent	neg	White
p3z1r16	no	8	pos	5	Abnormal	many	pos	Black
p3z1r17	no	1	neg	4.4	Normal	absent	neg	Black
p4z1r70	no	8	neg	5.3		few	neg	Asian
p4z2r14	no	8	pos	5.3	Abnormal	many	pos	Native Hawaiian or Pacific Islander
p3z1r69	no	1	neg	5		absent	neg	White
p3z1r55	no	0	neg	4	Normal	absent	neg	White
p3z1r61	no	8	pos	5.3	Abnormal	many	pos	White
p4z1r63	no	8	pos	5	Abnormal	few	pos	Asian
p3z1r18	no	7	pos	5.3	Abnormal	many	pos	Black
p4z1r67	no	8	pos	5.3	Abnormal	many	pos	Don't Know/Does not wish to answer
p3z1r25	no	0	neg	4.4	Abnormal	absent	neg	Black
p4z2r71	no	8	pos	5.3	Normal	many	pos	Black
p4z2r75	no	8	neg	5.3	Abnormal	few	neg	American Indian or Alaska native
p4z2r76	no	8	neg	5	Normal	few	neg	White
p4z2r77	no	3	neg	5	Normal	absent	neg	White
p4z2r78	no	8	pos	5.3	Abnormal	many	pos	Black
p4z2r79	no	0	neg	4.4	Normal	absent	neg	White
p4z2r80	no	0	neg	4.4	Normal	absent	neg	Black
p4z2r19	no	8	pos	5.3	Normal	many	pos	White
p4z2r22	no	6	pos	5	Abnormal	many	pos	Black
p4z2r24	no	8	pos	5.3	Abnormal	many	pos	Black
p4z2r26	no	8	pos	5.3	Abnormal	many	pos	White
p4z2r27	no	8	pos	5.6	Abnormal	few	pos	Black
p4z1r2	no	6	neg	5.6		absent	neg	White
p4z2r1	yes	8	pos	5.3	Abnormal	many	pos	Black
p4z2r30	no	9	pos	5.3	Abnormal	many	pos	Black
