# Supplementary material for: Bacterial Communities in Women with Bacterial Vaginosis: High Resolution Phylogenetic Analyses Reveal Relationships of Microbiota to Clinical Criteria
Source: PLoS One. 2012 Jun 18;7(6):e37818. doi: 10.1371/journal.pone.0037818 (PMC3377712; doi:10.1371/journal.pone.0037818)
Supplement: Table S5 — Presence/absence patterns of bacterial taxa associated with BV. (XLSX) [file pone.0037818.s008.xlsx]

## Sheet: presence-absence
	Nugent 0-6	Percent	Nugent 7-10	Percent	Totals (N)	Percent	P	P.adj.BH
Dialister sp. type 2	4	3.8835	88	75.2137	92	41.8182	3.24717e-16	4.9357e-14
Eggerthella sp. type 1	9	8.73786	99	84.6154	108	49.0909	1.09984e-15	8.35877e-14
Parvimonas micra	7	6.79612	85	72.6496	92	41.8182	4.81054e-14	2.43734e-12
Prevotella timonensis	9	8.73786	89	76.0684	98	44.5455	8.24275e-14	3.13224e-12
Atopobium vaginae	20	19.4175	107	91.453	127	57.7273	2.26555e-12	5.24252e-11
BVAB2	7	6.79612	76	64.9573	83	37.7273	2.41432e-12	5.24252e-11
Dialister micraerophilus	13	12.6214	91	77.7778	104	47.2727	2.31966e-12	5.24252e-11
Prevotella buccalis	3	2.91262	62	52.9915	65	29.5455	9.17931e-12	1.74407e-10
Megasphaera sp. type 1	13	12.6214	79	67.5214	92	41.8182	3.31391e-10	5.59683e-09
Aerococcus christensenii	20	19.4175	91	77.7778	111	50.4545	1.19513e-09	1.81659e-08
Porphyromonas asaccharolytica	4	3.8835	51	43.5897	55	25	4.16631e-09	5.27732e-08
Sneathia sanguinegens	14	13.5922	75	64.1026	89	40.4545	4.16369e-09	5.27732e-08
Leptotrichia amnionii	22	21.3592	91	77.7778	113	51.3636	5.66632e-09	6.62523e-08
Prevotella	4	3.8835	48	41.0256	52	23.6364	1.56506e-08	1.69921e-07
Mycoplasma hominis	6	5.82524	52	44.4444	58	26.3636	2.59551e-08	2.63012e-07
Lactobacillus jensenii	67	65.0485	21	17.9487	88	40	3.55283e-08	3.37519e-07
Anaerococcus prevotii/tetradius	3	2.91262	43	36.7521	46	20.9091	4.32165e-08	3.86407e-07
Prevotella bivia	17	16.5049	75	64.1026	92	41.8182	5.10595e-08	4.31169e-07
Gemella haemolysans	5	4.85437	47	40.1709	52	23.6364	7.60064e-08	5.77649e-07
Prevotella amnii	10	9.70874	59	50.4274	69	31.3636	7.39867e-08	5.77649e-07
Gardnerella vaginalis	39	37.8641	115	98.2906	154	70	9.02264e-08	6.53067e-07
BVAB3	1	0.970874	35	29.9145	36	16.3636	1.18638e-07	7.84043e-07
Megasphaera sp. type 2	1	0.970874	35	29.9145	36	16.3636	1.18638e-07	7.84043e-07
Prevotella disiens	5	4.85437	44	37.6068	49	22.2727	2.80074e-07	1.7738e-06
Lactobacillus crispatus	76	73.7864	33	28.2051	109	49.5455	1.6451e-06	1.00022e-05
Prevotella genogroup 3	4	3.8835	37	31.6239	41	18.6364	1.97562e-06	1.15498e-05
BVAB1	6	5.82524	41	35.0427	47	21.3636	2.88998e-06	1.62695e-05
Lactobacillus vaginalis	28	27.1845	4	3.4188	32	14.5455	3.9887e-06	2.1653e-05
Porphyromonas	4	3.8835	35	29.9145	39	17.7273	4.74317e-06	2.48607e-05
Prevotella genogroup 4	1	0.970874	26	22.2222	27	12.2727	7.13276e-06	3.61393e-05
Peptostreptococcus	8	7.76699	43	36.7521	51	23.1818	8.36759e-06	4.10282e-05
Fusobacterium nucleatum	1	0.970874	25	21.3675	26	11.8182	1.12724e-05	5.35441e-05
Bacteroides/Porphyromonas	1	0.970874	24	20.5128	25	11.3636	1.7826e-05	8.21075e-05
Coriobacteriaceae	0	0	15	12.8205	15	6.81818	0.000279184	0.00124812
Lactobacillus gasseri	35	33.9806	13	11.1111	48	21.8182	0.000290467	0.00126146
Arcanobacterium phocae	0	0	13	11.1111	13	5.90909	0.000717081	0.00295071
Fusobacteriaceae	1	0.970874	16	13.6752	17	7.72727	0.000718265	0.00295071
Sutterella	1	0.970874	15	12.8205	16	7.27273	0.00114577	0.0045831
Prevotella melaninogenica	4	3.8835	22	18.8034	26	11.8182	0.0013176	0.00513527
Sneathia	2	1.94175	17	14.5299	19	8.63636	0.00152294	0.00578716
Peptoniphilus harei	4	3.8835	21	17.9487	25	11.3636	0.00201456	0.00746862
Mobiluncus curtisii	1	0.970874	13	11.1111	14	6.36364	0.00292932	0.0106013
Campylobacter ureolyticus	0	0	10	8.54701	10	4.54545	0.00300667	0.0106282
Candidate Division TM7 vaginal	1	0.970874	12	10.2564	13	5.90909	0.00469662	0.0151891
Lachnospiraceae	1	0.970874	12	10.2564	13	5.90909	0.00469662	0.0151891
Peptoniphilus lacrimalis	1	0.970874	12	10.2564	13	5.90909	0.00469662	0.0151891
Porphyromonas sp. type 1	1	0.970874	12	10.2564	13	5.90909	0.00469662	0.0151891
Peptoniphilus	5	4.85437	20	17.094	25	11.3636	0.00720398	0.0228126
Aerococcus	1	0.970874	11	9.40171	12	5.45455	0.00754628	0.0234089
Mobiluncus mulieris	1	0.970874	10	8.54701	11	5	0.0121545	0.0369497
Lactobacillus coleohominis	16	15.534	6	5.12821	22	10	0.0148743	0.0443313
Mycoplasma	1	0.970874	9	7.69231	10	4.54545	0.0196316	0.0573846
Bifidobacterium breve	1	0.970874	8	6.83761	9	4.09091	0.0318112	0.091232
Eubacteriaceae/Lachnospiraceae	0	0	5	4.2735	5	2.27273	0.0359029	0.10106
Veillonella montpellierensis	8	7.76699	21	17.9487	29	13.1818	0.0379352	0.104839
Dialister propionicifaciens	3	2.91262	11	9.40171	14	6.36364	0.0569306	0.151976
Prevotella genogroup 7	2	1.94175	9	7.69231	11	5	0.0569911	0.151976
Actinomyces	0	0	4	3.4188	4	1.81818	0.0605824	0.156077
Bacillales	0	0	4	3.4188	4	1.81818	0.0605824	0.156077
Fusobacterium gonidiaformans	2	1.94175	8	6.83761	10	4.54545	0.0892108	0.222296
Peptostreptococcus stomatis	2	1.94175	8	6.83761	10	4.54545	0.0892108	0.222296
Actinobacteridae	0	0	3	2.5641	3	1.36364	0.104136	0.243519
Bifidobacterium	0	0	3	2.5641	3	1.36364	0.104136	0.243519
Dialister	0	0	3	2.5641	3	1.36364	0.104136	0.243519
Lactobacillales	0	0	3	2.5641	3	1.36364	0.104136	0.243519
Clostridium colicanis	6	5.82524	2	1.7094	8	3.63636	0.110167	0.249932
Escherichia coli	6	5.82524	2	1.7094	8	3.63636	0.110167	0.249932
Alistipes finegoldii	2	1.94175	0	0	2	0.909091	0.131743	0.282124
Bifidobacteriaceae	2	1.94175	7	5.98291	9	4.09091	0.139206	0.282124
Corynebacterium	2	1.94175	7	5.98291	9	4.09091	0.139206	0.282124
Megasphaera	2	1.94175	7	5.98291	9	4.09091	0.139206	0.282124
Megasphaera micronuciformis	1	0.970874	5	4.2735	6	2.72727	0.138842	0.282124
Porphyromonas uenonis	2	1.94175	7	5.98291	9	4.09091	0.139206	0.282124
Prevotella bergensis	1	0.970874	5	4.2735	6	2.72727	0.138842	0.282124
Sutterella wadsworthensis	2	1.94175	7	5.98291	9	4.09091	0.139206	0.282124
Anaerococcus	4	3.8835	10	8.54701	14	6.36364	0.171238	0.326162
Atopobium	0	0	2	1.7094	2	0.909091	0.184539	0.326162
Bacteroides faecis	0	0	2	1.7094	2	0.909091	0.184539	0.326162
Bilophila wadsworthia	0	0	2	1.7094	2	0.909091	0.184539	0.326162
Clostridiales Family XI. Incertae Sedis	0	0	2	1.7094	2	0.909091	0.184539	0.326162
Corynebacterineae	0	0	2	1.7094	2	0.909091	0.184539	0.326162
Delftia	0	0	2	1.7094	2	0.909091	0.184539	0.326162
Dialister/Megasphaera	0	0	2	1.7094	2	0.909091	0.184539	0.326162
Dialister pneumosintes	0	0	2	1.7094	2	0.909091	0.184539	0.326162
Eubacteriaceae/Ruminococcaceae	0	0	2	1.7094	2	0.909091	0.184539	0.326162
Eubacterium/Megasphaera	0	0	2	1.7094	2	0.909091	0.184539	0.326162
Staphylococcus	5	4.85437	2	1.7094	7	3.18182	0.191925	0.335318
Bifidobacterium bifidum	1	0.970874	4	3.4188	5	2.27273	0.229448	0.39632
Actinobacteria (class)	1	0.970874	0	0	1	0.454545	0.286516	0.48933
Actinobaculum massiliense	0	0	1	0.854701	1	0.454545	0.348108	0.552768
Actinomycetaceae	0	0	1	0.854701	1	0.454545	0.348108	0.552768
Anaerococcus prevotii	0	0	1	0.854701	1	0.454545	0.348108	0.552768
Atopobium minutum	1	0.970874	3	2.5641	4	1.81818	0.381846	0.552768
delta/epsilon subdivisions	1	0.970874	3	2.5641	4	1.81818	0.381846	0.552768
Haemophilus pittmaniae	1	0.970874	3	2.5641	4	1.81818	0.381846	0.552768
Lactobacillus kalixensis	1	0.970874	3	2.5641	4	1.81818	0.381846	0.552768
Moraxellaceae	1	0.970874	3	2.5641	4	1.81818	0.381846	0.552768
Moryella indoligenes	1	0.970874	3	2.5641	4	1.81818	0.381846	0.552768
Neisseria gonorrhoeae	1	0.970874	3	2.5641	4	1.81818	0.381846	0.552768
Porphyromonas bennonis	4	3.8835	8	6.83761	12	5.45455	0.349193	0.552768
Porphyromonas endodontalis	1	0.970874	3	2.5641	4	1.81818	0.381846	0.552768
Prevotella intermedia	1	0.970874	3	2.5641	4	1.81818	0.381846	0.552768
Prevotella/Ruminococcus	1	0.970874	3	2.5641	4	1.81818	0.381846	0.552768
Slackia exigua	1	0.970874	3	2.5641	4	1.81818	0.381846	0.552768
Streptococcus	1	0.970874	3	2.5641	4	1.81818	0.381846	0.552768
Anaerococcus vaginalis	3	2.91262	6	5.12821	9	4.09091	0.417518	0.598706
Actinomyces neuii	2	1.94175	1	0.854701	3	1.36364	0.490843	0.672146
Bacteroides	2	1.94175	1	0.854701	3	1.36364	0.490843	0.672146
Brevibacterium paucivorans	2	1.94175	1	0.854701	3	1.36364	0.490843	0.672146
Corynebacterium tuberculostearicum	2	1.94175	1	0.854701	3	1.36364	0.490843	0.672146
Faecalibacterium prausnitzii	2	1.94175	1	0.854701	3	1.36364	0.490843	0.672146
Candidatus Peptoniphilus massiliensis	2	1.94175	4	3.4188	6	2.72727	0.507996	0.683322
Ruminococcus obeum	2	1.94175	4	3.4188	6	2.72727	0.507996	0.683322
Finegoldia magna	11	10.6796	16	13.6752	27	12.2727	0.526819	0.702426
Streptococcus salivarius/thermophilus	3	2.91262	2	1.7094	5	2.27273	0.554717	0.720658
Veillonella atypica	3	2.91262	2	1.7094	5	2.27273	0.554717	0.720658
Veillonella atypica/parvula	3	2.91262	2	1.7094	5	2.27273	0.554717	0.720658
Lactobacillus	24	23.301	23	19.6581	47	21.3636	0.55968	0.720944
Rhodopseudomonas palustris	4	3.8835	3	2.5641	7	3.18182	0.584076	0.746047
Asticcacaulis excentricus	5	4.85437	4	3.4188	9	4.09091	0.59937	0.747991
Bacteroides stercoris	1	0.970874	2	1.7094	3	1.36364	0.639729	0.747991
Dorea longicatena	1	0.970874	2	1.7094	3	1.36364	0.639729	0.747991
Fusobacterium	1	0.970874	2	1.7094	3	1.36364	0.639729	0.747991
Lachnospiraceae/Ruminococcaceae	1	0.970874	2	1.7094	3	1.36364	0.639729	0.747991
Lactobacillus iners	96	93.2039	101	86.3248	197	89.5455	0.590553	0.747991
Pelomonas aquatica	6	5.82524	5	4.2735	11	5	0.607524	0.747991
Streptococcus agalactiae	9	8.73786	8	6.83761	17	7.72727	0.612898	0.747991
Streptococcus mitis/oralis	9	8.73786	8	6.83761	17	7.72727	0.612898	0.747991
Streptococcus parasanguinis	1	0.970874	2	1.7094	3	1.36364	0.639729	0.747991
Ureaplasma parvum/urealyticum	1	0.970874	2	1.7094	3	1.36364	0.639729	0.747991
Streptococcus anginosus	5	4.85437	7	5.98291	12	5.45455	0.720618	0.836137
Eubacterium	2	1.94175	3	2.5641	5	2.27273	0.759957	0.86204
Prevotella genogroup 6	2	1.94175	3	2.5641	5	2.27273	0.759957	0.86204
Rhizobiales	2	1.94175	3	2.5641	5	2.27273	0.759957	0.86204
Bacteroides coagulans	3	2.91262	3	2.5641	6	2.72727	0.875881	0.922804
Bacteroides nordii	2	1.94175	2	1.7094	4	1.81818	0.89852	0.922804
Clostridiales	8	7.76699	10	8.54701	18	8.18182	0.840052	0.922804
Enterococcus durans/faecalis/faecium	3	2.91262	4	3.4188	7	3.18182	0.833649	0.922804
Haemophilus	2	1.94175	2	1.7094	4	1.81818	0.89852	0.922804
Parabacteroides merdae	2	1.94175	2	1.7094	4	1.81818	0.89852	0.922804
Porphyromonas somerae	2	1.94175	2	1.7094	4	1.81818	0.89852	0.922804
Raoultella planticola	3	2.91262	3	2.5641	6	2.72727	0.875881	0.922804
Rhizobacter dauci	3	2.91262	3	2.5641	6	2.72727	0.875881	0.922804
Roseburia inulinivorans	2	1.94175	2	1.7094	4	1.81818	0.89852	0.922804
Ruminococcaceae	3	2.91262	3	2.5641	6	2.72727	0.875881	0.922804
Staphylococcus haemolyticus	2	1.94175	2	1.7094	4	1.81818	0.89852	0.922804
Streptococcus gallolyticus	2	1.94175	2	1.7094	4	1.81818	0.89852	0.922804
Varibaculum cambriense	2	1.94175	2	1.7094	4	1.81818	0.89852	0.922804
Bacteroides xylanisolvens	1	0.970874	1	0.854701	2	0.909091	0.928146	0.928146
Brevibacterium otitidis	1	0.970874	1	0.854701	2	0.909091	0.928146	0.928146
Delftia tsuruhatensis	1	0.970874	1	0.854701	2	0.909091	0.928146	0.928146
Fusobacterium periodonticum	1	0.970874	1	0.854701	2	0.909091	0.928146	0.928146
