# Supplementary material for: Bacterial Communities in Women with Bacterial Vaginosis: High Resolution Phylogenetic Analyses Reveal Relationships of Microbiota to Clinical Criteria
Source: PLoS One. 2012 Jun 18;7(6):e37818. doi: 10.1371/journal.pone.0037818 (PMC3377712; doi:10.1371/journal.pone.0037818)
Supplement: Table S8 — Vaginal microbiota and race associations. (XLSX) [file pone.0037818.s011.xlsx]

## Sheet: bv-race-interaction
	Negative.Caucasian	Postive.Caucasian	Negative.AfricanAmerican	Postive.AfricanAmerican	Est.Zero	Est.Count	P.Zero	P.Count	P.Count.adj
Leptotrichia amnionii	1.55382	5.53273	3.83496	5.57643	-0.0697961	-2.56475	0.64738	9.08017e-290	1.38019e-287
Gardnerella vaginalis	2.50452	5.4918	3.35719	5.14229	-0.781649	-1.35042	1.9589e-06	8.23841e-130	6.26119e-128
Atopobium vaginae	0.325878	4.56926	4.03939	4.53502	-0.261687	-3.55249	0.0896773	4.54736e-125	2.304e-123
Prevotella bivia	3.88359	4.24969	3.72066	4.56751	0.328533	0.829582	0.0335374	4.17998e-78	1.58839e-76
Megasphaera sp. type 1	0.213259	4.92221	2.19722	4.45081	0.37495	-2.62685	0.0157712	7.68135e-54	2.33513e-52
BVAB1	-0.569915	4.92504	3.76217	5.06736	0.63311	-7.80125	0.00151924	9.25254e-46	2.34398e-44
Lactobacillus crispatus	6.45131	1.25276	5.78728	2.08798	9.52357e-05	1.37177	0.999502	6.27291e-36	1.36212e-34
Lactobacillus iners	6.75761	5.62892	6.87278	5.56613	-2.14659	-0.187554	6.84484e-18	4.27913e-34	8.13036e-33
Anaerococcus prevotii/tetradius	-0.599328	1.34373	0.829279	1.32306	0.7504	-5.4605	0.000261344	1.47935e-16	2.49846e-15
Sneathia sanguinegens	1.01011	4.43971	2.04769	4.47119	0.424888	-0.957698	0.00644058	2.18004e-16	3.31366e-15
BVAB2	-0.486533	4.02882	0.189242	3.6016	-0.188427	-3.17999	0.341598	9.59541e-10	1.32591e-08
Aerococcus christensenii	0.448252	3.23759	1.69714	3.08164	-0.0707778	-0.908778	0.642938	2.16881e-08	2.74716e-07
Lactobacillus vaginalis	0.638397	0.543615	0.040822	-0.61764	1.48469	-4.44751	3.26671e-10	3.93955e-07	4.60624e-06
Prevotella	-0.0418471	1.34373	-0.613104	2.51469	0.858236	5.37859	1.77126e-06	5.73015e-07	6.22131e-06
Prevotella buccalis	0.0557914	2.41044	-0.538997	2.03304	0.723609	3.84619	3.86083e-05	2.16704e-06	2.19593e-05
Streptococcus agalactiae	0.158824	0.367725	0.255933	-0.514099	2.19403	-2.97826	7.27945e-15	2.49793e-06	2.37303e-05
Lactobacillus jensenii	4.31956	1.74436	4.38307	2.47092	0.352413	0.406727	0.0228754	4.07516e-06	3.64368e-05
Clostridiales	0.697237	-0.287682	-0.613104	0.23484	1.97129	5.34417	2.68376e-14	1.19614e-05	0.000101008
Lactobacillus gasseri	2.48968	0.991192	2.33133	-0.182322	1.13754	-1.47241	3.53028e-10	1.40487e-05	0.000112389
Porphyromonas asaccharolytica	0.313973	2.85902	-0.538997	2.21557	0.915774	3.47343	5.19413e-07	2.49111e-05	0.000189325
Prevotella timonensis	0.427088	4.39719	1.12601	3.74209	0.210068	-0.696639	0.170705	0.000120451	0.000871833
Peptoniphilus	-0.0590889	0.575364	-0.470004	0.250225	1.83106	2.52699	3.75418e-15	0.000434119	0.00299937
Eggerthella sp. type 1	0.372129	3.91535	1.34373	3.63319	0.0232563	-0.599645	0.878799	0.000637184	0.00421096
Mycoplasma hominis	-0.169292	2.73365	-0.470004	2.94702	0.845898	2.51079	3.07102e-06	0.00118204	0.00748627
Dialister propionicifaciens	-0.660886	0.027399	-0.34484	-0.547435	2.08934	-4.6114	7.26164e-08	0.00144953	0.00881315
Anaerococcus	-0.315385	-0.538997	-0.133531	-0.281167	2.6618	2.59172	1.18331e-15	0.00183871	0.0107494
Prevotella amnii	2.43663	4.16018	1.69714	3.95068	0.781701	0.320187	1.9563e-06	0.00198534	0.0111767
Prevotella melaninogenica	-0.112673	2.68936	0.606136	1.86575	2.02815	-0.809003	1.50823e-17	0.00380947	0.02068
Veillonella montpellierensis	0.00816331	1.49789	-0.34484	0.826066	2.1927	1.36382	1.31348e-17	0.0161027	0.0844005
Porphyromonas	-0.169292	2.44235	-0.538997	1.9501	1.27788	2.09063	1.49744e-10	0.0191517	0.0970351
Peptostreptococcus	0.158824	1.60387	0.980829	2.63273	1.09859	0.469052	4.4108e-10	0.038436	0.188461
Finegoldia magna	-0.0248976	-0.149532	0.965081	-0.42028	1.95205	-1.08824	1.55619e-14	0.0601665	0.285791
Peptoniphilus harei	-0.0248976	0.476924	-0.470004	-0.159065	2.19437	1.41508	2.76785e-16	0.0690577	0.318084
Lactobacillus	-0.131192	0.200671	0.432864	-0.029853	1.23231	-0.743918	7.48281e-10	0.105809	0.473028
Sneathia	-0.338113	2.17538	-0.613104	0.102415	2.23983	1.69928	5.2174e-16	0.156698	0.680518
Prevotella genogroup 3	-0.0944908	2.04769	0.559616	3.46604	1.36484	-0.330854	5.76819e-13	0.235483	0.994262
Actinobacteria (class)	-0.660886	-0.693147	-0.693147	-0.693147	-8.8465	18.1911	0.992293	0.999302	1
Actinobacteridae	-0.693147	-0.63908	-0.693147	-0.61764	-7.39404	0.344953	0.965871	0.999973	1
Actinobaculum massiliense	-0.693147	-0.693147	-0.693147	-0.693147	26.5661	-1.23995e-13	1	1	1
Actinomyces	-0.693147	-0.693147	-0.693147	-0.547435	1.90579	20.2682	0.0634773	0.999552	1
Actinomyces neuii	-0.569915	-0.693147	-0.34484	-0.654681	3.52793	14.2897	1.04608e-08	0.994081	1
Actinomycetaceae	-0.693147	-0.693147	-0.693147	-0.61764	3.67977	19.9901	0.000693156	0.999728	1
Aerococcus	-0.693147	-0.538997	-0.613104	-0.334513	1.08941	-16.4589	0.0568325	0.996697	1
Alistipes finegoldii	-0.569915	-0.693147	-0.693147	-0.693147	4.07398	18.578	5.44663e-05	0.998824	1
Anaerococcus prevotii	-0.693147	-0.693147	-0.693147	-0.654681	-6.78865	19.3711	0.981881	0.999541	1
Anaerococcus vaginalis	-0.569915	-0.251314	-0.613104	-0.514099	3.20028	0.92716	4.58789e-14	0.50619	1
Arcanobacterium phocae	-0.693147	-0.63908	-0.693147	0.528319	1.52958	3.77191	2.70719e-05	0.999478	1
Asticcacaulis excentricus	-0.599328	-0.63908	-0.470004	-0.547435	2.17413	1.01855	0.000400153	0.540206	1
Atopobium	-0.693147	-0.492476	-0.693147	-0.654681	3.26196	-1.93733	5.25621e-05	0.999934	1
Atopobium minutum	-0.693147	-0.587787	-0.613104	0.280302	3.07082	-13.0033	1.44743e-08	0.994579	1
Bacillales	-0.693147	-0.325422	-0.693147	-0.654681	2.2577	-2.45418	0.000152617	0.999824	1
Bacteroides	-0.660886	-0.448025	-0.693147	-0.693147	3.30635	-2.13679	5.69909e-05	0.999733	1
Bacteroides coagulans	-0.434573	-0.492476	0.405465	-0.693147	3.09082	-18.019	2.00351e-11	0.99598	1
Bacteroides faecis	-0.693147	-0.492476	-0.693147	-0.693147	3.53474	-19.1054	0.000500976	0.999402	1
Bacteroides nordii	-0.131192	-0.448025	-0.693147	-0.693147	3.10854	0.9987	1.39448e-09	0.999789	1
Bacteroides/Porphyromonas	-0.693147	0	-0.613104	1.07547	1.1189	-14.3222	8.7915e-06	0.990733	1
Bacteroides stercoris	-0.660886	-0.587787	-0.693147	-0.693147	3.08292	-1.2205	0.00103605	0.999907	1
Bacteroides xylanisolvens	-0.599328	-0.587787	-0.693147	-0.693147	3.74821	-0.12189	2.69034e-07	0.999991	1
Bifidobacteriaceae	-0.38518	-0.216223	-0.693147	-0.61764	2.58435	14.7084	2.28799e-11	0.990325	1
Bifidobacterium	-0.693147	-0.448025	-0.693147	-0.693147	3.54815	-19.3285	0.000469882	0.999397	1
Bifidobacterium bifidum	-0.693147	-0.364643	-0.613104	-0.654681	2.57014	-20.1244	2.20741e-05	0.996439	1
Bifidobacterium breve	-0.693147	2.20949	-0.613104	-0.42028	2.48949	-17.5431	1.27371e-09	0.97884	1
Bilophila wadsworthia	-0.693147	-0.492476	-0.693147	-0.693147	3.53474	-19.1054	0.000500976	0.999402	1
Brevibacterium otitidis	-0.693147	-0.448025	-0.693147	-0.693147	3.54815	-19.3285	0.000469882	0.999397	1
Brevibacterium paucivorans	-0.660886	-0.587787	-0.693147	-0.693147	3.08292	-1.2205	0.00103605	0.999907	1
BVAB3	-0.693147	1.8718	-0.538997	1.99909	0.623731	-14.1376	0.00581429	0.97617	1
Campylobacter ureolyticus	-0.693147	-0.117783	-0.693147	-0.450586	2.31662	-0.81619	1.7393e-08	0.999941	1
Candidate Division TM7 vaginal	-0.693147	-0.117783	-0.613104	-0.114113	2.10554	-16.5463	1.13757e-09	0.995183	1
Candidatus Peptoniphilus massiliensis	-0.541341	-0.0281709	-0.693147	-0.654681	3.07651	12.8859	1.66514e-10	0.990092	1
Clostridiales Family XI. Incertae Sedis	-0.693147	-0.325422	-0.693147	-0.693147	2.812	-19.7985	0.000114959	0.999272	1
Clostridium colicanis	0.313973	-0.325422	-0.693147	-0.029853	2.86205	18.0868	3.4565e-15	0.989998	1
Coriobacteriaceae	-0.693147	-0.182322	-0.693147	0.154151	1.66687	0.689829	5.86792e-08	0.999907	1
Corynebacterineae	-0.693147	-0.538997	-0.693147	-0.693147	2.2503	-19.8177	0.0246571	0.999502	1
Corynebacterium	-0.693147	0.154151	-0.613104	-0.481838	2.40657	-18.3583	1.77758e-08	0.99484	1
Corynebacterium tuberculostearicum	-0.629634	-0.448025	-0.693147	-0.693147	3.7043	-1.44365	9.06023e-07	0.999817	1
Delftia	-0.693147	-0.63908	-0.693147	-0.654681	-7.15948	-0.348252	0.975285	0.999983	1
Delftia tsuruhatensis	-0.569915	-0.448025	-0.693147	-0.693147	3.84493	-0.750499	7.64363e-08	0.999904	1
delta/epsilon subdivisions	-0.693147	-0.364643	-0.613104	0.170818	3.16769	-14.6175	1.10997e-09	0.993637	1
Dialister	-0.693147	-0.587787	-0.693147	-0.61764	2.5971	-0.572293	0.00371314	0.999977	1
Dialister/Megasphaera	-0.693147	-0.492476	-0.693147	-0.693147	3.53474	-19.1054	0.000500976	0.999402	1
Dialister micraerophilus	0.040166	1.88031	0.949081	2.32104	0.115734	0.256754	0.448765	0.285863	1
Dialister pneumosintes	-0.693147	-0.492476	-0.693147	-0.654681	3.26196	-1.93733	5.25621e-05	0.999934	1
Dialister sp. type 2	-0.315385	2.60269	-0.693147	2.67415	-1.07341	13.8393	5.79948e-05	0.974203	1
Dorea longicatena	-0.660886	-0.587787	-0.693147	-0.693147	-7.82995	-1.22091	0.968019	0.999907	1
Enterococcus durans/faecalis/faecium	-0.486533	-0.149532	-0.693147	-0.450586	2.93265	15.3227	7.96386e-14	0.993459	1
Escherichia coli	-0.0418471	-0.448025	-0.287682	-0.693147	2.77598	-15.7209	1.09863e-12	0.988069	1
Eubacteriaceae/Lachnospiraceae	-0.693147	-0.405465	-0.693147	-0.114113	2.79191	0.336932	1.37372e-09	0.999965	1
Eubacteriaceae/Ruminococcaceae	-0.693147	-0.587787	-0.693147	-0.693147	3.3209	-19.4122	0.00236288	0.999613	1
Eubacterium	-0.569915	-0.325422	-0.693147	-0.693147	2.66785	-1.2205	2.98644e-07	0.999844	1
Eubacterium/Megasphaera	-0.693147	-0.538997	-0.693147	-0.693147	3.49217	-19.8177	0.000639089	0.99962	1
Faecalibacterium prausnitzii	-0.38518	-0.492476	-0.693147	-0.693147	3.43424	0.484245	4.87596e-09	0.999939	1
Fusobacteriaceae	-0.693147	0.0800427	-0.538997	-0.450586	1.61966	-19.0292	1.80284e-05	0.993175	1
Fusobacterium	-0.599328	-0.492476	-0.693147	-0.693147	3.32791	-0.815037	3.29016e-08	0.999894	1
Fusobacterium gonidiaformans	3.19934	1.31432	-0.693147	0.0663751	2.62488	16.1764	1.1064e-15	0.912	1
Fusobacterium nucleatum	-0.131192	2.56921	-0.693147	2.85996	2.04192	13.6767	2.35667e-15	0.88675	1
Fusobacterium periodonticum	-0.693147	-0.587787	-0.693147	-0.693147	3.3209	-19.4122	0.00236288	0.999613	1
Gemella haemolysans	0.264883	1.6946	-0.693147	2.72426	0.892748	16.0605	8.18476e-07	0.940766	1
Haemophilus	-0.513562	-0.117783	-0.693147	-0.693147	3.10364	-1.37465	1.61744e-09	0.999711	1
Haemophilus pittmaniae	-0.660886	0	-0.693147	-0.654681	2.68305	10.8577	2.3781e-05	0.995781	1
Lachnospiraceae	-0.629634	1.17007	-0.693147	-0.114113	2.11739	10.9011	1.85671e-09	0.987107	1
Lachnospiraceae/Ruminococcaceae	-0.629634	0	-0.693147	-0.693147	3.20454	-2.72458	2.87858e-06	0.999425	1
Lactobacillales	-0.693147	-0.0571584	-0.693147	-0.581922	3.28765	-1.56315	3.19745e-08	0.999848	1
Lactobacillus coleohominis	-0.0766332	-0.0281709	-0.133531	-0.514099	1.92126	-0.967349	2.29843e-12	0.288735	1
Lactobacillus kalixensis	0.040166	0.223144	-0.693147	-0.61764	3.50076	14.1135	1.90892e-11	0.984434	1
Megasphaera	-0.0944908	0.405465	-0.613104	-0.654681	2.7965	0.455561	1.77973e-11	0.779814	1
Megasphaera micronuciformis	0.00816331	0.200671	-0.693147	-0.61764	3.50075	14.0887	1.90888e-11	0.984461	1
Megasphaera sp. type 2	-0.22931	1.46634	-0.693147	2.80455	1.41183	15.2284	9.26549e-12	0.915282	1
Mobiluncus curtisii	-0.150061	1.0316	-0.693147	-0.114113	2.62213	14.7941	1.19273e-15	0.976324	1
Mobiluncus mulieris	-0.0248976	0.760286	-0.693147	0.250225	2.73723	14.9962	1.74703e-15	0.964495	1
Moraxellaceae	-0.131192	0.423814	-0.693147	-0.547435	3.57622	14.2609	1.78299e-12	0.983817	1
Moryella indoligenes	-0.112673	0.527355	-0.693147	-0.693147	3.14631	-1.1105	7.20594e-10	0.999603	1
Mycoplasma	-0.22931	0.679161	-0.693147	-0.362293	2.67864	13.9364	1.21265e-14	0.982324	1
Neisseria gonorrhoeae	0.0711763	0.308301	-0.693147	-0.693147	3.44468	-0.405997	4.27008e-09	0.999856	1
Parabacteroides merdae	-0.271422	0.527355	-0.693147	-0.693147	3.14614	-1.51597	7.23059e-10	0.999474	1
Parvimonas micra	-0.208901	3.03655	-0.233615	3.40674	-0.765096	0.49215	0.00586613	0.317567	1
Pelomonas aquatica	0.0863281	0.459532	-0.693147	-0.654681	2.26661	12.8365	5.54646e-11	0.990261	1
Peptoniphilus lacrimalis	-0.271422	0.785929	-0.693147	-0.390866	2.28304	14.1432	1.03667e-14	0.97137	1
Peptostreptococcus stomatis	-0.0590889	0.991192	-0.693147	-0.514099	2.62893	13.5584	1.25962e-13	0.985476	1
Porphyromonas bennonis	0.819996	0.510826	-0.693147	-0.514099	2.50835	14.6659	1.59816e-13	0.971359	1
Porphyromonas endodontalis	-0.150061	0.328504	-0.693147	-0.42028	3.5834	15.0687	1.55755e-12	0.982841	1
Porphyromonas somerae	-0.293162	0.328504	-0.693147	-0.693147	3.14594	-1.28504	7.24331e-10	0.999554	1
Porphyromonas sp. type 1	-0.188901	0.621174	-0.693147	-0.206132	2.49398	14.6677	2.24807e-15	0.978929	1
Porphyromonas uenonis	-0.112673	0.970358	-0.693147	-0.693147	2.40919	-1.69311	6.70241e-11	0.999395	1
Prevotella bergensis	-0.131192	0.733969	-0.693147	-0.450586	3.15175	14.2411	4.28034e-14	0.981569	1
Prevotella disiens	0.040166	3.86656	-0.693147	2.44745	0.992248	12.4383	8.35648e-08	0.923735	1
Prevotella genogroup 4	-0.22931	0.870828	-0.693147	1.98841	1.69286	15.1569	8.58451e-14	0.921931	1
Prevotella genogroup 6	-0.0418471	0.664976	-0.538997	-0.654681	3.26398	-1.25465	8.38662e-12	0.38518	1
Prevotella genogroup 7	-0.150061	0.679161	-0.693147	-0.547435	2.99436	14.1902	1.15209e-14	0.982199	1
Prevotella intermedia	-0.131192	0.348307	-0.693147	-0.514099	3.58099	14.6077	1.62243e-12	0.983385	1
Prevotella/Ruminococcus	-0.169292	0.650588	-0.693147	-0.693147	3.14633	-1.41466	7.2068e-10	0.999495	1
Raoultella planticola	-0.0082305	0.559616	-0.693147	-0.693147	3.14626	-0.932824	7.20398e-10	0.999676	1
Rhizobacter dauci	-0.0766332	0.527355	-0.613104	-0.654681	2.98204	-1.01585	2.35776e-11	0.534068	1
Rhizobiales	-0.131192	0.606136	-0.693147	-0.693147	2.91234	-1.26306	2.26602e-10	0.999557	1
Rhodopseudomonas palustris	-0.0766332	0.510826	-0.693147	-0.654681	2.68878	12.2708	5.37122e-11	0.992117	1
Roseburia inulinivorans	-0.0944908	0.621174	-0.693147	-0.693147	3.14625	-1.2003	7.20417e-10	0.999584	1
Ruminococcaceae	-0.0082305	0.510826	-0.693147	-0.693147	2.91232	-0.863832	2.26687e-10	0.999704	1
Ruminococcus obeum	-0.0082305	0.423814	-0.693147	-0.481838	3.1425	14.5692	5.60463e-14	0.987976	1
Slackia exigua	-0.0944908	0.105361	-0.693147	-0.654681	3.33876	13.1279	3.96629e-10	0.985968	1
Staphylococcus	0.448252	0.510826	0.117783	-0.693147	3.14415	-16.9232	5.82985e-12	0.987098	1
Staphylococcus haemolyticus	-0.271422	0.606136	-0.34484	-0.693147	3.37447	-18.3599	3.22279e-11	0.994641	1
Streptococcus	-0.0944908	0.328504	-0.693147	-0.693147	3.44468	-0.774217	4.27006e-09	0.999726	1
Streptococcus anginosus	-0.188901	1.02165	-0.405465	-0.159065	2.78143	0.631158	1.42968e-17	0.317881	1
Streptococcus gallolyticus	0.721432	0.476924	-0.693147	-0.693147	3.1463	0.337635	7.20588e-10	0.999807	1
Streptococcus mitis/oralis	0.841426	0.733969	-0.693147	-0.029853	2.52208	16.0648	8.41941e-16	0.980998	1
Streptococcus parasanguinis	-0.0944908	0.476924	-0.693147	-0.693147	3.44468	-0.997361	4.27005e-09	0.999647	1
Streptococcus salivarius/thermophilus	-0.271422	0.441833	-0.693147	-0.693147	2.90905	-1.39236	2.39537e-10	0.999522	1
Sutterella	-0.338113	0.760286	-0.693147	0.187212	2.25661	15.0095	9.56283e-16	0.97413	1
Sutterella wadsworthensis	0.144739	1.36524	-0.693147	-0.693147	2.40919	-1.65066	6.70163e-11	0.999411	1
Ureaplasma parvum/urealyticum	-0.188901	0.177681	-0.693147	-0.693147	3.44468	-0.750501	4.27012e-09	0.999735	1
Varibaculum cambriense	-0.22931	0.441833	-0.693147	-0.693147	3.14622	-1.27457	7.21416e-10	0.999558	1
Veillonella atypica	0.383365	0.590868	-0.693147	-0.693147	2.91235	-0.29997	2.26576e-10	0.999897	1
Veillonella atypica/parvula	-0.0418471	0.693147	-0.538997	-0.693147	3.10512	-16.0018	1.59461e-11	0.988607	1
