# Supplementary material for: Bacterial Communities in Women with Bacterial Vaginosis: High Resolution Phylogenetic Analyses Reveal Relationships of Microbiota to Clinical Criteria
Source: PLoS One. 2012 Jun 18;7(6):e37818. doi: 10.1371/journal.pone.0037818 (PMC3377712; doi:10.1371/journal.pone.0037818)
Supplement: Reference Package S1 — (vaginal-0.9.2-raxml.refpkg) Contains files required for classification of vaginal reference sequences in the V3/V4 region of the 16S rRNA gene. (TGZ) [file pone.0037818.s014.gz]

Archive with 11 entries (10 files):
- vaginal-0.9.2-raxml.refpkg
- vaginal-0.9.2-raxml.refpkg/bacteria16S_508_mod5.cm
- vaginal-0.9.2-raxml.refpkg/chosen.csv-convex
- vaginal-0.9.2-raxml.refpkg/CONTENTS.json
- vaginal-0.9.2-raxml.refpkg/phylo_modellx4ZX6.json
- vaginal-0.9.2-raxml.refpkg/taxtable.csv
- vaginal-0.9.2-raxml.refpkg/treedONf_E.tre
- vaginal-0.9.2-raxml.refpkg/vaginal.phylip-convex.fasta
- vaginal-0.9.2-raxml.refpkg/vaginal.phylip.newick
- vaginal-0.9.2-raxml.refpkg/vaginal.phylip.tree-stats
- vaginal-0.9.2-raxml.refpkg/vaginal.sto-convex
