# Supplementary material for: Bacterial Communities in Women with Bacterial Vaginosis: High Resolution Phylogenetic Analyses Reveal Relationships of Microbiota to Clinical Criteria
Source: PLoS One. 2012 Jun 18;7(6):e37818. doi: 10.1371/journal.pone.0037818 (PMC3377712; doi:10.1371/journal.pone.0037818)
Supplement: Reference Package S1 — (vaginal-0.9.2-raxml.refpkg) Contains files required for classification of vaginal reference sequences in the V3/V4 region of the 16S rRNA gene. (TGZ) [file pone.0037818.s014.gz › vaginal-0.9.2-raxml.refpkg/bacteria16S_508_mod5.cm]

INFERNAL-1 [1.0]
NAME     bacteria16S_508_mod5-1
STATES   4444
NODES    1114
ALPHABET 1
ELSELF   -0.08926734
WBETA    1e-07
NSEQ     508
EFFNSEQ  19.542
CLEN     1430
BCOM     cmbuild -F --rf --ere 1.4 bacteria16S_508_mod5.cm bacteria16S_508_mod5.stk
BDATE    Mon Dec  7 11:45:53 2009
NULL     0.000  0.000  0.000  0.000 
MODEL:
				[ ROOT    0 ]
     S     0    -1 0     1     4  -6.298  -5.496  -0.056  -8.155                 
    IL     1     1 2     1     4  -0.259  -4.197  -3.267  -7.443                  0.000  0.000  0.000  0.000 
    IR     2     2 3     2     3  -0.079  -4.317  -8.328                          0.000  0.000  0.000  0.000 
				[ MATL    1 ]
    ML     3     2 3     5     3 -10.461  -0.004  -9.115                          0.468 -1.059 -0.937  0.691 
     D     4     2 3     5     3  -6.174  -1.687  -0.566                         
    IL     5     5 3     5     3  -1.442  -0.798  -4.142                          0.000  0.000  0.000  0.000 
				[ MATL    2 ]
    ML     6     5 3     8     3 -10.461  -0.004  -9.115                          1.080 -0.772 -1.817  0.025 
     D     7     5 3     8     3  -6.174  -1.687  -0.566                         
    IL     8     8 3     8     3  -1.442  -0.798  -4.142                          0.000  0.000  0.000  0.000 
				[ MATL    3 ]
    ML     9     8 3    11     3 -10.461  -0.004  -9.115                          1.399 -1.840 -1.759 -0.342 
     D    10     8 3    11     3  -6.174  -1.687  -0.566                         
    IL    11    11 3    11     3  -1.442  -0.798  -4.142                          0.000  0.000  0.000  0.000 
				[ MATL    4 ]
    ML    12    11 3    14     3 -10.461  -0.004  -9.115                          0.509  0.256 -1.917  0.161 
     D    13    11 3    14     3  -6.174  -1.687  -0.566                         
    IL    14    14 3    14     3  -1.442  -0.798  -4.142                          0.000  0.000  0.000  0.000 
				[ MATL    5 ]
    ML    15    14 3    17     3 -10.461  -0.004  -9.115                         -1.443 -0.924 -3.239  1.585 
     D    16    14 3    17     3  -6.174  -1.687  -0.566                         
    IL    17    17 3    17     3  -1.442  -0.798  -4.142                          0.000  0.000  0.000  0.000 
				[ MATL    6 ]
    ML    18    17 3    20     3 -10.461  -0.004  -9.115                         -1.822 -2.678  1.416 -0.165 
     D    19    17 3    20     3  -6.174  -1.687  -0.566                         
    IL    20    20 3    20     3  -1.442  -0.798  -4.142                          0.000  0.000  0.000  0.000 
				[ MATL    7 ]
    ML    21    20 3    23     3 -10.461  -0.004  -9.115                          0.080 -3.927  1.454 -2.852 
     D    22    20 3    23     3  -6.174  -1.687  -0.566                         
    IL    23    23 3    23     3  -1.442  -0.798  -4.142                          0.000  0.000  0.000  0.000 
				[ MATL    8 ]
    ML    24    23 3    26     3 -10.772  -0.003  -9.089                          1.949 -4.613 -4.573 -4.179 
     D    25    23 3    26     3  -5.620  -0.734  -1.403                         
    IL    26    26 3    26     3  -1.925  -0.554  -4.164                          0.000  0.000  0.000  0.000 
				[ MATR    9 ]
    MR    27    26 3    29     3 -10.772  -0.003  -9.089                         -0.635 -3.169 -3.605  1.661 
     D    28    26 3    29     3  -6.390  -1.568  -0.620                         
    IR    29    29 3    29     3  -1.925  -0.554  -4.164                          0.000  0.000  0.000  0.000 
				[ MATR   10 ]
    MR    30    29 3    32     3 -10.772  -0.003  -9.089                         -2.966 -3.622 -4.690  1.908 
     D    31    29 3    32     3  -6.390  -1.568  -0.620                         
    IR    32    32 3    32     3  -1.925  -0.554  -4.164                          0.000  0.000  0.000  0.000 
				[ MATR   11 ]
    MR    33    32 3    35     3 -10.772  -0.003  -9.089                         -3.555 -3.694 -4.766  1.926 
     D    34    32 3    35     3  -6.390  -1.568  -0.620                         
    IR    35    35 3    35     3  -1.925  -0.554  -4.164                          0.000  0.000  0.000  0.000 
				[ MATR   12 ]
    MR    36    35 3    38     3 -10.772  -0.003  -9.089                         -3.986  1.924 -4.998 -3.188 
     D    37    35 3    38     3  -6.390  -1.568  -0.620                         
    IR    38    38 3    38     3  -1.925  -0.554  -4.164                          0.000  0.000  0.000  0.000 
				[ MATR   13 ]
    MR    39    38 3    41     3 -10.772  -0.003  -9.089                         -3.986  1.924 -4.998 -3.188 
     D    40    38 3    41     3  -6.390  -1.568  -0.620                         
    IR    41    41 3    41     3  -1.925  -0.554  -4.164                          0.000  0.000  0.000  0.000 
				[ MATR   14 ]
    MR    42    41 3    44     3 -10.772  -0.003  -9.089                         -4.247 -3.949 -4.956  1.945 
     D    43    41 3    44     3  -6.390  -1.568  -0.620                         
    IR    44    44 3    44     3  -1.925  -0.554  -4.164                          0.000  0.000  0.000  0.000 
				[ MATR   15 ]
    MR    45    44 3    47     3 -10.772  -0.003  -9.089                         -3.986  1.924 -4.998 -3.188 
     D    46    44 3    47     3  -6.390  -1.568  -0.620                         
    IR    47    47 3    47     3  -1.925  -0.554  -4.164                          0.000  0.000  0.000  0.000 
				[ MATR   16 ]
    MR    48    47 3    50     3 -10.772  -0.003  -9.089                         -3.986  1.924 -4.998 -3.188 
     D    49    47 3    50     3  -6.390  -1.568  -0.620                         
    IR    50    50 3    50     3  -1.925  -0.554  -4.164                          0.000  0.000  0.000  0.000 
				[ MATR   17 ]
    MR    51    50 3    53     3 -10.772  -0.003  -9.089                          1.968 -5.446 -5.066 -4.851 
     D    52    50 3    53     3  -6.390  -1.568  -0.620                         
    IR    53    53 3    53     3  -1.925  -0.554  -4.164                          0.000  0.000  0.000  0.000 
				[ MATR   18 ]
    MR    54    53 3    56     3 -10.772  -0.003  -9.089                         -3.457  1.873 -4.869 -2.242 
     D    55    53 3    56     3  -6.390  -1.568  -0.620                         
    IR    56    56 3    56     3  -1.925  -0.554  -4.164                          0.000  0.000  0.000  0.000 
				[ MATR   19 ]
    MR    57    56 3    59     3 -10.772  -0.003  -9.089                         -2.295 -3.574 -4.596  1.876 
     D    58    56 3    59     3  -6.390  -1.568  -0.620                         
    IR    59    59 3    59     3  -1.925  -0.554  -4.164                          0.000  0.000  0.000  0.000 
				[ MATR   20 ]
    MR    60    59 3    62     3 -10.772  -0.003  -9.089                          1.968 -5.446 -5.066 -4.851 
     D    61    59 3    62     3  -6.390  -1.568  -0.620                         
    IR    62    62 3    62     3  -1.925  -0.554  -4.164                          0.000  0.000  0.000  0.000 
				[ MATR   21 ]
    MR    63    62 3    65     2 -11.074  -0.001                                 -3.677 -5.118  1.943 -4.417 
     D    64    62 3    65     2  -4.432  -0.068                                 
    IR    65    65 3    65     2  -1.823  -0.479                                  0.000  0.000  0.000  0.000 
				[ BIF    22 ]
     B    66    65 3    67   120                                                 
				[ BEGL   23 ]
     S    67    66 1    68     4  -0.013  -8.652  -8.059  -8.699                 
				[ MATP   24 ]
    MP    68    67 1    72     6 -10.648 -10.587  -0.007  -9.364  -9.643 -10.038 -9.201 -4.570 -9.922 -1.427 -8.968 -4.782 -2.849 -8.383 -5.725  3.893 -5.197 -1.997 -2.514 -4.890 -4.936 -7.017 
    ML    69    67 1    72     6  -6.250  -6.596  -1.310  -1.005  -6.446  -3.975  0.660 -0.612 -0.293 -0.076 
    MR    70    67 1    72     6  -6.988  -5.717  -1.625  -5.695  -0.829  -3.908  0.660 -0.612 -0.293 -0.076 
     D    71    67 1    72     6  -9.049  -7.747  -3.544  -4.226  -4.244  -0.319 
    IL    72    72 5    72     6  -2.579  -2.842  -0.760  -4.497  -5.274  -4.934  0.000  0.000  0.000  0.000 
    IR    73    73 6    73     5  -2.408  -0.496  -5.920  -4.087  -5.193          0.000  0.000  0.000  0.000 
				[ MATP   25 ]
    MP    74    73 6    78     6 -10.648 -10.587  -0.007  -9.364  -9.643 -10.038 -5.623 -4.653 -6.237  3.851 -6.601 -6.382 -2.747 -5.245 -5.972 -1.320 -6.679 -0.762 -2.557 -6.108 -4.012 -4.884 
    ML    75    73 6    78     6  -6.250  -6.596  -1.310  -1.005  -6.446  -3.975  0.660 -0.612 -0.293 -0.076 
    MR    76    73 6    78     6  -6.988  -5.717  -1.625  -5.695  -0.829  -3.908  0.660 -0.612 -0.293 -0.076 
     D    77    73 6    78     6  -9.049  -7.747  -3.544  -4.226  -4.244  -0.319 
    IL    78    78 5    78     6  -2.579  -2.842  -0.760  -4.497  -5.274  -4.934  0.000  0.000  0.000  0.000 
    IR    79    79 6    79     5  -2.408  -0.496  -5.920  -4.087  -5.193          0.000  0.000  0.000  0.000 
				[ MATP   26 ]
    MP    80    79 6    84     6 -10.648 -10.587  -0.007  -9.364  -9.643 -10.038 -9.153 -4.521 -9.932 -1.010 -8.940 -4.725 -2.542 -8.405 -5.677  3.884 -5.147 -2.272 -2.762 -4.835 -4.932 -7.002 
    ML    81    79 6    84     6  -6.250  -6.596  -1.310  -1.005  -6.446  -3.975  0.660 -0.612 -0.293 -0.076 
    MR    82    79 6    84     6  -6.988  -5.717  -1.625  -5.695  -0.829  -3.908  0.660 -0.612 -0.293 -0.076 
     D    83    79 6    84     6  -9.049  -7.747  -3.544  -4.226  -4.244  -0.319 
    IL    84    84 5    84     6  -2.579  -2.842  -0.760  -4.497  -5.274  -4.934  0.000  0.000  0.000  0.000 
    IR    85    85 6    85     5  -2.408  -0.496  -5.920  -4.087  -5.193          0.000  0.000  0.000  0.000 
				[ MATP   27 ]
    MP    86    85 6    90     6 -10.648 -10.587  -0.007  -9.364  -9.643 -10.038 -9.790 -7.243 -9.242 -3.444 -9.213 -12.611 -4.058 -7.776 -8.204 -3.704 -7.972 -4.110 -3.600 -8.768  3.963 -7.198 
    ML    87    85 6    90     6  -6.250  -6.596  -1.310  -1.005  -6.446  -3.975  0.660 -0.612 -0.293 -0.076 
    MR    88    85 6    90     6  -6.988  -5.717  -1.625  -5.695  -0.829  -3.908  0.660 -0.612 -0.293 -0.076 
     D    89    85 6    90     6  -9.049  -7.747  -3.544  -4.226  -4.244  -0.319 
    IL    90    90 5    90     6  -2.579  -2.842  -0.760  -4.497  -5.274  -4.934  0.000  0.000  0.000  0.000 
    IR    91    91 6    91     5  -2.408  -0.496  -5.920  -4.087  -5.193          0.000  0.000  0.000  0.000 
				[ MATP   28 ]
    MP    92    91 6    96     4  -9.533  -9.740  -0.016  -6.884                 -8.290 -7.085 -8.467 -2.603 -7.807 -10.325 -3.771 -7.539 -7.731 -3.627 -7.756 -4.076 -1.155 -8.106  3.919 -6.831 
    ML    93    91 6    96     4  -3.758  -3.940  -0.507  -2.670                  0.660 -0.612 -0.293 -0.076 
    MR    94    91 6    96     4  -4.809  -3.838  -1.706  -0.766                  0.660 -0.612 -0.293 -0.076 
     D    95    91 6    96     4  -4.568  -4.250  -2.265  -0.520                 
    IL    96    96 5    96     4  -1.686  -2.369  -1.117  -4.855                  0.000  0.000  0.000  0.000 
    IR    97    97 6    97     3  -1.442  -0.798  -4.142                          0.000  0.000  0.000  0.000 
				[ MATL   29 ]
    ML    98    97 6   100     3 -10.454  -0.004  -9.108                         -3.985 -3.368 -4.732  1.927 
     D    99    97 6   100     3  -6.502  -1.149  -0.894                         
    IL   100   100 3   100     3  -1.442  -0.798  -4.142                          0.000  0.000  0.000  0.000 
				[ MATL   30 ]
    ML   101   100 3   103     3 -10.461  -0.004  -9.115                         -3.677 -5.118  1.943 -4.417 
     D   102   100 3   103     3  -6.174  -1.687  -0.566                         
    IL   103   103 3   103     3  -1.442  -0.798  -4.142                          0.000  0.000  0.000  0.000 
				[ MATL   31 ]
    ML   104   103 3   106     3 -10.461  -0.004  -9.115                          1.968 -5.446 -5.066 -4.851 
     D   105   103 3   106     3  -6.174  -1.687  -0.566                         
    IL   106   106 3   106     3  -1.442  -0.798  -4.142                          0.000  0.000  0.000  0.000 
				[ MATL   32 ]
    ML   107   106 3   109     3 -10.461  -0.004  -9.115                         -4.093 -3.769 -4.430  1.934 
     D   108   106 3   109     3  -6.174  -1.687  -0.566                         
    IL   109   109 3   109     3  -1.442  -0.798  -4.142                          0.000  0.000  0.000  0.000 
				[ MATL   33 ]
    ML   110   109 3   112     3 -10.461  -0.004  -9.115                         -3.888  1.881 -4.912 -2.215 
     D   111   109 3   112     3  -6.174  -1.687  -0.566                         
    IL   112   112 3   112     3  -1.442  -0.798  -4.142                          0.000  0.000  0.000  0.000 
				[ MATL   34 ]
    ML   113   112 3   115     3 -10.461  -0.004  -9.115                         -1.040  1.704 -4.210 -2.306 
     D   114   112 3   115     3  -6.174  -1.687  -0.566                         
    IL   115   115 3   115     3  -1.442  -0.798  -4.142                          0.000  0.000  0.000  0.000 
				[ MATL   35 ]
    ML   116   115 3   118     2       *   0.000                                 -4.004 -3.426 -4.748  1.929 
     D   117   115 3   118     2       *   0.000                                 
    IL   118   118 3   118     2  -1.823  -0.479                                  0.000  0.000  0.000  0.000 
				[ END    36 ]
     E   119   118 3    -1     0                                                 
				[ BEGR   37 ]
     S   120    66 1   121     3 -10.461  -0.004  -9.115                         
    IL   121   121 2   121     3  -1.442  -0.798  -4.142                          0.000  0.000  0.000  0.000 
				[ MATL   38 ]
    ML   122   121 2   124     2 -11.074  -0.001                                  1.968 -5.446 -5.066 -4.851 
     D   123   121 2   124     2  -8.445  -0.004                                 
    IL   124   124 3   124     2  -1.823  -0.479                                  0.000  0.000  0.000  0.000 
				[ BIF    39 ]
     B   125   124 3   126  1584                                                 
				[ BEGL   40 ]
     S   126   125 1   127     4  -0.013  -8.652  -8.059  -8.699                 
				[ MATP   41 ]
    MP   127   126 1   131     6 -10.648 -10.587  -0.007  -9.364  -9.643 -10.038 -9.130 -4.451 -9.991 -1.322 -8.915 -4.642 -2.775 -8.460 -5.607  3.891 -5.076 -2.214 -2.733 -3.969 -4.954 -6.998 
    ML   128   126 1   131     6  -6.250  -6.596  -1.310  -1.005  -6.446  -3.975  0.660 -0.612 -0.293 -0.076 
    MR   129   126 1   131     6  -6.988  -5.717  -1.625  -5.695  -0.829  -3.908  0.660 -0.612 -0.293 -0.076 
     D   130   126 1   131     6  -9.049  -7.747  -3.544  -4.226  -4.244  -0.319 
    IL   131   131 5   131     6  -2.579  -2.842  -0.760  -4.497  -5.274  -4.934  0.000  0.000  0.000  0.000 
    IR   132   132 6   132     5  -2.408  -0.496  -5.920  -4.087  -5.193          0.000  0.000  0.000  0.000 
				[ MATP   42 ]
    MP   133   132 6   137     6 -10.648 -10.587  -0.007  -9.364  -9.643 -10.038 -4.659 -3.049 -5.584  2.816 -6.356 -5.447 -0.715 -5.030 -4.805  2.757 -4.558 -1.186 -0.874 -4.849 -2.465 -4.007 
    ML   134   132 6   137     6  -6.250  -6.596  -1.310  -1.005  -6.446  -3.975  0.660 -0.612 -0.293 -0.076 
    MR   135   132 6   137     6  -6.988  -5.717  -1.625  -5.695  -0.829  -3.908  0.660 -0.612 -0.293 -0.076 
     D   136   132 6   137     6  -9.049  -7.747  -3.544  -4.226  -4.244  -0.319 
    IL   137   137 5   137     6  -2.579  -2.842  -0.760  -4.497  -5.274  -4.934  0.000  0.000  0.000  0.000 
    IR   138   138 6   138     5  -2.408  -0.496  -5.920  -4.087  -5.193          0.000  0.000  0.000  0.000 
				[ MATP   43 ]
    MP   139   138 6   143     6 -10.648 -10.587  -0.007  -9.364  -9.643 -10.038 -4.523 -3.729 -5.253  3.237 -5.339 -5.331 -1.034 -4.483 -4.935  1.113 -5.369 -1.656  1.588 -4.991 -2.659 -3.194 
    ML   140   138 6   143     6  -6.250  -6.596  -1.310  -1.005  -6.446  -3.975  0.660 -0.612 -0.293 -0.076 
    MR   141   138 6   143     6  -6.988  -5.717  -1.625  -5.695  -0.829  -3.908  0.660 -0.612 -0.293 -0.076 
     D   142   138 6   143     6  -9.049  -7.747  -3.544  -4.226  -4.244  -0.319 
    IL   143   143 5   143     6  -2.579  -2.842  -0.760  -4.497  -5.274  -4.934  0.000  0.000  0.000  0.000 
    IR   144   144 6   144     5  -2.408  -0.496  -5.920  -4.087  -5.193          0.000  0.000  0.000  0.000 
				[ MATP   44 ]
    MP   145   144 6   149     4  -9.533  -9.740  -0.009  -8.155                 -5.971 -6.321 -6.403 -1.340 -4.965 -7.303  2.630 -6.333 -6.494 -1.310 -6.863 -2.980  3.048 -6.386 -1.122 -5.079 
    ML   146   144 6   149     4  -3.758  -3.940  -0.507  -2.670                  0.660 -0.612 -0.293 -0.076 
    MR   147   144 6   149     4  -4.809  -3.838  -1.706  -0.766                  0.660 -0.612 -0.293 -0.076 
     D   148   144 6   149     4  -4.568  -4.250  -2.265  -0.520                 
    IL   149   149 5   149     4  -1.686  -2.369  -1.117  -4.855                  0.000  0.000  0.000  0.000 
    IR   150   150 6   150     3  -1.442  -0.798  -4.142                          0.000  0.000  0.000  0.000 
				[ MATL   45 ]
    ML   151   150 6   153     5  -9.431  -0.008  -9.246  -9.458 -10.350         -2.264 -3.677  1.814 -2.336 
     D   152   150 6   153     5  -4.959  -0.803  -4.221  -2.596  -2.508         
    IL   153   153 3   153     5  -2.408  -0.496  -4.087  -5.920  -5.193          0.000  0.000  0.000  0.000 
				[ MATP   46 ]
    MP   154   153 3   158     6 -10.648 -10.587  -0.007  -9.364  -9.643 -10.038 -6.716 -5.559 -7.214  3.925 -7.532 -7.542 -3.317 -6.141 -6.816 -2.351 -7.264 -2.702 -2.282 -7.033 -4.402 -5.741 
    ML   155   153 3   158     6  -6.250  -6.596  -1.310  -1.005  -6.446  -3.975  0.660 -0.612 -0.293 -0.076 
    MR   156   153 3   158     6  -6.988  -5.717  -1.625  -5.695  -0.829  -3.908  0.660 -0.612 -0.293 -0.076 
     D   157   153 3   158     6  -9.049  -7.747  -3.544  -4.226  -4.244  -0.319 
    IL   158   158 5   158     6  -2.579  -2.842  -0.760  -4.497  -5.274  -4.934  0.000  0.000  0.000  0.000 
    IR   159   159 6   159     5  -2.408  -0.496  -5.920  -4.087  -5.193          0.000  0.000  0.000  0.000 
				[ MATP   47 ]
    MP   160   159 6   164     6 -10.648 -10.587  -0.007  -9.364  -9.643 -10.038 -8.291 -6.567 -8.423  3.961 -8.720 -9.358 -3.838 -7.134 -7.720 -3.193 -7.764 -3.899 -3.457 -8.116 -4.716 -6.664 
    ML   161   159 6   164     6  -6.250  -6.596  -1.310  -1.005  -6.446  -3.975  0.660 -0.612 -0.293 -0.076 
    MR   162   159 6   164     6  -6.988  -5.717  -1.625  -5.695  -0.829  -3.908  0.660 -0.612 -0.293 -0.076 
     D   163   159 6   164     6  -9.049  -7.747  -3.544  -4.226  -4.244  -0.319 
    IL   164   164 5   164     6  -2.579  -2.842  -0.760  -4.497  -5.274  -4.934  0.000  0.000  0.000  0.000 
    IR   165   165 6   165     5  -2.408  -0.496  -5.920  -4.087  -5.193          0.000  0.000  0.000  0.000 
				[ MATP   48 ]
    MP   166   165 6   170     6 -10.648 -10.587  -0.007  -9.364  -9.643 -10.038 -6.626 -6.963 -4.594 -2.497 -4.345 -5.190  3.847 -5.134 -9.017 -2.416 -3.817 -4.472 -0.627 -7.442 -1.799 -5.621 
    ML   167   165 6   170     6  -6.250  -6.596  -1.310  -1.005  -6.446  -3.975  0.660 -0.612 -0.293 -0.076 
    MR   168   165 6   170     6  -6.988  -5.717  -1.625  -5.695  -0.829  -3.908  0.660 -0.612 -0.293 -0.076 
     D   169   165 6   170     6  -9.049  -7.747  -3.544  -4.226  -4.244  -0.319 
    IL   170   170 5   170     6  -2.579  -2.842  -0.760  -4.497  -5.274  -4.934  0.000  0.000  0.000  0.000 
    IR   171   171 6   171     5  -2.408  -0.496  -5.920  -4.087  -5.193          0.000  0.000  0.000  0.000 
				[ MATP   49 ]
    MP   172   171 6   176     6 -10.648 -10.587  -0.007  -9.364  -9.643 -10.038 -9.401 -4.877 -9.803 -1.698 -9.107 -5.151 -3.053 -8.239 -6.026  3.916 -5.509 -2.568 -2.948 -5.234 -4.919 -7.073 
    ML   173   171 6   176     6  -6.250  -6.596  -1.310  -1.005  -6.446  -3.975  0.660 -0.612 -0.293 -0.076 
    MR   174   171 6   176     6  -6.988  -5.717  -1.625  -5.695  -0.829  -3.908  0.660 -0.612 -0.293 -0.076 
     D   175   171 6   176     6  -9.049  -7.747  -3.544  -4.226  -4.244  -0.319 
    IL   176   176 5   176     6  -2.579  -2.842  -0.760  -4.497  -5.274  -4.934  0.000  0.000  0.000  0.000 
    IR   177   177 6   177     5  -2.408  -0.496  -5.920  -4.087  -5.193          0.000  0.000  0.000  0.000 
				[ MATP   50 ]
    MP   178   177 6   182     6 -10.648 -10.587  -0.007  -9.364  -9.643 -10.038 -6.867 -7.013 -4.861 -2.561 -4.605 -5.468  3.860 -5.587 -8.865 -2.502 -4.874 -4.352 -0.632 -7.610 -2.016 -5.787 
    ML   179   177 6   182     6  -6.250  -6.596  -1.310  -1.005  -6.446  -3.975  0.660 -0.612 -0.293 -0.076 
    MR   180   177 6   182     6  -6.988  -5.717  -1.625  -5.695  -0.829  -3.908  0.660 -0.612 -0.293 -0.076 
     D   181   177 6   182     6  -9.049  -7.747  -3.544  -4.226  -4.244  -0.319 
    IL   182   182 5   182     6  -2.579  -2.842  -0.760  -4.497  -5.274  -4.934  0.000  0.000  0.000  0.000 
    IR   183   183 6   183     5  -2.408  -0.496  -5.920  -4.087  -5.193          0.000  0.000  0.000  0.000 
				[ MATP   51 ]
    MP   184   183 6   188     4  -9.533  -9.740  -0.009  -8.155                 -2.820 -4.770 -4.415 -2.451 -2.732 -5.387 -1.767 -4.802 -4.179 -3.103 -5.077 -3.519  3.852 -4.197 -2.183 -3.627 
    ML   185   183 6   188     4  -3.758  -3.940  -0.507  -2.670                  0.660 -0.612 -0.293 -0.076 
    MR   186   183 6   188     4  -4.809  -3.838  -1.706  -0.766                  0.660 -0.612 -0.293 -0.076 
     D   187   183 6   188     4  -4.568  -4.250  -2.265  -0.520                 
    IL   188   188 5   188     4  -1.686  -2.369  -1.117  -4.855                  0.000  0.000  0.000  0.000 
    IR   189   189 6   189     3  -1.442  -0.798  -4.142                          0.000  0.000  0.000  0.000 
				[ MATL   52 ]
    ML   190   189 6   192     3 -10.772  -0.003  -9.089                         -1.619 -4.421  1.827 -3.655 
     D   191   189 6   192     3  -5.620  -0.734  -1.403                         
    IL   192   192 3   192     3  -1.925  -0.554  -4.164                          0.000  0.000  0.000  0.000 
				[ MATR   53 ]
    MR   193   192 3   195     2 -11.074  -0.001                                  0.972 -2.582  0.276 -0.598 
     D   194   192 3   195     2  -4.432  -0.068                                 
    IR   195   195 3   195     2  -1.823  -0.479                                  0.000  0.000  0.000  0.000 
				[ BIF    54 ]
     B   196   195 3   197  1229                                                 
				[ BEGL   55 ]
     S   197   196 1   198     4  -0.018  -8.652  -7.114  -8.699                 
				[ MATP   56 ]
    MP   198   197 1   202     6 -10.643 -10.582  -0.007  -9.359  -9.639 -10.034 -9.096 -4.457 -9.948 -0.951 -8.910 -4.652 -2.766 -8.433 -5.614  3.873 -5.083 -1.833 -2.451 -4.766 -4.934 -6.983 
    ML   199   197 1   202     6  -6.250  -6.596  -1.310  -1.005  -6.446  -3.975  0.660 -0.612 -0.293 -0.076 
    MR   200   197 1   202     6  -7.134  -5.863  -1.772  -5.841  -0.725  -4.055  0.561 -0.309 -0.410 -0.051 
     D   201   197 1   202     6  -9.049  -7.747  -3.544  -4.226  -4.244  -0.319 
    IL   202   202 5   202     6  -2.579  -2.842  -0.760  -4.497  -5.274  -4.934  0.000  0.000  0.000  0.000 
    IR   203   203 6   203     5  -2.408  -0.496  -5.920  -4.087  -5.193          0.000  0.000  0.000  0.000 
				[ MATP   57 ]
    MP   204   203 6   208     6 -10.643 -10.582  -0.007  -9.359  -9.639 -10.034 -6.694 -6.978 -4.677 -2.474 -4.420 -5.276  3.839 -5.433 -8.968 -2.395 -4.702 -4.391 -0.429 -7.494 -1.669 -5.662 
    ML   205   203 6   208     6  -6.250  -6.596  -1.310  -1.005  -6.446  -3.975  0.660 -0.612 -0.293 -0.076 
    MR   206   203 6   208     6  -7.134  -5.863  -1.772  -5.841  -0.725  -4.055  0.566 -0.709  0.003 -0.144 
     D   207   203 6   208     6  -9.049  -7.747  -3.544  -4.226  -4.244  -0.319 
    IL   208   208 5   208     6  -2.579  -2.842  -0.760  -4.497  -5.274  -4.934  0.000  0.000  0.000  0.000 
    IR   209   209 6   209     5  -2.408  -0.496  -5.920  -4.087  -5.193          0.000  0.000  0.000  0.000 
				[ MATP   58 ]
    MP   210   209 6   214     6 -10.643 -10.582  -0.007  -9.359  -9.639 -10.034 -8.982 -4.480 -9.809 -0.763 -8.857 -4.687 -2.747 -8.361 -5.636  3.853 -5.108 -2.234 -1.410 -4.796 -4.880 -6.942 
    ML   211   209 6   214     6  -6.250  -6.596  -1.310  -1.005  -6.446  -3.975  0.660 -0.612 -0.293 -0.076 
    MR   212   209 6   214     6  -7.134  -5.863  -1.361  -5.841  -0.975  -4.055  0.561 -0.309 -0.410 -0.051 
     D   213   209 6   214     6  -9.049  -7.747  -3.544  -4.226  -4.244  -0.319 
    IL   214   214 5   214     6  -2.579  -2.842  -0.760  -4.497  -5.274  -4.934  0.000  0.000  0.000  0.000 
    IR   215   215 6   215     5  -2.408  -0.496  -5.920  -4.087  -5.193          0.000  0.000  0.000  0.000 
				[ MATP   59 ]
    MP   216   215 6   220     6 -10.648 -10.587  -0.007  -9.364  -9.643 -10.038 -9.190 -4.572 -9.911 -0.920 -8.968 -4.785 -2.848 -8.377 -5.727  3.886 -5.199 -2.315 -2.791 -4.892 -4.932 -7.013 
    ML   217   215 6   220     6  -6.250  -6.596  -1.310  -1.005  -6.446  -3.975  0.660 -0.612 -0.293 -0.076 
    MR   218   215 6   220     6  -6.988  -5.717  -1.625  -5.695  -0.829  -3.908  0.660 -0.612 -0.293 -0.076 
     D   219   215 6   220     6  -9.049  -7.747  -3.544  -4.226  -4.244  -0.319 
    IL   220   220 5   220     6  -2.579  -2.842  -0.760  -4.497  -5.274  -4.934  0.000  0.000  0.000  0.000 
    IR   221   221 6   221     5  -2.408  -0.496  -5.920  -4.087  -5.193          0.000  0.000  0.000  0.000 
				[ MATP   60 ]
    MP   222   221 6   226     6 -10.648 -10.587  -0.007  -9.364  -9.643 -10.038 -6.614 -6.961 -4.580 -1.989 -4.330 -5.175  3.772 -5.353 -9.038 -2.018 -3.818 -4.470  0.263 -7.435 -1.602 -5.610 
    ML   223   221 6   226     6  -6.250  -6.596  -1.310  -1.005  -6.446  -3.975  0.660 -0.612 -0.293 -0.076 
    MR   224   221 6   226     6  -6.988  -5.717  -1.625  -5.695  -0.829  -3.908  0.660 -0.612 -0.293 -0.076 
     D   225   221 6   226     6  -9.049  -7.747  -3.544  -4.226  -4.244  -0.319 
    IL   226   226 5   226     6  -2.579  -2.842  -0.760  -4.497  -5.274  -4.934  0.000  0.000  0.000  0.000 
    IR   227   227 6   227     5  -2.408  -0.496  -5.920  -4.087  -5.193          0.000  0.000  0.000  0.000 
				[ MATP   61 ]
    MP   228   227 6   232     4  -9.348 -10.594  -0.014  -7.047                 -1.993 -3.624 -5.557  2.651 -6.337 -5.415 -0.669 -5.044 -4.749  2.868 -4.471 -1.241 -0.802 -4.791 -2.396 -3.968 
    ML   229   227 6   232     4  -2.408  -4.532  -1.293  -1.473                  0.660 -0.612 -0.293 -0.076 
    MR   230   227 6   232     4  -4.102 -12.528  -0.390  -2.485                  0.660 -0.612 -0.293 -0.076 
     D   231   227 6   232     4 -12.737 -14.007  -2.036  -0.404                 
    IL   232   232 5   232     4  -2.817  -4.319  -0.613  -2.698                  0.000  0.000  0.000  0.000 
    IR   233   233 6   233     3  -1.925  -0.554  -4.164                          0.000  0.000  0.000  0.000 
				[ MATR   62 ]
    MR   234   233 6   236     5  -9.431  -0.008  -9.246  -9.458 -10.350          1.968 -5.446 -5.066 -4.851 
     D   235   233 6   236     5  -5.352  -0.707  -2.978  -4.409  -2.404         
    IR   236   236 3   236     5  -2.408  -0.496  -5.920  -4.087  -5.193          0.000  0.000  0.000  0.000 
				[ MATP   63 ]
    MP   237   236 3   241     6 -10.648 -10.587  -0.007  -9.364  -9.643 -10.038 -3.317 -4.233 -4.344  0.411 -3.191 -4.877  1.100 -4.376 -4.434  1.660 -4.564 -1.613  2.571 -1.239  1.059 -3.205 
    ML   238   236 3   241     6  -6.250  -6.596  -1.310  -1.005  -6.446  -3.975  0.660 -0.612 -0.293 -0.076 
    MR   239   236 3   241     6  -6.988  -5.717  -1.625  -5.695  -0.829  -3.908  0.660 -0.612 -0.293 -0.076 
     D   240   236 3   241     6  -9.049  -7.747  -3.544  -4.226  -4.244  -0.319 
    IL   241   241 5   241     6  -2.579  -2.842  -0.760  -4.497  -5.274  -4.934  0.000  0.000  0.000  0.000 
    IR   242   242 6   242     5  -2.408  -0.496  -5.920  -4.087  -5.193          0.000  0.000  0.000  0.000 
				[ MATP   64 ]
    MP   243   242 6   247     4  -9.348 -10.594  -0.014  -7.047                 -9.279 -4.679 -9.880 -1.524 -9.023 -4.911 -2.925 -8.328 -5.832  3.903 -5.308 -2.153 -2.850 -5.011 -4.931 -7.040 
    ML   244   242 6   247     4  -2.408  -4.532  -1.293  -1.473                  0.660 -0.612 -0.293 -0.076 
    MR   245   242 6   247     4  -4.102 -12.528  -0.390  -2.485                  0.660 -0.612 -0.293 -0.076 
     D   246   242 6   247     4 -12.737 -14.007  -2.036  -0.404                 
    IL   247   247 5   247     4  -2.817  -4.319  -0.613  -2.698                  0.000  0.000  0.000  0.000 
    IR   248   248 6   248     3  -1.925  -0.554  -4.164                          0.000  0.000  0.000  0.000 
				[ MATR   65 ]
    MR   249   248 6   251     2 -11.074  -0.001                                 -3.677 -5.118  1.943 -4.417 
     D   250   248 6   251     2  -4.432  -0.068                                 
    IR   251   251 3   251     2  -1.823  -0.479                                  0.000  0.000  0.000  0.000 
				[ BIF    66 ]
     B   252   251 3   352   253                                                 
				[ BEGR  288 ]
     S   253   252 1   254     3 -10.461  -0.004  -9.115                         
    IL   254   254 2   254     3  -1.442  -0.798  -4.142                          0.000  0.000  0.000  0.000 
				[ MATL  289 ]
    ML   255   254 2   257     3 -10.461  -0.004  -9.115                         -3.677 -5.118  1.943 -4.417 
     D   256   254 2   257     3  -6.174  -1.687  -0.566                         
    IL   257   257 3   257     3  -1.442  -0.798  -4.142                          0.000  0.000  0.000  0.000 
				[ MATL  290 ]
    ML   258   257 3   260     3 -10.461  -0.004  -9.115                          1.953 -5.044 -4.296 -4.441 
     D   259   257 3   260     3  -6.174  -1.687  -0.566                         
    IL   260   260 3   260     3  -1.442  -0.798  -4.142                          0.000  0.000  0.000  0.000 
				[ MATL  291 ]
    ML   261   260 3   263     3 -10.461  -0.004  -9.115                          1.968 -5.446 -5.066 -4.851 
     D   262   260 3   263     3  -6.174  -1.687  -0.566                         
    IL   263   263 3   263     3  -1.442  -0.798  -4.142                          0.000  0.000  0.000  0.000 
				[ MATL  292 ]
    ML   264   263 3   266     3 -10.461  -0.004  -9.115                         -4.247 -3.949 -4.956  1.945 
     D   265   263 3   266     3  -6.174  -1.687  -0.566                         
    IL   266   266 3   266     3  -1.442  -0.798  -4.142                          0.000  0.000  0.000  0.000 
				[ MATL  293 ]
    ML   267   266 3   269     5  -9.431  -0.008  -9.246  -9.458 -10.350          0.998 -0.001 -2.738 -0.229 
     D   268   266 3   269     5  -4.959  -0.803  -4.221  -2.596  -2.508         
    IL   269   269 3   269     5  -2.408  -0.496  -4.087  -5.920  -5.193          0.000  0.000  0.000  0.000 
				[ MATP  294 ]
    MP   270   269 3   274     4  -9.533  -9.740  -0.009  -8.155                 -7.717 -6.979 -8.072 -2.421 -7.227 -9.639 -3.433 -7.381 -7.463 -2.290 -7.620 -4.033  3.940 -7.759 -4.354 -6.594 
    ML   271   269 3   274     4  -3.758  -3.940  -0.507  -2.670                  0.660 -0.612 -0.293 -0.076 
    MR   272   269 3   274     4  -4.809  -3.838  -1.706  -0.766                  0.660 -0.612 -0.293 -0.076 
     D   273   269 3   274     4  -4.568  -4.250  -2.265  -0.520                 
    IL   274   274 5   274     4  -1.686  -2.369  -1.117  -4.855                  0.000  0.000  0.000  0.000 
    IR   275   275 6   275     3  -1.442  -0.798  -4.142                          0.000  0.000  0.000  0.000 
				[ MATL  295 ]
    ML   276   275 6   278     5  -9.431  -0.008  -9.246  -9.458 -10.350         -4.247 -3.949 -4.956  1.945 
     D   277   275 6   278     5  -4.959  -0.803  -4.221  -2.596  -2.508         
    IL   278   278 3   278     5  -2.408  -0.496  -4.087  -5.920  -5.193          0.000  0.000  0.000  0.000 
				[ MATP  296 ]
    MP   279   278 3   283     6 -10.648 -10.587  -0.007  -9.364  -9.643 -10.038 -6.900 -5.524 -7.500 -0.460 -6.396 -6.825  1.784 -6.786 -6.771  3.354 -6.396 -2.456 -0.110 -6.543 -1.396 -5.546 
    ML   280   278 3   283     6  -6.250  -6.596  -1.310  -1.005  -6.446  -3.975  0.660 -0.612 -0.293 -0.076 
    MR   281   278 3   283     6  -6.988  -5.717  -1.625  -5.695  -0.829  -3.908  0.660 -0.612 -0.293 -0.076 
     D   282   278 3   283     6  -9.049  -7.747  -3.544  -4.226  -4.244  -0.319 
    IL   283   283 5   283     6  -2.579  -2.842  -0.760  -4.497  -5.274  -4.934  0.000  0.000  0.000  0.000 
    IR   284   284 6   284     5  -2.408  -0.496  -5.920  -4.087  -5.193          0.000  0.000  0.000  0.000 
				[ MATP  297 ]
    MP   285   284 6   289     6 -10.648 -10.587  -0.007  -9.364  -9.643 -10.038 -9.223 -7.276 -8.545 -2.241 -7.280 -10.003  3.235 -7.564 -8.568  2.548 -8.006 -3.581 -1.774 -8.970 -3.203 -6.671 
    ML   286   284 6   289     6  -6.250  -6.596  -1.310  -1.005  -6.446  -3.975  0.660 -0.612 -0.293 -0.076 
    MR   287   284 6   289     6  -6.988  -5.717  -1.625  -5.695  -0.829  -3.908  0.660 -0.612 -0.293 -0.076 
     D   288   284 6   289     6  -9.049  -7.747  -3.544  -4.226  -4.244  -0.319 
    IL   289   289 5   289     6  -2.579  -2.842  -0.760  -4.497  -5.274  -4.934  0.000  0.000  0.000  0.000 
    IR   290   290 6   290     5  -2.408  -0.496  -5.920  -4.087  -5.193          0.000  0.000  0.000  0.000 
				[ MATP  298 ]
    MP   291   290 6   295     4  -9.533  -8.554  -0.011  -8.155                 -4.776 -3.812 -5.629  3.047 -6.165 -5.562 -0.853 -4.963 -4.994  2.396 -4.904 -1.562  0.093 -5.048 -2.592 -4.110 
    ML   292   290 6   295     4  -3.758  -3.940  -0.507  -2.670                  0.660 -0.612 -0.293 -0.076 
    MR   293   290 6   295     4  -4.809  -3.838  -1.706  -0.766                  0.660 -0.612 -0.293 -0.076 
     D   294   290 6   295     4  -4.568  -4.250  -2.265  -0.520                 
    IL   295   295 5   295     4  -1.686  -2.369  -1.117  -4.855                  0.000  0.000  0.000  0.000 
    IR   296   296 6   296     3  -1.469  -0.778  -4.169                          0.000  0.000  0.000  0.000 
				[ MATL  299 ]
    ML   297   296 6   299     3 -10.461  -0.004  -9.115                         -4.343  1.949 -5.266 -3.955 
     D   298   296 6   299     3  -6.174  -1.687  -0.566                         
    IL   299   299 3   299     3  -1.442  -0.798  -4.142                          0.000  0.000  0.000  0.000 
				[ MATL  300 ]
    ML   300   299 3   302     5  -9.431  -0.008  -9.246  -9.458 -10.350          1.968 -5.446 -5.066 -4.851 
     D   301   299 3   302     5  -4.959  -0.803  -4.221  -2.596  -2.508         
    IL   302   302 3   302     5  -2.408  -0.496  -4.087  -5.920  -5.193          0.000  0.000  0.000  0.000 
				[ MATP  301 ]
    MP   303   302 3   307     6 -10.648 -10.587  -0.007  -9.364  -9.643 -10.038  3.954 -6.978 -8.097 -3.389 -7.315 -9.692 -3.850 -7.394 -7.458 -3.681 -7.609 -4.080 -3.230 -7.762 -4.525 -6.632 
    ML   304   302 3   307     6  -6.250  -6.596  -1.310  -1.005  -6.446  -3.975  0.660 -0.612 -0.293 -0.076 
    MR   305   302 3   307     6  -6.988  -5.717  -1.625  -5.695  -0.829  -3.908  0.660 -0.612 -0.293 -0.076 
     D   306   302 3   307     6  -9.049  -7.747  -3.544  -4.226  -4.244  -0.319 
    IL   307   307 5   307     6  -2.579  -2.842  -0.760  -4.497  -5.274  -4.934  0.000  0.000  0.000  0.000 
    IR   308   308 6   308     5  -2.408  -0.496  -5.920  -4.087  -5.193          0.000  0.000  0.000  0.000 
				[ MATP  302 ]
    MP   309   308 6   313     6 -10.648 -10.587  -0.007  -9.364  -9.643 -10.038 -8.138 -7.057 -8.370 -3.395 -7.686 -10.150 -3.871 -7.503 -7.656 -3.672 -7.716 -4.085 -3.318 -8.012  3.951 -3.447 
    ML   310   308 6   313     6  -6.250  -6.596  -1.310  -1.005  -6.446  -3.975  0.660 -0.612 -0.293 -0.076 
    MR   311   308 6   313     6  -6.988  -5.717  -1.625  -5.695  -0.829  -3.908  0.660 -0.612 -0.293 -0.076 
     D   312   308 6   313     6  -9.049  -7.747  -3.544  -4.226  -4.244  -0.319 
    IL   313   313 5   313     6  -2.579  -2.842  -0.760  -4.497  -5.274  -4.934  0.000  0.000  0.000  0.000 
    IR   314   314 6   314     5  -2.408  -0.496  -5.920  -4.087  -5.193          0.000  0.000  0.000  0.000 
				[ MATP  303 ]
    MP   315   314 6   319     6 -10.648 -10.587  -0.007  -9.364  -9.643 -10.038 -10.268 -7.269 -9.409 -1.965 -9.630 -13.915 -4.095 -7.816 -8.294 -3.712 -8.009  3.951 -3.647 -8.904 -4.852 -7.263 
    ML   316   314 6   319     6  -6.250  -6.596  -1.310  -1.005  -6.446  -3.975  0.660 -0.612 -0.293 -0.076 
    MR   317   314 6   319     6  -6.988  -5.717  -1.625  -5.695  -0.829  -3.908  0.660 -0.612 -0.293 -0.076 
     D   318   314 6   319     6  -9.049  -7.747  -3.544  -4.226  -4.244  -0.319 
    IL   319   319 5   319     6  -2.579  -2.842  -0.760  -4.497  -5.274  -4.934  0.000  0.000  0.000  0.000 
    IR   320   320 6   320     5  -2.408  -0.496  -5.920  -4.087  -5.193          0.000  0.000  0.000  0.000 
				[ MATP  304 ]
    MP   321   320 6   325     6 -10.648 -10.587  -0.007  -9.364  -9.643 -10.038 -9.096 -4.484 -9.919 -0.763 -8.913 -4.684 -2.355 -8.412 -5.640  3.871 -5.110 -2.240 -2.736 -4.796 -4.924 -6.983 
    ML   322   320 6   325     6  -6.250  -6.596  -1.310  -1.005  -6.446  -3.975  0.660 -0.612 -0.293 -0.076 
    MR   323   320 6   325     6  -6.988  -5.717  -1.625  -5.695  -0.829  -3.908  0.660 -0.612 -0.293 -0.076 
     D   324   320 6   325     6  -9.049  -7.747  -3.544  -4.226  -4.244  -0.319 
    IL   325   325 5   325     6  -2.579  -2.842  -0.760  -4.497  -5.274  -4.934  0.000  0.000  0.000  0.000 
    IR   326   326 6   326     5  -2.408  -0.496  -5.920  -4.087  -5.193          0.000  0.000  0.000  0.000 
				[ MATP  305 ]
    MP   327   326 6   331     6 -10.648 -10.587  -0.007  -9.364  -9.643 -10.038 -7.403 -4.427 -8.297  0.814 -8.299 -4.831 -1.684 -7.423 -5.576  3.728 -5.087 -2.135 -2.332 -4.871 -4.259 -6.175 
    ML   328   326 6   331     6  -6.250  -6.596  -1.310  -1.005  -6.446  -3.975  0.660 -0.612 -0.293 -0.076 
    MR   329   326 6   331     6  -6.988  -5.717  -1.625  -5.695  -0.829  -3.908  0.660 -0.612 -0.293 -0.076 
     D   330   326 6   331     6  -9.049  -7.747  -3.544  -4.226  -4.244  -0.319 
    IL   331   331 5   331     6  -2.579  -2.842  -0.760  -4.497  -5.274  -4.934  0.000  0.000  0.000  0.000 
    IR   332   332 6   332     5  -2.408  -0.496  -5.920  -4.087  -5.193          0.000  0.000  0.000  0.000 
				[ MATP  306 ]
    MP   333   332 6   337     4  -6.919  -9.740  -0.019  -8.155                 -7.333 -6.806 -6.939 -2.637 -6.292 -7.812  3.435 -6.883 -4.734  2.173 -6.761 -3.823 -2.081 -7.548 -3.423 -6.239 
    ML   334   332 6   337     4  -3.758  -3.940  -0.507  -2.670                  0.660 -0.612 -0.293 -0.076 
    MR   335   332 6   337     4  -4.809  -3.838  -1.706  -0.766                  0.660 -0.612 -0.293 -0.076 
     D   336   332 6   337     4  -4.568  -4.250  -2.265  -0.520                 
    IL   337   337 5   337     4  -1.926  -2.610  -0.879  -5.095                  0.000  0.000  0.000  0.000 
    IR   338   338 6   338     3  -1.442  -0.798  -4.142                          0.000  0.000  0.000  0.000 
				[ MATL  307 ]
    ML   339   338 6   341     3 -10.461  -0.004  -9.115                         -3.075 -4.566  1.903 -3.348 
     D   340   338 6   341     3  -6.174  -1.687  -0.566                         
    IL   341   341 3   341     3  -1.442  -0.798  -4.142                          0.000  0.000  0.000  0.000 
				[ MATL  308 ]
    ML   342   341 3   344     3 -10.461  -0.004  -9.115                          1.304 -0.046 -1.541 -2.197 
     D   343   341 3   344     3  -6.174  -1.687  -0.566                         
    IL   344   344 3   344     3  -1.442  -0.798  -4.142                          0.000  0.000  0.000  0.000 
				[ MATL  309 ]
    ML   345   344 3   347     3 -10.461  -0.004  -9.115                          1.933 -4.616 -3.725 -3.950 
     D   346   344 3   347     3  -6.174  -1.687  -0.566                         
    IL   347   347 3   347     3  -1.442  -0.798  -4.142                          0.000  0.000  0.000  0.000 
				[ MATL  310 ]
    ML   348   347 3   350     2       *   0.000                                  1.959 -4.894 -4.818 -4.553 
     D   349   347 3   350     2       *   0.000                                 
    IL   350   350 3   350     2  -1.823  -0.479                                  0.000  0.000  0.000  0.000 
				[ END   311 ]
     E   351   350 3    -1     0                                                 
				[ BEGL   67 ]
     S   352   252 1   353     4  -0.013  -8.652  -8.059  -8.699                 
				[ MATP   68 ]
    MP   353   352 1   357     4  -9.533  -9.740  -0.009  -8.155                 -6.284 -6.738 -4.755 -2.562 -4.421 -5.381  3.824 -5.469 -2.223 -2.533 -4.807 -4.344 -0.399 -6.979 -1.970 -5.506 
    ML   354   352 1   357     4  -3.758  -3.940  -0.507  -2.670                  0.660 -0.612 -0.293 -0.076 
    MR   355   352 1   357     4  -4.809  -3.838  -1.706  -0.766                  0.660 -0.612 -0.293 -0.076 
     D   356   352 1   357     4  -4.568  -4.250  -2.265  -0.520                 
    IL   357   357 5   357     4  -1.686  -2.369  -1.117  -4.855                  0.000  0.000  0.000  0.000 
    IR   358   358 6   358     3  -1.442  -0.798  -4.142                          0.000  0.000  0.000  0.000 
				[ MATL   69 ]
    ML   359   358 6   361     3 -10.461  -0.004  -9.115                         -1.622  1.041 -2.920  0.570 
     D   360   358 6   361     3  -6.174  -1.687  -0.566                         
    IL   361   361 3   361     3  -1.442  -0.798  -4.142                          0.000  0.000  0.000  0.000 
				[ MATL   70 ]
    ML   362   361 3   364     3 -10.461  -0.004  -9.115                         -4.093 -3.769 -4.430  1.934 
     D   363   361 3   364     3  -6.174  -1.687  -0.566                         
    IL   364   364 3   364     3  -1.442  -0.798  -4.142                          0.000  0.000  0.000  0.000 
				[ MATL   71 ]
    ML   365   364 3   367     3 -10.461  -0.004  -9.115                          1.754 -3.196 -2.791 -1.425 
     D   366   364 3   367     3  -6.174  -1.687  -0.566                         
    IL   367   367 3   367     3  -1.442  -0.798  -4.142                          0.000  0.000  0.000  0.000 
				[ MATL   72 ]
    ML   368   367 3   370     3 -10.772  -0.003  -9.089                          1.968 -5.446 -5.066 -4.851 
     D   369   367 3   370     3  -5.620  -0.734  -1.403                         
    IL   370   370 3   370     3  -1.925  -0.554  -4.164                          0.000  0.000  0.000  0.000 
				[ MATR   73 ]
    MR   371   370 3   373     5  -9.431  -0.013  -9.246  -7.559 -10.350         -0.958 -4.402  1.747 -3.640 
     D   372   370 3   373     5  -5.352  -0.707  -2.978  -4.409  -2.404         
    IR   373   373 3   373     5  -2.408  -0.496  -5.920  -4.087  -5.193          0.000  0.000  0.000  0.000 
				[ MATP   74 ]
    MP   374   373 3   378     6 -10.643 -10.582  -0.007  -9.359  -9.639 -10.034 -6.865 -6.850 -5.371 -0.805 -4.778 -5.995  3.510 -5.892 -8.226 -0.498 -5.446 -1.942  1.395 -7.394 -1.881 -5.484 
    ML   375   373 3   378     6  -6.250  -6.596  -1.310  -1.005  -6.446  -3.975  0.660 -0.612 -0.293 -0.076 
    MR   376   373 3   378     6  -7.134  -5.863  -1.361  -5.841  -0.975  -4.055  0.566 -0.709  0.003 -0.144 
     D   377   373 3   378     6  -9.049  -7.747  -3.544  -4.226  -4.244  -0.319 
    IL   378   378 5   378     6  -2.579  -2.842  -0.760  -4.497  -5.274  -4.934  0.000  0.000  0.000  0.000 
    IR   379   379 6   379     5  -2.408  -0.496  -5.920  -4.087  -5.193          0.000  0.000  0.000  0.000 
				[ MATP   75 ]
    MP   380   379 6   384     6 -10.648 -10.587  -0.007  -9.364  -9.643 -10.038 -4.441 -3.575 -5.116  3.743 -5.500 -5.169 -1.909 -4.174 -4.930  0.131 -5.830 -1.141 -1.799 -5.015 -3.359 -3.835 
    ML   381   379 6   384     6  -6.250  -6.596  -1.310  -1.005  -6.446  -3.975  0.660 -0.612 -0.293 -0.076 
    MR   382   379 6   384     6  -6.988  -5.717  -1.625  -5.695  -0.829  -3.908  0.660 -0.612 -0.293 -0.076 
     D   383   379 6   384     6  -9.049  -7.747  -3.544  -4.226  -4.244  -0.319 
    IL   384   384 5   384     6  -2.579  -2.842  -0.760  -4.497  -5.274  -4.934  0.000  0.000  0.000  0.000 
    IR   385   385 6   385     5  -2.408  -0.496  -5.920  -4.087  -5.193          0.000  0.000  0.000  0.000 
				[ MATP   76 ]
    MP   386   385 6   390     4  -9.533  -9.740  -0.009  -8.155                 -7.318 -7.085 -5.339 -2.771 -5.091 -5.970  3.900 -5.967 -8.679 -2.765 -5.311 -4.278 -1.331 -7.890 -2.437 -6.090 
    ML   387   385 6   390     4  -3.758  -3.940  -0.507  -2.670                  0.660 -0.612 -0.293 -0.076 
    MR   388   385 6   390     4  -4.809  -3.838  -1.706  -0.766                  0.660 -0.612 -0.293 -0.076 
     D   389   385 6   390     4  -4.568  -4.250  -2.265  -0.520                 
    IL   390   390 5   390     4  -1.686  -2.369  -1.117  -4.855                  0.000  0.000  0.000  0.000 
    IR   391   391 6   391     3  -1.442  -0.798  -4.142                          0.000  0.000  0.000  0.000 
				[ MATL   77 ]
    ML   392   391 6   394     5  -9.431  -0.008  -9.246  -9.458 -10.350          1.958 -5.127 -4.775 -4.368 
     D   393   391 6   394     5  -4.959  -0.803  -4.221  -2.596  -2.508         
    IL   394   394 3   394     5  -2.408  -0.496  -4.087  -5.920  -5.193          0.000  0.000  0.000  0.000 
				[ MATP   78 ]
    MP   395   394 3   399     6 -10.648 -10.587  -0.007  -9.364  -9.643 -10.038 -5.630 -6.181 -6.328 -3.140 -5.235 -7.423 -3.113 -6.377 -3.609 -3.539 -6.628 -3.946  3.937 -6.082 -3.653 -5.351 
    ML   396   394 3   399     6  -6.250  -6.596  -1.310  -1.005  -6.446  -3.975  0.660 -0.612 -0.293 -0.076 
    MR   397   394 3   399     6  -6.988  -5.717  -1.625  -5.695  -0.829  -3.908  0.660 -0.612 -0.293 -0.076 
     D   398   394 3   399     6  -9.049  -7.747  -3.544  -4.226  -4.244  -0.319 
    IL   399   399 5   399     6  -2.579  -2.842  -0.760  -4.497  -5.274  -4.934  0.000  0.000  0.000  0.000 
    IR   400   400 6   400     5  -2.408  -0.496  -5.920  -4.087  -5.193          0.000  0.000  0.000  0.000 
				[ MATP   79 ]
    MP   401   400 6   405     6 -10.648 -10.587  -0.007  -9.364  -9.643 -10.038 -9.401 -4.877 -9.803 -1.698 -9.107 -5.151 -3.053 -8.239 -6.026  3.916 -5.509 -2.568 -2.948 -5.234 -4.919 -7.073 
    ML   402   400 6   405     6  -6.250  -6.596  -1.310  -1.005  -6.446  -3.975  0.660 -0.612 -0.293 -0.076 
    MR   403   400 6   405     6  -6.988  -5.717  -1.625  -5.695  -0.829  -3.908  0.660 -0.612 -0.293 -0.076 
     D   404   400 6   405     6  -9.049  -7.747  -3.544  -4.226  -4.244  -0.319 
    IL   405   405 5   405     6  -2.579  -2.842  -0.760  -4.497  -5.274  -4.934  0.000  0.000  0.000  0.000 
    IR   406   406 6   406     5  -2.408  -0.496  -5.920  -4.087  -5.193          0.000  0.000  0.000  0.000 
				[ MATP   80 ]
    MP   407   406 6   411     4  -9.533  -9.740  -0.009  -8.155                 -7.318 -7.085 -5.339 -2.771 -5.091 -5.970  3.900 -5.967 -8.679 -2.765 -5.311 -4.278 -1.331 -7.890 -2.437 -6.090 
    ML   408   406 6   411     4  -3.758  -3.940  -0.507  -2.670                  0.660 -0.612 -0.293 -0.076 
    MR   409   406 6   411     4  -4.809  -3.838  -1.706  -0.766                  0.660 -0.612 -0.293 -0.076 
     D   410   406 6   411     4  -4.568  -4.250  -2.265  -0.520                 
    IL   411   411 5   411     4  -1.686  -2.369  -1.117  -4.855                  0.000  0.000  0.000  0.000 
    IR   412   412 6   412     3  -1.442  -0.798  -4.142                          0.000  0.000  0.000  0.000 
				[ MATL   81 ]
    ML   413   412 6   415     3 -10.461  -0.004  -9.115                          1.962 -5.064 -4.890 -4.635 
     D   414   412 6   415     3  -6.174  -1.687  -0.566                         
    IL   415   415 3   415     3  -1.442  -0.798  -4.142                          0.000  0.000  0.000  0.000 
				[ MATL   82 ]
    ML   416   415 3   418     3 -10.772  -0.003  -9.089                          1.942 -4.772 -4.466 -3.715 
     D   417   415 3   418     3  -5.620  -0.734  -1.403                         
    IL   418   418 3   418     3  -1.925  -0.554  -4.164                          0.000  0.000  0.000  0.000 
				[ MATR   83 ]
    MR   419   418 3   421     3 -10.772  -0.003  -9.089                          1.929 -4.559 -4.280 -3.351 
     D   420   418 3   421     3  -6.390  -1.568  -0.620                         
    IR   421   421 3   421     3  -1.925  -0.554  -4.164                          0.000  0.000  0.000  0.000 
				[ MATR   84 ]
    MR   422   421 3   424     3 -10.772  -0.003  -9.089                         -4.343  1.949 -5.266 -3.955 
     D   423   421 3   424     3  -6.390  -1.568  -0.620                         
    IR   424   424 3   424     3  -1.925  -0.554  -4.164                          0.000  0.000  0.000  0.000 
				[ MATR   85 ]
    MR   425   424 3   427     2 -11.074  -0.001                                 -3.677 -5.118  1.943 -4.417 
     D   426   424 3   427     2  -4.432  -0.068                                 
    IR   427   427 3   427     2  -1.823  -0.479                                  0.000  0.000  0.000  0.000 
				[ BIF    86 ]
     B   428   427 3   429   473                                                 
				[ BEGL   87 ]
     S   429   428 1   430     4  -0.013  -8.652  -8.059  -8.699                 
				[ MATP   88 ]
    MP   430   429 1   434     6 -10.648 -10.587  -0.007  -9.364  -9.643 -10.038 -9.279 -4.684 -9.875 -1.365 -9.022 -4.917 -2.926 -8.325 -5.837  3.903 -5.312 -2.391 -2.851 -5.016 -4.929 -7.039 
    ML   431   429 1   434     6  -6.250  -6.596  -1.310  -1.005  -6.446  -3.975  0.660 -0.612 -0.293 -0.076 
    MR   432   429 1   434     6  -6.988  -5.717  -1.625  -5.695  -0.829  -3.908  0.660 -0.612 -0.293 -0.076 
     D   433   429 1   434     6  -9.049  -7.747  -3.544  -4.226  -4.244  -0.319 
    IL   434   434 5   434     6  -2.579  -2.842  -0.760  -4.497  -5.274  -4.934  0.000  0.000  0.000  0.000 
    IR   435   435 6   435     5  -2.408  -0.496  -5.920  -4.087  -5.193          0.000  0.000  0.000  0.000 
				[ MATP   89 ]
    MP   436   435 6   440     6 -10.648 -10.587  -0.007  -9.364  -9.643 -10.038 -9.790 -7.243 -9.242 -3.444 -9.213 -12.611 -4.058 -7.776 -8.204 -3.704 -7.972 -4.110 -3.600 -8.768  3.963 -7.198 
    ML   437   435 6   440     6  -6.250  -6.596  -1.310  -1.005  -6.446  -3.975  0.660 -0.612 -0.293 -0.076 
    MR   438   435 6   440     6  -6.988  -5.717  -1.625  -5.695  -0.829  -3.908  0.660 -0.612 -0.293 -0.076 
     D   439   435 6   440     6  -9.049  -7.747  -3.544  -4.226  -4.244  -0.319 
    IL   440   440 5   440     6  -2.579  -2.842  -0.760  -4.497  -5.274  -4.934  0.000  0.000  0.000  0.000 
    IR   441   441 6   441     5  -2.408  -0.496  -5.920  -4.087  -5.193          0.000  0.000  0.000  0.000 
				[ MATP   90 ]
    MP   442   441 6   446     4  -9.533  -9.740  -0.009  -8.155                 -6.614 -6.962 -3.801 -1.993 -4.330 -5.175  3.823 -5.353 -9.037 -2.270 -4.608 -4.472 -0.391 -7.436 -1.629 -5.611 
    ML   443   441 6   446     4  -3.758  -3.940  -0.507  -2.670                  0.660 -0.612 -0.293 -0.076 
    MR   444   441 6   446     4  -4.809  -3.838  -1.706  -0.766                  0.660 -0.612 -0.293 -0.076 
     D   445   441 6   446     4  -4.568  -4.250  -2.265  -0.520                 
    IL   446   446 5   446     4  -1.686  -2.369  -1.117  -4.855                  0.000  0.000  0.000  0.000 
    IR   447   447 6   447     3  -1.442  -0.798  -4.142                          0.000  0.000  0.000  0.000 
				[ MATL   91 ]
    ML   448   447 6   450     3 -10.461  -0.004  -9.115                         -2.295 -4.373  1.867 -3.314 
     D   449   447 6   450     3  -6.174  -1.687  -0.566                         
    IL   450   450 3   450     3  -1.442  -0.798  -4.142                          0.000  0.000  0.000  0.000 
				[ MATL   92 ]
    ML   451   450 3   453     5  -9.431  -0.008  -9.246  -9.458 -10.350          1.776 -2.459 -2.526 -2.183 
     D   452   450 3   453     5  -4.959  -0.803  -4.221  -2.596  -2.508         
    IL   453   453 3   453     5  -2.408  -0.496  -4.087  -5.920  -5.193          0.000  0.000  0.000  0.000 
				[ MATP   93 ]
    MP   454   453 3   458     6 -10.648 -10.587  -0.007  -9.364  -9.643 -10.038 -4.513 -3.576 -5.338  3.107 -5.912 -5.283 -1.114 -3.205 -4.789  2.424 -4.836 -1.489 -0.825 -4.845 -2.662 -3.885 
    ML   455   453 3   458     6  -6.250  -6.596  -1.310  -1.005  -6.446  -3.975  0.660 -0.612 -0.293 -0.076 
    MR   456   453 3   458     6  -6.988  -5.717  -1.625  -5.695  -0.829  -3.908  0.660 -0.612 -0.293 -0.076 
     D   457   453 3   458     6  -9.049  -7.747  -3.544  -4.226  -4.244  -0.319 
    IL   458   458 5   458     6  -2.579  -2.842  -0.760  -4.497  -5.274  -4.934  0.000  0.000  0.000  0.000 
    IR   459   459 6   459     5  -2.408  -0.496  -5.920  -4.087  -5.193          0.000  0.000  0.000  0.000 
				[ MATP   94 ]
    MP   460   459 6   464     6 -10.648 -10.587  -0.007  -9.364  -9.643 -10.038 -6.769 -7.009 -4.750 -2.388 -4.479 -5.351  3.811 -5.494 -9.047 -1.061 -4.776 -2.678 -0.752 -7.572 -1.592 -5.691 
    ML   461   459 6   464     6  -6.250  -6.596  -1.310  -1.005  -6.446  -3.975  0.660 -0.612 -0.293 -0.076 
    MR   462   459 6   464     6  -6.988  -5.717  -1.625  -5.695  -0.829  -3.908  0.660 -0.612 -0.293 -0.076 
     D   463   459 6   464     6  -9.049  -7.747  -3.544  -4.226  -4.244  -0.319 
    IL   464   464 5   464     6  -2.579  -2.842  -0.760  -4.497  -5.274  -4.934  0.000  0.000  0.000  0.000 
    IR   465   465 6   465     5  -2.408  -0.496  -5.920  -4.087  -5.193          0.000  0.000  0.000  0.000 
				[ MATP   95 ]
    MP   466   465 6   470     3  -0.035       *  -5.378                         -4.670 -5.575 -5.426 -2.895 -4.281 -6.442 -2.561 -5.679  3.844 -1.656 -5.944 -3.801 -1.273 -3.673 -2.097 -4.566 
    ML   467   465 6   470     3  -1.000       *  -1.000                          0.660 -0.612 -0.293 -0.076 
    MR   468   465 6   470     3  -1.000       *  -1.000                          0.660 -0.612 -0.293 -0.076 
     D   469   465 6   470     3  -1.000       *  -1.000                         
    IL   470   470 5   470     3  -0.054       *  -4.768                          0.000  0.000  0.000  0.000 
    IR   471   471 6   471     2  -1.823  -0.479                                  0.000  0.000  0.000  0.000 
				[ END    96 ]
     E   472   471 6    -1     0                                                 
				[ BEGR   97 ]
     S   473   428 1   474     3 -10.461  -0.004  -9.115                         
    IL   474   474 2   474     3  -1.442  -0.798  -4.142                          0.000  0.000  0.000  0.000 
				[ MATL   98 ]
    ML   475   474 2   477     3 -10.461  -0.004  -9.115                         -1.375 -4.412  1.802 -3.646 
     D   476   474 2   477     3  -6.174  -1.687  -0.566                         
    IL   477   477 3   477     3  -1.442  -0.798  -4.142                          0.000  0.000  0.000  0.000 
				[ MATL   99 ]
    ML   478   477 3   480     3 -10.461  -0.004  -9.115                          0.290 -0.482  0.835 -1.850 
     D   479   477 3   480     3  -6.174  -1.687  -0.566                         
    IL   480   480 3   480     3  -1.442  -0.798  -4.142                          0.000  0.000  0.000  0.000 
				[ MATL  100 ]
    ML   481   480 3   483     3 -10.461  -0.004  -9.115                          1.968 -5.446 -5.066 -4.851 
     D   482   480 3   483     3  -6.174  -1.687  -0.566                         
    IL   483   483 3   483     3  -1.442  -0.798  -4.142                          0.000  0.000  0.000  0.000 
				[ MATL  101 ]
    ML   484   483 3   486     3 -10.461  -0.004  -9.115                         -2.670  1.866 -4.835 -2.611 
     D   485   483 3   486     3  -6.174  -1.687  -0.566                         
    IL   486   486 3   486     3  -1.442  -0.798  -4.142                          0.000  0.000  0.000  0.000 
				[ MATL  102 ]
    ML   487   486 3   489     3 -10.461  -0.004  -9.115                         -2.993 -4.488  1.888 -2.961 
     D   488   486 3   489     3  -6.174  -1.687  -0.566                         
    IL   489   489 3   489     3  -1.442  -0.798  -4.142                          0.000  0.000  0.000  0.000 
				[ MATL  103 ]
    ML   490   489 3   492     2 -11.074  -0.001                                 -3.677 -5.118  1.943 -4.417 
     D   491   489 3   492     2  -8.445  -0.004                                 
    IL   492   492 3   492     2  -1.823  -0.479                                  0.000  0.000  0.000  0.000 
				[ BIF   104 ]
     B   493   492 3   610   494                                                 
				[ BEGR  256 ]
     S   494   493 1   495     3 -10.461  -0.004  -9.115                         
    IL   495   495 2   495     3  -1.442  -0.798  -4.142                          0.000  0.000  0.000  0.000 
				[ MATL  257 ]
    ML   496   495 2   498     2 -11.074  -0.001                                  1.968 -5.446 -5.066 -4.851 
     D   497   495 2   498     2  -8.445  -0.004                                 
    IL   498   498 3   498     2  -1.823  -0.479                                  0.000  0.000  0.000  0.000 
				[ BIF   258 ]
     B   499   498 3   500   568                                                 
				[ BEGL  259 ]
     S   500   499 1   501     4  -0.013  -8.652  -8.059  -8.699                 
				[ MATP  260 ]
    MP   501   500 1   505     6 -10.648 -10.587  -0.007  -9.364  -9.643 -10.038 -6.571 -6.829 -4.747 -0.721 -4.398 -5.348  3.604 -5.080 -8.429 -0.947 -4.789 -3.996  0.660 -7.240 -0.247 -5.470 
    ML   502   500 1   505     6  -6.250  -6.596  -1.310  -1.005  -6.446  -3.975  0.660 -0.612 -0.293 -0.076 
    MR   503   500 1   505     6  -6.988  -5.717  -1.625  -5.695  -0.829  -3.908  0.660 -0.612 -0.293 -0.076 
     D   504   500 1   505     6  -9.049  -7.747  -3.544  -4.226  -4.244  -0.319 
    IL   505   505 5   505     6  -2.579  -2.842  -0.760  -4.497  -5.274  -4.934  0.000  0.000  0.000  0.000 
    IR   506   506 6   506     5  -2.408  -0.496  -5.920  -4.087  -5.193          0.000  0.000  0.000  0.000 
				[ MATP  261 ]
    MP   507   506 6   511     6 -10.648 -10.587  -0.007  -9.364  -9.643 -10.038 -6.336 -6.586 -6.926 -2.242 -5.659 -8.058 -0.453 -6.761 -6.680 -0.541 -7.197 -2.366  3.801 -6.781 -3.000 -5.676 
    ML   508   506 6   511     6  -6.250  -6.596  -1.310  -1.005  -6.446  -3.975  0.660 -0.612 -0.293 -0.076 
    MR   509   506 6   511     6  -6.988  -5.717  -1.625  -5.695  -0.829  -3.908  0.660 -0.612 -0.293 -0.076 
     D   510   506 6   511     6  -9.049  -7.747  -3.544  -4.226  -4.244  -0.319 
    IL   511   511 5   511     6  -2.579  -2.842  -0.760  -4.497  -5.274  -4.934  0.000  0.000  0.000  0.000 
    IR   512   512 6   512     5  -2.408  -0.496  -5.920  -4.087  -5.193          0.000  0.000  0.000  0.000 
				[ MATP  262 ]
    MP   513   512 6   517     6 -10.648 -10.587  -0.007  -9.364  -9.643 -10.038 -9.401 -4.877 -9.803 -1.698 -9.107 -5.151 -3.053 -8.239 -6.026  3.916 -5.509 -2.568 -2.948 -5.234 -4.919 -7.073 
    ML   514   512 6   517     6  -6.250  -6.596  -1.310  -1.005  -6.446  -3.975  0.660 -0.612 -0.293 -0.076 
    MR   515   512 6   517     6  -6.988  -5.717  -1.625  -5.695  -0.829  -3.908  0.660 -0.612 -0.293 -0.076 
     D   516   512 6   517     6  -9.049  -7.747  -3.544  -4.226  -4.244  -0.319 
    IL   517   517 5   517     6  -2.579  -2.842  -0.760  -4.497  -5.274  -4.934  0.000  0.000  0.000  0.000 
    IR   518   518 6   518     5  -2.408  -0.496  -5.920  -4.087  -5.193          0.000  0.000  0.000  0.000 
				[ MATP  263 ]
    MP   519   518 6   523     6 -10.648 -10.587  -0.007  -9.364  -9.643 -10.038 -9.274 -4.671 -9.884 -1.517 -9.020 -4.902 -2.919 -8.332 -5.825  3.903 -5.300 -2.129 -2.846 -5.002 -4.932 -7.038 
    ML   520   518 6   523     6  -6.250  -6.596  -1.310  -1.005  -6.446  -3.975  0.660 -0.612 -0.293 -0.076 
    MR   521   518 6   523     6  -6.988  -5.717  -1.625  -5.695  -0.829  -3.908  0.660 -0.612 -0.293 -0.076 
     D   522   518 6   523     6  -9.049  -7.747  -3.544  -4.226  -4.244  -0.319 
    IL   523   523 5   523     6  -2.579  -2.842  -0.760  -4.497  -5.274  -4.934  0.000  0.000  0.000  0.000 
    IR   524   524 6   524     5  -2.408  -0.496  -5.920  -4.087  -5.193          0.000  0.000  0.000  0.000 
				[ MATP  264 ]
    MP   525   524 6   529     6 -10.648 -10.587  -0.007  -9.364  -9.643 -10.038 -3.501 -3.634 -5.599  2.154 -6.425 -5.428 -0.013 -5.111 -4.754  3.103 -4.441 -1.219 -0.138 -4.790 -2.375 -3.988 
    ML   526   524 6   529     6  -6.250  -6.596  -1.310  -1.005  -6.446  -3.975  0.660 -0.612 -0.293 -0.076 
    MR   527   524 6   529     6  -6.988  -5.717  -1.625  -5.695  -0.829  -3.908  0.660 -0.612 -0.293 -0.076 
     D   528   524 6   529     6  -9.049  -7.747  -3.544  -4.226  -4.244  -0.319 
    IL   529   529 5   529     6  -2.579  -2.842  -0.760  -4.497  -5.274  -4.934  0.000  0.000  0.000  0.000 
    IR   530   530 6   530     5  -2.408  -0.496  -5.920  -4.087  -5.193          0.000  0.000  0.000  0.000 
				[ MATP  265 ]
    MP   531   530 6   535     4  -9.533  -9.740  -0.011  -7.574                 -9.146 -7.191  3.959 -3.439 -8.643 -11.488 -4.037 -7.699 -8.037 -3.707 -7.899 -4.106 -3.535 -8.526 -4.766 -7.080 
    ML   532   530 6   535     4  -3.758  -3.940  -0.507  -2.670                  0.660 -0.612 -0.293 -0.076 
    MR   533   530 6   535     4  -4.809  -3.838  -1.706  -0.766                  0.660 -0.612 -0.293 -0.076 
     D   534   530 6   535     4  -4.568  -4.250  -2.265  -0.520                 
    IL   535   535 5   535     4  -1.686  -2.369  -1.117  -4.855                  0.000  0.000  0.000  0.000 
    IR   536   536 6   536     3  -1.442  -0.798  -4.142                          0.000  0.000  0.000  0.000 
				[ MATL  266 ]
    ML   537   536 6   539     3 -10.459  -0.004  -9.113                         -4.044  1.931 -5.042 -3.386 
     D   538   536 6   539     3  -6.298  -1.445  -0.690                         
    IL   539   539 3   539     3  -1.442  -0.798  -4.142                          0.000  0.000  0.000  0.000 
				[ MATL  267 ]
    ML   540   539 3   542     3 -10.461  -0.004  -9.115                         -4.247 -3.949 -4.956  1.945 
     D   541   539 3   542     3  -6.174  -1.687  -0.566                         
    IL   542   542 3   542     3  -1.442  -0.798  -4.142                          0.000  0.000  0.000  0.000 
				[ MATL  268 ]
    ML   543   542 3   545     3 -10.461  -0.004  -9.115                         -3.677 -5.118  1.943 -4.417 
     D   544   542 3   545     3  -6.174  -1.687  -0.566                         
    IL   545   545 3   545     3  -1.442  -0.798  -4.142                          0.000  0.000  0.000  0.000 
				[ MATL  269 ]
    ML   546   545 3   548     3 -10.461  -0.004  -9.115                          1.950 -4.982 -4.176 -4.382 
     D   547   545 3   548     3  -6.174  -1.687  -0.566                         
    IL   548   548 3   548     3  -1.442  -0.798  -4.142                          0.000  0.000  0.000  0.000 
				[ MATL  270 ]
    ML   549   548 3   551     3 -10.461  -0.004  -9.115                         -2.052 -4.453  1.862 -3.687 
     D   550   548 3   551     3  -6.174  -1.687  -0.566                         
    IL   551   551 3   551     3  -1.442  -0.798  -4.142                          0.000  0.000  0.000  0.000 
				[ MATL  271 ]
    ML   552   551 3   554     3 -10.461  -0.011  -7.227                          1.968 -5.446 -5.066 -4.851 
     D   553   551 3   554     3  -6.174  -1.687  -0.566                         
    IL   554   554 3   554     3  -1.442  -0.798  -4.142                          0.000  0.000  0.000  0.000 
				[ MATL  272 ]
    ML   555   554 3   557     3 -10.454  -0.004  -9.108                         -3.840  1.837 -4.856 -1.634 
     D   556   554 3   557     3  -6.501  -1.151  -0.893                         
    IL   557   557 3   557     3  -1.442  -0.798  -4.142                          0.000  0.000  0.000  0.000 
				[ MATL  273 ]
    ML   558   557 3   560     3 -10.461  -0.004  -9.115                          1.968 -5.446 -5.066 -4.851 
     D   559   557 3   560     3  -6.174  -1.687  -0.566                         
    IL   560   560 3   560     3  -1.442  -0.798  -4.142                          0.000  0.000  0.000  0.000 
				[ MATL  274 ]
    ML   561   560 3   563     3 -10.461  -0.004  -9.115                         -4.343  1.949 -5.266 -3.955 
     D   562   560 3   563     3  -6.174  -1.687  -0.566                         
    IL   563   563 3   563     3  -1.442  -0.798  -4.142                          0.000  0.000  0.000  0.000 
				[ MATL  275 ]
    ML   564   563 3   566     2       *   0.000                                 -2.964 -4.458  1.877 -2.701 
     D   565   563 3   566     2       *   0.000                                 
    IL   566   566 3   566     2  -1.823  -0.479                                  0.000  0.000  0.000  0.000 
				[ END   276 ]
     E   567   566 3    -1     0                                                 
				[ BEGR  277 ]
     S   568   499 1   569     3 -10.461  -0.004  -9.115                         
    IL   569   569 2   569     3  -1.442  -0.798  -4.142                          0.000  0.000  0.000  0.000 
				[ MATL  278 ]
    ML   570   569 2   572     5  -9.431  -0.008  -9.246  -9.458 -10.350          1.968 -5.446 -5.066 -4.851 
     D   571   569 2   572     5  -4.959  -0.803  -4.221  -2.596  -2.508         
    IL   572   572 3   572     5  -2.408  -0.496  -4.087  -5.920  -5.193          0.000  0.000  0.000  0.000 
				[ MATP  279 ]
    MP   573   572 3   577     6 -10.648 -10.587  -0.007  -9.364  -9.643 -10.038 -7.318 -7.085 -5.339 -2.771 -5.091 -5.970  3.900 -5.967 -8.679 -2.765 -5.311 -4.278 -1.331 -7.890 -2.437 -6.090 
    ML   574   572 3   577     6  -6.250  -6.596  -1.310  -1.005  -6.446  -3.975  0.660 -0.612 -0.293 -0.076 
    MR   575   572 3   577     6  -6.988  -5.717  -1.625  -5.695  -0.829  -3.908  0.660 -0.612 -0.293 -0.076 
     D   576   572 3   577     6  -9.049  -7.747  -3.544  -4.226  -4.244  -0.319 
    IL   577   577 5   577     6  -2.579  -2.842  -0.760  -4.497  -5.274  -4.934  0.000  0.000  0.000  0.000 
    IR   578   578 6   578     5  -2.408  -0.496  -5.920  -4.087  -5.193          0.000  0.000  0.000  0.000 
				[ MATP  280 ]
    MP   579   578 6   583     6 -10.648 -10.587  -0.007  -9.364  -9.643 -10.038 -6.062 -6.419 -6.713 -1.941 -5.601 -7.851 -1.808 -6.638 -6.366 -3.111 -6.928 -3.858  3.907 -6.482 -2.802 -5.628 
    ML   580   578 6   583     6  -6.250  -6.596  -1.310  -1.005  -6.446  -3.975  0.660 -0.612 -0.293 -0.076 
    MR   581   578 6   583     6  -6.988  -5.717  -1.625  -5.695  -0.829  -3.908  0.660 -0.612 -0.293 -0.076 
     D   582   578 6   583     6  -9.049  -7.747  -3.544  -4.226  -4.244  -0.319 
    IL   583   583 5   583     6  -2.579  -2.842  -0.760  -4.497  -5.274  -4.934  0.000  0.000  0.000  0.000 
    IR   584   584 6   584     5  -2.408  -0.496  -5.920  -4.087  -5.193          0.000  0.000  0.000  0.000 
				[ MATP  281 ]
    MP   585   584 6   589     6 -10.648 -10.587  -0.007  -9.364  -9.643 -10.038 -6.714 -6.984 -4.697 -2.486 -4.440 -5.296  3.845 -5.450 -8.962 -2.410 -4.721 -4.392 -0.539 -7.508 -1.672 -5.677 
    ML   586   584 6   589     6  -6.250  -6.596  -1.310  -1.005  -6.446  -3.975  0.660 -0.612 -0.293 -0.076 
    MR   587   584 6   589     6  -6.988  -5.717  -1.625  -5.695  -0.829  -3.908  0.660 -0.612 -0.293 -0.076 
     D   588   584 6   589     6  -9.049  -7.747  -3.544  -4.226  -4.244  -0.319 
    IL   589   589 5   589     6  -2.579  -2.842  -0.760  -4.497  -5.274  -4.934  0.000  0.000  0.000  0.000 
    IR   590   590 6   590     5  -2.408  -0.496  -5.920  -4.087  -5.193          0.000  0.000  0.000  0.000 
				[ MATP  282 ]
    MP   591   590 6   595     4  -9.533  -9.740  -0.013  -7.337                 -6.800 -7.001 -4.785 -2.535 -4.530 -5.388  3.856 -5.524 -8.916 -2.468 -4.803 -4.376 -0.854 -7.567 -1.479 -5.740 
    ML   592   590 6   595     4  -3.758  -3.940  -0.507  -2.670                  0.660 -0.612 -0.293 -0.076 
    MR   593   590 6   595     4  -4.809  -3.838  -1.706  -0.766                  0.660 -0.612 -0.293 -0.076 
     D   594   590 6   595     4  -4.568  -4.250  -2.265  -0.520                 
    IL   595   595 5   595     4  -1.686  -2.369  -1.117  -4.855                  0.000  0.000  0.000  0.000 
    IR   596   596 6   596     3  -1.442  -0.798  -4.142                          0.000  0.000  0.000  0.000 
				[ MATL  283 ]
    ML   597   596 6   599     3 -10.457  -0.004  -9.111                         -4.244 -3.946 -4.952  1.945 
     D   598   596 6   599     3  -6.361  -1.343  -0.752                         
    IL   599   599 3   599     3  -1.442  -0.798  -4.142                          0.000  0.000  0.000  0.000 
				[ MATL  284 ]
    ML   600   599 3   602     3 -10.461  -0.004  -9.115                          1.964 -5.313 -4.820 -4.706 
     D   601   599 3   602     3  -6.174  -1.687  -0.566                         
    IL   602   602 3   602     3  -1.442  -0.798  -4.142                          0.000  0.000  0.000  0.000 
				[ MATL  285 ]
    ML   603   602 3   605     3 -10.461  -0.004  -9.115                         -3.582  1.928 -5.060 -3.621 
     D   604   602 3   605     3  -6.174  -1.687  -0.566                         
    IL   605   605 3   605     3  -1.442  -0.798  -4.142                          0.000  0.000  0.000  0.000 
				[ MATL  286 ]
    ML   606   605 3   608     2       *   0.000                                 -3.677 -5.118  1.943 -4.417 
     D   607   605 3   608     2       *   0.000                                 
    IL   608   608 3   608     2  -1.823  -0.479                                  0.000  0.000  0.000  0.000 
				[ END   287 ]
     E   609   608 3    -1     0                                                 
				[ BEGL  105 ]
     S   610   493 1   611     4  -0.013  -8.652  -8.059  -8.699                 
				[ MATP  106 ]
    MP   611   610 1   615     6  -8.849 -10.587  -0.009  -9.364  -9.643 -10.038 -9.253 -4.657 -9.879 -1.503 -8.999 -4.885 -2.388 -8.336 -5.811  3.900 -5.286 -2.387 -2.834 -4.986 -4.925 -7.032 
    ML   612   610 1   615     6  -6.250  -6.596  -1.310  -1.005  -6.446  -3.975  0.660 -0.612 -0.293 -0.076 
    MR   613   610 1   615     6  -6.988  -5.717  -1.625  -5.695  -0.829  -3.908  0.660 -0.612 -0.293 -0.076 
     D   614   610 1   615     6  -9.049  -7.747  -3.544  -4.226  -4.244  -0.319 
    IL   615   615 5   615     6  -2.642  -2.905  -0.719  -4.560  -5.336  -4.996  0.000  0.000  0.000  0.000 
    IR   616   616 6   616     5  -2.408  -0.496  -5.920  -4.087  -5.193          0.000  0.000  0.000  0.000 
				[ MATP  107 ]
    MP   617   616 6   621     6 -10.648 -10.587  -0.007  -9.364  -9.643 -10.038 -7.935 -7.022 -8.229 -2.131 -7.460 -9.898 -3.642 -7.447 -7.568 -3.586 -7.673 -4.060  3.950 -7.894 -4.476 -6.696 
    ML   618   616 6   621     6  -6.250  -6.596  -1.310  -1.005  -6.446  -3.975  0.660 -0.612 -0.293 -0.076 
    MR   619   616 6   621     6  -6.988  -5.717  -1.625  -5.695  -0.829  -3.908  0.660 -0.612 -0.293 -0.076 
     D   620   616 6   621     6  -9.049  -7.747  -3.544  -4.226  -4.244  -0.319 
    IL   621   621 5   621     6  -2.579  -2.842  -0.760  -4.497  -5.274  -4.934  0.000  0.000  0.000  0.000 
    IR   622   622 6   622     5  -2.408  -0.496  -5.920  -4.087  -5.193          0.000  0.000  0.000  0.000 
				[ MATP  108 ]
    MP   623   622 6   627     4  -9.533  -9.740  -0.009  -8.155                 -9.204 -4.647 -9.845 -1.491 -8.960 -4.875 -2.885 -8.327 -5.800  3.886 -5.276 -2.378 -1.563 -4.976 -4.910 -7.018 
    ML   624   622 6   627     4  -3.758  -3.940  -0.507  -2.670                  0.660 -0.612 -0.293 -0.076 
    MR   625   622 6   627     4  -4.809  -3.838  -1.706  -0.766                  0.660 -0.612 -0.293 -0.076 
     D   626   622 6   627     4  -4.568  -4.250  -2.265  -0.520                 
    IL   627   627 5   627     4  -1.686  -2.369  -1.117  -4.855                  0.000  0.000  0.000  0.000 
    IR   628   628 6   628     3  -1.442  -0.798  -4.142                          0.000  0.000  0.000  0.000 
				[ MATL  109 ]
    ML   629   628 6   631     3 -10.461  -0.004  -9.115                          1.879 -2.662 -3.773 -3.466 
     D   630   628 6   631     3  -6.174  -1.687  -0.566                         
    IL   631   631 3   631     3  -1.442  -0.798  -4.142                          0.000  0.000  0.000  0.000 
				[ MATL  110 ]
    ML   632   631 3   634     3 -10.461  -0.004  -9.115                         -3.677 -5.118  1.943 -4.417 
     D   633   631 3   634     3  -6.174  -1.687  -0.566                         
    IL   634   634 3   634     3  -1.442  -0.798  -4.142                          0.000  0.000  0.000  0.000 
				[ MATL  111 ]
    ML   635   634 3   637     3 -10.461  -0.004  -9.115                         -3.925 -3.461 -3.902  1.917 
     D   636   634 3   637     3  -6.174  -1.687  -0.566                         
    IL   637   637 3   637     3  -1.442  -0.798  -4.142                          0.000  0.000  0.000  0.000 
				[ MATL  112 ]
    ML   638   637 3   640     3 -10.461  -0.004  -9.115                          1.968 -5.446 -5.066 -4.851 
     D   639   637 3   640     3  -6.174  -1.687  -0.566                         
    IL   640   640 3   640     3  -1.442  -0.798  -4.142                          0.000  0.000  0.000  0.000 
				[ MATL  113 ]
    ML   641   640 3   643     3 -10.461  -0.004  -9.115                          1.953 -4.996 -4.585 -4.203 
     D   642   640 3   643     3  -6.174  -1.687  -0.566                         
    IL   643   643 3   643     3  -1.442  -0.798  -4.142                          0.000  0.000  0.000  0.000 
				[ MATL  114 ]
    ML   644   643 3   646     2 -11.074  -0.001                                 -2.143  1.482 -2.878 -0.243 
     D   645   643 3   646     2  -8.445  -0.004                                 
    IL   646   646 3   646     2  -1.823  -0.479                                  0.000  0.000  0.000  0.000 
				[ BIF   115 ]
     B   647   646 3   648  1005                                                 
				[ BEGL  116 ]
     S   648   647 1   649     4  -0.013  -8.652  -8.059  -8.699                 
				[ MATP  117 ]
    MP   649   648 1   653     6 -10.648 -10.587  -0.007  -9.364  -9.643 -10.038 -2.303 -0.160  1.748  1.115 -2.681 -3.611 -1.272 -3.207 -2.500 -1.058 -3.532  2.726 -0.573 -2.906 -1.713 -2.749 
    ML   650   648 1   653     6  -6.250  -6.596  -1.310  -1.005  -6.446  -3.975  0.660 -0.612 -0.293 -0.076 
    MR   651   648 1   653     6  -6.988  -5.717  -1.625  -5.695  -0.829  -3.908  0.660 -0.612 -0.293 -0.076 
     D   652   648 1   653     6  -9.049  -7.747  -3.544  -4.226  -4.244  -0.319 
    IL   653   653 5   653     6  -2.579  -2.842  -0.760  -4.497  -5.274  -4.934  0.000  0.000  0.000  0.000 
    IR   654   654 6   654     5  -2.408  -0.496  -5.920  -4.087  -5.193          0.000  0.000  0.000  0.000 
				[ MATP  118 ]
    MP   655   654 6   659     6 -10.648 -10.587  -0.007  -9.364  -9.643 -10.038 -6.695 -6.976 -4.718 -2.423 -4.446 -5.319  3.761 -5.465 -8.866 -2.343 -4.746 -4.322  0.599 -7.487 -1.812 -5.661 
    ML   656   654 6   659     6  -6.250  -6.596  -1.310  -1.005  -6.446  -3.975  0.660 -0.612 -0.293 -0.076 
    MR   657   654 6   659     6  -6.988  -5.717  -1.625  -5.695  -0.829  -3.908  0.660 -0.612 -0.293 -0.076 
     D   658   654 6   659     6  -9.049  -7.747  -3.544  -4.226  -4.244  -0.319 
    IL   659   659 5   659     6  -2.579  -2.842  -0.760  -4.497  -5.274  -4.934  0.000  0.000  0.000  0.000 
    IR   660   660 6   660     5  -2.408  -0.496  -5.920  -4.087  -5.193          0.000  0.000  0.000  0.000 
				[ MATP  119 ]
    MP   661   660 6   665     6 -10.648 -10.587  -0.007  -9.364  -9.643 -10.038 -5.233 -3.948 -6.176  1.384 -6.778 -5.280  0.185 -5.647 -5.082  3.392 -4.724 -1.342 -0.150 -4.909 -2.706 -4.503 
    ML   662   660 6   665     6  -6.250  -6.596  -1.310  -1.005  -6.446  -3.975  0.660 -0.612 -0.293 -0.076 
    MR   663   660 6   665     6  -6.988  -5.717  -1.625  -5.695  -0.829  -3.908  0.660 -0.612 -0.293 -0.076 
     D   664   660 6   665     6  -9.049  -7.747  -3.544  -4.226  -4.244  -0.319 
    IL   665   665 5   665     6  -2.579  -2.842  -0.760  -4.497  -5.274  -4.934  0.000  0.000  0.000  0.000 
    IR   666   666 6   666     5  -2.408  -0.496  -5.920  -4.087  -5.193          0.000  0.000  0.000  0.000 
				[ MATP  120 ]
    MP   667   666 6   671     6 -10.648 -10.587  -0.007  -9.364  -9.643 -10.038 -6.367 -6.549 -6.985 -3.093 -5.928 -8.179 -2.990 -6.813 -6.587 -3.362 -7.076 -3.949  2.230 -6.732  3.433 -5.855 
    ML   668   666 6   671     6  -6.250  -6.596  -1.310  -1.005  -6.446  -3.975  0.660 -0.612 -0.293 -0.076 
    MR   669   666 6   671     6  -6.988  -5.717  -1.625  -5.695  -0.829  -3.908  0.660 -0.612 -0.293 -0.076 
     D   670   666 6   671     6  -9.049  -7.747  -3.544  -4.226  -4.244  -0.319 
    IL   671   671 5   671     6  -2.579  -2.842  -0.760  -4.497  -5.274  -4.934  0.000  0.000  0.000  0.000 
    IR   672   672 6   672     5  -2.408  -0.496  -5.920  -4.087  -5.193          0.000  0.000  0.000  0.000 
				[ MATP  121 ]
    MP   673   672 6   677     6 -10.648 -10.587  -0.007  -9.364  -9.643 -10.038 -4.722 -3.704 -5.676  2.341 -6.473 -5.493  0.331 -5.178 -4.829  2.969 -4.514 -0.477 -0.804 -4.863 -2.395 -4.056 
    ML   674   672 6   677     6  -6.250  -6.596  -1.310  -1.005  -6.446  -3.975  0.660 -0.612 -0.293 -0.076 
    MR   675   672 6   677     6  -6.988  -5.717  -1.625  -5.695  -0.829  -3.908  0.660 -0.612 -0.293 -0.076 
     D   676   672 6   677     6  -9.049  -7.747  -3.544  -4.226  -4.244  -0.319 
    IL   677   677 5   677     6  -2.579  -2.842  -0.760  -4.497  -5.274  -4.934  0.000  0.000  0.000  0.000 
    IR   678   678 6   678     5  -2.408  -0.496  -5.920  -4.087  -5.193          0.000  0.000  0.000  0.000 
				[ MATP  122 ]
    MP   679   678 6   683     6 -10.648 -10.587  -0.007  -9.364  -9.643 -10.038 -5.406 -3.969 -6.354  1.144 -6.963 -5.112 -0.888 -5.813 -5.102  3.501 -4.725 -1.240 -0.205 -4.835 -1.541 -4.662 
    ML   680   678 6   683     6  -6.250  -6.596  -1.310  -1.005  -6.446  -3.975  0.660 -0.612 -0.293 -0.076 
    MR   681   678 6   683     6  -6.988  -5.717  -1.625  -5.695  -0.829  -3.908  0.660 -0.612 -0.293 -0.076 
     D   682   678 6   683     6  -9.049  -7.747  -3.544  -4.226  -4.244  -0.319 
    IL   683   683 5   683     6  -2.579  -2.842  -0.760  -4.497  -5.274  -4.934  0.000  0.000  0.000  0.000 
    IR   684   684 6   684     5  -2.408  -0.496  -5.920  -4.087  -5.193          0.000  0.000  0.000  0.000 
				[ MATP  123 ]
    MP   685   684 6   689     6 -10.648 -10.587  -0.007  -9.364  -9.643 -10.038 -5.698 -4.141 -6.624  0.981 -7.010 -5.176  0.172 -6.054 -5.282  3.521 -4.890 -1.725 -0.543 -4.955 -2.590 -4.889 
    ML   686   684 6   689     6  -6.250  -6.596  -1.310  -1.005  -6.446  -3.975  0.660 -0.612 -0.293 -0.076 
    MR   687   684 6   689     6  -6.988  -5.717  -1.625  -5.695  -0.829  -3.908  0.660 -0.612 -0.293 -0.076 
     D   688   684 6   689     6  -9.049  -7.747  -3.544  -4.226  -4.244  -0.319 
    IL   689   689 5   689     6  -2.579  -2.842  -0.760  -4.497  -5.274  -4.934  0.000  0.000  0.000  0.000 
    IR   690   690 6   690     5  -2.408  -0.496  -5.920  -4.087  -5.193          0.000  0.000  0.000  0.000 
				[ MATP  124 ]
    MP   691   690 6   695     4  -9.533  -9.740  -0.763  -1.293                 -3.260 -3.918  2.320 -1.507 -2.360 -4.402  1.099 -3.940 -0.527 -1.524 -3.189 -2.153  0.995 -3.527  2.161 -3.194 
    ML   692   690 6   695     4  -3.758  -3.940  -0.507  -2.670                  0.660 -0.612 -0.293 -0.076 
    MR   693   690 6   695     4  -4.809  -3.838  -1.706  -0.766                  0.660 -0.612 -0.293 -0.076 
     D   694   690 6   695     4  -4.568  -4.250  -2.265  -0.520                 
    IL   695   695 5   695     4  -1.686  -2.369  -1.117  -4.855                  0.000  0.000  0.000  0.000 
    IR   696   696 6   696     3  -1.442  -0.798  -4.142                          0.000  0.000  0.000  0.000 
				[ MATL  125 ]
    ML   697   696 6   699     3  -9.726  -0.006  -8.380                          1.697 -2.776 -1.479 -1.987 
     D   698   696 6   699     3 -10.623  -0.046  -5.015                         
    IL   699   699 3   699     3  -1.442  -0.798  -4.142                          0.000  0.000  0.000  0.000 
				[ MATL  126 ]
    ML   700   699 3   702     5  -9.431  -0.008  -9.246  -9.458 -10.350          1.968 -5.446 -5.066 -4.851 
     D   701   699 3   702     5  -4.959  -0.803  -4.221  -2.596  -2.508         
    IL   702   702 3   702     5  -2.408  -0.496  -4.087  -5.920  -5.193          0.000  0.000  0.000  0.000 
				[ MATP  127 ]
    MP   703   702 3   707     6 -10.648 -10.587  -0.007  -9.364  -9.643 -10.038 -5.210 -5.585 -5.431 -0.331 -4.103 -6.143  2.841 -5.511 -5.743 -0.870 -5.789 -2.567  2.713 -5.436 -1.145 -3.473 
    ML   704   702 3   707     6  -6.250  -6.596  -1.310  -1.005  -6.446  -3.975  0.660 -0.612 -0.293 -0.076 
    MR   705   702 3   707     6  -6.988  -5.717  -1.625  -5.695  -0.829  -3.908  0.660 -0.612 -0.293 -0.076 
     D   706   702 3   707     6  -9.049  -7.747  -3.544  -4.226  -4.244  -0.319 
    IL   707   707 5   707     6  -2.579  -2.842  -0.760  -4.497  -5.274  -4.934  0.000  0.000  0.000  0.000 
    IR   708   708 6   708     5  -2.408  -0.496  -5.920  -4.087  -5.193          0.000  0.000  0.000  0.000 
				[ MATP  128 ]
    MP   709   708 6   713     4  -9.533  -9.740  -0.009  -8.155                 -7.099 -7.072 -5.269 -0.522 -4.814 -5.887  3.593 -5.878 -9.018  0.529 -5.321 -2.637 -0.005 -7.846 -1.070 -5.715 
    ML   710   708 6   713     4  -3.758  -3.940  -0.507  -2.670                  0.660 -0.612 -0.293 -0.076 
    MR   711   708 6   713     4  -4.809  -3.838  -1.706  -0.766                  0.660 -0.612 -0.293 -0.076 
     D   712   708 6   713     4  -4.568  -4.250  -2.265  -0.520                 
    IL   713   713 5   713     4  -1.686  -2.369  -1.117  -4.855                  0.000  0.000  0.000  0.000 
    IR   714   714 6   714     3  -1.442  -0.798  -4.142                          0.000  0.000  0.000  0.000 
				[ MATL  129 ]
    ML   715   714 6   717     3 -10.461  -0.004  -9.115                         -3.984 -3.346 -4.732  1.926 
     D   716   714 6   717     3  -6.174  -1.687  -0.566                         
    IL   717   717 3   717     3  -1.442  -0.798  -4.142                          0.000  0.000  0.000  0.000 
				[ MATL  130 ]
    ML   718   717 3   720     3 -10.461  -0.004  -9.115                          0.187 -3.939  1.419 -3.018 
     D   719   717 3   720     3  -6.174  -1.687  -0.566                         
    IL   720   720 3   720     3  -1.442  -0.798  -4.142                          0.000  0.000  0.000  0.000 
				[ MATL  131 ]
    ML   721   720 3   723     3 -10.772  -0.003  -9.089                         -3.827  1.876 -3.497 -2.545 
     D   722   720 3   723     3  -5.620  -0.734  -1.403                         
    IL   723   723 3   723     3  -1.925  -0.554  -4.164                          0.000  0.000  0.000  0.000 
				[ MATR  132 ]
    MR   724   723 3   726     3 -10.772  -0.003  -9.089                         -2.491 -3.189 -1.060  1.693 
     D   725   723 3   726     3  -6.390  -1.568  -0.620                         
    IR   726   726 3   726     3  -1.925  -0.554  -4.164                          0.000  0.000  0.000  0.000 
				[ MATR  133 ]
    MR   727   726 3   729     5  -9.431  -0.008  -9.246  -9.458 -10.350          1.956 -5.110 -4.423 -4.503 
     D   728   726 3   729     5  -5.352  -0.707  -2.978  -4.409  -2.404         
    IR   729   729 3   729     5  -2.408  -0.496  -5.920  -4.087  -5.193          0.000  0.000  0.000  0.000 
				[ MATP  134 ]
    MP   730   729 3   734     6 -10.648 -10.587  -0.007  -9.364  -9.643 -10.038 -6.597 -6.951 -4.588 -2.480 -2.716 -5.185  3.832 -5.358 -8.940 -2.397 -4.617 -4.458 -0.461 -7.412 -1.789 -5.604 
    ML   731   729 3   734     6  -6.250  -6.596  -1.310  -1.005  -6.446  -3.975  0.660 -0.612 -0.293 -0.076 
    MR   732   729 3   734     6  -6.988  -5.717  -1.625  -5.695  -0.829  -3.908  0.660 -0.612 -0.293 -0.076 
     D   733   729 3   734     6  -9.049  -7.747  -3.544  -4.226  -4.244  -0.319 
    IL   734   734 5   734     6  -2.579  -2.842  -0.760  -4.497  -5.274  -4.934  0.000  0.000  0.000  0.000 
    IR   735   735 6   735     5  -2.408  -0.496  -5.920  -4.087  -5.193          0.000  0.000  0.000  0.000 
				[ MATP  135 ]
    MP   736   735 6   740     6 -10.648 -10.587  -0.007  -9.364  -9.643 -10.038 -4.856 -5.145 -4.989 -0.402 -3.663 -5.627  2.836 -5.069 -5.360 -0.201 -5.290 -2.058  2.544 -4.949 -0.882 -1.674 
    ML   737   735 6   740     6  -6.250  -6.596  -1.310  -1.005  -6.446  -3.975  0.660 -0.612 -0.293 -0.076 
    MR   738   735 6   740     6  -6.988  -5.717  -1.625  -5.695  -0.829  -3.908  0.660 -0.612 -0.293 -0.076 
     D   739   735 6   740     6  -9.049  -7.747  -3.544  -4.226  -4.244  -0.319 
    IL   740   740 5   740     6  -2.579  -2.842  -0.760  -4.497  -5.274  -4.934  0.000  0.000  0.000  0.000 
    IR   741   741 6   741     5  -2.408  -0.496  -5.920  -4.087  -5.193          0.000  0.000  0.000  0.000 
				[ MATP  136 ]
    MP   742   741 6   746     6 -10.648 -10.587  -0.007  -9.364  -9.643 -10.038 -4.406 -4.582 -4.557  1.453 -3.172 -5.127  1.990 -4.577 -4.855  0.851 -4.817 -1.574  2.356 -4.371 -0.028 -0.691 
    ML   743   741 6   746     6  -6.250  -6.596  -1.310  -1.005  -6.446  -3.975  0.660 -0.612 -0.293 -0.076 
    MR   744   741 6   746     6  -6.988  -5.717  -1.625  -5.695  -0.829  -3.908  0.660 -0.612 -0.293 -0.076 
     D   745   741 6   746     6  -9.049  -7.747  -3.544  -4.226  -4.244  -0.319 
    IL   746   746 5   746     6  -2.579  -2.842  -0.760  -4.497  -5.274  -4.934  0.000  0.000  0.000  0.000 
    IR   747   747 6   747     5  -2.408  -0.496  -5.920  -4.087  -5.193          0.000  0.000  0.000  0.000 
				[ MATP  137 ]
    MP   748   747 6   752     6 -10.648 -10.587  -0.007  -9.364  -9.643 -10.038 -2.380 -3.666 -4.175  1.491 -2.812 -4.651  1.775 -3.168 -4.413  0.769 -4.420  0.420  2.222 -3.951 -0.182 -1.324 
    ML   749   747 6   752     6  -6.250  -6.596  -1.310  -1.005  -6.446  -3.975  0.660 -0.612 -0.293 -0.076 
    MR   750   747 6   752     6  -6.988  -5.717  -1.625  -5.695  -0.829  -3.908  0.660 -0.612 -0.293 -0.076 
     D   751   747 6   752     6  -9.049  -7.747  -3.544  -4.226  -4.244  -0.319 
    IL   752   752 5   752     6  -2.579  -2.842  -0.760  -4.497  -5.274  -4.934  0.000  0.000  0.000  0.000 
    IR   753   753 6   753     5  -2.408  -0.496  -5.920  -4.087  -5.193          0.000  0.000  0.000  0.000 
				[ MATP  138 ]
    MP   754   753 6   758     6  -8.397 -10.587  -0.011  -9.364  -9.643 -10.038 -3.646 -4.449 -4.490  1.728 -3.144 -5.036  1.711 -4.502 -4.067  0.748 -4.097 -0.399  2.455 -4.286 -0.297 -2.713 
    ML   755   753 6   758     6  -6.250  -6.596  -1.310  -1.005  -6.446  -3.975  0.660 -0.612 -0.293 -0.076 
    MR   756   753 6   758     6  -6.988  -5.717  -1.625  -5.695  -0.829  -3.908  0.660 -0.612 -0.293 -0.076 
     D   757   753 6   758     6  -9.049  -7.747  -3.544  -4.226  -4.244  -0.319 
    IL   758   758 5   758     6  -2.673  -2.936  -0.699  -4.591  -5.367  -5.027  0.000  0.000  0.000  0.000 
    IR   759   759 6   759     5  -2.408  -0.496  -5.920  -4.087  -5.193          0.000  0.000  0.000  0.000 
				[ MATP  139 ]
    MP   760   759 6   764     6 -10.648 -10.587  -0.007  -9.364  -9.643 -10.038 -4.345 -3.429 -5.148  3.170 -5.671 -5.104 -0.185 -4.385 -4.669  2.026 -4.822 -1.282 -0.361 -4.724 -1.484 -3.039 
    ML   761   759 6   764     6  -6.250  -6.596  -1.310  -1.005  -6.446  -3.975  0.660 -0.612 -0.293 -0.076 
    MR   762   759 6   764     6  -6.988  -5.717  -1.625  -5.695  -0.829  -3.908  0.660 -0.612 -0.293 -0.076 
     D   763   759 6   764     6  -9.049  -7.747  -3.544  -4.226  -4.244  -0.319 
    IL   764   764 5   764     6  -2.579  -2.842  -0.760  -4.497  -5.274  -4.934  0.000  0.000  0.000  0.000 
    IR   765   765 6   765     5  -2.408  -0.496  -5.920  -4.087  -5.193          0.000  0.000  0.000  0.000 
				[ MATP  140 ]
    MP   766   765 6   770     4  -9.533  -9.740  -0.009  -8.155                 -7.019 -4.505 -7.872 -0.191 -7.684 -5.037  0.832 -7.095 -5.663  3.637 -5.192 -1.515 -1.858 -5.034 -3.608 -5.867 
    ML   767   765 6   770     4  -3.758  -3.940  -0.507  -2.670                  0.660 -0.612 -0.293 -0.076 
    MR   768   765 6   770     4  -4.809  -3.838  -1.706  -0.766                  0.660 -0.612 -0.293 -0.076 
     D   769   765 6   770     4  -4.568  -4.250  -2.265  -0.520                 
    IL   770   770 5   770     4  -1.686  -2.369  -1.117  -4.855                  0.000  0.000  0.000  0.000 
    IR   771   771 6   771     3  -1.442  -0.798  -4.142                          0.000  0.000  0.000  0.000 
				[ MATL  141 ]
    ML   772   771 6   774     3 -10.772  -0.003  -9.089                          0.544 -1.035 -2.736  0.929 
     D   773   771 6   774     3  -5.620  -0.734  -1.403                         
    IL   774   774 3   774     3  -1.925  -0.554  -4.164                          0.000  0.000  0.000  0.000 
				[ MATR  142 ]
    MR   775   774 3   777     2 -11.074  -0.001                                 -1.092 -4.404  1.767 -3.640 
     D   776   774 3   777     2  -4.432  -0.068                                 
    IR   777   777 3   777     2  -1.823  -0.479                                  0.000  0.000  0.000  0.000 
				[ BIF   143 ]
     B   778   777 3   779   886                                                 
				[ BEGL  144 ]
     S   779   778 1   780     4  -0.013  -8.652  -8.059  -8.699                 
				[ MATP  145 ]
    MP   780   779 1   784     6 -10.648 -10.587  -0.007  -9.364  -9.643 -10.038 -5.616 -4.670 -6.357  1.036 -5.885 -6.407  1.873 -5.855 -5.798  2.837 -5.491 -1.623  0.800 -5.781 -0.222 -4.662 
    ML   781   779 1   784     6  -6.250  -6.596  -1.310  -1.005  -6.446  -3.975  0.660 -0.612 -0.293 -0.076 
    MR   782   779 1   784     6  -6.988  -5.717  -1.625  -5.695  -0.829  -3.908  0.660 -0.612 -0.293 -0.076 
     D   783   779 1   784     6  -9.049  -7.747  -3.544  -4.226  -4.244  -0.319 
    IL   784   784 5   784     6  -2.579  -2.842  -0.760  -4.497  -5.274  -4.934  0.000  0.000  0.000  0.000 
    IR   785   785 6   785     5  -2.408  -0.496  -5.920  -4.087  -5.193          0.000  0.000  0.000  0.000 
				[ MATP  146 ]
    MP   786   785 6   790     6 -10.648 -10.587  -0.007  -9.364  -9.643 -10.038 -2.757 -3.372 -2.177 -0.080 -2.832 -3.855  1.363 -3.441 -3.364  0.990  2.547 -2.174  0.198 -3.123  1.117 -2.902 
    ML   787   785 6   790     6  -6.250  -6.596  -1.310  -1.005  -6.446  -3.975  0.660 -0.612 -0.293 -0.076 
    MR   788   785 6   790     6  -6.988  -5.717  -1.625  -5.695  -0.829  -3.908  0.660 -0.612 -0.293 -0.076 
     D   789   785 6   790     6  -9.049  -7.747  -3.544  -4.226  -4.244  -0.319 
    IL   790   790 5   790     6  -2.579  -2.842  -0.760  -4.497  -5.274  -4.934  0.000  0.000  0.000  0.000 
    IR   791   791 6   791     5  -2.408  -0.496  -5.920  -4.087  -5.193          0.000  0.000  0.000  0.000 
				[ MATP  147 ]
    MP   792   791 6   796     6 -10.648 -10.587  -0.007  -9.364  -9.643 -10.038 -8.923 -4.414 -9.828 -0.792 -8.868 -4.612 -2.067 -8.392 -4.424  3.842 -4.047 -1.394 -2.472 -4.725 -4.909 -6.926 
    ML   793   791 6   796     6  -6.250  -6.596  -1.310  -1.005  -6.446  -3.975  0.660 -0.612 -0.293 -0.076 
    MR   794   791 6   796     6  -6.988  -5.717  -1.625  -5.695  -0.829  -3.908  0.660 -0.612 -0.293 -0.076 
     D   795   791 6   796     6  -9.049  -7.747  -3.544  -4.226  -4.244  -0.319 
    IL   796   796 5   796     6  -2.579  -2.842  -0.760  -4.497  -5.274  -4.934  0.000  0.000  0.000  0.000 
    IR   797   797 6   797     5  -2.408  -0.496  -5.920  -4.087  -5.193          0.000  0.000  0.000  0.000 
				[ MATP  148 ]
    MP   798   797 6   802     4  -9.060  -9.740  -0.009  -8.155                 -8.678 -3.538 -4.052 -1.096 -8.704 -4.642 -2.713 -8.272 -5.580  3.876 -5.058 -2.191 -2.667 -4.748 -4.848 -6.846 
    ML   799   797 6   802     4  -3.758  -3.940  -0.507  -2.670                  0.660 -0.612 -0.293 -0.076 
    MR   800   797 6   802     4  -4.809  -3.838  -1.706  -0.766                  0.660 -0.612 -0.293 -0.076 
     D   801   797 6   802     4  -4.568  -4.250  -2.265  -0.520                 
    IL   802   802 5   802     4  -1.705  -2.389  -1.094  -4.874                  0.000  0.000  0.000  0.000 
    IR   803   803 6   803     3  -1.442  -0.798  -4.142                          0.000  0.000  0.000  0.000 
				[ MATL  149 ]
    ML   804   803 6   806     3 -10.461  -0.004  -9.115                         -0.613 -4.179  1.681 -3.570 
     D   805   803 6   806     3  -6.174  -1.687  -0.566                         
    IL   806   806 3   806     3  -1.442  -0.798  -4.142                          0.000  0.000  0.000  0.000 
				[ MATL  150 ]
    ML   807   806 3   809     3 -10.461  -0.004  -9.115                          1.961 -5.021 -4.871 -4.614 
     D   808   806 3   809     3  -6.174  -1.687  -0.566                         
    IL   809   809 3   809     3  -1.442  -0.798  -4.142                          0.000  0.000  0.000  0.000 
				[ MATL  151 ]
    ML   810   809 3   812     3 -10.461  -0.004  -9.115                         -3.709 -1.204 -4.477  1.784 
     D   811   809 3   812     3  -6.174  -1.687  -0.566                         
    IL   812   812 3   812     3  -1.442  -0.798  -4.142                          0.000  0.000  0.000  0.000 
				[ MATL  152 ]
    ML   813   812 3   815     3 -10.772  -0.003  -9.089                          1.968 -5.446 -5.066 -4.851 
     D   814   812 3   815     3  -5.620  -0.734  -1.403                         
    IL   815   815 3   815     3  -1.925  -0.554  -4.164                          0.000  0.000  0.000  0.000 
				[ MATR  153 ]
    MR   816   815 3   818     3 -10.772  -0.003  -9.089                          1.900 -3.602 -3.283 -3.616 
     D   817   815 3   818     3  -6.390  -1.568  -0.620                         
    IR   818   818 3   818     3  -1.925  -0.554  -4.164                          0.000  0.000  0.000  0.000 
				[ MATR  154 ]
    MR   819   818 3   821     3 -10.772  -0.003  -9.089                         -3.614 -3.228 -4.100  1.908 
     D   820   818 3   821     3  -6.390  -1.568  -0.620                         
    IR   821   821 3   821     3  -1.925  -0.554  -4.164                          0.000  0.000  0.000  0.000 
				[ MATR  155 ]
    MR   822   821 3   824     3 -10.772  -0.003  -9.089                          1.968 -5.446 -5.066 -4.851 
     D   823   821 3   824     3  -6.390  -1.568  -0.620                         
    IR   824   824 3   824     3  -1.925  -0.554  -4.164                          0.000  0.000  0.000  0.000 
				[ MATR  156 ]
    MR   825   824 3   827     3 -10.772  -0.003  -9.089                          1.968 -5.446 -5.066 -4.851 
     D   826   824 3   827     3  -6.390  -1.568  -0.620                         
    IR   827   827 3   827     3  -1.925  -0.554  -4.164                          0.000  0.000  0.000  0.000 
				[ MATR  157 ]
    MR   828   827 3   830     5  -9.431  -0.008  -9.246  -9.458 -10.350         -3.931 -2.980 -4.685  1.914 
     D   829   827 3   830     5  -5.352  -0.707  -2.978  -4.409  -2.404         
    IR   830   830 3   830     5  -2.408  -0.496  -5.920  -4.087  -5.193          0.000  0.000  0.000  0.000 
				[ MATP  158 ]
    MP   831   830 3   835     6 -10.648 -10.587  -0.007  -9.364  -9.643 -10.038 -1.381  3.141 -1.950 -0.957 -2.324 -2.316 -0.991 -1.570 -1.907 -0.927 -0.197  0.721 -0.534 -2.327 -1.416 -2.285 
    ML   832   830 3   835     6  -6.250  -6.596  -1.310  -1.005  -6.446  -3.975  0.660 -0.612 -0.293 -0.076 
    MR   833   830 3   835     6  -6.988  -5.717  -1.625  -5.695  -0.829  -3.908  0.660 -0.612 -0.293 -0.076 
     D   834   830 3   835     6  -9.049  -7.747  -3.544  -4.226  -4.244  -0.319 
    IL   835   835 5   835     6  -2.579  -2.842  -0.760  -4.497  -5.274  -4.934  0.000  0.000  0.000  0.000 
    IR   836   836 6   836     5  -2.408  -0.496  -5.920  -4.087  -5.193          0.000  0.000  0.000  0.000 
				[ MATP  159 ]
    MP   837   836 6   841     6 -10.648 -10.587  -0.007  -9.364  -9.643 -10.038 -6.200 -6.728 -4.585 -2.453  0.220 -5.199  3.682 -4.377 -7.789 -2.397 -4.642 -1.677 -0.399 -6.939 -1.559 -5.414 
    ML   838   836 6   841     6  -6.250  -6.596  -1.310  -1.005  -6.446  -3.975  0.660 -0.612 -0.293 -0.076 
    MR   839   836 6   841     6  -6.988  -5.717  -1.625  -5.695  -0.829  -3.908  0.660 -0.612 -0.293 -0.076 
     D   840   836 6   841     6  -9.049  -7.747  -3.544  -4.226  -4.244  -0.319 
    IL   841   841 5   841     6  -2.579  -2.842  -0.760  -4.497  -5.274  -4.934  0.000  0.000  0.000  0.000 
    IR   842   842 6   842     5  -2.408  -0.496  -5.920  -4.087  -5.193          0.000  0.000  0.000  0.000 
				[ MATP  160 ]
    MP   843   842 6   847     6 -10.648 -10.587  -0.007  -9.364  -9.643 -10.038 -4.331 -4.519 -4.478  1.589 -2.876 -5.047  2.256 -4.504 -4.780  0.823 -4.743 -0.951  2.117 -3.489 -0.310 -1.875 
    ML   844   842 6   847     6  -6.250  -6.596  -1.310  -1.005  -6.446  -3.975  0.660 -0.612 -0.293 -0.076 
    MR   845   842 6   847     6  -6.988  -5.717  -1.625  -5.695  -0.829  -3.908  0.660 -0.612 -0.293 -0.076 
     D   846   842 6   847     6  -9.049  -7.747  -3.544  -4.226  -4.244  -0.319 
    IL   847   847 5   847     6  -2.579  -2.842  -0.760  -4.497  -5.274  -4.934  0.000  0.000  0.000  0.000 
    IR   848   848 6   848     5  -2.408  -0.496  -5.920  -4.087  -5.193          0.000  0.000  0.000  0.000 
				[ MATP  161 ]
    MP   849   848 6   853     6 -10.648 -10.587  -0.007  -9.364  -9.643 -10.038 -4.339 -4.506 -3.943  1.499 -2.386 -5.057  2.261 -4.515 -4.784  1.293 -4.743 -0.960  1.942 -4.302 -0.139 -3.110 
    ML   850   848 6   853     6  -6.250  -6.596  -1.310  -1.005  -6.446  -3.975  0.660 -0.612 -0.293 -0.076 
    MR   851   848 6   853     6  -6.988  -5.717  -1.625  -5.695  -0.829  -3.908  0.660 -0.612 -0.293 -0.076 
     D   852   848 6   853     6  -9.049  -7.747  -3.544  -4.226  -4.244  -0.319 
    IL   853   853 5   853     6  -2.579  -2.842  -0.760  -4.497  -5.274  -4.934  0.000  0.000  0.000  0.000 
    IR   854   854 6   854     5  -2.408  -0.496  -5.920  -4.087  -5.193          0.000  0.000  0.000  0.000 
				[ MATP  162 ]
    MP   855   854 6   859     6 -10.648 -10.587  -0.007  -9.364  -9.643 -10.038 -4.734 -4.860 -4.879  1.035 -3.477 -5.454  2.282 -4.870 -5.186  1.034 -5.133 -0.351  2.058 -4.706  0.728 -3.504 
    ML   856   854 6   859     6  -6.250  -6.596  -1.310  -1.005  -6.446  -3.975  0.660 -0.612 -0.293 -0.076 
    MR   857   854 6   859     6  -6.988  -5.717  -1.625  -5.695  -0.829  -3.908  0.660 -0.612 -0.293 -0.076 
     D   858   854 6   859     6  -9.049  -7.747  -3.544  -4.226  -4.244  -0.319 
    IL   859   859 5   859     6  -2.579  -2.842  -0.760  -4.497  -5.274  -4.934  0.000  0.000  0.000  0.000 
    IR   860   860 6   860     5  -2.408  -0.496  -5.920  -4.087  -5.193          0.000  0.000  0.000  0.000 
				[ MATP  163 ]
    MP   861   860 6   865     6 -10.648 -10.587  -0.007  -9.364  -9.643 -10.038 -6.992 -6.424 -7.204 -0.226 -5.695 -7.838  1.013 -6.701 -7.424  1.335 -7.334  1.646  1.468 -7.250  2.204 -5.502 
    ML   862   860 6   865     6  -6.250  -6.596  -1.310  -1.005  -6.446  -3.975  0.660 -0.612 -0.293 -0.076 
    MR   863   860 6   865     6  -6.988  -5.717  -1.625  -5.695  -0.829  -3.908  0.660 -0.612 -0.293 -0.076 
     D   864   860 6   865     6  -9.049  -7.747  -3.544  -4.226  -4.244  -0.319 
    IL   865   865 5   865     6  -2.579  -2.842  -0.760  -4.497  -5.274  -4.934  0.000  0.000  0.000  0.000 
    IR   866   866 6   866     5  -2.408  -0.496  -5.920  -4.087  -5.193          0.000  0.000  0.000  0.000 
				[ MATP  164 ]
    MP   867   866 6   871     4  -9.533  -9.740  -0.009  -8.155                 -5.468 -4.344 -6.351  1.131 -6.472 -5.962  1.502 -5.797 -5.501  3.241 -5.163 -1.750 -0.613 -5.454 -1.611 -4.641 
    ML   868   866 6   871     4  -3.758  -3.940  -0.507  -2.670                  0.660 -0.612 -0.293 -0.076 
    MR   869   866 6   871     4  -4.809  -3.838  -1.706  -0.766                  0.660 -0.612 -0.293 -0.076 
     D   870   866 6   871     4  -4.568  -4.250  -2.265  -0.520                 
    IL   871   871 5   871     4  -1.686  -2.369  -1.117  -4.855                  0.000  0.000  0.000  0.000 
    IR   872   872 6   872     3  -1.442  -0.798  -4.142                          0.000  0.000  0.000  0.000 
				[ MATL  165 ]
    ML   873   872 6   875     3 -10.461  -0.004  -9.115                         -3.677 -5.118  1.943 -4.417 
     D   874   872 6   875     3  -6.174  -1.687  -0.566                         
    IL   875   875 3   875     3  -1.442  -0.798  -4.142                          0.000  0.000  0.000  0.000 
				[ MATL  166 ]
    ML   876   875 3   878     3 -10.461  -0.004  -9.115                          1.968 -5.446 -5.066 -4.851 
     D   877   875 3   878     3  -6.174  -1.687  -0.566                         
    IL   878   878 3   878     3  -1.442  -0.798  -4.142                          0.000  0.000  0.000  0.000 
				[ MATL  167 ]
    ML   879   878 3   881     3 -10.461  -0.004  -9.115                          1.968 -5.446 -5.066 -4.851 
     D   880   878 3   881     3  -6.174  -1.687  -0.566                         
    IL   881   881 3   881     3  -1.442  -0.798  -4.142                          0.000  0.000  0.000  0.000 
				[ MATL  168 ]
    ML   882   881 3   884     2       *   0.000                                  1.968 -5.446 -5.066 -4.851 
     D   883   881 3   884     2       *   0.000                                 
    IL   884   884 3   884     2  -1.823  -0.479                                  0.000  0.000  0.000  0.000 
				[ END   169 ]
     E   885   884 3    -1     0                                                 
				[ BEGR  170 ]
     S   886   778 1   887     3 -10.461  -0.004  -9.115                         
    IL   887   887 2   887     3  -1.442  -0.798  -4.142                          0.000  0.000  0.000  0.000 
				[ MATL  171 ]
    ML   888   887 2   890     3 -10.461  -0.004  -9.115                          1.941 -4.799 -3.833 -4.213 
     D   889   887 2   890     3  -6.174  -1.687  -0.566                         
    IL   890   890 3   890     3  -1.442  -0.798  -4.142                          0.000  0.000  0.000  0.000 
				[ MATL  172 ]
    ML   891   890 3   893     3 -10.461  -0.004  -9.115                         -3.986 -3.357 -4.734  1.927 
     D   892   890 3   893     3  -6.174  -1.687  -0.566                         
    IL   893   893 3   893     3  -1.442  -0.798  -4.142                          0.000  0.000  0.000  0.000 
				[ MATL  173 ]
    ML   894   893 3   896     3 -10.461  -0.004  -9.115                          1.682 -3.278 -0.943 -2.581 
     D   895   893 3   896     3  -6.174  -1.687  -0.566                         
    IL   896   896 3   896     3  -1.442  -0.798  -4.142                          0.000  0.000  0.000  0.000 
				[ MATL  174 ]
    ML   897   896 3   899     3 -10.461  -0.050  -4.906                          0.697  0.132 -1.222 -0.226 
     D   898   896 3   899     3  -6.174  -1.687  -0.566                         
    IL   899   899 3   899     3  -1.442  -0.798  -4.142                          0.000  0.000  0.000  0.000 
				[ MATL  175 ]
    ML   900   899 3   902     2  -2.459  -0.290                                 -0.806 -0.815  0.752  0.234 
     D   901   899 3   902     2  -8.582  -0.004                                 
    IL   902   902 3   902     2  -4.113  -0.086                                  0.000  0.000  0.000  0.000 
				[ BIF   176 ]
     B   903   902 3   904   978                                                 
				[ BEGL  177 ]
     S   904   903 1   905     4  -0.793  -8.652  -6.801  -1.282                 
				[ MATP  178 ]
    MP   905   904 1   909     6  -9.960  -9.899  -0.012  -8.676  -8.955  -9.350 -3.193 -3.703 -2.784  1.825 -2.709 -4.315  1.967 -2.999 -4.048  0.748 -4.061 -0.444  2.170 -3.197 -0.767 -2.671 
    ML   906   904 1   909     6  -6.250  -6.596  -1.310  -1.005  -6.446  -3.975  0.660 -0.612 -0.293 -0.076 
    MR   907   904 1   909     6  -7.202  -5.931  -1.332  -5.910  -1.043  -3.687  0.589 -0.467 -0.256 -0.098 
     D   908   904 1   909     6 -13.330 -12.028  -3.935  -8.507  -8.525  -0.107 
    IL   909   909 5   909     6  -2.579  -2.842  -0.760  -4.497  -5.274  -4.934  0.000  0.000  0.000  0.000 
    IR   910   910 6   910     5  -2.408  -0.496  -5.920  -4.087  -5.193          0.000  0.000  0.000  0.000 
				[ MATP  179 ]
    MP   911   910 6   915     6 -10.024  -9.963  -0.011  -8.740  -9.019  -9.414 -3.965 -4.090 -4.138  1.264 -2.792 -4.686  2.392 -4.150 -3.693  0.805 -4.355 -0.451  2.178 -3.936 -0.763 -2.806 
    ML   912   910 6   915     6  -6.250  -6.596  -1.310  -1.005  -6.446  -3.975  0.660 -0.612 -0.293 -0.076 
    MR   913   910 6   915     6  -6.988  -5.717  -1.625  -5.695  -0.829  -3.908  0.660 -0.612 -0.293 -0.076 
     D   914   910 6   915     6 -13.242 -11.940  -7.737  -8.419  -8.437  -0.016 
    IL   915   915 5   915     6  -2.579  -2.842  -0.760  -4.497  -5.274  -4.934  0.000  0.000  0.000  0.000 
    IR   916   916 6   916     5  -2.408  -0.496  -5.920  -4.087  -5.193          0.000  0.000  0.000  0.000 
				[ MATP  180 ]
    MP   917   916 6   921     6 -10.024  -9.963  -0.011  -8.740  -9.019  -9.414 -2.280 -2.110 -2.770  1.595 -2.555 -3.889  2.047 -3.436 -3.668  0.906 -3.709 -0.984  2.016 -2.878 -0.147 -1.669 
    ML   918   916 6   921     6  -6.250  -6.596  -1.310  -1.005  -6.446  -3.975  0.660 -0.612 -0.293 -0.076 
    MR   919   916 6   921     6  -6.988  -5.717  -1.625  -5.695  -0.829  -3.908  0.660 -0.612 -0.293 -0.076 
     D   920   916 6   921     6 -13.242 -11.940  -6.240  -8.419  -8.437  -0.028 
    IL   921   921 5   921     6  -2.579  -2.842  -0.760  -4.497  -5.274  -4.934  0.000  0.000  0.000  0.000 
    IR   922   922 6   922     5  -2.408  -0.496  -5.920  -4.087  -5.193          0.000  0.000  0.000  0.000 
				[ MATP  181 ]
    MP   923   922 6   927     6 -10.031  -9.970  -0.011  -8.747  -9.026  -9.421 -2.826 -3.793 -2.994  1.330 -2.657 -4.306  2.057 -3.813 -3.695  0.795 -4.065 -0.165  2.195 -3.603 -0.064 -1.624 
    ML   924   922 6   927     6  -6.250  -6.596  -1.310  -1.005  -6.446  -3.975  0.660 -0.612 -0.293 -0.076 
    MR   925   922 6   927     6  -6.988  -5.717  -1.625  -5.695  -0.829  -3.908  0.660 -0.612 -0.293 -0.076 
     D   926   922 6   927     6 -13.230 -11.928  -7.725  -8.407  -8.425  -0.016 
    IL   927   927 5   927     6  -2.579  -2.842  -0.760  -4.497  -5.274  -4.934  0.000  0.000  0.000  0.000 
    IR   928   928 6   928     5  -2.408  -0.496  -5.920  -4.087  -5.193          0.000  0.000  0.000  0.000 
				[ MATP  182 ]
    MP   929   928 6   933     6  -4.009  -6.287  -0.121  -8.747  -9.026  -9.421 -1.431 -2.171 -2.710  1.449 -2.184 -2.912  1.761 -2.084 -2.825  0.666 -2.745  0.507  1.857 -2.413 -0.010 -1.165 
    ML   930   928 6   933     6  -6.250  -6.596  -1.310  -1.005  -6.446  -3.975  0.660 -0.612 -0.293 -0.076 
    MR   931   928 6   933     6  -6.988  -5.717  -1.625  -5.695  -0.829  -3.908  0.660 -0.612 -0.293 -0.076 
     D   932   928 6   933     6 -13.230 -11.928  -5.594  -8.407  -8.425  -0.039 
    IL   933   933 5   933     6  -3.676  -2.177  -0.718  -3.938  -6.370  -6.031  0.000  0.000  0.000  0.000 
    IR   934   934 6   934     5  -2.826  -0.355  -6.337  -4.505  -5.611          0.000  0.000  0.000  0.000 
				[ MATP  183 ]
    MP   935   934 6   939     6 -10.036  -4.251  -0.100  -8.752  -9.032  -6.749 -0.602 -1.787 -1.510  1.307 -1.428 -2.171  1.180 -1.806 -1.871  1.118 -2.148  0.716  1.300 -1.531  0.383 -0.610 
    ML   936   934 6   939     6  -6.425  -3.018  -1.486  -1.180  -6.621  -4.151  0.556 -0.296 -0.414 -0.051 
    MR   937   934 6   939     6  -6.988  -5.717  -1.625  -5.695  -0.829  -3.908  0.660 -0.612 -0.293 -0.076 
     D   938   934 6   939     6 -13.206 -11.905  -5.447  -8.384  -8.401  -0.043 
    IL   939   939 5   939     6  -2.579  -2.842  -0.760  -4.497  -5.274  -4.934  0.000  0.000  0.000  0.000 
    IR   940   940 6   940     5  -3.124  -0.281  -6.635  -4.803  -5.909          0.000  0.000  0.000  0.000 
				[ MATP  184 ]
    MP   941   940 6   945     6 -10.047  -9.986  -0.011  -8.763  -9.043  -9.438 -2.216 -3.651 -4.018  1.396 -2.951 -4.426  1.699 -3.953 -4.111  1.552 -4.055 -0.110  2.098 -3.730 -0.066 -2.085 
    ML   942   940 6   945     6  -6.250  -6.596  -1.310  -1.005  -6.446  -3.975  0.660 -0.612 -0.293 -0.076 
    MR   943   940 6   945     6  -6.988  -5.717  -1.625  -5.695  -0.829  -3.908  0.660 -0.612 -0.293 -0.076 
     D   944   940 6   945     6 -13.201 -11.899  -0.076  -8.378  -8.396  -4.471 
    IL   945   945 5   945     6  -2.579  -2.842  -0.760  -4.497  -5.274  -4.934  0.000  0.000  0.000  0.000 
    IR   946   946 6   946     5  -2.408  -0.496  -5.920  -4.087  -5.193          0.000  0.000  0.000  0.000 
				[ MATP  185 ]
    MP   947   946 6   951     6 -10.648 -10.587  -0.007  -9.364  -9.643 -10.038 -3.736 -4.051 -2.123  1.830 -3.524 -4.973  1.979 -4.500 -4.613  1.614 -4.513  0.186  1.501 -4.270 -0.654 -2.515 
    ML   948   946 6   951     6  -6.250  -6.596  -1.310  -1.005  -6.446  -3.975  0.660 -0.612 -0.293 -0.076 
    MR   949   946 6   951     6  -6.988  -5.717  -1.625  -5.695  -0.829  -3.908  0.660 -0.612 -0.293 -0.076 
     D   950   946 6   951     6  -9.049  -7.747  -3.544  -4.226  -4.244  -0.319 
    IL   951   951 5   951     6  -2.579  -2.842  -0.760  -4.497  -5.274  -4.934  0.000  0.000  0.000  0.000 
    IR   952   952 6   952     5  -2.408  -0.496  -5.920  -4.087  -5.193          0.000  0.000  0.000  0.000 
				[ MATP  186 ]
    MP   953   952 6   957     6  -8.072 -10.587  -0.012  -9.364  -9.643 -10.038 -4.411 -4.602 -4.554  0.997 -3.160 -5.131  2.485 -4.578 -4.865  0.620 -4.826 -1.012  2.335 -4.374 -0.474 -2.500 
    ML   954   952 6   957     6  -6.250  -6.596  -1.310  -1.005  -6.446  -3.975  0.660 -0.612 -0.293 -0.076 
    MR   955   952 6   957     6  -6.988  -5.717  -1.625  -5.695  -0.829  -3.908  0.660 -0.612 -0.293 -0.076 
     D   956   952 6   957     6  -9.049  -7.747  -3.544  -4.226  -4.244  -0.319 
    IL   957   957 5   957     6  -2.701  -2.257  -0.882  -4.620  -5.396  -5.056  0.000  0.000  0.000  0.000 
    IR   958   958 6   958     5  -2.484  -0.466  -5.995  -4.163  -5.269          0.000  0.000  0.000  0.000 
				[ MATP  187 ]
    MP   959   958 6   963     4  -6.244  -5.380  -0.060  -8.155                 -6.544 -6.891 -3.676 -1.552 -4.313 -5.182  3.688 -5.345 -8.727 -0.259 -4.617 -3.981 -0.300 -7.308 -0.433 -3.810 
    ML   960   958 6   963     4  -3.758  -3.940  -0.507  -2.670                  0.660 -0.612 -0.293 -0.076 
    MR   961   958 6   963     4  -4.809  -3.838  -1.706  -0.766                  0.660 -0.612 -0.293 -0.076 
     D   962   958 6   963     4  -4.568  -4.250  -2.265  -0.520                 
    IL   963   963 5   963     4  -2.077  -2.760  -0.764  -5.245                  0.000  0.000  0.000  0.000 
    IR   964   964 6   964     3  -1.681  -0.630  -4.572                          0.000  0.000  0.000  0.000 
				[ MATL  188 ]
    ML   965   964 6   967     3 -10.461  -0.004  -9.115                         -0.989 -1.801  0.693  0.671 
     D   966   964 6   967     3  -6.174  -1.687  -0.566                         
    IL   967   967 3   967     3  -1.442  -0.798  -4.142                          0.000  0.000  0.000  0.000 
				[ MATL  189 ]
    ML   968   967 3   970     3 -10.461  -0.004  -9.115                          0.148  0.582 -0.999 -0.161 
     D   969   967 3   970     3  -6.174  -1.687  -0.566                         
    IL   970   970 3   970     3  -1.442  -0.798  -4.142                          0.000  0.000  0.000  0.000 
				[ MATL  190 ]
    ML   971   970 3   973     3 -10.461  -0.004  -9.115                          1.243 -0.207 -1.691 -1.128 
     D   972   970 3   973     3  -6.174  -1.687  -0.566                         
    IL   973   973 3   973     3  -1.442  -0.798  -4.142                          0.000  0.000  0.000  0.000 
				[ MATL  191 ]
    ML   974   973 3   976     2       *   0.000                                 -0.259 -2.186  0.547  0.569 
     D   975   973 3   976     2       *   0.000                                 
    IL   976   976 3   976     2  -1.823  -0.479                                  0.000  0.000  0.000  0.000 
				[ END   192 ]
     E   977   976 3    -1     0                                                 
				[ BEGR  193 ]
     S   978   903 1   979     3  -1.537  -0.614  -9.115                         
    IL   979   979 2   979     3  -3.601  -0.140  -6.628                          0.000  0.000  0.000  0.000 
				[ MATL  194 ]
    ML   980   979 2   982     3 -10.461  -0.004  -9.115                         -0.894 -0.628  1.065 -0.470 
     D   981   979 2   982     3  -6.174  -1.687  -0.566                         
    IL   982   982 3   982     3  -1.442  -0.798  -4.142                          0.000  0.000  0.000  0.000 
				[ MATL  195 ]
    ML   983   982 3   985     3 -10.461  -0.004  -9.115                          1.968 -5.446 -5.066 -4.851 
     D   984   982 3   985     3  -6.174  -1.687  -0.566                         
    IL   985   985 3   985     3  -1.442  -0.798  -4.142                          0.000  0.000  0.000  0.000 
				[ MATL  196 ]
    ML   986   985 3   988     3 -10.461  -0.004  -9.115                          1.968 -5.446 -5.066 -4.851 
     D   987   985 3   988     3  -6.174  -1.687  -0.566                         
    IL   988   988 3   988     3  -1.442  -0.798  -4.142                          0.000  0.000  0.000  0.000 
				[ MATL  197 ]
    ML   989   988 3   991     5  -5.327  -0.042  -9.246  -9.458 -10.350          1.948 -4.884 -4.478 -4.005 
     D   990   988 3   991     5  -4.959  -0.803  -4.221  -2.596  -2.508         
    IL   991   991 3   991     5  -2.823  -0.355  -4.502  -6.334  -5.607          0.000  0.000  0.000  0.000 
				[ MATP  198 ]
    MP   992   991 3   996     6 -10.648 -10.587  -0.064  -9.364  -9.643  -4.677 -8.283 -4.423 -9.176 -0.890 -8.632 -4.678 -2.180 -8.028 -5.577  3.765 -5.060  0.237 -2.278 -4.772 -4.015 -6.656 
    ML   993   991 3   996     6  -6.250  -6.596  -1.310  -1.005  -6.446  -3.975  0.660 -0.612 -0.293 -0.076 
    MR   994   991 3   996     6  -6.988  -5.717  -1.625  -5.695  -0.829  -3.908  0.660 -0.612 -0.293 -0.076 
     D   995   991 3   996     6  -9.049  -7.747  -3.544  -4.226  -4.244  -0.319 
    IL   996   996 5   996     6  -2.579  -2.842  -0.760  -4.497  -5.274  -4.934  0.000  0.000  0.000  0.000 
    IR   997   997 6   997     5  -2.408  -0.496  -5.920  -4.087  -5.193          0.000  0.000  0.000  0.000 
				[ MATP  199 ]
    MP   998   997 6  1002     3  -0.037       *  -5.302                         -3.636 -3.656 -5.367  2.262 -5.427 -5.333  1.393 -4.964 -4.705  2.122 -4.429  0.810  0.707 -4.680 -1.390 -3.827 
    ML   999   997 6  1002     3  -1.000       *  -1.000                          0.660 -0.612 -0.293 -0.076 
    MR  1000   997 6  1002     3  -1.000       *  -1.000                          0.660 -0.612 -0.293 -0.076 
     D  1001   997 6  1002     3  -0.579       *  -1.596                         
    IL  1002  1002 5  1002     3  -0.139       *  -3.441                          0.000  0.000  0.000  0.000 
    IR  1003  1003 6  1003     2  -1.823  -0.479                                  0.000  0.000  0.000  0.000 
				[ END   200 ]
     E  1004  1003 6    -1     0                                                 
				[ BEGR  201 ]
     S  1005   647 1  1006     2 -11.074  -0.001                                 
    IL  1006  1006 2  1006     2  -1.823  -0.479                                  0.000  0.000  0.000  0.000 
				[ BIF   202 ]
     B  1007  1006 2  1008  1151                                                 
				[ BEGL  203 ]
     S  1008  1007 1  1009     4  -0.013  -8.652  -8.059  -8.699                 
				[ MATP  204 ]
    MP  1009  1008 1  1013     6 -10.648  -9.588  -0.008  -9.364  -9.643 -10.038 -6.492 -6.342 -6.139  0.518 -4.844 -6.798  3.167 -6.138 -7.113  0.865 -6.360 -2.746  1.671 -6.627 -1.851 -4.969 
    ML  1010  1008 1  1013     6  -6.250  -6.596  -1.310  -1.005  -6.446  -3.975  0.660 -0.612 -0.293 -0.076 
    MR  1011  1008 1  1013     6  -6.988  -5.717  -1.625  -5.695  -0.829  -3.908  0.660 -0.612 -0.293 -0.076 
     D  1012  1008 1  1013     6  -9.049  -7.747  -3.544  -4.226  -4.244  -0.319 
    IL  1013  1013 5  1013     6  -2.579  -2.842  -0.760  -4.497  -5.274  -4.934  0.000  0.000  0.000  0.000 
    IR  1014  1014 6  1014     5  -2.425  -0.490  -5.936  -4.103  -5.209          0.000  0.000  0.000  0.000 
				[ MATP  205 ]
    MP  1015  1014 6  1019     6 -10.648 -10.587  -0.007  -9.364  -9.643 -10.038 -5.319 -4.633 -5.851  1.521 -4.948 -6.087  2.305 -5.538 -5.577  2.234 -5.335 -0.762  1.211 -5.418 -1.699 -4.287 
    ML  1016  1014 6  1019     6  -6.250  -6.596  -1.310  -1.005  -6.446  -3.975  0.660 -0.612 -0.293 -0.076 
    MR  1017  1014 6  1019     6  -6.988  -5.717  -1.625  -5.695  -0.829  -3.908  0.660 -0.612 -0.293 -0.076 
     D  1018  1014 6  1019     6  -9.049  -7.747  -3.544  -4.226  -4.244  -0.319 
    IL  1019  1019 5  1019     6  -2.579  -2.842  -0.760  -4.497  -5.274  -4.934  0.000  0.000  0.000  0.000 
    IR  1020  1020 6  1020     5  -2.408  -0.496  -5.920  -4.087  -5.193          0.000  0.000  0.000  0.000 
				[ MATP  206 ]
    MP  1021  1020 6  1025     4  -9.533  -9.740  -0.009  -8.155                 -7.739 -6.825 -7.914 -1.138 -6.087 -8.735  2.202 -7.154 -8.239  2.808 -7.988 -2.854  0.483 -8.230  1.225 -5.843 
    ML  1022  1020 6  1025     4  -3.758  -3.940  -0.507  -2.670                  0.660 -0.612 -0.293 -0.076 
    MR  1023  1020 6  1025     4  -4.809  -3.838  -1.706  -0.766                  0.660 -0.612 -0.293 -0.076 
     D  1024  1020 6  1025     4  -4.568  -4.250  -2.265  -0.520                 
    IL  1025  1025 5  1025     4  -1.686  -2.369  -1.117  -4.855                  0.000  0.000  0.000  0.000 
    IR  1026  1026 6  1026     3  -1.442  -0.798  -4.142                          0.000  0.000  0.000  0.000 
				[ MATL  207 ]
    ML  1027  1026 6  1029     3 -10.461  -0.004  -9.115                          1.968 -5.446 -5.066 -4.851 
     D  1028  1026 6  1029     3  -6.174  -1.687  -0.566                         
    IL  1029  1029 3  1029     3  -1.442  -0.798  -4.142                          0.000  0.000  0.000  0.000 
				[ MATL  208 ]
    ML  1030  1029 3  1032     5  -9.431  -0.008  -9.246  -9.458 -10.350         -4.247 -3.949 -4.956  1.945 
     D  1031  1029 3  1032     5  -4.959  -0.803  -4.221  -2.596  -2.508         
    IL  1032  1032 3  1032     5  -2.408  -0.496  -4.087  -5.920  -5.193          0.000  0.000  0.000  0.000 
				[ MATP  209 ]
    MP  1033  1032 3  1037     4  -9.533  -9.740  -0.009  -8.155                 -3.934 -5.020 -4.715 -2.607 -3.548  1.717 -2.024 -5.070 -4.469 -3.216 -5.342 -3.620 -0.907 -4.494 -2.445  3.464 
    ML  1034  1032 3  1037     4  -3.758  -3.940  -0.507  -2.670                  0.660 -0.612 -0.293 -0.076 
    MR  1035  1032 3  1037     4  -4.809  -3.838  -1.706  -0.766                  0.660 -0.612 -0.293 -0.076 
     D  1036  1032 3  1037     4  -4.568  -4.250  -2.265  -0.520                 
    IL  1037  1037 5  1037     4  -1.686  -2.369  -1.117  -4.855                  0.000  0.000  0.000  0.000 
    IR  1038  1038 6  1038     3  -1.442  -0.798  -4.142                          0.000  0.000  0.000  0.000 
				[ MATL  210 ]
    ML  1039  1038 6  1041     3 -10.772  -0.003  -9.089                          1.968 -5.446 -5.066 -4.851 
     D  1040  1038 6  1041     3  -5.620  -0.734  -1.403                         
    IL  1041  1041 3  1041     3  -1.925  -0.554  -4.164                          0.000  0.000  0.000  0.000 
				[ MATR  211 ]
    MR  1042  1041 3  1044     3 -10.772  -0.003  -9.089                          1.968 -5.446 -5.066 -4.851 
     D  1043  1041 3  1044     3  -6.390  -1.568  -0.620                         
    IR  1044  1044 3  1044     3  -1.925  -0.554  -4.164                          0.000  0.000  0.000  0.000 
				[ MATR  212 ]
    MR  1045  1044 3  1047     3 -10.772  -0.003  -9.089                         -2.988 -4.566  1.906 -3.595 
     D  1046  1044 3  1047     3  -6.390  -1.568  -0.620                         
    IR  1047  1047 3  1047     3  -1.925  -0.554  -4.164                          0.000  0.000  0.000  0.000 
				[ MATR  213 ]
    MR  1048  1047 3  1050     3 -10.772  -0.003  -9.089                         -2.909  1.636 -4.161 -0.509 
     D  1049  1047 3  1050     3  -6.390  -1.568  -0.620                         
    IR  1050  1050 3  1050     3  -1.925  -0.554  -4.164                          0.000  0.000  0.000  0.000 
				[ MATR  214 ]
    MR  1051  1050 3  1053     3 -10.772  -0.003  -9.089                          1.766 -3.362 -2.244 -1.778 
     D  1052  1050 3  1053     3  -6.390  -1.568  -0.620                         
    IR  1053  1053 3  1053     3  -1.925  -0.554  -4.164                          0.000  0.000  0.000  0.000 
				[ MATR  215 ]
    MR  1054  1053 3  1056     5  -9.431  -0.008  -9.246  -9.458 -10.350         -0.580 -2.741  1.298 -0.469 
     D  1055  1053 3  1056     5  -5.352  -0.707  -2.978  -4.409  -2.404         
    IR  1056  1056 3  1056     5  -2.408  -0.496  -5.920  -4.087  -5.193          0.000  0.000  0.000  0.000 
				[ MATP  216 ]
    MP  1057  1056 3  1061     6 -10.648 -10.587  -0.007  -9.364  -9.643 -10.038 -9.209 -4.574 -9.926 -1.350 -8.975 -4.786 -2.853 -8.383 -5.729  3.894 -5.201 -1.987 -2.795 -4.893 -4.938 -7.019 
    ML  1058  1056 3  1061     6  -6.250  -6.596  -1.310  -1.005  -6.446  -3.975  0.660 -0.612 -0.293 -0.076 
    MR  1059  1056 3  1061     6  -6.988  -5.717  -1.625  -5.695  -0.829  -3.908  0.660 -0.612 -0.293 -0.076 
     D  1060  1056 3  1061     6  -9.049  -7.747  -3.544  -4.226  -4.244  -0.319 
    IL  1061  1061 5  1061     6  -2.579  -2.842  -0.760  -4.497  -5.274  -4.934  0.000  0.000  0.000  0.000 
    IR  1062  1062 6  1062     5  -2.408  -0.496  -5.920  -4.087  -5.193          0.000  0.000  0.000  0.000 
				[ MATP  217 ]
    MP  1063  1062 6  1067     6 -10.648 -10.587  -0.007  -9.364  -9.643 -10.038 -6.975 -7.079 -5.030 -1.166 -4.668 -5.640  3.659 -5.710 -9.158  0.443 -5.070 -3.850 -0.046 -7.786 -1.542 -5.725 
    ML  1064  1062 6  1067     6  -6.250  -6.596  -1.310  -1.005  -6.446  -3.975  0.660 -0.612 -0.293 -0.076 
    MR  1065  1062 6  1067     6  -6.988  -5.717  -1.625  -5.695  -0.829  -3.908  0.660 -0.612 -0.293 -0.076 
     D  1066  1062 6  1067     6  -9.049  -7.747  -3.544  -4.226  -4.244  -0.319 
    IL  1067  1067 5  1067     6  -2.579  -2.842  -0.760  -4.497  -5.274  -4.934  0.000  0.000  0.000  0.000 
    IR  1068  1068 6  1068     5  -2.408  -0.496  -5.920  -4.087  -5.193          0.000  0.000  0.000  0.000 
				[ MATP  218 ]
    MP  1069  1068 6  1073     4  -9.314  -9.740  -0.009  -8.155                 -5.723 -6.234 -6.413 -3.116 -2.672 -7.517 -3.008 -6.437 -6.067 -3.484 -6.691 -3.940 -2.229 -6.167  3.918 -5.417 
    ML  1070  1068 6  1073     4  -3.758  -3.940  -0.507  -2.670                  0.660 -0.612 -0.293 -0.076 
    MR  1071  1068 6  1073     4  -4.809  -3.838  -1.706  -0.766                  0.660 -0.612 -0.293 -0.076 
     D  1072  1068 6  1073     4  -4.568  -4.250  -2.265  -0.520                 
    IL  1073  1073 5  1073     4  -1.694  -2.378  -1.107  -4.863                  0.000  0.000  0.000  0.000 
    IR  1074  1074 6  1074     3  -1.442  -0.798  -4.142                          0.000  0.000  0.000  0.000 
				[ MATL  219 ]
    ML  1075  1074 6  1077     3 -10.461  -0.004  -9.115                          1.640 -2.841 -2.281 -0.895 
     D  1076  1074 6  1077     3  -6.174  -1.687  -0.566                         
    IL  1077  1077 3  1077     3  -1.442  -0.798  -4.142                          0.000  0.000  0.000  0.000 
				[ MATL  220 ]
    ML  1078  1077 3  1080     5  -9.431  -0.009  -8.707  -9.458 -10.350         -3.677 -5.118  1.943 -4.417 
     D  1079  1077 3  1080     5  -4.959  -0.803  -4.221  -2.596  -2.508         
    IL  1080  1080 3  1080     5  -2.408  -0.496  -4.087  -5.920  -5.193          0.000  0.000  0.000  0.000 
				[ MATP  221 ]
    MP  1081  1080 3  1085     6 -10.647 -10.586  -0.007  -9.363  -9.642 -10.038 -3.357 -5.184 -4.916 -0.974 -3.750 -5.905 -2.076 -5.246 -4.666 -3.174 -5.520 -3.652  3.854 -4.695 -2.581 -4.095 
    ML  1082  1080 3  1085     6  -6.284  -6.630  -1.262  -1.039  -6.480  -4.009  0.616 -0.604 -0.305 -0.000 
    MR  1083  1080 3  1085     6  -6.988  -5.717  -1.625  -5.695  -0.829  -3.908  0.660 -0.612 -0.293 -0.076 
     D  1084  1080 3  1085     6  -9.049  -7.747  -3.544  -4.226  -4.244  -0.319 
    IL  1085  1085 5  1085     6  -2.579  -2.842  -0.760  -4.497  -5.274  -4.934  0.000  0.000  0.000  0.000 
    IR  1086  1086 6  1086     5  -2.408  -0.496  -5.920  -4.087  -5.193          0.000  0.000  0.000  0.000 
				[ MATP  222 ]
    MP  1087  1086 6  1091     6 -10.648 -10.587  -0.007  -9.364  -9.643 -10.038 -6.974 -6.782 -7.493 -0.300 -6.478 -8.807 -2.439 -7.102 -7.031 -3.275 -7.375 -3.949  3.877 -7.232 -3.986 -6.204 
    ML  1088  1086 6  1091     6  -6.250  -6.596  -1.310  -1.005  -6.446  -3.975  0.660 -0.612 -0.293 -0.076 
    MR  1089  1086 6  1091     6  -6.988  -5.717  -1.625  -5.695  -0.829  -3.908  0.660 -0.612 -0.293 -0.076 
     D  1090  1086 6  1091     6  -9.049  -7.747  -3.544  -4.226  -4.244  -0.319 
    IL  1091  1091 5  1091     6  -2.579  -2.842  -0.760  -4.497  -5.274  -4.934  0.000  0.000  0.000  0.000 
    IR  1092  1092 6  1092     5  -2.408  -0.496  -5.920  -4.087  -5.193          0.000  0.000  0.000  0.000 
				[ MATP  223 ]
    MP  1093  1092 6  1097     6 -10.648 -10.587  -0.007  -9.364  -9.643 -10.038 -9.145 -4.487 -9.962 -1.354 -8.927 -4.684 -2.800 -8.434 -4.622  3.894 -5.113 -2.245 -2.752 -4.797 -4.950 -7.002 
    ML  1094  1092 6  1097     6  -6.250  -6.596  -1.310  -1.005  -6.446  -3.975  0.660 -0.612 -0.293 -0.076 
    MR  1095  1092 6  1097     6  -6.988  -5.717  -1.625  -5.695  -0.829  -3.908  0.660 -0.612 -0.293 -0.076 
     D  1096  1092 6  1097     6  -9.049  -7.747  -3.544  -4.226  -4.244  -0.319 
    IL  1097  1097 5  1097     6  -2.579  -2.842  -0.760  -4.497  -5.274  -4.934  0.000  0.000  0.000  0.000 
    IR  1098  1098 6  1098     5  -2.408  -0.496  -5.920  -4.087  -5.193          0.000  0.000  0.000  0.000 
				[ MATP  224 ]
    MP  1099  1098 6  1103     6 -10.648 -10.587  -0.007  -9.364  -9.643 -10.038 -9.264 -4.685 -9.861 -1.528 -9.007 -4.919 -2.922 -8.320 -5.838  3.900 -5.314 -2.410 -2.227 -5.017 -4.923 -7.035 
    ML  1100  1098 6  1103     6  -6.250  -6.596  -1.310  -1.005  -6.446  -3.975  0.660 -0.612 -0.293 -0.076 
    MR  1101  1098 6  1103     6  -6.988  -5.717  -1.625  -5.695  -0.829  -3.908  0.660 -0.612 -0.293 -0.076 
     D  1102  1098 6  1103     6  -9.049  -7.747  -3.544  -4.226  -4.244  -0.319 
    IL  1103  1103 5  1103     6  -2.579  -2.842  -0.760  -4.497  -5.274  -4.934  0.000  0.000  0.000  0.000 
    IR  1104  1104 6  1104     5  -2.408  -0.496  -5.920  -4.087  -5.193          0.000  0.000  0.000  0.000 
				[ MATP  225 ]
    MP  1105  1104 6  1109     6 -10.648 -10.587  -0.007  -9.364  -9.643 -10.038 -2.423 -3.473 -4.384 -2.441 -0.160 -5.354 -1.751 -4.774 -4.148 -3.104 -5.048 -3.511  3.764 -4.166 -2.160 -3.597 
    ML  1106  1104 6  1109     6  -6.250  -6.596  -1.310  -1.005  -6.446  -3.975  0.660 -0.612 -0.293 -0.076 
    MR  1107  1104 6  1109     6  -6.988  -5.717  -1.625  -5.695  -0.829  -3.908  0.660 -0.612 -0.293 -0.076 
     D  1108  1104 6  1109     6  -9.049  -7.747  -3.544  -4.226  -4.244  -0.319 
    IL  1109  1109 5  1109     6  -2.579  -2.842  -0.760  -4.497  -5.274  -4.934  0.000  0.000  0.000  0.000 
    IR  1110  1110 6  1110     5  -2.408  -0.496  -5.920  -4.087  -5.193          0.000  0.000  0.000  0.000 
				[ MATP  226 ]
    MP  1111  1110 6  1115     6  -7.726 -10.587  -0.013  -9.364  -9.643 -10.038 -4.980 -3.951 -5.917  1.876 -6.692 -5.773 -1.039 -5.398 -5.072  2.789 -4.758  1.971 -1.029 -5.118 -2.236 -4.291 
    ML  1112  1110 6  1115     6  -6.250  -6.596  -1.310  -1.005  -6.446  -3.975  0.660 -0.612 -0.293 -0.076 
    MR  1113  1110 6  1115     6  -6.988  -5.717  -1.625  -5.695  -0.829  -3.908  0.660 -0.612 -0.293 -0.076 
     D  1114  1110 6  1115     6  -9.049  -7.747  -3.544  -4.226  -4.244  -0.319 
    IL  1115  1115 5  1115     6  -2.739  -3.002  -0.659  -4.657  -5.433  -5.094  0.000  0.000  0.000  0.000 
    IR  1116  1116 6  1116     5  -2.408  -0.496  -5.920  -4.087  -5.193          0.000  0.000  0.000  0.000 
				[ MATP  227 ]
    MP  1117  1116 6  1121     6 -10.648  -9.268  -0.009  -9.364  -9.643 -10.038 -4.634 -1.739 -5.591  2.408 -6.438 -5.418 -0.805 -5.096 -4.748  2.957 -4.438 -0.266 -0.704 -4.785 -1.810 -3.645 
    ML  1118  1116 6  1121     6  -6.250  -6.596  -1.310  -1.005  -6.446  -3.975  0.660 -0.612 -0.293 -0.076 
    MR  1119  1116 6  1121     6  -6.988  -5.717  -1.625  -5.695  -0.829  -3.908  0.660 -0.612 -0.293 -0.076 
     D  1120  1116 6  1121     6  -9.049  -7.747  -3.544  -4.226  -4.244  -0.319 
    IL  1121  1121 5  1121     6  -2.579  -2.842  -0.760  -4.497  -5.274  -4.934  0.000  0.000  0.000  0.000 
    IR  1122  1122 6  1122     5  -2.433  -0.486  -5.944  -4.111  -5.217          0.000  0.000  0.000  0.000 
				[ MATP  228 ]
    MP  1123  1122 6  1127     4  -9.533  -9.740  -0.010  -7.867                 -9.077 -3.733 -9.956 -1.110 -8.898 -4.626 -2.757 -8.449 -5.592  3.874 -5.061 -2.200 -1.974 -4.742 -4.943 -6.980 
    ML  1124  1122 6  1127     4  -3.758  -3.940  -0.507  -2.670                  0.660 -0.612 -0.293 -0.076 
    MR  1125  1122 6  1127     4  -4.809  -3.838  -1.706  -0.766                  0.660 -0.612 -0.293 -0.076 
     D  1126  1122 6  1127     4  -4.568  -4.250  -2.265  -0.520                 
    IL  1127  1127 5  1127     4  -1.686  -2.369  -1.117  -4.855                  0.000  0.000  0.000  0.000 
    IR  1128  1128 6  1128     3  -1.442  -0.798  -4.142                          0.000  0.000  0.000  0.000 
				[ MATL  229 ]
    ML  1129  1128 6  1131     3 -10.460  -0.004  -9.114                         -2.266 -4.479  1.876 -3.715 
     D  1130  1128 6  1131     3  -6.231  -1.569  -0.622                         
    IL  1131  1131 3  1131     3  -1.442  -0.798  -4.142                          0.000  0.000  0.000  0.000 
				[ MATL  230 ]
    ML  1132  1131 3  1134     3 -10.461  -0.004  -9.115                         -4.194 -3.886 -4.812  1.942 
     D  1133  1131 3  1134     3  -6.174  -1.687  -0.566                         
    IL  1134  1134 3  1134     3  -1.442  -0.798  -4.142                          0.000  0.000  0.000  0.000 
				[ MATL  231 ]
    ML  1135  1134 3  1137     3 -10.461  -0.004  -9.115                          1.950 -4.922 -4.277 -4.246 
     D  1136  1134 3  1137     3  -6.174  -1.687  -0.566                         
    IL  1137  1137 3  1137     3  -1.442  -0.798  -4.142                          0.000  0.000  0.000  0.000 
				[ MATL  232 ]
    ML  1138  1137 3  1140     3 -10.461  -0.004  -9.115                          1.951 -4.983 -4.178 -4.383 
     D  1139  1137 3  1140     3  -6.174  -1.687  -0.566                         
    IL  1140  1140 3  1140     3  -1.442  -0.798  -4.142                          0.000  0.000  0.000  0.000 
				[ MATL  233 ]
    ML  1141  1140 3  1143     3 -10.461  -0.004  -9.115                          0.316  0.042 -1.373  0.421 
     D  1142  1140 3  1143     3  -6.174  -1.687  -0.566                         
    IL  1143  1143 3  1143     3  -1.442  -0.798  -4.142                          0.000  0.000  0.000  0.000 
				[ MATL  234 ]
    ML  1144  1143 3  1146     3 -10.461  -0.004  -9.115                         -1.261 -3.753  1.761 -3.066 
     D  1145  1143 3  1146     3  -6.174  -1.687  -0.566                         
    IL  1146  1146 3  1146     3  -1.442  -0.798  -4.142                          0.000  0.000  0.000  0.000 
				[ MATL  235 ]
    ML  1147  1146 3  1149     2       *   0.000                                 -3.677 -5.118  1.943 -4.417 
     D  1148  1146 3  1149     2       *   0.000                                 
    IL  1149  1149 3  1149     2  -1.823  -0.479                                  0.000  0.000  0.000  0.000 
				[ END   236 ]
     E  1150  1149 3    -1     0                                                 
				[ BEGR  237 ]
     S  1151  1007 1  1152     3 -10.461  -0.004  -9.115                         
    IL  1152  1152 2  1152     3  -1.442  -0.798  -4.142                          0.000  0.000  0.000  0.000 
				[ MATL  238 ]
    ML  1153  1152 2  1155     3 -10.461  -0.004  -9.115                         -4.247 -3.949 -4.956  1.945 
     D  1154  1152 2  1155     3  -6.174  -1.687  -0.566                         
    IL  1155  1155 3  1155     3  -1.442  -0.798  -4.142                          0.000  0.000  0.000  0.000 
				[ MATL  239 ]
    ML  1156  1155 3  1158     5  -9.431  -0.008  -9.246  -9.458 -10.350          1.968 -5.446 -5.066 -4.851 
     D  1157  1155 3  1158     5  -4.959  -0.803  -4.221  -2.596  -2.508         
    IL  1158  1158 3  1158     5  -2.408  -0.496  -4.087  -5.920  -5.193          0.000  0.000  0.000  0.000 
				[ MATP  240 ]
    MP  1159  1158 3  1163     6 -10.648 -10.587  -0.007  -9.364  -9.643 -10.038 -8.835 -4.441 -9.708 -0.546 -8.805 -4.650 -2.278 -8.325 -5.598  3.841 -5.070 -2.199 -1.597 -4.759 -4.841 -6.889 
    ML  1160  1158 3  1163     6  -6.250  -6.596  -1.310  -1.005  -6.446  -3.975  0.660 -0.612 -0.293 -0.076 
    MR  1161  1158 3  1163     6  -6.988  -5.717  -1.625  -5.695  -0.829  -3.908  0.660 -0.612 -0.293 -0.076 
     D  1162  1158 3  1163     6  -9.049  -7.747  -3.544  -4.226  -4.244  -0.319 
    IL  1163  1163 5  1163     6  -2.579  -2.842  -0.760  -4.497  -5.274  -4.934  0.000  0.000  0.000  0.000 
    IR  1164  1164 6  1164     5  -2.408  -0.496  -5.920  -4.087  -5.193          0.000  0.000  0.000  0.000 
				[ MATP  241 ]
    MP  1165  1164 6  1169     6 -10.648 -10.587  -0.007  -9.364  -9.643 -10.038 -6.789 -7.013 -4.774 -2.395 -4.502 -5.376  3.799 -5.514 -9.027 -0.613 -4.799 -4.272 -0.488 -7.585 -1.887 -5.705 
    ML  1166  1164 6  1169     6  -6.250  -6.596  -1.310  -1.005  -6.446  -3.975  0.660 -0.612 -0.293 -0.076 
    MR  1167  1164 6  1169     6  -6.988  -5.717  -1.625  -5.695  -0.829  -3.908  0.660 -0.612 -0.293 -0.076 
     D  1168  1164 6  1169     6  -9.049  -7.747  -3.544  -4.226  -4.244  -0.319 
    IL  1169  1169 5  1169     6  -2.579  -2.842  -0.760  -4.497  -5.274  -4.934  0.000  0.000  0.000  0.000 
    IR  1170  1170 6  1170     5  -2.408  -0.496  -5.920  -4.087  -5.193          0.000  0.000  0.000  0.000 
				[ MATP  242 ]
    MP  1171  1170 6  1175     6 -10.648 -10.587  -0.007  -9.364  -9.643 -10.038 -6.342 -6.251 -6.458 -0.792 -4.884 -7.176  2.534 -6.238 -6.844  0.801 -6.796 -2.670  2.870 -6.458 -1.902 -4.888 
    ML  1172  1170 6  1175     6  -6.250  -6.596  -1.310  -1.005  -6.446  -3.975  0.660 -0.612 -0.293 -0.076 
    MR  1173  1170 6  1175     6  -6.988  -5.717  -1.625  -5.695  -0.829  -3.908  0.660 -0.612 -0.293 -0.076 
     D  1174  1170 6  1175     6  -9.049  -7.747  -3.544  -4.226  -4.244  -0.319 
    IL  1175  1175 5  1175     6  -2.579  -2.842  -0.760  -4.497  -5.274  -4.934  0.000  0.000  0.000  0.000 
    IR  1176  1176 6  1176     5  -2.408  -0.496  -5.920  -4.087  -5.193          0.000  0.000  0.000  0.000 
				[ MATP  243 ]
    MP  1177  1176 6  1181     4  -9.348 -10.594  -0.014  -7.047                 -9.246 -4.638 -9.892 -1.213 -9.001 -4.863 -2.895 -8.347 -5.792  3.897 -5.267 -2.372 -2.827 -4.966 -4.931 -7.030 
    ML  1178  1176 6  1181     4  -2.408  -4.532  -1.293  -1.473                  0.660 -0.612 -0.293 -0.076 
    MR  1179  1176 6  1181     4  -4.102 -12.528  -0.390  -2.485                  0.660 -0.612 -0.293 -0.076 
     D  1180  1176 6  1181     4 -12.737 -14.007  -2.036  -0.404                 
    IL  1181  1181 5  1181     4  -2.817  -4.319  -0.613  -2.698                  0.000  0.000  0.000  0.000 
    IR  1182  1182 6  1182     3  -1.925  -0.554  -4.164                          0.000  0.000  0.000  0.000 
				[ MATR  244 ]
    MR  1183  1182 6  1185     3 -10.772  -0.003  -9.089                         -0.573 -0.075 -2.590  1.146 
     D  1184  1182 6  1185     3  -6.390  -1.568  -0.620                         
    IR  1185  1185 3  1185     3  -1.925  -0.554  -4.164                          0.000  0.000  0.000  0.000 
				[ MATR  245 ]
    MR  1186  1185 3  1188     3 -10.772  -0.003  -9.089                          1.723 -2.974 -1.429 -2.318 
     D  1187  1185 3  1188     3  -6.390  -1.568  -0.620                         
    IR  1188  1188 3  1188     3  -1.925  -0.554  -4.164                          0.000  0.000  0.000  0.000 
				[ MATR  246 ]
    MR  1189  1188 3  1191     5  -9.431  -0.008  -9.246  -9.458 -10.350         -2.206 -4.376  1.864 -3.379 
     D  1190  1188 3  1191     5  -5.352  -0.707  -2.978  -4.409  -2.404         
    IR  1191  1191 3  1191     5  -2.408  -0.496  -5.920  -4.087  -5.193          0.000  0.000  0.000  0.000 
				[ MATP  247 ]
    MP  1192  1191 3  1196     6 -10.648 -10.587  -0.007  -9.364  -9.643 -10.038 -5.085 -4.276 -5.922  1.643 -5.916 -5.987 -0.979 -5.521 -5.246  1.671 -5.055  2.898  0.158 -5.274 -2.556 -2.230 
    ML  1193  1191 3  1196     6  -6.250  -6.596  -1.310  -1.005  -6.446  -3.975  0.660 -0.612 -0.293 -0.076 
    MR  1194  1191 3  1196     6  -6.988  -5.717  -1.625  -5.695  -0.829  -3.908  0.660 -0.612 -0.293 -0.076 
     D  1195  1191 3  1196     6  -9.049  -7.747  -3.544  -4.226  -4.244  -0.319 
    IL  1196  1196 5  1196     6  -2.579  -2.842  -0.760  -4.497  -5.274  -4.934  0.000  0.000  0.000  0.000 
    IR  1197  1197 6  1197     5  -2.408  -0.496  -5.920  -4.087  -5.193          0.000  0.000  0.000  0.000 
				[ MATP  248 ]
    MP  1198  1197 6  1202     6 -10.648 -10.587  -0.007  -9.364  -9.643 -10.038 -5.348 -5.436 -5.476  0.288 -4.011 -6.094  2.252 -5.412 -5.822  0.189 -5.774 -1.013  2.950 -5.354 -1.469 -4.042 
    ML  1199  1197 6  1202     6  -6.250  -6.596  -1.310  -1.005  -6.446  -3.975  0.660 -0.612 -0.293 -0.076 
    MR  1200  1197 6  1202     6  -6.988  -5.717  -1.625  -5.695  -0.829  -3.908  0.660 -0.612 -0.293 -0.076 
     D  1201  1197 6  1202     6  -9.049  -7.747  -3.544  -4.226  -4.244  -0.319 
    IL  1202  1202 5  1202     6  -2.579  -2.842  -0.760  -4.497  -5.274  -4.934  0.000  0.000  0.000  0.000 
    IR  1203  1203 6  1203     5  -2.408  -0.496  -5.920  -4.087  -5.193          0.000  0.000  0.000  0.000 
				[ MATP  249 ]
    MP  1204  1203 6  1208     6 -10.648 -10.587  -0.007  -9.364  -9.643 -10.038 -6.655 -6.976 -4.634 -2.420 -4.373 -5.231  3.758 -5.397 -9.035 -1.956 -4.663 -4.377  0.070 -7.475 -0.498 -5.627 
    ML  1205  1203 6  1208     6  -6.250  -6.596  -1.310  -1.005  -6.446  -3.975  0.660 -0.612 -0.293 -0.076 
    MR  1206  1203 6  1208     6  -6.988  -5.717  -1.625  -5.695  -0.829  -3.908  0.660 -0.612 -0.293 -0.076 
     D  1207  1203 6  1208     6  -9.049  -7.747  -3.544  -4.226  -4.244  -0.319 
    IL  1208  1208 5  1208     6  -2.579  -2.842  -0.760  -4.497  -5.274  -4.934  0.000  0.000  0.000  0.000 
    IR  1209  1209 6  1209     5  -2.408  -0.496  -5.920  -4.087  -5.193          0.000  0.000  0.000  0.000 
				[ MATP  250 ]
    MP  1210  1209 6  1214     4  -9.533  -9.740  -0.009  -8.155                 -8.416 -7.105 -8.547 -3.376 -7.928 -10.482 -2.723 -7.567 -7.784 -3.636 -7.783 -4.080 -1.940 -8.176  3.936 -6.873 
    ML  1211  1209 6  1214     4  -3.758  -3.940  -0.507  -2.670                  0.660 -0.612 -0.293 -0.076 
    MR  1212  1209 6  1214     4  -4.809  -3.838  -1.706  -0.766                  0.660 -0.612 -0.293 -0.076 
     D  1213  1209 6  1214     4  -4.568  -4.250  -2.265  -0.520                 
    IL  1214  1214 5  1214     4  -1.686  -2.369  -1.117  -4.855                  0.000  0.000  0.000  0.000 
    IR  1215  1215 6  1215     3  -1.442  -0.798  -4.142                          0.000  0.000  0.000  0.000 
				[ MATL  251 ]
    ML  1216  1215 6  1218     3 -10.461  -0.004  -9.115                         -2.640 -4.373  1.869 -2.851 
     D  1217  1215 6  1218     3  -6.174  -1.687  -0.566                         
    IL  1218  1218 3  1218     3  -1.442  -0.798  -4.142                          0.000  0.000  0.000  0.000 
				[ MATL  252 ]
    ML  1219  1218 3  1221     3 -10.461  -0.004  -9.115                          1.960 -5.207 -4.614 -4.598 
     D  1220  1218 3  1221     3  -6.174  -1.687  -0.566                         
    IL  1221  1221 3  1221     3  -1.442  -0.798  -4.142                          0.000  0.000  0.000  0.000 
				[ MATL  253 ]
    ML  1222  1221 3  1224     3 -10.461  -0.004  -9.115                         -3.342 -4.905  1.931 -4.180 
     D  1223  1221 3  1224     3  -6.174  -1.687  -0.566                         
    IL  1224  1224 3  1224     3  -1.442  -0.798  -4.142                          0.000  0.000  0.000  0.000 
				[ MATL  254 ]
    ML  1225  1224 3  1227     2       *   0.000                                  1.968 -5.446 -5.066 -4.851 
     D  1226  1224 3  1227     2       *   0.000                                 
    IL  1227  1227 3  1227     2  -1.823  -0.479                                  0.000  0.000  0.000  0.000 
				[ END   255 ]
     E  1228  1227 3    -1     0                                                 
				[ BEGR  312 ]
     S  1229   196 1  1230     3 -10.461  -0.004  -9.115                         
    IL  1230  1230 2  1230     3  -1.442  -0.798  -4.142                          0.000  0.000  0.000  0.000 
				[ MATL  313 ]
    ML  1231  1230 2  1233     3 -10.461  -0.004  -9.115                         -2.663 -4.424  1.887 -3.382 
     D  1232  1230 2  1233     3  -6.174  -1.687  -0.566                         
    IL  1233  1233 3  1233     3  -1.442  -0.798  -4.142                          0.000  0.000  0.000  0.000 
				[ MATL  314 ]
    ML  1234  1233 3  1236     2 -11.074  -0.001                                 -4.247 -3.949 -4.956  1.945 
     D  1235  1233 3  1236     2  -8.445  -0.004                                 
    IL  1236  1236 3  1236     2  -1.823  -0.479                                  0.000  0.000  0.000  0.000 
				[ BIF   315 ]
     B  1237  1236 3  1388  1238                                                 
				[ BEGR  369 ]
     S  1238  1237 1  1239     3 -10.461  -0.004  -9.115                         
    IL  1239  1239 2  1239     3  -1.442  -0.798  -4.142                          0.000  0.000  0.000  0.000 
				[ MATL  370 ]
    ML  1240  1239 2  1242     3 -10.461  -0.004  -9.115                         -0.196 -2.374  0.776  0.289 
     D  1241  1239 2  1242     3  -6.174  -1.687  -0.566                         
    IL  1242  1242 3  1242     3  -1.442  -0.798  -4.142                          0.000  0.000  0.000  0.000 
				[ MATL  371 ]
    ML  1243  1242 3  1245     3 -10.461  -0.004  -9.115                          1.929 -4.089 -4.243 -3.631 
     D  1244  1242 3  1245     3  -6.174  -1.687  -0.566                         
    IL  1245  1245 3  1245     3  -1.442  -0.798  -4.142                          0.000  0.000  0.000  0.000 
				[ MATL  372 ]
    ML  1246  1245 3  1248     5  -9.431  -0.008  -9.246  -9.458 -10.350          1.968 -5.446 -5.066 -4.851 
     D  1247  1245 3  1248     5  -4.959  -0.803  -4.221  -2.596  -2.508         
    IL  1248  1248 3  1248     5  -2.408  -0.496  -4.087  -5.920  -5.193          0.000  0.000  0.000  0.000 
				[ MATP  373 ]
    MP  1249  1248 3  1253     6 -10.648 -10.587  -0.007  -9.364  -9.643 -10.038 -9.252 -4.646 -9.889 -1.237 -9.005 -4.872 -2.900 -8.343 -5.800  3.898 -5.275 -2.378 -2.832 -4.974 -4.931 -7.032 
    ML  1250  1248 3  1253     6  -6.250  -6.596  -1.310  -1.005  -6.446  -3.975  0.660 -0.612 -0.293 -0.076 
    MR  1251  1248 3  1253     6  -6.988  -5.717  -1.625  -5.695  -0.829  -3.908  0.660 -0.612 -0.293 -0.076 
     D  1252  1248 3  1253     6  -9.049  -7.747  -3.544  -4.226  -4.244  -0.319 
    IL  1253  1253 5  1253     6  -2.579  -2.842  -0.760  -4.497  -5.274  -4.934  0.000  0.000  0.000  0.000 
    IR  1254  1254 6  1254     5  -2.408  -0.496  -5.920  -4.087  -5.193          0.000  0.000  0.000  0.000 
				[ MATP  374 ]
    MP  1255  1254 6  1259     6 -10.648 -10.587  -0.007  -9.364  -9.643 -10.038 -6.809 -7.029 -4.814 -2.243 -4.516 -5.417  3.708 -5.543 -9.089  0.086 -4.846 -4.126 -0.572 -7.624 -0.455 -5.687 
    ML  1256  1254 6  1259     6  -6.250  -6.596  -1.310  -1.005  -6.446  -3.975  0.660 -0.612 -0.293 -0.076 
    MR  1257  1254 6  1259     6  -6.988  -5.717  -1.625  -5.695  -0.829  -3.908  0.660 -0.612 -0.293 -0.076 
     D  1258  1254 6  1259     6  -9.049  -7.747  -3.544  -4.226  -4.244  -0.319 
    IL  1259  1259 5  1259     6  -2.579  -2.842  -0.760  -4.497  -5.274  -4.934  0.000  0.000  0.000  0.000 
    IR  1260  1260 6  1260     5  -2.408  -0.496  -5.920  -4.087  -5.193          0.000  0.000  0.000  0.000 
				[ MATP  375 ]
    MP  1261  1260 6  1265     6 -10.648 -10.587  -0.007  -9.364  -9.643 -10.038 -7.299 -6.301 -7.592  2.890 -6.057 -8.118  2.394 -6.801 -7.739  0.704 -7.551 -2.723  0.166 -7.712 -1.562 -5.617 
    ML  1262  1260 6  1265     6  -6.250  -6.596  -1.310  -1.005  -6.446  -3.975  0.660 -0.612 -0.293 -0.076 
    MR  1263  1260 6  1265     6  -6.988  -5.717  -1.625  -5.695  -0.829  -3.908  0.660 -0.612 -0.293 -0.076 
     D  1264  1260 6  1265     6  -9.049  -7.747  -3.544  -4.226  -4.244  -0.319 
    IL  1265  1265 5  1265     6  -2.579  -2.842  -0.760  -4.497  -5.274  -4.934  0.000  0.000  0.000  0.000 
    IR  1266  1266 6  1266     5  -2.408  -0.496  -5.920  -4.087  -5.193          0.000  0.000  0.000  0.000 
				[ MATP  376 ]
    MP  1267  1266 6  1271     6 -10.648 -10.587  -0.007  -9.364  -9.643 -10.038 -6.806 -6.928 -5.227  1.093 -4.290 -5.854  3.528 -5.822 -8.325 -1.462 -5.297 -3.582  0.517 -7.475 -1.890 -5.578 
    ML  1268  1266 6  1271     6  -6.250  -6.596  -1.310  -1.005  -6.446  -3.975  0.660 -0.612 -0.293 -0.076 
    MR  1269  1266 6  1271     6  -6.988  -5.717  -1.625  -5.695  -0.829  -3.908  0.660 -0.612 -0.293 -0.076 
     D  1270  1266 6  1271     6  -9.049  -7.747  -3.544  -4.226  -4.244  -0.319 
    IL  1271  1271 5  1271     6  -2.579  -2.842  -0.760  -4.497  -5.274  -4.934  0.000  0.000  0.000  0.000 
    IR  1272  1272 6  1272     5  -2.408  -0.496  -5.920  -4.087  -5.193          0.000  0.000  0.000  0.000 
				[ MATP  377 ]
    MP  1273  1272 6  1277     4  -8.194  -9.740  -0.012  -8.155                 -6.701 -6.986 -4.675 -2.462 -4.418 -5.274  3.840 -5.432 -9.015 -1.981 -4.701 -4.387 -0.587 -7.506 -1.665 -5.663 
    ML  1274  1272 6  1277     4  -3.758  -3.940  -0.507  -2.670                  0.660 -0.612 -0.293 -0.076 
    MR  1275  1272 6  1277     4  -4.809  -3.838  -1.706  -0.766                  0.660 -0.612 -0.293 -0.076 
     D  1276  1272 6  1277     4  -4.568  -4.250  -2.265  -0.520                 
    IL  1277  1277 5  1277     4  -1.762  -2.445  -1.033  -4.931                  0.000  0.000  0.000  0.000 
    IR  1278  1278 6  1278     3  -1.442  -0.798  -4.142                          0.000  0.000  0.000  0.000 
				[ MATL  378 ]
    ML  1279  1278 6  1281     3 -10.461  -0.004  -9.115                         -3.677 -5.118  1.943 -4.417 
     D  1280  1278 6  1281     3  -6.174  -1.687  -0.566                         
    IL  1281  1281 3  1281     3  -1.442  -0.798  -4.142                          0.000  0.000  0.000  0.000 
				[ MATL  379 ]
    ML  1282  1281 3  1284     3 -10.461  -0.004  -9.115                         -2.841 -4.638  1.908 -3.887 
     D  1283  1281 3  1284     3  -6.174  -1.687  -0.566                         
    IL  1284  1284 3  1284     3  -1.442  -0.798  -4.142                          0.000  0.000  0.000  0.000 
				[ MATL  380 ]
    ML  1285  1284 3  1287     3 -10.461  -0.004  -9.115                         -4.343  1.949 -5.266 -3.955 
     D  1286  1284 3  1287     3  -6.174  -1.687  -0.566                         
    IL  1287  1287 3  1287     3  -1.442  -0.798  -4.142                          0.000  0.000  0.000  0.000 
				[ MATL  381 ]
    ML  1288  1287 3  1290     3 -10.461  -0.004  -9.115                         -2.901 -2.755 -4.555  1.878 
     D  1289  1287 3  1290     3  -6.174  -1.687  -0.566                         
    IL  1290  1290 3  1290     3  -1.442  -0.798  -4.142                          0.000  0.000  0.000  0.000 
				[ MATL  382 ]
    ML  1291  1290 3  1293     3 -10.461  -0.004  -9.115                          1.968 -5.446 -5.066 -4.851 
     D  1292  1290 3  1293     3  -6.174  -1.687  -0.566                         
    IL  1293  1293 3  1293     3  -1.442  -0.798  -4.142                          0.000  0.000  0.000  0.000 
				[ MATL  383 ]
    ML  1294  1293 3  1296     5  -9.431  -0.008  -9.246  -9.458 -10.350          1.968 -5.446 -5.066 -4.851 
     D  1295  1293 3  1296     5  -4.959  -0.803  -4.221  -2.596  -2.508         
    IL  1296  1296 3  1296     5  -2.408  -0.496  -4.087  -5.920  -5.193          0.000  0.000  0.000  0.000 
				[ MATP  384 ]
    MP  1297  1296 3  1301     6 -10.648 -10.587  -0.007  -9.364  -9.643 -10.038 -6.624 -6.965 -4.592 -1.732 -4.340 -5.188  3.806 -3.782 -9.035 -2.009 -4.621 -4.453 -0.232 -7.444 -1.789 -5.615 
    ML  1298  1296 3  1301     6  -6.250  -6.596  -1.310  -1.005  -6.446  -3.975  0.660 -0.612 -0.293 -0.076 
    MR  1299  1296 3  1301     6  -6.988  -5.717  -1.625  -5.695  -0.829  -3.908  0.660 -0.612 -0.293 -0.076 
     D  1300  1296 3  1301     6  -9.049  -7.747  -3.544  -4.226  -4.244  -0.319 
    IL  1301  1301 5  1301     6  -2.579  -2.842  -0.760  -4.497  -5.274  -4.934  0.000  0.000  0.000  0.000 
    IR  1302  1302 6  1302     5  -2.408  -0.496  -5.920  -4.087  -5.193          0.000  0.000  0.000  0.000 
				[ MATP  385 ]
    MP  1303  1302 6  1307     6 -10.648 -10.587  -0.007  -9.364  -9.643 -10.038 -6.098 -6.429 -6.747 -3.025 -5.661 -7.896 -2.832 -6.662 -6.381 -3.297 -6.932 -3.916  3.843 -6.504  0.135 -5.669 
    ML  1304  1302 6  1307     6  -6.250  -6.596  -1.310  -1.005  -6.446  -3.975  0.660 -0.612 -0.293 -0.076 
    MR  1305  1302 6  1307     6  -6.988  -5.717  -1.625  -5.695  -0.829  -3.908  0.660 -0.612 -0.293 -0.076 
     D  1306  1302 6  1307     6  -9.049  -7.747  -3.544  -4.226  -4.244  -0.319 
    IL  1307  1307 5  1307     6  -2.579  -2.842  -0.760  -4.497  -5.274  -4.934  0.000  0.000  0.000  0.000 
    IR  1308  1308 6  1308     5  -2.408  -0.496  -5.920  -4.087  -5.193          0.000  0.000  0.000  0.000 
				[ MATP  386 ]
    MP  1309  1308 6  1313     6 -10.648 -10.587  -0.007  -9.364  -9.643 -10.038 -7.726 -7.109 -7.809  2.688 -6.034 -8.892  2.793 -7.182 -8.176 -1.341 -8.115 -3.078  0.879 -8.167 -2.311 -5.927 
    ML  1310  1308 6  1313     6  -6.250  -6.596  -1.310  -1.005  -6.446  -3.975  0.660 -0.612 -0.293 -0.076 
    MR  1311  1308 6  1313     6  -6.988  -5.717  -1.625  -5.695  -0.829  -3.908  0.660 -0.612 -0.293 -0.076 
     D  1312  1308 6  1313     6  -9.049  -7.747  -3.544  -4.226  -4.244  -0.319 
    IL  1313  1313 5  1313     6  -2.579  -2.842  -0.760  -4.497  -5.274  -4.934  0.000  0.000  0.000  0.000 
    IR  1314  1314 6  1314     5  -2.408  -0.496  -5.920  -4.087  -5.193          0.000  0.000  0.000  0.000 
				[ MATP  387 ]
    MP  1315  1314 6  1319     6 -10.648 -10.587  -0.007  -9.364  -9.643 -10.038 -6.674 -6.971 -4.697 -2.411 -4.425 -5.298  3.755 -5.448 -8.875 -2.328 -4.727 -4.324  0.629 -7.473 -1.723 -5.646 
    ML  1316  1314 6  1319     6  -6.250  -6.596  -1.310  -1.005  -6.446  -3.975  0.660 -0.612 -0.293 -0.076 
    MR  1317  1314 6  1319     6  -6.988  -5.717  -1.625  -5.695  -0.829  -3.908  0.660 -0.612 -0.293 -0.076 
     D  1318  1314 6  1319     6  -9.049  -7.747  -3.544  -4.226  -4.244  -0.319 
    IL  1319  1319 5  1319     6  -2.579  -2.842  -0.760  -4.497  -5.274  -4.934  0.000  0.000  0.000  0.000 
    IR  1320  1320 6  1320     5  -2.408  -0.496  -5.920  -4.087  -5.193          0.000  0.000  0.000  0.000 
				[ MATP  388 ]
    MP  1321  1320 6  1325     4  -9.533  -9.740  -0.009  -8.155                 -9.401 -4.877 -9.803 -1.698 -9.107 -5.151 -3.053 -8.239 -6.026  3.916 -5.509 -2.568 -2.948 -5.234 -4.919 -7.073 
    ML  1322  1320 6  1325     4  -3.758  -3.940  -0.507  -2.670                  0.660 -0.612 -0.293 -0.076 
    MR  1323  1320 6  1325     4  -4.809  -3.838  -1.706  -0.766                  0.660 -0.612 -0.293 -0.076 
     D  1324  1320 6  1325     4  -4.568  -4.250  -2.265  -0.520                 
    IL  1325  1325 5  1325     4  -1.686  -2.369  -1.117  -4.855                  0.000  0.000  0.000  0.000 
    IR  1326  1326 6  1326     3  -1.442  -0.798  -4.142                          0.000  0.000  0.000  0.000 
				[ MATL  389 ]
    ML  1327  1326 6  1329     3 -10.461  -0.004  -9.115                         -4.247 -3.949 -4.956  1.945 
     D  1328  1326 6  1329     3  -6.174  -1.687  -0.566                         
    IL  1329  1329 3  1329     3  -1.442  -0.798  -4.142                          0.000  0.000  0.000  0.000 
				[ MATL  390 ]
    ML  1330  1329 3  1332     3 -10.461  -0.004  -9.115                         -3.677 -5.118  1.943 -4.417 
     D  1331  1329 3  1332     3  -6.174  -1.687  -0.566                         
    IL  1332  1332 3  1332     3  -1.442  -0.798  -4.142                          0.000  0.000  0.000  0.000 
				[ MATL  391 ]
    ML  1333  1332 3  1335     3 -10.461  -0.004  -9.115                         -4.343  1.949 -5.266 -3.955 
     D  1334  1332 3  1335     3  -6.174  -1.687  -0.566                         
    IL  1335  1335 3  1335     3  -1.442  -0.798  -4.142                          0.000  0.000  0.000  0.000 
				[ MATL  392 ]
    ML  1336  1335 3  1338     3 -10.461  -0.004  -9.115                         -4.343  1.949 -5.266 -3.955 
     D  1337  1335 3  1338     3  -6.174  -1.687  -0.566                         
    IL  1338  1338 3  1338     3  -1.442  -0.798  -4.142                          0.000  0.000  0.000  0.000 
				[ MATL  393 ]
    ML  1339  1338 3  1341     3 -10.772  -0.003  -9.089                          1.968 -5.446 -5.066 -4.851 
     D  1340  1338 3  1341     3  -5.620  -0.734  -1.403                         
    IL  1341  1341 3  1341     3  -1.925  -0.554  -4.164                          0.000  0.000  0.000  0.000 
				[ MATR  394 ]
    MR  1342  1341 3  1344     3 -10.772  -0.003  -9.089                          1.968 -5.446 -5.066 -4.851 
     D  1343  1341 3  1344     3  -6.390  -1.568  -0.620                         
    IR  1344  1344 3  1344     3  -1.925  -0.554  -4.164                          0.000  0.000  0.000  0.000 
				[ MATR  395 ]
    MR  1345  1344 3  1347     3 -10.772  -0.003  -9.089                         -3.158 -2.870 -2.750  1.849 
     D  1346  1344 3  1347     3  -6.390  -1.568  -0.620                         
    IR  1347  1347 3  1347     3  -1.925  -0.554  -4.164                          0.000  0.000  0.000  0.000 
				[ MATR  396 ]
    MR  1348  1347 3  1350     3 -10.772  -0.003  -9.089                          1.968 -5.446 -5.066 -4.851 
     D  1349  1347 3  1350     3  -6.390  -1.568  -0.620                         
    IR  1350  1350 3  1350     3  -1.925  -0.554  -4.164                          0.000  0.000  0.000  0.000 
				[ MATR  397 ]
    MR  1351  1350 3  1353     3 -10.772  -0.003  -9.089                          1.951 -4.993 -4.197 -4.393 
     D  1352  1350 3  1353     3  -6.390  -1.568  -0.620                         
    IR  1353  1353 3  1353     3  -1.925  -0.554  -4.164                          0.000  0.000  0.000  0.000 
				[ MATR  398 ]
    MR  1354  1353 3  1356     3 -10.772  -0.003  -9.089                         -4.247 -3.949 -4.956  1.945 
     D  1355  1353 3  1356     3  -6.390  -1.568  -0.620                         
    IR  1356  1356 3  1356     3  -1.925  -0.554  -4.164                          0.000  0.000  0.000  0.000 
				[ MATR  399 ]
    MR  1357  1356 3  1359     3 -10.772  -0.003  -9.089                         -3.677 -5.118  1.943 -4.417 
     D  1358  1356 3  1359     3  -6.390  -1.568  -0.620                         
    IR  1359  1359 3  1359     3  -1.925  -0.554  -4.164                          0.000  0.000  0.000  0.000 
				[ MATR  400 ]
    MR  1360  1359 3  1362     5  -9.431  -0.008  -9.246  -9.458 -10.350         -3.677 -5.118  1.943 -4.417 
     D  1361  1359 3  1362     5  -5.352  -0.707  -2.978  -4.409  -2.404         
    IR  1362  1362 3  1362     5  -2.408  -0.496  -5.920  -4.087  -5.193          0.000  0.000  0.000  0.000 
				[ MATP  401 ]
    MP  1363  1362 3  1367     6 -10.648 -10.587  -0.007  -9.364  -9.643 -10.038 -9.401 -4.877 -9.803 -1.698 -9.107 -5.151 -3.053 -8.239 -6.026  3.916 -5.509 -2.568 -2.948 -5.234 -4.919 -7.073 
    ML  1364  1362 3  1367     6  -6.250  -6.596  -1.310  -1.005  -6.446  -3.975  0.660 -0.612 -0.293 -0.076 
    MR  1365  1362 3  1367     6  -6.988  -5.717  -1.625  -5.695  -0.829  -3.908  0.660 -0.612 -0.293 -0.076 
     D  1366  1362 3  1367     6  -9.049  -7.747  -3.544  -4.226  -4.244  -0.319 
    IL  1367  1367 5  1367     6  -2.579  -2.842  -0.760  -4.497  -5.274  -4.934  0.000  0.000  0.000  0.000 
    IR  1368  1368 6  1368     5  -2.408  -0.496  -5.920  -4.087  -5.193          0.000  0.000  0.000  0.000 
				[ MATP  402 ]
    MP  1369  1368 6  1373     4  -9.533  -9.740  -0.009  -8.155                 -7.318 -7.085 -5.339 -2.771 -5.091 -5.970  3.900 -5.967 -8.679 -2.765 -5.311 -4.278 -1.331 -7.890 -2.437 -6.090 
    ML  1370  1368 6  1373     4  -3.758  -3.940  -0.507  -2.670                  0.660 -0.612 -0.293 -0.076 
    MR  1371  1368 6  1373     4  -4.809  -3.838  -1.706  -0.766                  0.660 -0.612 -0.293 -0.076 
     D  1372  1368 6  1373     4  -4.568  -4.250  -2.265  -0.520                 
    IL  1373  1373 5  1373     4  -1.686  -2.369  -1.117  -4.855                  0.000  0.000  0.000  0.000 
    IR  1374  1374 6  1374     3  -1.442  -0.798  -4.142                          0.000  0.000  0.000  0.000 
				[ MATL  403 ]
    ML  1375  1374 6  1377     3 -10.461  -0.004  -9.115                          1.968 -5.446 -5.066 -4.851 
     D  1376  1374 6  1377     3  -6.174  -1.687  -0.566                         
    IL  1377  1377 3  1377     3  -1.442  -0.798  -4.142                          0.000  0.000  0.000  0.000 
				[ MATL  404 ]
    ML  1378  1377 3  1380     3 -10.461  -0.004  -9.115                         -3.677 -5.118  1.943 -4.417 
     D  1379  1377 3  1380     3  -6.174  -1.687  -0.566                         
    IL  1380  1380 3  1380     3  -1.442  -0.798  -4.142                          0.000  0.000  0.000  0.000 
				[ MATL  405 ]
    ML  1381  1380 3  1383     3 -10.461  -0.004  -9.115                         -3.983  1.924 -4.995 -3.174 
     D  1382  1380 3  1383     3  -6.174  -1.687  -0.566                         
    IL  1383  1383 3  1383     3  -1.442  -0.798  -4.142                          0.000  0.000  0.000  0.000 
				[ MATL  406 ]
    ML  1384  1383 3  1386     2       *   0.000                                 -3.945  1.916 -4.965 -2.956 
     D  1385  1383 3  1386     2       *   0.000                                 
    IL  1386  1386 3  1386     2  -1.823  -0.479                                  0.000  0.000  0.000  0.000 
				[ END   407 ]
     E  1387  1386 3    -1     0                                                 
				[ BEGL  316 ]
     S  1388  1237 1  1389     1   0.000                                         
				[ BIF   317 ]
     B  1389  1388 1  1390  1485                                                 
				[ BEGL  318 ]
     S  1390  1389 1  1391     4  -0.013  -8.652  -8.059  -8.699                 
				[ MATP  319 ]
    MP  1391  1390 1  1395     6 -10.648 -10.587  -0.007  -9.364  -9.643 -10.038 -9.401 -4.877 -9.803 -1.698 -9.107 -5.151 -3.053 -8.239 -6.026  3.916 -5.509 -2.568 -2.948 -5.234 -4.919 -7.073 
    ML  1392  1390 1  1395     6  -6.250  -6.596  -1.310  -1.005  -6.446  -3.975  0.660 -0.612 -0.293 -0.076 
    MR  1393  1390 1  1395     6  -6.988  -5.717  -1.625  -5.695  -0.829  -3.908  0.660 -0.612 -0.293 -0.076 
     D  1394  1390 1  1395     6  -9.049  -7.747  -3.544  -4.226  -4.244  -0.319 
    IL  1395  1395 5  1395     6  -2.579  -2.842  -0.760  -4.497  -5.274  -4.934  0.000  0.000  0.000  0.000 
    IR  1396  1396 6  1396     5  -2.408  -0.496  -5.920  -4.087  -5.193          0.000  0.000  0.000  0.000 
				[ MATP  320 ]
    MP  1397  1396 6  1401     6 -10.648 -10.587  -0.007  -9.364  -9.643 -10.038 -5.253 -4.365 -5.984  2.756 -5.634 -6.041  0.766 -5.454 -5.482  1.634 -5.293 -0.849  1.764 -5.461 -2.172 -4.391 
    ML  1398  1396 6  1401     6  -6.250  -6.596  -1.310  -1.005  -6.446  -3.975  0.660 -0.612 -0.293 -0.076 
    MR  1399  1396 6  1401     6  -6.988  -5.717  -1.625  -5.695  -0.829  -3.908  0.660 -0.612 -0.293 -0.076 
     D  1400  1396 6  1401     6  -9.049  -7.747  -3.544  -4.226  -4.244  -0.319 
    IL  1401  1401 5  1401     6  -2.579  -2.842  -0.760  -4.497  -5.274  -4.934  0.000  0.000  0.000  0.000 
    IR  1402  1402 6  1402     5  -2.408  -0.496  -5.920  -4.087  -5.193          0.000  0.000  0.000  0.000 
				[ MATP  321 ]
    MP  1403  1402 6  1407     6 -10.648 -10.587  -0.007  -9.364  -9.643 -10.038 -5.385 -4.014 -6.328  1.895 -7.019 -5.257 -1.078 -5.782 -5.144  3.401 -4.778 -1.362 -1.199 -4.929 -2.944 -4.648 
    ML  1404  1402 6  1407     6  -6.250  -6.596  -1.310  -1.005  -6.446  -3.975  0.660 -0.612 -0.293 -0.076 
    MR  1405  1402 6  1407     6  -6.988  -5.717  -1.625  -5.695  -0.829  -3.908  0.660 -0.612 -0.293 -0.076 
     D  1406  1402 6  1407     6  -9.049  -7.747  -3.544  -4.226  -4.244  -0.319 
    IL  1407  1407 5  1407     6  -2.579  -2.842  -0.760  -4.497  -5.274  -4.934  0.000  0.000  0.000  0.000 
    IR  1408  1408 6  1408     5  -2.408  -0.496  -5.920  -4.087  -5.193          0.000  0.000  0.000  0.000 
				[ MATP  322 ]
    MP  1409  1408 6  1413     4  -9.533  -8.272  -0.012  -8.155                 -6.459 -6.549 -6.976 -1.266 -5.439 -7.911  1.109 -6.717 -7.006  2.258 -7.409 -2.938  0.950 -7.012  2.688 -4.336 
    ML  1410  1408 6  1413     4  -3.758  -3.940  -0.507  -2.670                  0.660 -0.612 -0.293 -0.076 
    MR  1411  1408 6  1413     4  -4.809  -3.838  -1.706  -0.766                  0.660 -0.612 -0.293 -0.076 
     D  1412  1408 6  1413     4  -4.568  -4.250  -2.265  -0.520                 
    IL  1413  1413 5  1413     4  -1.686  -2.369  -1.117  -4.855                  0.000  0.000  0.000  0.000 
    IR  1414  1414 6  1414     3  -1.480  -0.770  -4.180                          0.000  0.000  0.000  0.000 
				[ MATL  323 ]
    ML  1415  1414 6  1417     3 -10.461  -0.004  -9.115                         -3.677 -5.118  1.943 -4.417 
     D  1416  1414 6  1417     3  -6.174  -1.687  -0.566                         
    IL  1417  1417 3  1417     3  -1.442  -0.798  -4.142                          0.000  0.000  0.000  0.000 
				[ MATL  324 ]
    ML  1418  1417 3  1420     3 -10.461  -0.004  -9.115                          1.968 -5.446 -5.066 -4.851 
     D  1419  1417 3  1420     3  -6.174  -1.687  -0.566                         
    IL  1420  1420 3  1420     3  -1.442  -0.798  -4.142                          0.000  0.000  0.000  0.000 
				[ MATL  325 ]
    ML  1421  1420 3  1423     3 -10.461  -0.004  -9.115                          0.742 -1.976 -1.817  0.840 
     D  1422  1420 3  1423     3  -6.174  -1.687  -0.566                         
    IL  1423  1423 3  1423     3  -1.442  -0.798  -4.142                          0.000  0.000  0.000  0.000 
				[ MATL  326 ]
    ML  1424  1423 3  1426     3  -8.840  -0.006  -9.115                         -3.518 -5.015  1.938 -4.302 
     D  1425  1423 3  1426     3  -6.174  -1.687  -0.566                         
    IL  1426  1426 3  1426     3  -1.469  -0.778  -4.169                          0.000  0.000  0.000  0.000 
				[ MATL  327 ]
    ML  1427  1426 3  1429     3  -7.090  -0.013  -9.115                          1.959 -5.181 -4.563 -4.572 
     D  1428  1426 3  1429     3  -6.174  -1.687  -0.566                         
    IL  1429  1429 3  1429     3  -1.562  -0.715  -4.262                          0.000  0.000  0.000  0.000 
				[ MATL  328 ]
    ML  1430  1429 3  1432     3 -10.772  -0.003  -9.089                          1.763 -1.415 -3.301 -2.957 
     D  1431  1429 3  1432     3  -5.620  -0.734  -1.403                         
    IL  1432  1432 3  1432     3  -1.925  -0.554  -4.164                          0.000  0.000  0.000  0.000 
				[ MATR  329 ]
    MR  1433  1432 3  1435     3 -10.772  -0.003  -9.089                          1.968 -5.446 -5.066 -4.851 
     D  1434  1432 3  1435     3  -6.390  -1.568  -0.620                         
    IR  1435  1435 3  1435     3  -1.925  -0.554  -4.164                          0.000  0.000  0.000  0.000 
				[ MATR  330 ]
    MR  1436  1435 3  1438     3 -10.772  -0.003  -9.089                          1.968 -5.446 -5.066 -4.851 
     D  1437  1435 3  1438     3  -6.390  -1.568  -0.620                         
    IR  1438  1438 3  1438     3  -1.925  -0.554  -4.164                          0.000  0.000  0.000  0.000 
				[ MATR  331 ]
    MR  1439  1438 3  1441     3 -10.772  -0.003  -9.089                          1.968 -5.446 -5.066 -4.851 
     D  1440  1438 3  1441     3  -6.390  -1.568  -0.620                         
    IR  1441  1441 3  1441     3  -1.925  -0.554  -4.164                          0.000  0.000  0.000  0.000 
				[ MATR  332 ]
    MR  1442  1441 3  1444     3 -10.772  -0.003  -9.089                         -4.247 -3.949 -4.956  1.945 
     D  1443  1441 3  1444     3  -6.390  -1.568  -0.620                         
    IR  1444  1444 3  1444     3  -1.925  -0.554  -4.164                          0.000  0.000  0.000  0.000 
				[ MATR  333 ]
    MR  1445  1444 3  1447     5  -9.431  -0.008  -9.246  -9.458 -10.350         -3.677 -5.118  1.943 -4.417 
     D  1446  1444 3  1447     5  -5.352  -0.707  -2.978  -4.409  -2.404         
    IR  1447  1447 3  1447     5  -2.408  -0.496  -5.920  -4.087  -5.193          0.000  0.000  0.000  0.000 
				[ MATP  334 ]
    MP  1448  1447 3  1452     6 -10.648 -10.587  -0.007  -9.364  -9.643 -10.038 -3.867 -2.457 -4.542  0.043 -3.933 -3.113 -1.137 -4.528 -4.201  1.952 -4.426  3.158 -0.697 -4.132 -2.190 -2.282 
    ML  1449  1447 3  1452     6  -6.250  -6.596  -1.310  -1.005  -6.446  -3.975  0.660 -0.612 -0.293 -0.076 
    MR  1450  1447 3  1452     6  -6.988  -5.717  -1.625  -5.695  -0.829  -3.908  0.660 -0.612 -0.293 -0.076 
     D  1451  1447 3  1452     6  -9.049  -7.747  -3.544  -4.226  -4.244  -0.319 
    IL  1452  1452 5  1452     6  -2.579  -2.842  -0.760  -4.497  -5.274  -4.934  0.000  0.000  0.000  0.000 
    IR  1453  1453 6  1453     5  -2.408  -0.496  -5.920  -4.087  -5.193          0.000  0.000  0.000  0.000 
				[ MATP  335 ]
    MP  1454  1453 6  1458     6  -7.799 -10.587  -0.013  -9.364  -9.643 -10.038 -8.247 -7.108 -8.412 -2.923 -7.458 -10.150  0.360 -7.510 -7.809 -1.668 -7.833  3.753 -0.553 -8.160 -3.988 -6.704 
    ML  1455  1453 6  1458     6  -6.250  -6.596  -1.310  -1.005  -6.446  -3.975  0.660 -0.612 -0.293 -0.076 
    MR  1456  1453 6  1458     6  -6.988  -5.717  -1.625  -5.695  -0.829  -3.908  0.660 -0.612 -0.293 -0.076 
     D  1457  1453 6  1458     6  -9.049  -7.747  -3.544  -4.226  -4.244  -0.319 
    IL  1458  1458 5  1458     6  -2.730  -2.993  -0.664  -4.649  -5.425  -5.085  0.000  0.000  0.000  0.000 
    IR  1459  1459 6  1459     5  -2.408  -0.496  -5.920  -4.087  -5.193          0.000  0.000  0.000  0.000 
				[ MATP  336 ]
    MP  1460  1459 6  1464     6  -8.293 -10.587  -0.011  -9.364  -9.643 -10.038 -6.898 -6.972 -5.222 -1.195 -4.756 -5.845  3.535 -5.828 -8.506 -1.194 -5.279 -3.642  1.594 -7.576 -1.919 -5.637 
    ML  1461  1459 6  1464     6  -6.250  -6.596  -1.310  -1.005  -6.446  -3.975  0.660 -0.612 -0.293 -0.076 
    MR  1462  1459 6  1464     6  -6.988  -5.717  -1.625  -5.695  -0.829  -3.908  0.660 -0.612 -0.293 -0.076 
     D  1463  1459 6  1464     6  -9.049  -7.747  -3.544  -4.226  -4.244  -0.319 
    IL  1464  1464 5  1464     6  -2.681  -2.944  -0.693  -4.599  -5.376  -5.036  0.000  0.000  0.000  0.000 
    IR  1465  1465 6  1465     5  -2.408  -0.496  -5.920  -4.087  -5.193          0.000  0.000  0.000  0.000 
				[ MATP  337 ]
    MP  1466  1465 6  1470     4  -5.108  -5.627  -0.082  -7.337                 -6.764 -6.996 -4.821 -2.337 -4.528 -5.427  3.683 -5.548 -8.828 -1.934 -4.851 -4.193 -0.663 -7.548  0.852 -5.692 
    ML  1467  1465 6  1470     4  -3.758  -3.940  -0.507  -2.670                  0.660 -0.612 -0.293 -0.076 
    MR  1468  1465 6  1470     4  -4.809  -3.838  -1.706  -0.766                  0.660 -0.612 -0.293 -0.076 
     D  1469  1465 6  1470     4  -4.568  -4.250  -2.265  -0.520                 
    IL  1470  1470 5  1470     4  -2.473  -3.157  -0.540  -5.642                  0.000  0.000  0.000  0.000 
    IR  1471  1471 6  1471     3  -1.622  -0.663  -4.522                          0.000  0.000  0.000  0.000 
				[ MATL  338 ]
    ML  1472  1471 6  1474     3 -10.457  -0.004  -9.111                         -3.656 -1.710 -3.518  1.819 
     D  1473  1471 6  1474     3  -6.361  -1.343  -0.752                         
    IL  1474  1474 3  1474     3  -1.442  -0.798  -4.142                          0.000  0.000  0.000  0.000 
				[ MATL  339 ]
    ML  1475  1474 3  1477     3 -10.461  -0.004  -9.115                         -1.972 -3.000 -2.777  1.797 
     D  1476  1474 3  1477     3  -6.174  -1.687  -0.566                         
    IL  1477  1477 3  1477     3  -1.442  -0.798  -4.142                          0.000  0.000  0.000  0.000 
				[ MATL  340 ]
    ML  1478  1477 3  1480     3  -7.246  -0.012  -9.115                         -0.361  1.345 -3.094 -0.825 
     D  1479  1477 3  1480     3  -6.174  -1.687  -0.566                         
    IL  1480  1480 3  1480     3  -1.549  -0.724  -4.249                          0.000  0.000  0.000  0.000 
				[ MATL  341 ]
    ML  1481  1480 3  1483     2       *   0.000                                 -2.414 -4.348  1.853 -2.726 
     D  1482  1480 3  1483     2       *   0.000                                 
    IL  1483  1483 3  1483     2  -1.823  -0.479                                  0.000  0.000  0.000  0.000 
				[ END   342 ]
     E  1484  1483 3    -1     0                                                 
				[ BEGR  343 ]
     S  1485  1389 1  1486     3 -10.461  -0.004  -9.115                         
    IL  1486  1486 2  1486     3  -1.442  -0.798  -4.142                          0.000  0.000  0.000  0.000 
				[ MATL  344 ]
    ML  1487  1486 2  1489     5  -9.431  -0.029  -9.246  -9.458  -5.994         -3.627 -3.624 -4.340  1.922 
     D  1488  1486 2  1489     5  -4.959  -0.803  -4.221  -2.596  -2.508         
    IL  1489  1489 3  1489     5  -2.408  -0.496  -4.087  -5.920  -5.193          0.000  0.000  0.000  0.000 
				[ MATP  345 ]
    MP  1490  1489 3  1494     4  -9.511  -9.718  -0.009  -8.132                 -3.595 -4.739 -3.135 -2.116 -3.209 -5.354 -1.751 -4.771 -3.508 -3.092  1.900 -2.820  3.410 -4.165 -2.158 -3.597 
    ML  1491  1489 3  1494     4  -3.758  -3.940  -0.507  -2.670                  0.660 -0.612 -0.293 -0.076 
    MR  1492  1489 3  1494     4  -4.809  -3.838  -1.706  -0.766                  0.660 -0.612 -0.293 -0.076 
     D  1493  1489 3  1494     4  -5.212  -4.893  -1.021  -1.163                 
    IL  1494  1494 5  1494     4  -1.686  -2.369  -1.117  -4.855                  0.000  0.000  0.000  0.000 
    IR  1495  1495 6  1495     3  -1.442  -0.798  -4.142                          0.000  0.000  0.000  0.000 
				[ MATL  346 ]
    ML  1496  1495 6  1498     3 -10.461  -0.004  -9.115                         -3.994 -3.673 -3.669  1.918 
     D  1497  1495 6  1498     3  -6.174  -1.687  -0.566                         
    IL  1498  1498 3  1498     3  -1.442  -0.798  -4.142                          0.000  0.000  0.000  0.000 
				[ MATL  347 ]
    ML  1499  1498 3  1501     3 -10.772  -0.019  -6.339                         -1.175  0.672 -2.108  0.793 
     D  1500  1498 3  1501     3  -5.620  -0.734  -1.403                         
    IL  1501  1501 3  1501     3  -1.925  -0.554  -4.164                          0.000  0.000  0.000  0.000 
				[ MATR  348 ]
    MR  1502  1501 3  1504     3 -10.756  -0.004  -9.074                          1.968 -5.432 -5.053 -4.838 
     D  1503  1501 3  1504     3  -6.944  -2.122  -0.392                         
    IR  1504  1504 3  1504     3  -1.925  -0.554  -4.164                          0.000  0.000  0.000  0.000 
				[ MATR  349 ]
    MR  1505  1504 3  1507     5  -7.312  -0.015  -9.231  -9.443 -10.335         -1.446 -1.616  1.576 -1.623 
     D  1506  1504 3  1507     5  -5.688  -0.529  -3.315  -4.745  -2.740         
    IR  1507  1507 3  1507     5  -2.503  -0.459  -6.014  -4.182  -5.288          0.000  0.000  0.000  0.000 
				[ MATP  350 ]
    MP  1508  1507 3  1512     6 -10.648 -10.587  -0.007  -9.364  -9.643 -10.038  1.748 -1.542 -0.957  0.801 -1.884 -2.218  0.338 -1.863  0.976  1.319 -1.928  0.181 -0.387 -1.670 -0.419 -1.593 
    ML  1509  1507 3  1512     6  -6.250  -6.596  -1.310  -1.005  -6.446  -3.975  0.660 -0.612 -0.293 -0.076 
    MR  1510  1507 3  1512     6  -6.988  -5.717  -1.625  -5.695  -0.829  -3.908  0.660 -0.612 -0.293 -0.076 
     D  1511  1507 3  1512     6  -9.049  -7.747  -3.544  -4.226  -4.244  -0.319 
    IL  1512  1512 5  1512     6  -2.579  -2.842  -0.760  -4.497  -5.274  -4.934  0.000  0.000  0.000  0.000 
    IR  1513  1513 6  1513     5  -2.408  -0.496  -5.920  -4.087  -5.193          0.000  0.000  0.000  0.000 
				[ MATP  351 ]
    MP  1514  1513 6  1518     6 -10.648  -7.795  -0.013  -9.364  -9.643 -10.038 -3.391 -4.408 -3.730  0.791 -3.154 -5.010  1.803 -4.482 -2.961  1.805 -4.683 -1.690  2.447 -4.262 -0.735 -1.751 
    ML  1515  1513 6  1518     6  -6.250  -6.596  -1.310  -1.005  -6.446  -3.975  0.660 -0.612 -0.293 -0.076 
    MR  1516  1513 6  1518     6  -6.988  -5.717  -1.625  -5.695  -0.829  -3.908  0.660 -0.612 -0.293 -0.076 
     D  1517  1513 6  1518     6  -9.049  -7.747  -3.544  -4.226  -4.244  -0.319 
    IL  1518  1518 5  1518     6  -2.579  -2.842  -0.760  -4.497  -5.274  -4.934  0.000  0.000  0.000  0.000 
    IR  1519  1519 6  1519     5  -2.502  -0.460  -6.013  -4.181  -5.286          0.000  0.000  0.000  0.000 
				[ MATP  352 ]
    MP  1520  1519 6  1524     6 -10.648  -7.795  -0.013  -9.364  -9.643 -10.038 -4.334 -4.529 -4.481  1.268 -3.094 -5.054  2.366 -3.841 -4.786  0.872 -4.749 -1.721  2.233 -3.814 -0.423 -1.482 
    ML  1521  1519 6  1524     6  -6.250  -6.596  -1.310  -1.005  -6.446  -3.975  0.660 -0.612 -0.293 -0.076 
    MR  1522  1519 6  1524     6  -6.988  -5.717  -1.625  -5.695  -0.829  -3.908  0.660 -0.612 -0.293 -0.076 
     D  1523  1519 6  1524     6  -9.049  -7.747  -3.544  -4.226  -4.244  -0.319 
    IL  1524  1524 5  1524     6  -2.579  -2.842  -0.760  -4.497  -5.274  -4.934  0.000  0.000  0.000  0.000 
    IR  1525  1525 6  1525     5  -2.502  -0.460  -6.013  -4.181  -5.286          0.000  0.000  0.000  0.000 
				[ MATP  353 ]
    MP  1526  1525 6  1530     6 -10.648 -10.587  -0.007  -9.364  -9.643 -10.038 -4.655 -3.719 -5.519  2.579 -5.800 -5.446  0.750 -5.040 -4.816  2.290 -4.558 -1.069  0.984 -4.823 -1.361 -1.800 
    ML  1527  1525 6  1530     6  -6.250  -6.596  -1.310  -1.005  -6.446  -3.975  0.660 -0.612 -0.293 -0.076 
    MR  1528  1525 6  1530     6  -6.988  -5.717  -1.625  -5.695  -0.829  -3.908  0.660 -0.612 -0.293 -0.076 
     D  1529  1525 6  1530     6  -9.049  -7.747  -3.544  -4.226  -4.244  -0.319 
    IL  1530  1530 5  1530     6  -2.579  -2.842  -0.760  -4.497  -5.274  -4.934  0.000  0.000  0.000  0.000 
    IR  1531  1531 6  1531     5  -2.408  -0.496  -5.920  -4.087  -5.193          0.000  0.000  0.000  0.000 
				[ MATP  354 ]
    MP  1532  1531 6  1536     6 -10.648 -10.587  -0.007  -9.364  -9.643 -10.038 -7.112 -4.298 -8.050  0.572 -8.162 -4.724 -1.808 -7.256 -5.447  3.734 -4.962 -1.426 -2.087 -4.756 -3.322 -5.991 
    ML  1533  1531 6  1536     6  -6.250  -6.596  -1.310  -1.005  -6.446  -3.975  0.660 -0.612 -0.293 -0.076 
    MR  1534  1531 6  1536     6  -6.988  -5.717  -1.625  -5.695  -0.829  -3.908  0.660 -0.612 -0.293 -0.076 
     D  1535  1531 6  1536     6  -9.049  -7.747  -3.544  -4.226  -4.244  -0.319 
    IL  1536  1536 5  1536     6  -2.579  -2.842  -0.760  -4.497  -5.274  -4.934  0.000  0.000  0.000  0.000 
    IR  1537  1537 6  1537     5  -2.408  -0.496  -5.920  -4.087  -5.193          0.000  0.000  0.000  0.000 
				[ MATP  355 ]
    MP  1538  1537 6  1542     4  -9.533  -9.740  -0.009  -8.155                 -3.140 -3.138 -5.434  1.100 -4.073 -5.348 -0.208 -5.023 -4.676  3.313 -4.425 -1.248  0.242 -4.691 -0.303 -2.778 
    ML  1539  1537 6  1542     4  -3.758  -3.940  -0.507  -2.670                  0.660 -0.612 -0.293 -0.076 
    MR  1540  1537 6  1542     4  -4.809  -3.838  -1.706  -0.766                  0.660 -0.612 -0.293 -0.076 
     D  1541  1537 6  1542     4  -4.568  -4.250  -2.265  -0.520                 
    IL  1542  1542 5  1542     4  -1.686  -2.369  -1.117  -4.855                  0.000  0.000  0.000  0.000 
    IR  1543  1543 6  1543     3  -1.442  -0.798  -4.142                          0.000  0.000  0.000  0.000 
				[ MATL  356 ]
    ML  1544  1543 6  1546     3 -10.461  -0.004  -9.115                         -1.734 -3.633  1.810 -3.144 
     D  1545  1543 6  1546     3  -6.174  -1.687  -0.566                         
    IL  1546  1546 3  1546     3  -1.442  -0.798  -4.142                          0.000  0.000  0.000  0.000 
				[ MATL  357 ]
    ML  1547  1546 3  1549     3  -6.725  -0.016  -9.115                          1.968 -5.446 -5.066 -4.851 
     D  1548  1546 3  1549     3  -6.174  -1.687  -0.566                         
    IL  1549  1549 3  1549     3  -1.598  -0.692  -4.298                          0.000  0.000  0.000  0.000 
				[ MATL  358 ]
    ML  1550  1549 3  1552     3 -10.772  -0.003  -9.089                          1.266 -0.524 -0.733 -1.744 
     D  1551  1549 3  1552     3  -5.620  -0.734  -1.403                         
    IL  1552  1552 3  1552     3  -1.925  -0.554  -4.164                          0.000  0.000  0.000  0.000 
				[ MATR  359 ]
    MR  1553  1552 3  1555     3 -10.772  -0.014  -6.742                          1.968 -5.446 -5.066 -4.851 
     D  1554  1552 3  1555     3  -6.390  -1.568  -0.620                         
    IR  1555  1555 3  1555     3  -1.925  -0.554  -4.164                          0.000  0.000  0.000  0.000 
				[ MATR  360 ]
    MR  1556  1555 3  1558     3 -10.761  -0.004  -9.079                         -4.028 -3.525 -4.769  1.932 
     D  1557  1555 3  1558     3  -6.806  -0.991  -1.036                         
    IR  1558  1558 3  1558     3  -1.925  -0.554  -4.164                          0.000  0.000  0.000  0.000 
				[ MATR  361 ]
    MR  1559  1558 3  1561     3 -10.772  -0.003  -9.089                         -2.800 -4.276  1.690 -0.791 
     D  1560  1558 3  1561     3  -6.390  -1.568  -0.620                         
    IR  1561  1561 3  1561     3  -1.925  -0.554  -4.164                          0.000  0.000  0.000  0.000 
				[ MATR  362 ]
    MR  1562  1561 3  1564     5  -9.431  -0.008  -9.246  -9.458 -10.350         -1.926 -3.029  1.746 -1.942 
     D  1563  1561 3  1564     5  -5.352  -0.707  -2.978  -4.409  -2.404         
    IR  1564  1564 3  1564     5  -2.408  -0.496  -5.920  -4.087  -5.193          0.000  0.000  0.000  0.000 
				[ MATP  363 ]
    MP  1565  1564 3  1569     4  -9.533  -9.740  -0.009  -8.155                 -8.596 -4.441 -9.464 -0.891 -8.615 -4.665 -1.807 -8.205 -5.596  3.837 -5.074 -2.189 -1.448 -4.769 -3.172 -6.788 
    ML  1566  1564 3  1569     4  -3.758  -3.940  -0.507  -2.670                  0.660 -0.612 -0.293 -0.076 
    MR  1567  1564 3  1569     4  -4.809  -3.838  -1.706  -0.766                  0.660 -0.612 -0.293 -0.076 
     D  1568  1564 3  1569     4  -4.568  -4.250  -2.265  -0.520                 
    IL  1569  1569 5  1569     4  -1.686  -2.369  -1.117  -4.855                  0.000  0.000  0.000  0.000 
    IR  1570  1570 6  1570     3  -1.442  -0.798  -4.142                          0.000  0.000  0.000  0.000 
				[ MATL  364 ]
    ML  1571  1570 6  1573     3  -0.130  -3.564  -9.115                          1.968 -5.446 -5.066 -4.851 
     D  1572  1570 6  1573     3  -6.174  -1.687  -0.566                         
    IL  1573  1573 3  1573     3  -0.082  -4.177 -11.968                          0.000  0.000  0.000  0.000 
				[ MATL  365 ]
    ML  1574  1573 3  1576     3 -10.461  -0.004  -9.115                         -3.578 -3.145 -3.674  1.897 
     D  1575  1573 3  1576     3  -6.174  -1.687  -0.566                         
    IL  1576  1576 3  1576     3  -1.442  -0.798  -4.142                          0.000  0.000  0.000  0.000 
				[ MATL  366 ]
    ML  1577  1576 3  1579     3 -10.461  -0.004  -9.115                         -3.677 -5.118  1.943 -4.417 
     D  1578  1576 3  1579     3  -6.174  -1.687  -0.566                         
    IL  1579  1579 3  1579     3  -1.442  -0.798  -4.142                          0.000  0.000  0.000  0.000 
				[ MATL  367 ]
    ML  1580  1579 3  1582     2       *   0.000                                  1.947 -4.731 -4.542 -4.002 
     D  1581  1579 3  1582     2       *   0.000                                 
    IL  1582  1582 3  1582     2  -1.823  -0.479                                  0.000  0.000  0.000  0.000 
				[ END   368 ]
     E  1583  1582 3    -1     0                                                 
				[ BEGR  408 ]
     S  1584   125 1  1585     3 -10.461  -0.004  -9.115                         
    IL  1585  1585 2  1585     3  -1.442  -0.798  -4.142                          0.000  0.000  0.000  0.000 
				[ MATL  409 ]
    ML  1586  1585 2  1588     3 -10.461  -0.004  -9.115                         -2.619 -4.559  1.896 -3.800 
     D  1587  1585 2  1588     3  -6.174  -1.687  -0.566                         
    IL  1588  1588 3  1588     3  -1.442  -0.798  -4.142                          0.000  0.000  0.000  0.000 
				[ MATL  410 ]
    ML  1589  1588 3  1591     3 -10.461  -0.004  -9.115                         -2.383 -4.501  1.883 -3.738 
     D  1590  1588 3  1591     3  -6.174  -1.687  -0.566                         
    IL  1591  1591 3  1591     3  -1.442  -0.798  -4.142                          0.000  0.000  0.000  0.000 
				[ MATL  411 ]
    ML  1592  1591 3  1594     3 -10.461  -0.004  -9.115                          1.949 -4.898 -4.401 -4.103 
     D  1593  1591 3  1594     3  -6.174  -1.687  -0.566                         
    IL  1594  1594 3  1594     3  -1.442  -0.798  -4.142                          0.000  0.000  0.000  0.000 
				[ MATL  412 ]
    ML  1595  1594 3  1597     3 -10.461  -0.004  -9.115                          1.543 -2.969 -2.355 -0.393 
     D  1596  1594 3  1597     3  -6.174  -1.687  -0.566                         
    IL  1597  1597 3  1597     3  -1.442  -0.798  -4.142                          0.000  0.000  0.000  0.000 
				[ MATL  413 ]
    ML  1598  1597 3  1600     3 -10.461  -0.004  -9.115                         -4.247 -3.949 -4.956  1.945 
     D  1599  1597 3  1600     3  -6.174  -1.687  -0.566                         
    IL  1600  1600 3  1600     3  -1.442  -0.798  -4.142                          0.000  0.000  0.000  0.000 
				[ MATL  414 ]
    ML  1601  1600 3  1603     3 -10.461  -0.004  -9.115                         -2.648 -0.962 -2.818  1.671 
     D  1602  1600 3  1603     3  -6.174  -1.687  -0.566                         
    IL  1603  1603 3  1603     3  -1.442  -0.798  -4.142                          0.000  0.000  0.000  0.000 
				[ MATL  415 ]
    ML  1604  1603 3  1606     3 -10.461  -0.004  -9.115                          1.968 -5.446 -5.066 -4.851 
     D  1605  1603 3  1606     3  -6.174  -1.687  -0.566                         
    IL  1606  1606 3  1606     3  -1.442  -0.798  -4.142                          0.000  0.000  0.000  0.000 
				[ MATL  416 ]
    ML  1607  1606 3  1609     3 -10.461  -0.004  -9.115                         -2.743  1.277 -3.578  0.426 
     D  1608  1606 3  1609     3  -6.174  -1.687  -0.566                         
    IL  1609  1609 3  1609     3  -1.442  -0.798  -4.142                          0.000  0.000  0.000  0.000 
				[ MATL  417 ]
    ML  1610  1609 3  1612     3 -10.461  -0.004  -9.115                         -4.247 -3.949 -4.956  1.945 
     D  1611  1609 3  1612     3  -6.174  -1.687  -0.566                         
    IL  1612  1612 3  1612     3  -1.442  -0.798  -4.142                          0.000  0.000  0.000  0.000 
				[ MATL  418 ]
    ML  1613  1612 3  1615     2 -11.074  -0.001                                 -3.677 -5.118  1.943 -4.417 
     D  1614  1612 3  1615     2  -8.445  -0.004                                 
    IL  1615  1615 3  1615     2  -1.823  -0.479                                  0.000  0.000  0.000  0.000 
				[ BIF   419 ]
     B  1616  1615 3  1617  2660                                                 
				[ BEGL  420 ]
     S  1617  1616 1  1618     1   0.000                                         
				[ BIF   421 ]
     B  1618  1617 1  1709  1619                                                 
				[ BEGR  653 ]
     S  1619  1618 1  1620     3 -10.461  -0.004  -9.115                         
    IL  1620  1620 2  1620     3  -1.442  -0.798  -4.142                          0.000  0.000  0.000  0.000 
				[ MATL  654 ]
    ML  1621  1620 2  1623     5  -9.431  -0.008  -9.246  -9.458 -10.350         -4.247 -3.949 -4.956  1.945 
     D  1622  1620 2  1623     5  -4.959  -0.803  -4.221  -2.596  -2.508         
    IL  1623  1623 3  1623     5  -2.408  -0.496  -4.087  -5.920  -5.193          0.000  0.000  0.000  0.000 
				[ MATP  655 ]
    MP  1624  1623 3  1628     6 -10.648 -10.587  -0.007  -9.364  -9.643 -10.038 -9.184 -4.553 -9.925 -1.411 -8.965 -4.763 -2.839 -8.390 -5.709  3.875 -5.180 -1.141 -2.784 -4.871 -4.937 -7.012 
    ML  1625  1623 3  1628     6  -6.250  -6.596  -1.310  -1.005  -6.446  -3.975  0.660 -0.612 -0.293 -0.076 
    MR  1626  1623 3  1628     6  -6.988  -5.717  -1.625  -5.695  -0.829  -3.908  0.660 -0.612 -0.293 -0.076 
     D  1627  1623 3  1628     6  -9.049  -7.747  -3.544  -4.226  -4.244  -0.319 
    IL  1628  1628 5  1628     6  -2.579  -2.842  -0.760  -4.497  -5.274  -4.934  0.000  0.000  0.000  0.000 
    IR  1629  1629 6  1629     5  -2.408  -0.496  -5.920  -4.087  -5.193          0.000  0.000  0.000  0.000 
				[ MATP  656 ]
    MP  1630  1629 6  1634     6 -10.648 -10.587  -0.008  -8.807  -9.643 -10.038 -10.212 -7.267 -9.391  0.037 -9.573 -13.706 -4.075 -7.812 -8.285 -3.706 -8.005  3.877 -3.635 -8.891 -4.842 -7.255 
    ML  1631  1629 6  1634     6  -6.250  -6.596  -1.310  -1.005  -6.446  -3.975  0.660 -0.612 -0.293 -0.076 
    MR  1632  1629 6  1634     6  -6.988  -5.717  -1.625  -5.695  -0.829  -3.908  0.660 -0.612 -0.293 -0.076 
     D  1633  1629 6  1634     6  -9.049  -7.747  -3.544  -4.226  -4.244  -0.319 
    IL  1634  1634 5  1634     6  -2.579  -2.842  -0.760  -4.497  -5.274  -4.934  0.000  0.000  0.000  0.000 
    IR  1635  1635 6  1635     5  -2.408  -0.496  -5.920  -4.087  -5.193          0.000  0.000  0.000  0.000 
				[ MATP  657 ]
    MP  1636  1635 6  1640     4  -9.532  -9.739  -0.009  -8.153                 -9.400 -4.876 -9.802 -1.697 -9.106 -5.150 -3.052 -8.238 -6.025  3.916 -5.508 -2.567 -2.947 -5.233 -4.918 -7.072 
    ML  1637  1635 6  1640     4  -3.787  -3.970  -0.495  -2.699                  0.640 -0.638 -0.215 -0.092 
    MR  1638  1635 6  1640     4  -4.809  -3.838  -1.706  -0.766                  0.660 -0.612 -0.293 -0.076 
     D  1639  1635 6  1640     4  -4.568  -4.250  -2.265  -0.520                 
    IL  1640  1640 5  1640     4  -1.686  -2.369  -1.117  -4.855                  0.000  0.000  0.000  0.000 
    IR  1641  1641 6  1641     3  -1.442  -0.798  -4.142                          0.000  0.000  0.000  0.000 
				[ MATL  658 ]
    ML  1642  1641 6  1644     3 -10.461  -0.004  -9.115                         -1.713 -4.276  1.761 -1.981 
     D  1643  1641 6  1644     3  -6.174  -1.687  -0.566                         
    IL  1644  1644 3  1644     3  -1.442  -0.798  -4.142                          0.000  0.000  0.000  0.000 
				[ MATL  659 ]
    ML  1645  1644 3  1647     3 -10.461  -0.004  -9.115                          1.968 -5.446 -5.066 -4.851 
     D  1646  1644 3  1647     3  -6.174  -1.687  -0.566                         
    IL  1647  1647 3  1647     3  -1.442  -0.798  -4.142                          0.000  0.000  0.000  0.000 
				[ MATL  660 ]
    ML  1648  1647 3  1650     3 -10.461  -0.004  -9.115                         -2.851 -2.774  1.846 -3.069 
     D  1649  1647 3  1650     3  -6.174  -1.687  -0.566                         
    IL  1650  1650 3  1650     3  -1.442  -0.798  -4.142                          0.000  0.000  0.000  0.000 
				[ MATL  661 ]
    ML  1651  1650 3  1653     3 -10.461  -0.004  -9.115                         -4.247 -3.949 -4.956  1.945 
     D  1652  1650 3  1653     3  -6.174  -1.687  -0.566                         
    IL  1653  1653 3  1653     3  -1.442  -0.798  -4.142                          0.000  0.000  0.000  0.000 
				[ MATL  662 ]
    ML  1654  1653 3  1656     3 -10.461  -0.004  -9.115                          1.968 -5.446 -5.066 -4.851 
     D  1655  1653 3  1656     3  -6.174  -1.687  -0.566                         
    IL  1656  1656 3  1656     3  -1.442  -0.798  -4.142                          0.000  0.000  0.000  0.000 
				[ MATL  663 ]
    ML  1657  1656 3  1659     3 -10.772  -0.003  -9.089                         -3.873  1.866 -4.896 -1.981 
     D  1658  1656 3  1659     3  -5.620  -0.734  -1.403                         
    IL  1659  1659 3  1659     3  -1.925  -0.554  -4.164                          0.000  0.000  0.000  0.000 
				[ MATR  664 ]
    MR  1660  1659 3  1662     3 -10.772  -0.003  -9.089                          1.968 -5.446 -5.066 -4.851 
     D  1661  1659 3  1662     3  -6.390  -1.568  -0.620                         
    IR  1662  1662 3  1662     3  -1.925  -0.554  -4.164                          0.000  0.000  0.000  0.000 
				[ MATR  665 ]
    MR  1663  1662 3  1665     3 -10.772  -0.003  -9.089                          1.968 -5.446 -5.066 -4.851 
     D  1664  1662 3  1665     3  -6.390  -1.568  -0.620                         
    IR  1665  1665 3  1665     3  -1.925  -0.554  -4.164                          0.000  0.000  0.000  0.000 
				[ MATR  666 ]
    MR  1666  1665 3  1668     3 -10.772  -0.003  -9.089                          1.968 -5.446 -5.066 -4.851 
     D  1667  1665 3  1668     3  -6.390  -1.568  -0.620                         
    IR  1668  1668 3  1668     3  -1.925  -0.554  -4.164                          0.000  0.000  0.000  0.000 
				[ MATR  667 ]
    MR  1669  1668 3  1671     5  -9.431  -0.008  -9.246  -9.458 -10.350          1.045 -3.984  0.832 -3.422 
     D  1670  1668 3  1671     5  -5.352  -0.707  -2.978  -4.409  -2.404         
    IR  1671  1671 3  1671     5  -2.408  -0.496  -5.920  -4.087  -5.193          0.000  0.000  0.000  0.000 
				[ MATP  668 ]
    MP  1672  1671 3  1676     6 -10.648 -10.587  -0.007  -9.364  -9.643 -10.038 -10.223 -7.267 -9.394 -0.389 -9.585 -13.745 -4.080 -7.812 -8.287 -3.708 -8.006  3.903 -3.638 -8.893 -4.845 -7.257 
    ML  1673  1671 3  1676     6  -6.250  -6.596  -1.310  -1.005  -6.446  -3.975  0.660 -0.612 -0.293 -0.076 
    MR  1674  1671 3  1676     6  -6.988  -5.717  -1.625  -5.695  -0.829  -3.908  0.660 -0.612 -0.293 -0.076 
     D  1675  1671 3  1676     6  -9.049  -7.747  -3.544  -4.226  -4.244  -0.319 
    IL  1676  1676 5  1676     6  -2.579  -2.842  -0.760  -4.497  -5.274  -4.934  0.000  0.000  0.000  0.000 
    IR  1677  1677 6  1677     5  -2.408  -0.496  -5.920  -4.087  -5.193          0.000  0.000  0.000  0.000 
				[ MATP  669 ]
    MP  1678  1677 6  1682     6 -10.648 -10.587  -0.007  -9.364  -9.643 -10.038 -5.472 -4.462 -6.316  1.250 -6.280 -6.271  1.379 -5.772 -5.615  2.166 -5.299  2.299  0.224 -5.647 -2.249 -4.622 
    ML  1679  1677 6  1682     6  -6.250  -6.596  -1.310  -1.005  -6.446  -3.975  0.660 -0.612 -0.293 -0.076 
    MR  1680  1677 6  1682     6  -6.988  -5.717  -1.625  -5.695  -0.829  -3.908  0.660 -0.612 -0.293 -0.076 
     D  1681  1677 6  1682     6  -9.049  -7.747  -3.544  -4.226  -4.244  -0.319 
    IL  1682  1682 5  1682     6  -2.579  -2.842  -0.760  -4.497  -5.274  -4.934  0.000  0.000  0.000  0.000 
    IR  1683  1683 6  1683     5  -2.408  -0.496  -5.920  -4.087  -5.193          0.000  0.000  0.000  0.000 
				[ MATP  670 ]
    MP  1684  1683 6  1688     6 -10.648 -10.587  -0.007  -9.364  -9.643 -10.038 -5.734 -5.790 -5.689  0.282 -4.315 -6.327  2.895 -5.680 -6.262 -0.381 -5.960 -2.488  2.328 -5.797  0.200 -4.399 
    ML  1685  1683 6  1688     6  -6.250  -6.596  -1.310  -1.005  -6.446  -3.975  0.660 -0.612 -0.293 -0.076 
    MR  1686  1683 6  1688     6  -6.988  -5.717  -1.625  -5.695  -0.829  -3.908  0.660 -0.612 -0.293 -0.076 
     D  1687  1683 6  1688     6  -9.049  -7.747  -3.544  -4.226  -4.244  -0.319 
    IL  1688  1688 5  1688     6  -2.579  -2.842  -0.760  -4.497  -5.274  -4.934  0.000  0.000  0.000  0.000 
    IR  1689  1689 6  1689     5  -2.408  -0.496  -5.920  -4.087  -5.193          0.000  0.000  0.000  0.000 
				[ MATP  671 ]
    MP  1690  1689 6  1694     4  -9.533  -9.740  -0.009  -8.155                 -6.967 -7.037 -4.955 -2.568 -4.697 -5.565  3.856 -5.663 -8.878 -1.429 -4.962 -4.310 -0.977 -7.688 -2.083 -5.846 
    ML  1691  1689 6  1694     4  -3.758  -3.940  -0.507  -2.670                  0.660 -0.612 -0.293 -0.076 
    MR  1692  1689 6  1694     4  -4.809  -3.838  -1.706  -0.766                  0.660 -0.612 -0.293 -0.076 
     D  1693  1689 6  1694     4  -4.568  -4.250  -2.265  -0.520                 
    IL  1694  1694 5  1694     4  -1.686  -2.369  -1.117  -4.855                  0.000  0.000  0.000  0.000 
    IR  1695  1695 6  1695     3  -1.442  -0.798  -4.142                          0.000  0.000  0.000  0.000 
				[ MATL  672 ]
    ML  1696  1695 6  1698     3 -10.461  -0.004  -9.115                         -3.677 -5.118  1.943 -4.417 
     D  1697  1695 6  1698     3  -6.174  -1.687  -0.566                         
    IL  1698  1698 3  1698     3  -1.442  -0.798  -4.142                          0.000  0.000  0.000  0.000 
				[ MATL  673 ]
    ML  1699  1698 3  1701     3 -10.461  -0.004  -9.115                         -4.343  1.949 -5.266 -3.955 
     D  1700  1698 3  1701     3  -6.174  -1.687  -0.566                         
    IL  1701  1701 3  1701     3  -1.442  -0.798  -4.142                          0.000  0.000  0.000  0.000 
				[ MATL  674 ]
    ML  1702  1701 3  1704     3 -10.461  -0.004  -9.115                          1.968 -5.446 -5.066 -4.851 
     D  1703  1701 3  1704     3  -6.174  -1.687  -0.566                         
    IL  1704  1704 3  1704     3  -1.442  -0.798  -4.142                          0.000  0.000  0.000  0.000 
				[ MATL  675 ]
    ML  1705  1704 3  1707     2       *   0.000                                  1.968 -5.446 -5.066 -4.851 
     D  1706  1704 3  1707     2       *   0.000                                 
    IL  1707  1707 3  1707     2  -1.823  -0.479                                  0.000  0.000  0.000  0.000 
				[ END   676 ]
     E  1708  1707 3    -1     0                                                 
				[ BEGL  422 ]
     S  1709  1618 1  1710     4  -0.013  -8.652  -8.059  -8.699                 
				[ MATP  423 ]
    MP  1710  1709 1  1714     6 -10.648 -10.587  -0.007  -9.364  -9.643 -10.038 -9.401 -4.877 -9.803 -1.698 -9.107 -5.151 -3.053 -8.239 -6.026  3.916 -5.509 -2.568 -2.948 -5.234 -4.919 -7.073 
    ML  1711  1709 1  1714     6  -6.250  -6.596  -1.310  -1.005  -6.446  -3.975  0.660 -0.612 -0.293 -0.076 
    MR  1712  1709 1  1714     6  -6.988  -5.717  -1.625  -5.695  -0.829  -3.908  0.660 -0.612 -0.293 -0.076 
     D  1713  1709 1  1714     6  -9.049  -7.747  -3.544  -4.226  -4.244  -0.319 
    IL  1714  1714 5  1714     6  -2.579  -2.842  -0.760  -4.497  -5.274  -4.934  0.000  0.000  0.000  0.000 
    IR  1715  1715 6  1715     5  -2.408  -0.496  -5.920  -4.087  -5.193          0.000  0.000  0.000  0.000 
				[ MATP  424 ]
    MP  1716  1715 6  1720     6 -10.648 -10.587  -0.007  -9.364  -9.643 -10.038 -9.401 -4.877 -9.803 -1.698 -9.107 -5.151 -3.053 -8.239 -6.026  3.916 -5.509 -2.568 -2.948 -5.234 -4.919 -7.073 
    ML  1717  1715 6  1720     6  -6.250  -6.596  -1.310  -1.005  -6.446  -3.975  0.660 -0.612 -0.293 -0.076 
    MR  1718  1715 6  1720     6  -6.988  -5.717  -1.625  -5.695  -0.829  -3.908  0.660 -0.612 -0.293 -0.076 
     D  1719  1715 6  1720     6  -9.049  -7.747  -3.544  -4.226  -4.244  -0.319 
    IL  1720  1720 5  1720     6  -2.579  -2.842  -0.760  -4.497  -5.274  -4.934  0.000  0.000  0.000  0.000 
    IR  1721  1721 6  1721     5  -2.408  -0.496  -5.920  -4.087  -5.193          0.000  0.000  0.000  0.000 
				[ MATP  425 ]
    MP  1722  1721 6  1726     4  -9.533  -9.740  -0.009  -8.155                 -6.726 -6.985 -4.725 -2.472 -4.463 -5.326  3.804 -5.473 -8.914 -2.396 -4.749 -4.360  0.176 -7.513 -1.885 -5.685 
    ML  1723  1721 6  1726     4  -3.758  -3.940  -0.507  -2.670                  0.660 -0.612 -0.293 -0.076 
    MR  1724  1721 6  1726     4  -4.809  -3.838  -1.706  -0.766                  0.660 -0.612 -0.293 -0.076 
     D  1725  1721 6  1726     4  -4.568  -4.250  -2.265  -0.520                 
    IL  1726  1726 5  1726     4  -1.686  -2.369  -1.117  -4.855                  0.000  0.000  0.000  0.000 
    IR  1727  1727 6  1727     3  -1.442  -0.798  -4.142                          0.000  0.000  0.000  0.000 
				[ MATL  426 ]
    ML  1728  1727 6  1730     3 -10.461  -0.004  -9.115                         -2.936 -4.427  1.850 -2.202 
     D  1729  1727 6  1730     3  -6.174  -1.687  -0.566                         
    IL  1730  1730 3  1730     3  -1.442  -0.798  -4.142                          0.000  0.000  0.000  0.000 
				[ MATL  427 ]
    ML  1731  1730 3  1733     3 -10.461  -0.004  -9.115                         -4.247 -3.949 -4.956  1.945 
     D  1732  1730 3  1733     3  -6.174  -1.687  -0.566                         
    IL  1733  1733 3  1733     3  -1.442  -0.798  -4.142                          0.000  0.000  0.000  0.000 
				[ MATL  428 ]
    ML  1734  1733 3  1736     3 -10.461  -0.004  -9.115                          1.968 -5.446 -5.066 -4.851 
     D  1735  1733 3  1736     3  -6.174  -1.687  -0.566                         
    IL  1736  1736 3  1736     3  -1.442  -0.798  -4.142                          0.000  0.000  0.000  0.000 
				[ MATL  429 ]
    ML  1737  1736 3  1739     3 -10.461  -0.004  -9.115                          1.955 -5.052 -4.710 -4.231 
     D  1738  1736 3  1739     3  -6.174  -1.687  -0.566                         
    IL  1739  1739 3  1739     3  -1.442  -0.798  -4.142                          0.000  0.000  0.000  0.000 
				[ MATL  430 ]
    ML  1740  1739 3  1742     5  -8.185  -0.011  -9.246  -9.458 -10.350          1.968 -5.446 -5.066 -4.851 
     D  1741  1739 3  1742     5  -4.959  -0.803  -4.221  -2.596  -2.508         
    IL  1742  1742 3  1742     5  -2.449  -0.480  -4.127  -5.960  -5.233          0.000  0.000  0.000  0.000 
				[ MATP  431 ]
    MP  1743  1742 3  1747     4  -9.533  -9.740  -0.009  -8.155                 -9.246 -4.639 -9.892 -1.214 -9.002 -4.864 -2.895 -8.346 -5.793  3.897 -5.267 -2.372 -2.828 -4.966 -4.931 -7.030 
    ML  1744  1742 3  1747     4  -3.758  -3.940  -0.507  -2.670                  0.660 -0.612 -0.293 -0.076 
    MR  1745  1742 3  1747     4  -4.809  -3.838  -1.706  -0.766                  0.660 -0.612 -0.293 -0.076 
     D  1746  1742 3  1747     4  -4.568  -4.250  -2.265  -0.520                 
    IL  1747  1747 5  1747     4  -1.686  -2.369  -1.117  -4.855                  0.000  0.000  0.000  0.000 
    IR  1748  1748 6  1748     3  -1.442  -0.798  -4.142                          0.000  0.000  0.000  0.000 
				[ MATL  432 ]
    ML  1749  1748 6  1751     2 -11.074  -0.001                                 -0.608  0.752  0.460 -1.817 
     D  1750  1748 6  1751     2  -8.445  -0.004                                 
    IL  1751  1751 3  1751     2  -1.823  -0.479                                  0.000  0.000  0.000  0.000 
				[ BIF   433 ]
     B  1752  1751 3  1753  2329                                                 
				[ BEGL  434 ]
     S  1753  1752 1  1754     4  -0.013  -8.652  -8.059  -8.699                 
				[ MATP  435 ]
    MP  1754  1753 1  1758     6 -10.648 -10.587  -0.007  -9.364  -9.643 -10.038 -9.195 -4.576 -9.911 -0.951 -8.971 -4.790 -2.851 -8.375 -5.731  3.887 -5.204 -2.319 -2.793 -4.897 -4.932 -7.015 
    ML  1755  1753 1  1758     6  -6.250  -6.596  -1.310  -1.005  -6.446  -3.975  0.660 -0.612 -0.293 -0.076 
    MR  1756  1753 1  1758     6  -6.988  -5.717  -1.625  -5.695  -0.829  -3.908  0.660 -0.612 -0.293 -0.076 
     D  1757  1753 1  1758     6  -9.049  -7.747  -3.544  -4.226  -4.244  -0.319 
    IL  1758  1758 5  1758     6  -2.579  -2.842  -0.760  -4.497  -5.274  -4.934  0.000  0.000  0.000  0.000 
    IR  1759  1759 6  1759     5  -2.408  -0.496  -5.920  -4.087  -5.193          0.000  0.000  0.000  0.000 
				[ MATP  436 ]
    MP  1760  1759 6  1764     6 -10.648 -10.587  -0.007  -9.364  -9.643 -10.038 -5.934 -5.921 -5.990  0.959 -4.504 -6.645  2.841 -5.875 -6.435 -0.259 -6.291 -2.514  2.427 -5.988 -1.750 -4.536 
    ML  1761  1759 6  1764     6  -6.250  -6.596  -1.310  -1.005  -6.446  -3.975  0.660 -0.612 -0.293 -0.076 
    MR  1762  1759 6  1764     6  -6.988  -5.717  -1.625  -5.695  -0.829  -3.908  0.660 -0.612 -0.293 -0.076 
     D  1763  1759 6  1764     6  -9.049  -7.747  -3.544  -4.226  -4.244  -0.319 
    IL  1764  1764 5  1764     6  -2.579  -2.842  -0.760  -4.497  -5.274  -4.934  0.000  0.000  0.000  0.000 
    IR  1765  1765 6  1765     5  -2.408  -0.496  -5.920  -4.087  -5.193          0.000  0.000  0.000  0.000 
				[ MATP  437 ]
    MP  1766  1765 6  1770     6 -10.648 -10.587  -0.007  -9.364  -9.643 -10.038 -4.635 -3.628 -5.590  1.740 -6.414 -4.488  0.267 -5.103 -4.747  2.973 -4.434  0.422  0.705 -4.782 -2.370 -3.450 
    ML  1767  1765 6  1770     6  -6.250  -6.596  -1.310  -1.005  -6.446  -3.975  0.660 -0.612 -0.293 -0.076 
    MR  1768  1765 6  1770     6  -6.988  -5.717  -1.625  -5.695  -0.829  -3.908  0.660 -0.612 -0.293 -0.076 
     D  1769  1765 6  1770     6  -9.049  -7.747  -3.544  -4.226  -4.244  -0.319 
    IL  1770  1770 5  1770     6  -2.579  -2.842  -0.760  -4.497  -5.274  -4.934  0.000  0.000  0.000  0.000 
    IR  1771  1771 6  1771     5  -2.408  -0.496  -5.920  -4.087  -5.193          0.000  0.000  0.000  0.000 
				[ MATP  438 ]
    MP  1772  1771 6  1776     4  -9.533  -7.429  -0.015  -8.155                 -6.653 -6.971 -4.664 -2.039 -4.392 -5.263  3.712 -5.420 -8.939 -2.294 -4.696 -4.321  0.330 -7.465 -0.116 -5.624 
    ML  1773  1771 6  1776     4  -3.758  -3.940  -0.507  -2.670                  0.660 -0.612 -0.293 -0.076 
    MR  1774  1771 6  1776     4  -4.809  -3.838  -1.706  -0.766                  0.660 -0.612 -0.293 -0.076 
     D  1775  1771 6  1776     4  -4.568  -4.250  -2.265  -0.520                 
    IL  1776  1776 5  1776     4  -1.686  -2.369  -1.117  -4.855                  0.000  0.000  0.000  0.000 
    IR  1777  1777 6  1777     3  -1.526  -0.739  -4.226                          0.000  0.000  0.000  0.000 
				[ MATL  439 ]
    ML  1778  1777 6  1780     3 -10.772  -0.003  -9.089                         -3.145 -4.041  1.910 -3.879 
     D  1779  1777 6  1780     3  -5.620  -0.734  -1.403                         
    IL  1780  1780 3  1780     3  -1.925  -0.554  -4.164                          0.000  0.000  0.000  0.000 
				[ MATR  440 ]
    MR  1781  1780 3  1783     3 -10.772  -0.003  -9.089                         -2.278 -4.186  1.692 -0.976 
     D  1782  1780 3  1783     3  -6.390  -1.568  -0.620                         
    IR  1783  1783 3  1783     3  -1.925  -0.554  -4.164                          0.000  0.000  0.000  0.000 
				[ MATR  441 ]
    MR  1784  1783 3  1786     5  -9.431  -0.008  -9.246  -9.458 -10.350          1.964 -5.328 -4.850 -4.723 
     D  1785  1783 3  1786     5  -5.352  -0.707  -2.978  -4.409  -2.404         
    IR  1786  1786 3  1786     5  -2.408  -0.496  -5.920  -4.087  -5.193          0.000  0.000  0.000  0.000 
				[ MATP  442 ]
    MP  1787  1786 3  1791     4  -9.533  -9.740  -0.009  -8.155                 -3.542 -4.596 -4.285 -2.376 -3.171  1.393  0.867 -1.622 -4.072 -2.965 -4.908 -3.396  0.355 -2.242  3.145 -3.534 
    ML  1788  1786 3  1791     4  -3.758  -3.940  -0.507  -2.670                  0.660 -0.612 -0.293 -0.076 
    MR  1789  1786 3  1791     4  -4.809  -3.838  -1.706  -0.766                  0.660 -0.612 -0.293 -0.076 
     D  1790  1786 3  1791     4  -4.568  -4.250  -2.265  -0.520                 
    IL  1791  1791 5  1791     4  -1.686  -2.369  -1.117  -4.855                  0.000  0.000  0.000  0.000 
    IR  1792  1792 6  1792     3  -1.442  -0.798  -4.142                          0.000  0.000  0.000  0.000 
				[ MATL  443 ]
    ML  1793  1792 6  1795     5  -9.431  -0.008  -9.246  -9.458 -10.350          1.968 -5.446 -5.066 -4.851 
     D  1794  1792 6  1795     5  -4.959  -0.803  -4.221  -2.596  -2.508         
    IL  1795  1795 3  1795     5  -2.408  -0.496  -4.087  -5.920  -5.193          0.000  0.000  0.000  0.000 
				[ MATP  444 ]
    MP  1796  1795 3  1800     6 -10.648 -10.587  -0.007  -9.364  -9.643 -10.038 -10.318 -7.272 -9.424 -3.456 -9.675 -14.115 -4.103 -7.819 -8.301 -3.715 -8.012  3.966 -3.654 -8.916 -4.857 -7.269 
    ML  1797  1795 3  1800     6  -6.250  -6.596  -1.310  -1.005  -6.446  -3.975  0.660 -0.612 -0.293 -0.076 
    MR  1798  1795 3  1800     6  -6.988  -5.717  -1.625  -5.695  -0.829  -3.908  0.660 -0.612 -0.293 -0.076 
     D  1799  1795 3  1800     6  -9.049  -7.747  -3.544  -4.226  -4.244  -0.319 
    IL  1800  1800 5  1800     6  -2.579  -2.842  -0.760  -4.497  -5.274  -4.934  0.000  0.000  0.000  0.000 
    IR  1801  1801 6  1801     5  -2.408  -0.496  -5.920  -4.087  -5.193          0.000  0.000  0.000  0.000 
				[ MATP  445 ]
    MP  1802  1801 6  1806     6 -10.648 -10.587  -0.007  -9.364  -9.643 -10.038 -9.119 -4.493 -9.930 -0.900 -8.921 -4.694 -2.368 -8.414 -5.650  3.877 -5.120 -2.249 -2.743 -4.806 -4.928 -6.991 
    ML  1803  1801 6  1806     6  -6.250  -6.596  -1.310  -1.005  -6.446  -3.975  0.660 -0.612 -0.293 -0.076 
    MR  1804  1801 6  1806     6  -6.988  -5.717  -1.625  -5.695  -0.829  -3.908  0.660 -0.612 -0.293 -0.076 
     D  1805  1801 6  1806     6  -9.049  -7.747  -3.544  -4.226  -4.244  -0.319 
    IL  1806  1806 5  1806     6  -2.579  -2.842  -0.760  -4.497  -5.274  -4.934  0.000  0.000  0.000  0.000 
    IR  1807  1807 6  1807     5  -2.408  -0.496  -5.920  -4.087  -5.193          0.000  0.000  0.000  0.000 
				[ MATP  446 ]
    MP  1808  1807 6  1812     4  -9.533  -9.740  -0.009  -8.155                 -6.637 -6.951 -4.714 -2.327 -4.422 -5.317  3.672 -5.456 -8.744 -2.242 -4.750 -4.237  0.946 -7.429 -0.626 -5.612 
    ML  1809  1807 6  1812     4  -3.758  -3.940  -0.507  -2.670                  0.660 -0.612 -0.293 -0.076 
    MR  1810  1807 6  1812     4  -4.809  -3.838  -1.706  -0.766                  0.660 -0.612 -0.293 -0.076 
     D  1811  1807 6  1812     4  -4.568  -4.250  -2.265  -0.520                 
    IL  1812  1812 5  1812     4  -1.686  -2.369  -1.117  -4.855                  0.000  0.000  0.000  0.000 
    IR  1813  1813 6  1813     3  -1.442  -0.798  -4.142                          0.000  0.000  0.000  0.000 
				[ MATL  447 ]
    ML  1814  1813 6  1816     3 -10.772  -0.003  -9.089                         -2.943 -4.436  1.861 -2.389 
     D  1815  1813 6  1816     3  -5.620  -0.734  -1.403                         
    IL  1816  1816 3  1816     3  -1.925  -0.554  -4.164                          0.000  0.000  0.000  0.000 
				[ MATR  448 ]
    MR  1817  1816 3  1819     3 -10.772  -0.003  -9.089                         -4.343  1.949 -5.266 -3.955 
     D  1818  1816 3  1819     3  -6.390  -1.568  -0.620                         
    IR  1819  1819 3  1819     3  -1.925  -0.554  -4.164                          0.000  0.000  0.000  0.000 
				[ MATR  449 ]
    MR  1820  1819 3  1822     3 -10.772  -0.003  -9.089                          1.968 -5.446 -5.066 -4.851 
     D  1821  1819 3  1822     3  -6.390  -1.568  -0.620                         
    IR  1822  1822 3  1822     3  -1.925  -0.554  -4.164                          0.000  0.000  0.000  0.000 
				[ MATR  450 ]
    MR  1823  1822 3  1825     2 -11.074  -0.001                                 -3.677 -5.118  1.943 -4.417 
     D  1824  1822 3  1825     2  -4.432  -0.068                                 
    IR  1825  1825 3  1825     2  -1.823  -0.479                                  0.000  0.000  0.000  0.000 
				[ BIF   451 ]
     B  1826  1825 3  1827  2021                                                 
				[ BEGL  452 ]
     S  1827  1826 1  1828     4  -0.013  -8.652  -8.059  -8.699                 
				[ MATP  453 ]
    MP  1828  1827 1  1832     6 -10.648 -10.587  -0.007  -9.364  -9.643 -10.038 -9.300 -4.729 -9.850 -1.568 -9.034 -4.972 -2.954 -8.301 -5.882  3.905 -5.359 -2.447 -2.489 -5.067 -4.923 -7.046 
    ML  1829  1827 1  1832     6  -6.250  -6.596  -1.310  -1.005  -6.446  -3.975  0.660 -0.612 -0.293 -0.076 
    MR  1830  1827 1  1832     6  -6.988  -5.717  -1.625  -5.695  -0.829  -3.908  0.660 -0.612 -0.293 -0.076 
     D  1831  1827 1  1832     6  -9.049  -7.747  -3.544  -4.226  -4.244  -0.319 
    IL  1832  1832 5  1832     6  -2.579  -2.842  -0.760  -4.497  -5.274  -4.934  0.000  0.000  0.000  0.000 
    IR  1833  1833 6  1833     5  -2.408  -0.496  -5.920  -4.087  -5.193          0.000  0.000  0.000  0.000 
				[ MATP  454 ]
    MP  1834  1833 6  1838     6  -8.797 -10.587  -0.010  -9.364  -9.643 -10.038 -3.231 -4.533 -4.479  1.343 -3.097 -5.055  1.976 -4.510 -4.776  0.098 -4.754 -0.652  2.442 -4.293  0.789 -2.722 
    ML  1835  1833 6  1838     6  -6.250  -6.596  -1.310  -1.005  -6.446  -3.975  0.660 -0.612 -0.293 -0.076 
    MR  1836  1833 6  1838     6  -6.988  -5.717  -1.625  -5.695  -0.829  -3.908  0.660 -0.612 -0.293 -0.076 
     D  1837  1833 6  1838     6  -9.049  -7.747  -3.544  -4.226  -4.244  -0.319 
    IL  1838  1838 5  1838     6  -2.645  -2.908  -0.717  -4.563  -5.339  -4.999  0.000  0.000  0.000  0.000 
    IR  1839  1839 6  1839     5  -2.408  -0.496  -5.920  -4.087  -5.193          0.000  0.000  0.000  0.000 
				[ MATP  455 ]
    MP  1840  1839 6  1844     6 -10.648  -7.068  -0.017  -9.364  -9.643 -10.038 -3.561 -3.233 -4.315  0.529 -2.306 -4.842  2.051 -4.325 -4.585  0.298 -3.285 -1.297  2.310 -3.260  1.505 -2.303 
    ML  1841  1839 6  1844     6  -6.250  -6.596  -1.310  -1.005  -6.446  -3.975  0.660 -0.612 -0.293 -0.076 
    MR  1842  1839 6  1844     6  -6.988  -5.717  -1.625  -5.695  -0.829  -3.908  0.660 -0.612 -0.293 -0.076 
     D  1843  1839 6  1844     6  -9.049  -7.747  -3.544  -4.226  -4.244  -0.319 
    IL  1844  1844 5  1844     6  -2.579  -2.842  -0.760  -4.497  -5.274  -4.934  0.000  0.000  0.000  0.000 
    IR  1845  1845 6  1845     5  -2.569  -0.435  -6.080  -4.248  -5.354          0.000  0.000  0.000  0.000 
				[ MATP  456 ]
    MP  1846  1845 6  1850     6 -10.648 -10.587  -0.007  -9.364  -9.643 -10.038 -2.783 -4.494 -4.447  1.348 -2.881 -5.011  1.722 -4.472 -4.744  0.534 -4.717 -0.866  2.589 -3.960  0.226 -1.373 
    ML  1847  1845 6  1850     6  -6.250  -6.596  -1.310  -1.005  -6.446  -3.975  0.660 -0.612 -0.293 -0.076 
    MR  1848  1845 6  1850     6  -6.988  -5.717  -1.625  -5.695  -0.829  -3.908  0.660 -0.612 -0.293 -0.076 
     D  1849  1845 6  1850     6  -9.049  -7.747  -3.544  -4.226  -4.244  -0.319 
    IL  1850  1850 5  1850     6  -2.579  -2.842  -0.760  -4.497  -5.274  -4.934  0.000  0.000  0.000  0.000 
    IR  1851  1851 6  1851     5  -2.408  -0.496  -5.920  -4.087  -5.193          0.000  0.000  0.000  0.000 
				[ MATP  457 ]
    MP  1852  1851 6  1856     6 -10.648 -10.587  -0.007  -9.364  -9.643 -10.038 -3.757 -3.737 -5.146  1.737 -4.764 -5.233  0.728 -4.846 -4.047  2.413 -4.440 -0.065  1.578 -4.567  0.084 -1.938 
    ML  1853  1851 6  1856     6  -6.250  -6.596  -1.310  -1.005  -6.446  -3.975  0.660 -0.612 -0.293 -0.076 
    MR  1854  1851 6  1856     6  -6.988  -5.717  -1.625  -5.695  -0.829  -3.908  0.660 -0.612 -0.293 -0.076 
     D  1855  1851 6  1856     6  -9.049  -7.747  -3.544  -4.226  -4.244  -0.319 
    IL  1856  1856 5  1856     6  -2.579  -2.842  -0.760  -4.497  -5.274  -4.934  0.000  0.000  0.000  0.000 
    IR  1857  1857 6  1857     5  -2.408  -0.496  -5.920  -4.087  -5.193          0.000  0.000  0.000  0.000 
				[ MATP  458 ]
    MP  1858  1857 6  1862     6 -10.648 -10.587  -0.007  -9.364  -9.643 -10.038 -4.058 -2.684 -4.577  1.391 -4.427 -4.659  0.232 -4.303 -4.206  2.203 -4.081  0.213  0.327 -4.047  2.096 -1.555 
    ML  1859  1857 6  1862     6  -6.250  -6.596  -1.310  -1.005  -6.446  -3.975  0.660 -0.612 -0.293 -0.076 
    MR  1860  1857 6  1862     6  -6.988  -5.717  -1.625  -5.695  -0.829  -3.908  0.660 -0.612 -0.293 -0.076 
     D  1861  1857 6  1862     6  -9.049  -7.747  -3.544  -4.226  -4.244  -0.319 
    IL  1862  1862 5  1862     6  -2.579  -2.842  -0.760  -4.497  -5.274  -4.934  0.000  0.000  0.000  0.000 
    IR  1863  1863 6  1863     5  -2.408  -0.496  -5.920  -4.087  -5.193          0.000  0.000  0.000  0.000 
				[ MATP  459 ]
    MP  1864  1863 6  1868     4  -9.533  -9.740  -0.009  -8.155                 -0.874 -2.765 -2.842 -1.061 -2.079 -5.129  1.678 -4.583 -4.059 -2.080 -4.867 -3.315  0.857 -4.032  3.136 -3.509 
    ML  1865  1863 6  1868     4  -3.758  -3.940  -0.507  -2.670                  0.660 -0.612 -0.293 -0.076 
    MR  1866  1863 6  1868     4  -4.809  -3.838  -1.706  -0.766                  0.660 -0.612 -0.293 -0.076 
     D  1867  1863 6  1868     4  -4.568  -4.250  -2.265  -0.520                 
    IL  1868  1868 5  1868     4  -1.686  -2.369  -1.117  -4.855                  0.000  0.000  0.000  0.000 
    IR  1869  1869 6  1869     3  -1.442  -0.798  -4.142                          0.000  0.000  0.000  0.000 
				[ MATL  460 ]
    ML  1870  1869 6  1872     5  -9.431  -0.008  -9.246  -9.458 -10.350          1.774 -2.806 -1.877 -2.602 
     D  1871  1869 6  1872     5  -4.959  -0.803  -4.221  -2.596  -2.508         
    IL  1872  1872 3  1872     5  -2.408  -0.496  -4.087  -5.920  -5.193          0.000  0.000  0.000  0.000 
				[ MATP  461 ]
    MP  1873  1872 3  1877     6 -10.648 -10.587  -0.007  -9.364  -9.643 -10.038 -3.943 -2.800 -3.404  3.659 -5.016 -4.666 -0.288 -3.704 -4.466  0.037 -5.424 -1.705 -1.438 -4.538 -3.034 -2.631 
    ML  1874  1872 3  1877     6  -6.250  -6.596  -1.310  -1.005  -6.446  -3.975  0.660 -0.612 -0.293 -0.076 
    MR  1875  1872 3  1877     6  -6.988  -5.717  -1.625  -5.695  -0.829  -3.908  0.660 -0.612 -0.293 -0.076 
     D  1876  1872 3  1877     6  -9.049  -7.747  -3.544  -4.226  -4.244  -0.319 
    IL  1877  1877 5  1877     6  -2.579  -2.842  -0.760  -4.497  -5.274  -4.934  0.000  0.000  0.000  0.000 
    IR  1878  1878 6  1878     5  -2.408  -0.496  -5.920  -4.087  -5.193          0.000  0.000  0.000  0.000 
				[ MATP  462 ]
    MP  1879  1878 6  1883     4  -9.348 -10.594  -0.014  -7.047                 -9.401 -4.877 -9.803 -1.698 -9.107 -5.151 -3.053 -8.239 -6.026  3.916 -5.509 -2.568 -2.948 -5.234 -4.919 -7.073 
    ML  1880  1878 6  1883     4  -2.408  -4.532  -1.293  -1.473                  0.660 -0.612 -0.293 -0.076 
    MR  1881  1878 6  1883     4  -4.102 -12.528  -0.390  -2.485                  0.660 -0.612 -0.293 -0.076 
     D  1882  1878 6  1883     4 -12.737 -14.007  -2.036  -0.404                 
    IL  1883  1883 5  1883     4  -2.817  -4.319  -0.613  -2.698                  0.000  0.000  0.000  0.000 
    IR  1884  1884 6  1884     3  -1.925  -0.554  -4.164                          0.000  0.000  0.000  0.000 
				[ MATR  463 ]
    MR  1885  1884 6  1887     3 -10.772  -0.003  -9.089                          1.968 -5.446 -5.066 -4.851 
     D  1886  1884 6  1887     3  -6.390  -1.568  -0.620                         
    IR  1887  1887 3  1887     3  -1.925  -0.554  -4.164                          0.000  0.000  0.000  0.000 
				[ MATR  464 ]
    MR  1888  1887 3  1890     5  -9.431  -0.008  -9.246  -9.458 -10.350          1.132 -2.592 -1.453  0.354 
     D  1889  1887 3  1890     5  -5.352  -0.707  -2.978  -4.409  -2.404         
    IR  1890  1890 3  1890     5  -2.408  -0.496  -5.920  -4.087  -5.193          0.000  0.000  0.000  0.000 
				[ MATP  465 ]
    MP  1891  1890 3  1895     6 -10.648 -10.587  -0.007  -9.364  -9.643 -10.038 -5.533 -6.181 -6.169 -0.198 -4.797 -7.161  0.767 -6.219 -6.071 -1.536 -6.744 -3.126  3.618 -6.070 -0.959 -4.995 
    ML  1892  1890 3  1895     6  -6.250  -6.596  -1.310  -1.005  -6.446  -3.975  0.660 -0.612 -0.293 -0.076 
    MR  1893  1890 3  1895     6  -6.988  -5.717  -1.625  -5.695  -0.829  -3.908  0.660 -0.612 -0.293 -0.076 
     D  1894  1890 3  1895     6  -9.049  -7.747  -3.544  -4.226  -4.244  -0.319 
    IL  1895  1895 5  1895     6  -2.579  -2.842  -0.760  -4.497  -5.274  -4.934  0.000  0.000  0.000  0.000 
    IR  1896  1896 6  1896     5  -2.408  -0.496  -5.920  -4.087  -5.193          0.000  0.000  0.000  0.000 
				[ MATP  466 ]
    MP  1897  1896 6  1901     6 -10.648 -10.587  -0.007  -9.364  -9.643 -10.038 -6.827 -6.892 -5.156 -1.052 -4.671 -5.770  3.528 -5.758 -8.431  0.088 -5.215 -3.573  1.106 -7.437 -0.985 -5.525 
    ML  1898  1896 6  1901     6  -6.250  -6.596  -1.310  -1.005  -6.446  -3.975  0.660 -0.612 -0.293 -0.076 
    MR  1899  1896 6  1901     6  -6.988  -5.717  -1.625  -5.695  -0.829  -3.908  0.660 -0.612 -0.293 -0.076 
     D  1900  1896 6  1901     6  -9.049  -7.747  -3.544  -4.226  -4.244  -0.319 
    IL  1901  1901 5  1901     6  -2.579  -2.842  -0.760  -4.497  -5.274  -4.934  0.000  0.000  0.000  0.000 
    IR  1902  1902 6  1902     5  -2.408  -0.496  -5.920  -4.087  -5.193          0.000  0.000  0.000  0.000 
				[ MATP  467 ]
    MP  1903  1902 6  1907     6 -10.648 -10.587  -0.007  -9.364  -9.643 -10.038 -3.950 -3.262 -5.397  2.736 -5.897 -5.323 -0.260 -4.868 -4.698  2.021 -4.522 -1.180 -0.263 -4.732  1.441 -3.895 
    ML  1904  1902 6  1907     6  -6.250  -6.596  -1.310  -1.005  -6.446  -3.975  0.660 -0.612 -0.293 -0.076 
    MR  1905  1902 6  1907     6  -6.988  -5.717  -1.625  -5.695  -0.829  -3.908  0.660 -0.612 -0.293 -0.076 
     D  1906  1902 6  1907     6  -9.049  -7.747  -3.544  -4.226  -4.244  -0.319 
    IL  1907  1907 5  1907     6  -2.579  -2.842  -0.760  -4.497  -5.274  -4.934  0.000  0.000  0.000  0.000 
    IR  1908  1908 6  1908     5  -2.408  -0.496  -5.920  -4.087  -5.193          0.000  0.000  0.000  0.000 
				[ MATP  468 ]
    MP  1909  1908 6  1913     6  -7.441 -10.587  -0.015  -9.364  -9.643 -10.038 -4.364 -3.469 -5.174  1.027 -5.188 -5.248 -0.294 -4.881 -3.954  2.066 -4.423  2.880 -0.658 -4.547 -1.143 -3.295 
    ML  1910  1908 6  1913     6  -6.250  -6.596  -1.310  -1.005  -6.446  -3.975  0.660 -0.612 -0.293 -0.076 
    MR  1911  1908 6  1913     6  -6.988  -5.717  -1.625  -5.695  -0.829  -3.908  0.660 -0.612 -0.293 -0.076 
     D  1912  1908 6  1913     6  -9.049  -7.747  -3.544  -4.226  -4.244  -0.319 
    IL  1913  1913 5  1913     6  -2.777  -3.040  -0.638  -4.695  -5.471  -5.131  0.000  0.000  0.000  0.000 
    IR  1914  1914 6  1914     5  -2.408  -0.496  -5.920  -4.087  -5.193          0.000  0.000  0.000  0.000 
				[ MATP  469 ]
    MP  1915  1914 6  1919     6 -10.648 -10.587  -0.007  -9.364  -9.643 -10.038 -4.224 -2.663 -4.976  3.066 -5.418 -4.958  0.161 -4.232 -4.560  1.369 -4.771  0.913 -0.277 -4.590 -1.050 -1.935 
    ML  1916  1914 6  1919     6  -6.250  -6.596  -1.310  -1.005  -6.446  -3.975  0.660 -0.612 -0.293 -0.076 
    MR  1917  1914 6  1919     6  -6.988  -5.717  -1.625  -5.695  -0.829  -3.908  0.660 -0.612 -0.293 -0.076 
     D  1918  1914 6  1919     6  -9.049  -7.747  -3.544  -4.226  -4.244  -0.319 
    IL  1919  1919 5  1919     6  -2.579  -2.842  -0.760  -4.497  -5.274  -4.934  0.000  0.000  0.000  0.000 
    IR  1920  1920 6  1920     5  -2.408  -0.496  -5.920  -4.087  -5.193          0.000  0.000  0.000  0.000 
				[ MATP  470 ]
    MP  1921  1920 6  1925     6 -10.648 -10.587  -0.007  -9.364  -9.643 -10.038 -4.546 -4.701 -4.715  0.706 -3.336 -5.287  1.429 -4.723 -4.994  1.144 -4.966 -1.005  2.877 -4.530  0.077 -2.474 
    ML  1922  1920 6  1925     6  -6.250  -6.596  -1.310  -1.005  -6.446  -3.975  0.660 -0.612 -0.293 -0.076 
    MR  1923  1920 6  1925     6  -6.988  -5.717  -1.625  -5.695  -0.829  -3.908  0.660 -0.612 -0.293 -0.076 
     D  1924  1920 6  1925     6  -9.049  -7.747  -3.544  -4.226  -4.244  -0.319 
    IL  1925  1925 5  1925     6  -2.579  -2.842  -0.760  -4.497  -5.274  -4.934  0.000  0.000  0.000  0.000 
    IR  1926  1926 6  1926     5  -2.408  -0.496  -5.920  -4.087  -5.193          0.000  0.000  0.000  0.000 
				[ MATP  471 ]
    MP  1927  1926 6  1931     6 -10.648 -10.587  -0.007  -9.364  -9.643 -10.038 -9.129 -4.545 -9.882 -1.106 -8.924 -4.756 -2.815 -8.375 -5.700  3.884 -5.173 -2.292 -2.765 -4.864 -3.284 -6.994 
    ML  1928  1926 6  1931     6  -6.250  -6.596  -1.310  -1.005  -6.446  -3.975  0.660 -0.612 -0.293 -0.076 
    MR  1929  1926 6  1931     6  -6.988  -5.717  -1.625  -5.695  -0.829  -3.908  0.660 -0.612 -0.293 -0.076 
     D  1930  1926 6  1931     6  -9.049  -7.747  -3.544  -4.226  -4.244  -0.319 
    IL  1931  1931 5  1931     6  -2.579  -2.842  -0.760  -4.497  -5.274  -4.934  0.000  0.000  0.000  0.000 
    IR  1932  1932 6  1932     5  -2.408  -0.496  -5.920  -4.087  -5.193          0.000  0.000  0.000  0.000 
				[ MATP  472 ]
    MP  1933  1932 6  1937     6 -10.648 -10.587  -0.102  -3.948  -9.643 -10.038 -3.967 -5.046 -4.748 -2.622 -3.581 -5.730 -2.051 -5.099 -4.501 -3.227 -5.371 -3.630 -0.682 -2.404  3.775 -0.789 
    ML  1934  1932 6  1937     6  -6.250  -6.596  -1.310  -1.005  -6.446  -3.975  0.660 -0.612 -0.293 -0.076 
    MR  1935  1932 6  1937     6  -6.988  -5.717  -1.625  -5.695  -0.829  -3.908  0.660 -0.612 -0.293 -0.076 
     D  1936  1932 6  1937     6  -9.049  -7.747  -3.544  -4.226  -4.244  -0.319 
    IL  1937  1937 5  1937     6  -2.579  -2.842  -0.760  -4.497  -5.274  -4.934  0.000  0.000  0.000  0.000 
    IR  1938  1938 6  1938     5  -2.408  -0.496  -5.920  -4.087  -5.193          0.000  0.000  0.000  0.000 
				[ MATP  473 ]
    MP  1939  1938 6  1943     4  -9.413  -9.620  -0.009  -8.034                 -2.002 -2.386 -2.561 -0.410 -2.250 -2.865 -0.146 -2.490 -1.069 -0.249  0.441  3.056 -0.221 -2.249 -0.424 -1.314 
    ML  1940  1938 6  1943     4  -3.361  -5.438  -0.279  -4.167                  0.017 -0.683 -0.769  0.830 
    MR  1941  1938 6  1943     4  -4.809  -3.838  -1.706  -0.766                  0.660 -0.612 -0.293 -0.076 
     D  1942  1938 6  1943     4  -4.568  -4.250  -2.265  -0.520                 
    IL  1943  1943 5  1943     4  -1.987  -2.671  -0.829  -5.156                  0.000  0.000  0.000  0.000 
    IR  1944  1944 6  1944     3  -1.442  -0.798  -4.142                          0.000  0.000  0.000  0.000 
				[ MATL  474 ]
    ML  1945  1944 6  1947     3 -10.461  -0.004  -9.115                          1.952 -4.974 -4.642 -4.084 
     D  1946  1944 6  1947     3  -6.174  -1.687  -0.566                         
    IL  1947  1947 3  1947     3  -1.442  -0.798  -4.142                          0.000  0.000  0.000  0.000 
				[ MATL  475 ]
    ML  1948  1947 3  1950     3 -10.461  -0.004  -9.115                          1.968 -5.446 -5.066 -4.851 
     D  1949  1947 3  1950     3  -6.174  -1.687  -0.566                         
    IL  1950  1950 3  1950     3  -1.442  -0.798  -4.142                          0.000  0.000  0.000  0.000 
				[ MATL  476 ]
    ML  1951  1950 3  1953     3 -10.461  -0.004  -9.115                          1.954 -5.017 -4.679 -4.164 
     D  1952  1950 3  1953     3  -6.174  -1.687  -0.566                         
    IL  1953  1953 3  1953     3  -1.442  -0.798  -4.142                          0.000  0.000  0.000  0.000 
				[ MATL  477 ]
    ML  1954  1953 3  1956     3 -10.772  -0.003  -9.089                         -0.950 -2.267  0.775  0.645 
     D  1955  1953 3  1956     3  -5.620  -0.734  -1.403                         
    IL  1956  1956 3  1956     3  -1.925  -0.554  -4.164                          0.000  0.000  0.000  0.000 
				[ MATR  478 ]
    MR  1957  1956 3  1959     3 -10.772  -0.027  -5.815                         -1.203  0.818 -0.494  0.129 
     D  1958  1956 3  1959     3  -6.390  -1.568  -0.620                         
    IR  1959  1959 3  1959     3  -1.925  -0.554  -4.164                          0.000  0.000  0.000  0.000 
				[ MATR  479 ]
    MR  1960  1959 3  1962     5  -9.408  -0.008  -9.223  -9.435 -10.327          1.447 -1.043 -1.161 -1.553 
     D  1961  1959 3  1962     5  -5.835  -0.468  -3.461  -4.892  -2.886         
    IR  1962  1962 3  1962     5  -2.408  -0.496  -5.920  -4.087  -5.193          0.000  0.000  0.000  0.000 
				[ MATP  480 ]
    MP  1963  1962 3  1967     6 -10.648 -10.587  -0.007  -9.364  -9.643 -10.038 -1.144 -1.335 -0.515 -0.209  2.479 -1.219  0.883 -1.355 -1.483 -0.188 -1.793 -0.112  0.427 -1.172 -0.397 -1.523 
    ML  1964  1962 3  1967     6  -6.250  -6.596  -1.310  -1.005  -6.446  -3.975  0.660 -0.612 -0.293 -0.076 
    MR  1965  1962 3  1967     6  -6.988  -5.717  -1.625  -5.695  -0.829  -3.908  0.660 -0.612 -0.293 -0.076 
     D  1966  1962 3  1967     6  -9.049  -7.747  -3.544  -4.226  -4.244  -0.319 
    IL  1967  1967 5  1967     6  -2.579  -2.842  -0.760  -4.497  -5.274  -4.934  0.000  0.000  0.000  0.000 
    IR  1968  1968 6  1968     5  -2.408  -0.496  -5.920  -4.087  -5.193          0.000  0.000  0.000  0.000 
				[ MATP  481 ]
    MP  1969  1968 6  1973     6 -10.648 -10.587  -0.007  -9.364  -9.643 -10.038 -6.559 -6.896 -4.693 -1.604 -4.387 -5.296  3.705 -5.431 -8.541 -2.211 -4.733 -1.779  0.631 -7.318 -1.680 -4.073 
    ML  1970  1968 6  1973     6  -6.250  -6.596  -1.310  -1.005  -6.446  -3.975  0.660 -0.612 -0.293 -0.076 
    MR  1971  1968 6  1973     6  -6.988  -5.717  -1.625  -5.695  -0.829  -3.908  0.660 -0.612 -0.293 -0.076 
     D  1972  1968 6  1973     6  -9.049  -7.747  -3.544  -4.226  -4.244  -0.319 
    IL  1973  1973 5  1973     6  -2.579  -2.842  -0.760  -4.497  -5.274  -4.934  0.000  0.000  0.000  0.000 
    IR  1974  1974 6  1974     5  -2.408  -0.496  -5.920  -4.087  -5.193          0.000  0.000  0.000  0.000 
				[ MATP  482 ]
    MP  1975  1974 6  1979     6 -10.648 -10.587  -0.007  -9.364  -9.643 -10.038 -6.806 -6.935 -5.011 -0.399 -4.601 -5.620  3.588 -5.667 -8.626 -0.864 -5.060 -3.749  0.981 -7.489 -1.230 -5.572 
    ML  1976  1974 6  1979     6  -6.250  -6.596  -1.310  -1.005  -6.446  -3.975  0.660 -0.612 -0.293 -0.076 
    MR  1977  1974 6  1979     6  -6.988  -5.717  -1.625  -5.695  -0.829  -3.908  0.660 -0.612 -0.293 -0.076 
     D  1978  1974 6  1979     6  -9.049  -7.747  -3.544  -4.226  -4.244  -0.319 
    IL  1979  1979 5  1979     6  -2.579  -2.842  -0.760  -4.497  -5.274  -4.934  0.000  0.000  0.000  0.000 
    IR  1980  1980 6  1980     5  -2.408  -0.496  -5.920  -4.087  -5.193          0.000  0.000  0.000  0.000 
				[ MATP  483 ]
    MP  1981  1980 6  1985     6 -10.648 -10.587  -0.007  -9.364  -9.643 -10.038 -4.989 -4.375 -5.503  2.030 -4.607 -5.750  1.932 -5.249 -5.254  1.892 -5.034 -0.107  1.276 -5.067 -0.511 -3.998 
    ML  1982  1980 6  1985     6  -6.250  -6.596  -1.310  -1.005  -6.446  -3.975  0.660 -0.612 -0.293 -0.076 
    MR  1983  1980 6  1985     6  -6.988  -5.717  -1.625  -5.695  -0.829  -3.908  0.660 -0.612 -0.293 -0.076 
     D  1984  1980 6  1985     6  -9.049  -7.747  -3.544  -4.226  -4.244  -0.319 
    IL  1985  1985 5  1985     6  -2.579  -2.842  -0.760  -4.497  -5.274  -4.934  0.000  0.000  0.000  0.000 
    IR  1986  1986 6  1986     5  -2.408  -0.496  -5.920  -4.087  -5.193          0.000  0.000  0.000  0.000 
				[ MATP  484 ]
    MP  1987  1986 6  1991     6 -10.648 -10.587  -0.007  -9.364  -9.643 -10.038 -5.741 -4.776 -6.474  0.968 -6.000 -6.528  1.873 -5.946 -5.920  2.114 -5.612  2.021  0.502 -5.912 -1.402 -4.770 
    ML  1988  1986 6  1991     6  -6.250  -6.596  -1.310  -1.005  -6.446  -3.975  0.660 -0.612 -0.293 -0.076 
    MR  1989  1986 6  1991     6  -6.988  -5.717  -1.625  -5.695  -0.829  -3.908  0.660 -0.612 -0.293 -0.076 
     D  1990  1986 6  1991     6  -9.049  -7.747  -3.544  -4.226  -4.244  -0.319 
    IL  1991  1991 5  1991     6  -2.579  -2.842  -0.760  -4.497  -5.274  -4.934  0.000  0.000  0.000  0.000 
    IR  1992  1992 6  1992     5  -2.408  -0.496  -5.920  -4.087  -5.193          0.000  0.000  0.000  0.000 
				[ MATP  485 ]
    MP  1993  1992 6  1997     6 -10.648 -10.587  -0.007  -9.364  -9.643 -10.038 -4.892 -3.760 -5.847  1.511 -6.615 -5.318 -0.261 -5.343 -4.887  3.290 -4.552  0.053 -0.173 -4.822 -1.932 -4.211 
    ML  1994  1992 6  1997     6  -6.250  -6.596  -1.310  -1.005  -6.446  -3.975  0.660 -0.612 -0.293 -0.076 
    MR  1995  1992 6  1997     6  -6.988  -5.717  -1.625  -5.695  -0.829  -3.908  0.660 -0.612 -0.293 -0.076 
     D  1996  1992 6  1997     6  -9.049  -7.747  -3.544  -4.226  -4.244  -0.319 
    IL  1997  1997 5  1997     6  -2.579  -2.842  -0.760  -4.497  -5.274  -4.934  0.000  0.000  0.000  0.000 
    IR  1998  1998 6  1998     5  -2.408  -0.496  -5.920  -4.087  -5.193          0.000  0.000  0.000  0.000 
				[ MATP  486 ]
    MP  1999  1998 6  2003     4  -9.533  -9.740  -0.009  -8.155                 -9.249 -4.642 -9.891 -1.225 -9.003 -4.868 -2.898 -8.345 -5.796  3.898 -5.270 -2.375 -2.829 -4.970 -4.931 -7.031 
    ML  2000  1998 6  2003     4  -3.758  -3.940  -0.507  -2.670                  0.660 -0.612 -0.293 -0.076 
    MR  2001  1998 6  2003     4  -4.809  -3.838  -1.706  -0.766                  0.660 -0.612 -0.293 -0.076 
     D  2002  1998 6  2003     4  -4.568  -4.250  -2.265  -0.520                 
    IL  2003  2003 5  2003     4  -1.686  -2.369  -1.117  -4.855                  0.000  0.000  0.000  0.000 
    IR  2004  2004 6  2004     3  -1.442  -0.798  -4.142                          0.000  0.000  0.000  0.000 
				[ MATL  487 ]
    ML  2005  2004 6  2007     3 -10.461  -0.004  -9.115                         -3.986  1.924 -4.998 -3.188 
     D  2006  2004 6  2007     3  -6.174  -1.687  -0.566                         
    IL  2007  2007 3  2007     3  -1.442  -0.798  -4.142                          0.000  0.000  0.000  0.000 
				[ MATL  488 ]
    ML  2008  2007 3  2010     3 -10.461  -0.004  -9.115                         -3.470 -2.968 -4.631  1.904 
     D  2009  2007 3  2010     3  -6.174  -1.687  -0.566                         
    IL  2010  2010 3  2010     3  -1.442  -0.798  -4.142                          0.000  0.000  0.000  0.000 
				[ MATL  489 ]
    ML  2011  2010 3  2013     3 -10.461  -0.004  -9.115                         -2.296  1.319 -3.354  0.267 
     D  2012  2010 3  2013     3  -6.174  -1.687  -0.566                         
    IL  2013  2013 3  2013     3  -1.442  -0.798  -4.142                          0.000  0.000  0.000  0.000 
				[ MATL  490 ]
    ML  2014  2013 3  2016     3 -10.461  -0.004  -9.115                          1.968 -5.446 -5.066 -4.851 
     D  2015  2013 3  2016     3  -6.174  -1.687  -0.566                         
    IL  2016  2016 3  2016     3  -1.442  -0.798  -4.142                          0.000  0.000  0.000  0.000 
				[ MATL  491 ]
    ML  2017  2016 3  2019     2       *   0.000                                  1.954 -5.017 -4.679 -4.164 
     D  2018  2016 3  2019     2       *   0.000                                 
    IL  2019  2019 3  2019     2  -1.823  -0.479                                  0.000  0.000  0.000  0.000 
				[ END   492 ]
     E  2020  2019 3    -1     0                                                 
				[ BEGR  493 ]
     S  2021  1826 1  2022     3 -10.461  -0.004  -9.115                         
    IL  2022  2022 2  2022     3  -1.442  -0.798  -4.142                          0.000  0.000  0.000  0.000 
				[ MATL  494 ]
    ML  2023  2022 2  2025     3 -10.461  -0.004  -9.115                         -4.247 -3.949 -4.956  1.945 
     D  2024  2022 2  2025     3  -6.174  -1.687  -0.566                         
    IL  2025  2025 3  2025     3  -1.442  -0.798  -4.142                          0.000  0.000  0.000  0.000 
				[ MATL  495 ]
    ML  2026  2025 3  2028     3 -10.461  -0.004  -9.115                          1.050 -1.915 -1.776  0.457 
     D  2027  2025 3  2028     3  -6.174  -1.687  -0.566                         
    IL  2028  2028 3  2028     3  -1.442  -0.798  -4.142                          0.000  0.000  0.000  0.000 
				[ MATL  496 ]
    ML  2029  2028 3  2031     5  -8.736  -0.009  -9.246  -9.458 -10.350         -3.677 -5.118  1.943 -4.417 
     D  2030  2028 3  2031     5  -4.959  -0.803  -4.221  -2.596  -2.508         
    IL  2031  2031 3  2031     5  -2.427  -0.489  -4.106  -5.938  -5.211          0.000  0.000  0.000  0.000 
				[ MATP  497 ]
    MP  2032  2031 3  2036     6 -10.648 -10.587  -0.007  -9.364  -9.643 -10.038 -6.851 -5.653 -7.327  3.927 -7.664 -7.681 -3.377 -6.235 -6.909 -1.540 -7.322 -3.500 -3.095 -7.140 -4.444 -5.833 
    ML  2033  2031 3  2036     6  -6.250  -6.596  -1.310  -1.005  -6.446  -3.975  0.660 -0.612 -0.293 -0.076 
    MR  2034  2031 3  2036     6  -6.988  -5.717  -1.625  -5.695  -0.829  -3.908  0.660 -0.612 -0.293 -0.076 
     D  2035  2031 3  2036     6  -9.049  -7.747  -3.544  -4.226  -4.244  -0.319 
    IL  2036  2036 5  2036     6  -2.579  -2.842  -0.760  -4.497  -5.274  -4.934  0.000  0.000  0.000  0.000 
    IR  2037  2037 6  2037     5  -2.408  -0.496  -5.920  -4.087  -5.193          0.000  0.000  0.000  0.000 
				[ MATP  498 ]
    MP  2038  2037 6  2042     6 -10.648 -10.587  -0.007  -9.364  -9.643 -10.038 -8.758 -4.458 -9.619 -0.109 -8.811 -4.677 -1.940 -8.269 -5.614  3.829 -5.088 -2.211 -2.668 -4.783 -4.824 -6.860 
    ML  2039  2037 6  2042     6  -6.250  -6.596  -1.310  -1.005  -6.446  -3.975  0.660 -0.612 -0.293 -0.076 
    MR  2040  2037 6  2042     6  -6.988  -5.717  -1.625  -5.695  -0.829  -3.908  0.660 -0.612 -0.293 -0.076 
     D  2041  2037 6  2042     6  -9.049  -7.747  -3.544  -4.226  -4.244  -0.319 
    IL  2042  2042 5  2042     6  -2.579  -2.842  -0.760  -4.497  -5.274  -4.934  0.000  0.000  0.000  0.000 
    IR  2043  2043 6  2043     5  -2.408  -0.496  -5.920  -4.087  -5.193          0.000  0.000  0.000  0.000 
				[ MATP  499 ]
    MP  2044  2043 6  2048     6 -10.648 -10.587  -0.007  -9.364  -9.643 -10.038 -3.042 -4.715 -4.398 -1.659 -3.205 -5.321 -0.183 -4.745 -2.087  0.311 -5.014 -1.667  3.611 -4.182 -2.013 -3.549 
    ML  2045  2043 6  2048     6  -6.250  -6.596  -1.310  -1.005  -6.446  -3.975  0.660 -0.612 -0.293 -0.076 
    MR  2046  2043 6  2048     6  -6.988  -5.717  -1.625  -5.695  -0.829  -3.908  0.660 -0.612 -0.293 -0.076 
     D  2047  2043 6  2048     6  -9.049  -7.747  -3.544  -4.226  -4.244  -0.319 
    IL  2048  2048 5  2048     6  -2.579  -2.842  -0.760  -4.497  -5.274  -4.934  0.000  0.000  0.000  0.000 
    IR  2049  2049 6  2049     5  -2.408  -0.496  -5.920  -4.087  -5.193          0.000  0.000  0.000  0.000 
				[ MATP  500 ]
    MP  2050  2049 6  2054     4  -9.348 -10.594  -0.014  -7.047                 -0.048 -1.432 -1.953  1.510 -1.439 -2.175  0.336 -0.144  1.114  0.959 -1.784  0.075  0.322 -1.314 -0.530  0.001 
    ML  2051  2049 6  2054     4  -2.408  -4.532  -1.293  -1.473                  0.660 -0.612 -0.293 -0.076 
    MR  2052  2049 6  2054     4  -4.102 -12.528  -0.390  -2.485                  0.660 -0.612 -0.293 -0.076 
     D  2053  2049 6  2054     4 -12.737 -14.007  -2.036  -0.404                 
    IL  2054  2054 5  2054     4  -2.817  -4.319  -0.613  -2.698                  0.000  0.000  0.000  0.000 
    IR  2055  2055 6  2055     3  -1.925  -0.554  -4.164                          0.000  0.000  0.000  0.000 
				[ MATR  501 ]
    MR  2056  2055 6  2058     5  -9.431  -0.008  -9.246  -9.458 -10.350          0.591 -1.080 -0.981  0.598 
     D  2057  2055 6  2058     5  -5.352  -0.707  -2.978  -4.409  -2.404         
    IR  2058  2058 3  2058     5  -2.408  -0.496  -5.920  -4.087  -5.193          0.000  0.000  0.000  0.000 
				[ MATP  502 ]
    MP  2059  2058 3  2063     6 -10.648 -10.587  -0.007  -9.364  -9.643 -10.038 -2.944 -4.549 -4.476  0.784 -2.907 -4.431  2.598 -2.156 -4.788  0.158 -4.752 -1.752  2.431 -4.305 -0.842 -3.156 
    ML  2060  2058 3  2063     6  -6.250  -6.596  -1.310  -1.005  -6.446  -3.975  0.660 -0.612 -0.293 -0.076 
    MR  2061  2058 3  2063     6  -6.988  -5.717  -1.625  -5.695  -0.829  -3.908  0.660 -0.612 -0.293 -0.076 
     D  2062  2058 3  2063     6  -9.049  -7.747  -3.544  -4.226  -4.244  -0.319 
    IL  2063  2063 5  2063     6  -2.579  -2.842  -0.760  -4.497  -5.274  -4.934  0.000  0.000  0.000  0.000 
    IR  2064  2064 6  2064     5  -2.408  -0.496  -5.920  -4.087  -5.193          0.000  0.000  0.000  0.000 
				[ MATP  503 ]
    MP  2065  2064 6  2069     6 -10.648 -10.587  -0.007  -9.364  -9.643 -10.038 -3.806 -3.639 -5.514  2.025 -6.036 -3.399  0.665 -5.059 -4.735  2.660 -4.433 -0.011  1.191 -4.752 -2.000 -3.933 
    ML  2066  2064 6  2069     6  -6.250  -6.596  -1.310  -1.005  -6.446  -3.975  0.660 -0.612 -0.293 -0.076 
    MR  2067  2064 6  2069     6  -6.988  -5.717  -1.625  -5.695  -0.829  -3.908  0.660 -0.612 -0.293 -0.076 
     D  2068  2064 6  2069     6  -9.049  -7.747  -3.544  -4.226  -4.244  -0.319 
    IL  2069  2069 5  2069     6  -2.579  -2.842  -0.760  -4.497  -5.274  -4.934  0.000  0.000  0.000  0.000 
    IR  2070  2070 6  2070     5  -2.408  -0.496  -5.920  -4.087  -5.193          0.000  0.000  0.000  0.000 
				[ MATP  504 ]
    MP  2071  2070 6  2075     6 -10.648 -10.587  -0.007  -9.364  -9.643 -10.038 -5.298 -3.884 -6.233  1.065 -6.918 -5.027 -1.149 -5.712 -1.644  3.447 -3.307 -0.605 -0.058 -3.165 -2.339 -4.583 
    ML  2072  2070 6  2075     6  -6.250  -6.596  -1.310  -1.005  -6.446  -3.975  0.660 -0.612 -0.293 -0.076 
    MR  2073  2070 6  2075     6  -6.988  -5.717  -1.625  -5.695  -0.829  -3.908  0.660 -0.612 -0.293 -0.076 
     D  2074  2070 6  2075     6  -9.049  -7.747  -3.544  -4.226  -4.244  -0.319 
    IL  2075  2075 5  2075     6  -2.579  -2.842  -0.760  -4.497  -5.274  -4.934  0.000  0.000  0.000  0.000 
    IR  2076  2076 6  2076     5  -2.408  -0.496  -5.920  -4.087  -5.193          0.000  0.000  0.000  0.000 
				[ MATP  505 ]
    MP  2077  2076 6  2081     6 -10.648 -10.587  -0.007  -9.364  -9.643 -10.038 -3.594 -3.543 -2.970  1.247 -3.052 -4.139  1.454 -3.716  0.911  1.308 -3.928 -1.122  1.735 -3.492  0.932 -2.932 
    ML  2078  2076 6  2081     6  -6.250  -6.596  -1.310  -1.005  -6.446  -3.975  0.660 -0.612 -0.293 -0.076 
    MR  2079  2076 6  2081     6  -6.988  -5.717  -1.625  -5.695  -0.829  -3.908  0.660 -0.612 -0.293 -0.076 
     D  2080  2076 6  2081     6  -9.049  -7.747  -3.544  -4.226  -4.244  -0.319 
    IL  2081  2081 5  2081     6  -2.579  -2.842  -0.760  -4.497  -5.274  -4.934  0.000  0.000  0.000  0.000 
    IR  2082  2082 6  2082     5  -2.408  -0.496  -5.920  -4.087  -5.193          0.000  0.000  0.000  0.000 
				[ MATP  506 ]
    MP  2083  2082 6  2087     4  -9.533  -9.740  -0.009  -8.155                 -2.499 -4.762  3.684 -1.664 -3.234 -5.378 -0.930 -4.795 -4.172 -2.206 -5.069 -2.587  0.134 -4.189 -2.181 -3.621 
    ML  2084  2082 6  2087     4  -3.758  -3.940  -0.507  -2.670                  0.660 -0.612 -0.293 -0.076 
    MR  2085  2082 6  2087     4  -4.809  -3.838  -1.706  -0.766                  0.660 -0.612 -0.293 -0.076 
     D  2086  2082 6  2087     4  -4.568  -4.250  -2.265  -0.520                 
    IL  2087  2087 5  2087     4  -1.686  -2.369  -1.117  -4.855                  0.000  0.000  0.000  0.000 
    IR  2088  2088 6  2088     3  -1.442  -0.798  -4.142                          0.000  0.000  0.000  0.000 
				[ MATL  507 ]
    ML  2089  2088 6  2091     3 -10.461  -0.004  -9.115                         -2.891 -3.972  1.898 -3.732 
     D  2090  2088 6  2091     3  -6.174  -1.687  -0.566                         
    IL  2091  2091 3  2091     3  -1.442  -0.798  -4.142                          0.000  0.000  0.000  0.000 
				[ MATL  508 ]
    ML  2092  2091 3  2094     3 -10.772  -0.003  -9.089                          1.641 -3.112 -0.693 -2.778 
     D  2093  2091 3  2094     3  -5.620  -0.734  -1.403                         
    IL  2094  2094 3  2094     3  -1.925  -0.554  -4.164                          0.000  0.000  0.000  0.000 
				[ MATR  509 ]
    MR  2095  2094 3  2097     5  -9.431  -0.008  -9.246  -9.458 -10.350         -1.298 -4.409  1.793 -3.644 
     D  2096  2094 3  2097     5  -5.352  -0.707  -2.978  -4.409  -2.404         
    IR  2097  2097 3  2097     5  -2.408  -0.496  -5.920  -4.087  -5.193          0.000  0.000  0.000  0.000 
				[ MATP  510 ]
    MP  2098  2097 3  2102     6 -10.648 -10.587  -0.007  -9.364  -9.643 -10.038 -10.150 -7.264 -9.370 -0.366 -9.502 -13.486 -4.035 -7.806 -8.277 -2.007 -8.003  3.884 -3.612 -8.876 -4.824 -7.245 
    ML  2099  2097 3  2102     6  -6.250  -6.596  -1.310  -1.005  -6.446  -3.975  0.660 -0.612 -0.293 -0.076 
    MR  2100  2097 3  2102     6  -6.988  -5.717  -1.625  -5.695  -0.829  -3.908  0.660 -0.612 -0.293 -0.076 
     D  2101  2097 3  2102     6  -9.049  -7.747  -3.544  -4.226  -4.244  -0.319 
    IL  2102  2102 5  2102     6  -2.579  -2.842  -0.760  -4.497  -5.274  -4.934  0.000  0.000  0.000  0.000 
    IR  2103  2103 6  2103     5  -2.408  -0.496  -5.920  -4.087  -5.193          0.000  0.000  0.000  0.000 
				[ MATP  511 ]
    MP  2104  2103 6  2108     6 -10.648 -10.587  -0.007  -9.364  -9.643 -10.038 -9.147 -4.545 -9.901 -0.653 -8.950 -4.755 -2.825 -8.381 -5.700  3.874 -5.172 -2.292 -2.773 -4.863 -4.927 -7.000 
    ML  2105  2103 6  2108     6  -6.250  -6.596  -1.310  -1.005  -6.446  -3.975  0.660 -0.612 -0.293 -0.076 
    MR  2106  2103 6  2108     6  -6.988  -5.717  -1.625  -5.695  -0.829  -3.908  0.660 -0.612 -0.293 -0.076 
     D  2107  2103 6  2108     6  -9.049  -7.747  -3.544  -4.226  -4.244  -0.319 
    IL  2108  2108 5  2108     6  -2.579  -2.842  -0.760  -4.497  -5.274  -4.934  0.000  0.000  0.000  0.000 
    IR  2109  2109 6  2109     5  -2.408  -0.496  -5.920  -4.087  -5.193          0.000  0.000  0.000  0.000 
				[ MATP  512 ]
    MP  2110  2109 6  2114     6 -10.648 -10.587  -0.007  -9.364  -9.643 -10.038 -4.890 -3.919 -5.773  2.338 -6.033 -5.687  0.873 -5.298 -5.029  2.462 -4.725 -0.934  1.281 -5.046 -1.656 -4.154 
    ML  2111  2109 6  2114     6  -6.250  -6.596  -1.310  -1.005  -6.446  -3.975  0.660 -0.612 -0.293 -0.076 
    MR  2112  2109 6  2114     6  -6.988  -5.717  -1.625  -5.695  -0.829  -3.908  0.660 -0.612 -0.293 -0.076 
     D  2113  2109 6  2114     6  -9.049  -7.747  -3.544  -4.226  -4.244  -0.319 
    IL  2114  2114 5  2114     6  -2.579  -2.842  -0.760  -4.497  -5.274  -4.934  0.000  0.000  0.000  0.000 
    IR  2115  2115 6  2115     5  -2.408  -0.496  -5.920  -4.087  -5.193          0.000  0.000  0.000  0.000 
				[ MATP  513 ]
    MP  2116  2115 6  2120     6 -10.648 -10.587  -0.007  -9.364  -9.643 -10.038 -4.963 -3.968 -5.876  2.397 -6.272 -5.768  0.286 -5.373 -5.096  2.573 -4.787 -1.465  1.394 -5.130 -1.954 -4.238 
    ML  2117  2115 6  2120     6  -6.250  -6.596  -1.310  -1.005  -6.446  -3.975  0.660 -0.612 -0.293 -0.076 
    MR  2118  2115 6  2120     6  -6.988  -5.717  -1.625  -5.695  -0.829  -3.908  0.660 -0.612 -0.293 -0.076 
     D  2119  2115 6  2120     6  -9.049  -7.747  -3.544  -4.226  -4.244  -0.319 
    IL  2120  2120 5  2120     6  -2.579  -2.842  -0.760  -4.497  -5.274  -4.934  0.000  0.000  0.000  0.000 
    IR  2121  2121 6  2121     5  -2.408  -0.496  -5.920  -4.087  -5.193          0.000  0.000  0.000  0.000 
				[ MATP  514 ]
    MP  2122  2121 6  2126     6 -10.648 -10.587  -0.007  -9.364  -9.643 -10.038 -4.571 -3.414 -5.488  2.847 -6.234 -5.361 -0.581 -4.915 -4.739  2.574 -4.522 -0.647 -0.081 -4.783 -2.420 -3.927 
    ML  2123  2121 6  2126     6  -6.250  -6.596  -1.310  -1.005  -6.446  -3.975  0.660 -0.612 -0.293 -0.076 
    MR  2124  2121 6  2126     6  -6.988  -5.717  -1.625  -5.695  -0.829  -3.908  0.660 -0.612 -0.293 -0.076 
     D  2125  2121 6  2126     6  -9.049  -7.747  -3.544  -4.226  -4.244  -0.319 
    IL  2126  2126 5  2126     6  -2.579  -2.842  -0.760  -4.497  -5.274  -4.934  0.000  0.000  0.000  0.000 
    IR  2127  2127 6  2127     5  -2.408  -0.496  -5.920  -4.087  -5.193          0.000  0.000  0.000  0.000 
				[ MATP  515 ]
    MP  2128  2127 6  2132     6 -10.648 -10.587  -0.007  -9.364  -9.643 -10.038 -5.255 -4.044 -6.182  1.377 -6.651 -5.491  0.667 -5.649 -5.182  3.334 -4.834 -1.577 -0.095 -5.062 -2.575 -4.505 
    ML  2129  2127 6  2132     6  -6.250  -6.596  -1.310  -1.005  -6.446  -3.975  0.660 -0.612 -0.293 -0.076 
    MR  2130  2127 6  2132     6  -6.988  -5.717  -1.625  -5.695  -0.829  -3.908  0.660 -0.612 -0.293 -0.076 
     D  2131  2127 6  2132     6  -9.049  -7.747  -3.544  -4.226  -4.244  -0.319 
    IL  2132  2132 5  2132     6  -2.579  -2.842  -0.760  -4.497  -5.274  -4.934  0.000  0.000  0.000  0.000 
    IR  2133  2133 6  2133     5  -2.408  -0.496  -5.920  -4.087  -5.193          0.000  0.000  0.000  0.000 
				[ MATP  516 ]
    MP  2134  2133 6  2138     3  -8.213 -18.683  -0.005                         -3.881 -4.549 -4.373 -0.425 -3.136 -5.102  1.854 -4.555 -3.270  0.339 -4.075 -2.326  1.984 -4.164  2.446 -2.284 
    ML  2135  2133 6  2138     3  -1.585  -1.585  -1.585                          0.660 -0.612 -0.293 -0.076 
    MR  2136  2133 6  2138     3  -1.585  -1.585  -1.585                          0.660 -0.612 -0.293 -0.076 
     D  2137  2133 6  2138     3  -1.585  -1.585  -1.585                         
    IL  2138  2138 5  2138     3  -0.610  -4.491  -1.736                          0.000  0.000  0.000  0.000 
    IR  2139  2139 6  2139     2  -1.823  -0.479                                  0.000  0.000  0.000  0.000 
				[ BIF   517 ]
     B  2140  2139 6  2141  2278                                                 
				[ BEGL  518 ]
     S  2141  2140 1  2142     4  -0.013  -8.652  -8.059  -8.699                 
				[ MATP  519 ]
    MP  2142  2141 1  2146     6 -10.648 -10.587  -0.007  -9.364  -9.643 -10.038 -6.330 -4.196 -7.273  1.044 -7.725 -4.860 -1.628 -6.622 -5.339  3.619 -4.895 -0.448 -1.876 -4.799 -3.676 -5.428 
    ML  2143  2141 1  2146     6  -6.250  -6.596  -1.310  -1.005  -6.446  -3.975  0.660 -0.612 -0.293 -0.076 
    MR  2144  2141 1  2146     6  -6.988  -5.717  -1.625  -5.695  -0.829  -3.908  0.660 -0.612 -0.293 -0.076 
     D  2145  2141 1  2146     6  -9.049  -7.747  -3.544  -4.226  -4.244  -0.319 
    IL  2146  2146 5  2146     6  -2.579  -2.842  -0.760  -4.497  -5.274  -4.934  0.000  0.000  0.000  0.000 
    IR  2147  2147 6  2147     5  -2.408  -0.496  -5.920  -4.087  -5.193          0.000  0.000  0.000  0.000 
				[ MATP  520 ]
    MP  2148  2147 6  2152     4  -9.533  -9.740  -0.009  -8.155                 -9.575 -7.228 -9.155 -3.447 -9.033 -12.197 -4.070 -7.754  3.960 -3.712 -7.950 -4.110 -3.590 -8.693 -4.809 -7.164 
    ML  2149  2147 6  2152     4  -3.758  -3.940  -0.507  -2.670                  0.660 -0.612 -0.293 -0.076 
    MR  2150  2147 6  2152     4  -4.809  -3.838  -1.706  -0.766                  0.660 -0.612 -0.293 -0.076 
     D  2151  2147 6  2152     4  -4.568  -4.250  -2.265  -0.520                 
    IL  2152  2152 5  2152     4  -1.686  -2.369  -1.117  -4.855                  0.000  0.000  0.000  0.000 
    IR  2153  2153 6  2153     3  -1.442  -0.798  -4.142                          0.000  0.000  0.000  0.000 
				[ MATL  521 ]
    ML  2154  2153 6  2156     3 -10.461  -0.004  -9.115                          1.968 -5.446 -5.066 -4.851 
     D  2155  2153 6  2156     3  -6.174  -1.687  -0.566                         
    IL  2156  2156 3  2156     3  -1.442  -0.798  -4.142                          0.000  0.000  0.000  0.000 
				[ MATL  522 ]
    ML  2157  2156 3  2159     3 -10.772  -0.003  -9.089                          1.968 -5.446 -5.066 -4.851 
     D  2158  2156 3  2159     3  -5.620  -0.734  -1.403                         
    IL  2159  2159 3  2159     3  -1.925  -0.554  -4.164                          0.000  0.000  0.000  0.000 
				[ MATR  523 ]
    MR  2160  2159 3  2162     3 -10.772  -0.003  -9.089                          1.968 -5.446 -5.066 -4.851 
     D  2161  2159 3  2162     3  -6.390  -1.568  -0.620                         
    IR  2162  2162 3  2162     3  -1.925  -0.554  -4.164                          0.000  0.000  0.000  0.000 
				[ MATR  524 ]
    MR  2163  2162 3  2165     5  -9.431  -0.008  -9.246  -9.458 -10.350         -3.677 -5.118  1.943 -4.417 
     D  2164  2162 3  2165     5  -5.352  -0.707  -2.978  -4.409  -2.404         
    IR  2165  2165 3  2165     5  -2.408  -0.496  -5.920  -4.087  -5.193          0.000  0.000  0.000  0.000 
				[ MATP  525 ]
    MP  2166  2165 3  2170     6 -10.648 -10.587  -0.007  -9.364  -9.643 -10.038 -3.722 -4.852 -4.507 -2.319  0.083 -5.479 -0.352 -4.884 -4.276 -2.822 -5.169 -3.467  1.969 -4.293  3.232 -3.707 
    ML  2167  2165 3  2170     6  -6.250  -6.596  -1.310  -1.005  -6.446  -3.975  0.660 -0.612 -0.293 -0.076 
    MR  2168  2165 3  2170     6  -6.988  -5.717  -1.625  -5.695  -0.829  -3.908  0.660 -0.612 -0.293 -0.076 
     D  2169  2165 3  2170     6  -9.049  -7.747  -3.544  -4.226  -4.244  -0.319 
    IL  2170  2170 5  2170     6  -2.579  -2.842  -0.760  -4.497  -5.274  -4.934  0.000  0.000  0.000  0.000 
    IR  2171  2171 6  2171     5  -2.408  -0.496  -5.920  -4.087  -5.193          0.000  0.000  0.000  0.000 
				[ MATP  526 ]
    MP  2172  2171 6  2176     6 -10.648 -10.587  -0.007  -9.364  -9.643 -10.038 -6.207 -6.489 -6.839 -1.426 -5.723 -7.995 -2.450 -6.719 -6.487 -2.310 -7.018 -3.843  3.892 -6.611 -2.256 -5.716 
    ML  2173  2171 6  2176     6  -6.250  -6.596  -1.310  -1.005  -6.446  -3.975  0.660 -0.612 -0.293 -0.076 
    MR  2174  2171 6  2176     6  -6.988  -5.717  -1.625  -5.695  -0.829  -3.908  0.660 -0.612 -0.293 -0.076 
     D  2175  2171 6  2176     6  -9.049  -7.747  -3.544  -4.226  -4.244  -0.319 
    IL  2176  2176 5  2176     6  -2.579  -2.842  -0.760  -4.497  -5.274  -4.934  0.000  0.000  0.000  0.000 
    IR  2177  2177 6  2177     5  -2.408  -0.496  -5.920  -4.087  -5.193          0.000  0.000  0.000  0.000 
				[ MATP  527 ]
    MP  2178  2177 6  2182     6 -10.648 -10.587  -0.007  -9.364  -9.643 -10.038 -6.841 -6.997 -4.950 -1.223 -4.586 -5.557  3.627 -5.636 -8.874 -0.411 -4.992 -3.873  0.887 -7.594 -1.482 -5.638 
    ML  2179  2177 6  2182     6  -6.250  -6.596  -1.310  -1.005  -6.446  -3.975  0.660 -0.612 -0.293 -0.076 
    MR  2180  2177 6  2182     6  -6.988  -5.717  -1.625  -5.695  -0.829  -3.908  0.660 -0.612 -0.293 -0.076 
     D  2181  2177 6  2182     6  -9.049  -7.747  -3.544  -4.226  -4.244  -0.319 
    IL  2182  2182 5  2182     6  -2.579  -2.842  -0.760  -4.497  -5.274  -4.934  0.000  0.000  0.000  0.000 
    IR  2183  2183 6  2183     5  -2.408  -0.496  -5.920  -4.087  -5.193          0.000  0.000  0.000  0.000 
				[ MATP  528 ]
    MP  2184  2183 6  2188     6 -10.648 -10.587  -0.007  -9.364  -9.643 -10.038 -6.748 -7.011 -4.732 -1.669 -4.450 -5.332  3.754 -5.477 -9.115 -0.544 -4.763 -4.217 -0.141 -7.570 -1.566 -5.659 
    ML  2185  2183 6  2188     6  -6.250  -6.596  -1.310  -1.005  -6.446  -3.975  0.660 -0.612 -0.293 -0.076 
    MR  2186  2183 6  2188     6  -6.988  -5.717  -1.625  -5.695  -0.829  -3.908  0.660 -0.612 -0.293 -0.076 
     D  2187  2183 6  2188     6  -9.049  -7.747  -3.544  -4.226  -4.244  -0.319 
    IL  2188  2188 5  2188     6  -2.579  -2.842  -0.760  -4.497  -5.274  -4.934  0.000  0.000  0.000  0.000 
    IR  2189  2189 6  2189     5  -2.408  -0.496  -5.920  -4.087  -5.193          0.000  0.000  0.000  0.000 
				[ MATP  529 ]
    MP  2190  2189 6  2194     6 -10.648 -10.587  -0.007  -9.364  -9.643 -10.038 -5.846 -5.733 -5.989  2.255 -4.503 -6.598  2.023 -5.826 -6.307  0.720 -6.211 -2.414  2.268 -5.886 -1.741 -4.469 
    ML  2191  2189 6  2194     6  -6.250  -6.596  -1.310  -1.005  -6.446  -3.975  0.660 -0.612 -0.293 -0.076 
    MR  2192  2189 6  2194     6  -6.988  -5.717  -1.625  -5.695  -0.829  -3.908  0.660 -0.612 -0.293 -0.076 
     D  2193  2189 6  2194     6  -9.049  -7.747  -3.544  -4.226  -4.244  -0.319 
    IL  2194  2194 5  2194     6  -2.579  -2.842  -0.760  -4.497  -5.274  -4.934  0.000  0.000  0.000  0.000 
    IR  2195  2195 6  2195     5  -2.408  -0.496  -5.920  -4.087  -5.193          0.000  0.000  0.000  0.000 
				[ MATP  530 ]
    MP  2196  2195 6  2200     6 -10.648 -10.587  -0.007  -9.364  -9.643 -10.038 -5.005 -4.006 -5.911  1.927 -6.259 -5.804  0.995 -5.408 -5.136  2.851 -4.822 -1.486  0.996 -5.168 -1.616 -4.265 
    ML  2197  2195 6  2200     6  -6.250  -6.596  -1.310  -1.005  -6.446  -3.975  0.660 -0.612 -0.293 -0.076 
    MR  2198  2195 6  2200     6  -6.988  -5.717  -1.625  -5.695  -0.829  -3.908  0.660 -0.612 -0.293 -0.076 
     D  2199  2195 6  2200     6  -9.049  -7.747  -3.544  -4.226  -4.244  -0.319 
    IL  2200  2200 5  2200     6  -2.579  -2.842  -0.760  -4.497  -5.274  -4.934  0.000  0.000  0.000  0.000 
    IR  2201  2201 6  2201     5  -2.408  -0.496  -5.920  -4.087  -5.193          0.000  0.000  0.000  0.000 
				[ MATP  531 ]
    MP  2202  2201 6  2206     6 -10.648 -10.587  -0.007  -9.364  -9.643 -10.038 -10.209 -7.267 -9.389 -2.083 -9.565 -13.689 -4.066 -7.811 -8.285 -1.566 -8.006  3.928 -3.630 -8.890 -4.839 -7.254 
    ML  2203  2201 6  2206     6  -6.250  -6.596  -1.310  -1.005  -6.446  -3.975  0.660 -0.612 -0.293 -0.076 
    MR  2204  2201 6  2206     6  -6.988  -5.717  -1.625  -5.695  -0.829  -3.908  0.660 -0.612 -0.293 -0.076 
     D  2205  2201 6  2206     6  -9.049  -7.747  -3.544  -4.226  -4.244  -0.319 
    IL  2206  2206 5  2206     6  -2.579  -2.842  -0.760  -4.497  -5.274  -4.934  0.000  0.000  0.000  0.000 
    IR  2207  2207 6  2207     5  -2.408  -0.496  -5.920  -4.087  -5.193          0.000  0.000  0.000  0.000 
				[ MATP  532 ]
    MP  2208  2207 6  2212     4  -9.533  -9.740  -0.009  -8.155                 -1.780 -5.036 -4.734 -2.590 -3.566 -5.716 -1.995 -5.087 -4.489 -2.201 -5.360 -3.615  3.851 -4.514 -2.448 -3.927 
    ML  2209  2207 6  2212     4  -3.758  -3.940  -0.507  -2.670                  0.660 -0.612 -0.293 -0.076 
    MR  2210  2207 6  2212     4  -4.809  -3.838  -1.706  -0.766                  0.660 -0.612 -0.293 -0.076 
     D  2211  2207 6  2212     4  -4.568  -4.250  -2.265  -0.520                 
    IL  2212  2212 5  2212     4  -1.686  -2.369  -1.117  -4.855                  0.000  0.000  0.000  0.000 
    IR  2213  2213 6  2213     3  -1.442  -0.798  -4.142                          0.000  0.000  0.000  0.000 
				[ MATL  533 ]
    ML  2214  2213 6  2216     3 -10.461  -0.004  -9.115                         -3.677 -5.118  1.943 -4.417 
     D  2215  2213 6  2216     3  -6.174  -1.687  -0.566                         
    IL  2216  2216 3  2216     3  -1.442  -0.798  -4.142                          0.000  0.000  0.000  0.000 
				[ MATL  534 ]
    ML  2217  2216 3  2219     3 -10.461  -0.004  -9.115                         -3.085 -3.492 -2.905  1.872 
     D  2218  2216 3  2219     3  -6.174  -1.687  -0.566                         
    IL  2219  2219 3  2219     3  -1.442  -0.798  -4.142                          0.000  0.000  0.000  0.000 
				[ MATL  535 ]
    ML  2220  2219 3  2222     3 -10.772  -0.003  -9.089                          1.968 -5.446 -5.066 -4.851 
     D  2221  2219 3  2222     3  -5.620  -0.734  -1.403                         
    IL  2222  2222 3  2222     3  -1.925  -0.554  -4.164                          0.000  0.000  0.000  0.000 
				[ MATR  536 ]
    MR  2223  2222 3  2225     3 -10.772  -0.003  -9.089                         -2.638 -3.167 -0.184  1.510 
     D  2224  2222 3  2225     3  -6.390  -1.568  -0.620                         
    IR  2225  2225 3  2225     3  -1.925  -0.554  -4.164                          0.000  0.000  0.000  0.000 
				[ MATR  537 ]
    MR  2226  2225 3  2228     3 -10.772  -0.003  -9.089                          1.968 -5.446 -5.066 -4.851 
     D  2227  2225 3  2228     3  -6.390  -1.568  -0.620                         
    IR  2228  2228 3  2228     3  -1.925  -0.554  -4.164                          0.000  0.000  0.000  0.000 
				[ MATR  538 ]
    MR  2229  2228 3  2231     3 -10.772  -0.003  -9.089                         -2.715 -4.590  1.902 -3.834 
     D  2230  2228 3  2231     3  -6.390  -1.568  -0.620                         
    IR  2231  2231 3  2231     3  -1.925  -0.554  -4.164                          0.000  0.000  0.000  0.000 
				[ MATR  539 ]
    MR  2232  2231 3  2234     3 -10.772  -0.003  -9.089                          1.948 -4.874 -4.509 -3.948 
     D  2233  2231 3  2234     3  -6.390  -1.568  -0.620                         
    IR  2234  2234 3  2234     3  -1.925  -0.554  -4.164                          0.000  0.000  0.000  0.000 
				[ MATR  540 ]
    MR  2235  2234 3  2237     3 -10.772  -0.003  -9.089                         -3.797 -1.872 -4.312  1.850 
     D  2236  2234 3  2237     3  -6.390  -1.568  -0.620                         
    IR  2237  2237 3  2237     3  -1.925  -0.554  -4.164                          0.000  0.000  0.000  0.000 
				[ MATR  541 ]
    MR  2238  2237 3  2240     5  -9.431  -0.008  -9.246  -9.458 -10.350         -2.370 -4.346  1.851 -2.737 
     D  2239  2237 3  2240     5  -5.352  -0.707  -2.978  -4.409  -2.404         
    IR  2240  2240 3  2240     5  -2.408  -0.496  -5.920  -4.087  -5.193          0.000  0.000  0.000  0.000 
				[ MATP  542 ]
    MP  2241  2240 3  2245     6 -10.648 -10.587  -0.007  -9.364  -9.643 -10.038 -9.089 -4.461 -9.940 -0.807 -8.915 -4.657 -2.770 -8.429 -5.618  3.866 -5.087 -1.593 -2.729 -4.771 -4.935 -6.982 
    ML  2242  2240 3  2245     6  -6.250  -6.596  -1.310  -1.005  -6.446  -3.975  0.660 -0.612 -0.293 -0.076 
    MR  2243  2240 3  2245     6  -6.988  -5.717  -1.625  -5.695  -0.829  -3.908  0.660 -0.612 -0.293 -0.076 
     D  2244  2240 3  2245     6  -9.049  -7.747  -3.544  -4.226  -4.244  -0.319 
    IL  2245  2245 5  2245     6  -2.579  -2.842  -0.760  -4.497  -5.274  -4.934  0.000  0.000  0.000  0.000 
    IR  2246  2246 6  2246     5  -2.408  -0.496  -5.920  -4.087  -5.193          0.000  0.000  0.000  0.000 
				[ MATP  543 ]
    MP  2247  2246 6  2251     6 -10.648 -10.587  -0.007  -9.364  -9.643 -10.038 -7.545 -7.151 -5.977  1.016 -5.256 -6.630  3.462 -6.355 -9.049  0.558 -6.058 -3.258 -0.254 -8.240 -1.226 -5.820 
    ML  2248  2246 6  2251     6  -6.250  -6.596  -1.310  -1.005  -6.446  -3.975  0.660 -0.612 -0.293 -0.076 
    MR  2249  2246 6  2251     6  -6.988  -5.717  -1.625  -5.695  -0.829  -3.908  0.660 -0.612 -0.293 -0.076 
     D  2250  2246 6  2251     6  -9.049  -7.747  -3.544  -4.226  -4.244  -0.319 
    IL  2251  2251 5  2251     6  -2.579  -2.842  -0.760  -4.497  -5.274  -4.934  0.000  0.000  0.000  0.000 
    IR  2252  2252 6  2252     5  -2.408  -0.496  -5.920  -4.087  -5.193          0.000  0.000  0.000  0.000 
				[ MATP  544 ]
    MP  2253  2252 6  2257     4  -9.533  -9.740  -0.009  -8.155                 -10.189 -7.266 -9.383  0.995 -9.548 -13.620 -4.062 -7.810 -8.282 -3.701 -8.004  3.779 -3.627 -8.885 -4.836 -7.251 
    ML  2254  2252 6  2257     4  -3.758  -3.940  -0.507  -2.670                  0.660 -0.612 -0.293 -0.076 
    MR  2255  2252 6  2257     4  -4.809  -3.838  -1.706  -0.766                  0.660 -0.612 -0.293 -0.076 
     D  2256  2252 6  2257     4  -4.568  -4.250  -2.265  -0.520                 
    IL  2257  2257 5  2257     4  -1.686  -2.369  -1.117  -4.855                  0.000  0.000  0.000  0.000 
    IR  2258  2258 6  2258     3  -1.442  -0.798  -4.142                          0.000  0.000  0.000  0.000 
				[ MATL  545 ]
    ML  2259  2258 6  2261     3  -9.395  -0.005  -9.115                         -3.677 -5.118  1.943 -4.417 
     D  2260  2258 6  2261     3  -6.174  -1.687  -0.566                         
    IL  2261  2261 3  2261     3  -1.456  -0.787  -4.156                          0.000  0.000  0.000  0.000 
				[ MATL  546 ]
    ML  2262  2261 3  2264     3 -10.461  -0.004  -9.115                         -4.247 -3.949 -4.956  1.945 
     D  2263  2261 3  2264     3  -6.174  -1.687  -0.566                         
    IL  2264  2264 3  2264     3  -1.442  -0.798  -4.142                          0.000  0.000  0.000  0.000 
				[ MATL  547 ]
    ML  2265  2264 3  2267     3 -10.461  -0.004  -9.115                         -1.736 -4.427  1.838 -3.661 
     D  2266  2264 3  2267     3  -6.174  -1.687  -0.566                         
    IL  2267  2267 3  2267     3  -1.442  -0.798  -4.142                          0.000  0.000  0.000  0.000 
				[ MATL  548 ]
    ML  2268  2267 3  2270     3 -10.461  -0.004  -9.115                          1.807 -3.587 -1.763 -3.034 
     D  2269  2267 3  2270     3  -6.174  -1.687  -0.566                         
    IL  2270  2270 3  2270     3  -1.442  -0.798  -4.142                          0.000  0.000  0.000  0.000 
				[ MATL  549 ]
    ML  2271  2270 3  2273     3 -10.461  -0.004  -9.115                          1.960 -5.158 -4.802 -4.423 
     D  2272  2270 3  2273     3  -6.174  -1.687  -0.566                         
    IL  2273  2273 3  2273     3  -1.442  -0.798  -4.142                          0.000  0.000  0.000  0.000 
				[ MATL  550 ]
    ML  2274  2273 3  2276     2       *   0.000                                  1.968 -5.446 -5.066 -4.851 
     D  2275  2273 3  2276     2       *   0.000                                 
    IL  2276  2276 3  2276     2  -1.823  -0.479                                  0.000  0.000  0.000  0.000 
				[ END   551 ]
     E  2277  2276 3    -1     0                                                 
				[ BEGR  552 ]
     S  2278  2140 1  2279     3 -10.461  -0.004  -9.115                         
    IL  2279  2279 2  2279     3  -1.442  -0.798  -4.142                          0.000  0.000  0.000  0.000 
				[ MATL  553 ]
    ML  2280  2279 2  2282     3 -10.461  -0.004  -9.115                          1.897 -3.975 -3.201 -3.271 
     D  2281  2279 2  2282     3  -6.174  -1.687  -0.566                         
    IL  2282  2282 3  2282     3  -1.442  -0.798  -4.142                          0.000  0.000  0.000  0.000 
				[ MATL  554 ]
    ML  2283  2282 3  2285     3 -10.461  -0.004  -9.115                         -3.884  1.877 -4.908 -2.154 
     D  2284  2282 3  2285     3  -6.174  -1.687  -0.566                         
    IL  2285  2285 3  2285     3  -1.442  -0.798  -4.142                          0.000  0.000  0.000  0.000 
				[ MATL  555 ]
    ML  2286  2285 3  2288     3 -10.461  -0.004  -9.115                         -3.932  1.912 -4.954 -2.841 
     D  2287  2285 3  2288     3  -6.174  -1.687  -0.566                         
    IL  2288  2288 3  2288     3  -1.442  -0.798  -4.142                          0.000  0.000  0.000  0.000 
				[ MATL  556 ]
    ML  2289  2288 3  2291     5  -7.374  -0.014  -9.246  -9.458 -10.350          1.100 -1.938  0.354 -1.656 
     D  2290  2288 3  2291     5  -4.959  -0.803  -4.221  -2.596  -2.508         
    IL  2291  2291 3  2291     5  -2.499  -0.461  -4.178  -6.010  -5.284          0.000  0.000  0.000  0.000 
				[ MATP  557 ]
    MP  2292  2291 3  2296     4  -6.751  -9.740  -0.020  -8.155                  1.847 -4.722 -0.879 -2.438 -3.204 -5.330 -1.756 -4.753 -2.028 -3.092  3.259 -2.803 -0.462 -4.151 -2.158 -3.590 
    ML  2293  2291 3  2296     4  -3.758  -3.940  -0.507  -2.670                  0.660 -0.612 -0.293 -0.076 
    MR  2294  2291 3  2296     4  -4.809  -3.838  -1.706  -0.766                  0.660 -0.612 -0.293 -0.076 
     D  2295  2291 3  2296     4  -4.568  -4.250  -2.265  -0.520                 
    IL  2296  2296 5  2296     4  -1.448  -2.872  -1.082  -5.357                  0.000  0.000  0.000  0.000 
    IR  2297  2297 6  2297     3  -1.442  -0.798  -4.142                          0.000  0.000  0.000  0.000 
				[ MATL  558 ]
    ML  2298  2297 6  2300     3 -10.461  -0.004  -9.115                         -1.671 -3.016 -3.527  1.797 
     D  2299  2297 6  2300     3  -6.174  -1.687  -0.566                         
    IL  2300  2300 3  2300     3  -1.442  -0.798  -4.142                          0.000  0.000  0.000  0.000 
				[ MATL  559 ]
    ML  2301  2300 3  2303     5  -9.431  -0.008  -9.246  -9.458 -10.350         -2.357 -4.312  1.800 -1.876 
     D  2302  2300 3  2303     5  -4.959  -0.803  -4.221  -2.596  -2.508         
    IL  2303  2303 3  2303     5  -2.408  -0.496  -4.087  -5.920  -5.193          0.000  0.000  0.000  0.000 
				[ MATP  560 ]
    MP  2304  2303 3  2308     6 -10.648 -10.587  -0.007  -9.364  -9.643 -10.038 -9.316 -4.741 -9.852 -1.461 -9.048 -4.986 -2.965 -8.297 -5.894  3.907 -5.371 -2.457 -2.881 -5.081 -4.926 -7.050 
    ML  2305  2303 3  2308     6  -6.250  -6.596  -1.310  -1.005  -6.446  -3.975  0.660 -0.612 -0.293 -0.076 
    MR  2306  2303 3  2308     6  -6.988  -5.717  -1.625  -5.695  -0.829  -3.908  0.660 -0.612 -0.293 -0.076 
     D  2307  2303 3  2308     6  -9.049  -7.747  -3.544  -4.226  -4.244  -0.319 
    IL  2308  2308 5  2308     6  -2.579  -2.842  -0.760  -4.497  -5.274  -4.934  0.000  0.000  0.000  0.000 
    IR  2309  2309 6  2309     5  -2.408  -0.496  -5.920  -4.087  -5.193          0.000  0.000  0.000  0.000 
				[ MATP  561 ]
    MP  2310  2309 6  2314     4  -9.533  -9.740  -0.009  -8.155                 -6.782 -7.008 -4.759 -2.146 -4.494 -5.361  3.824 -5.502 -9.020 -1.129 -4.783 -4.312 -0.676 -7.574 -1.892 -5.707 
    ML  2311  2309 6  2314     4  -3.758  -3.940  -0.507  -2.670                  0.660 -0.612 -0.293 -0.076 
    MR  2312  2309 6  2314     4  -4.809  -3.838  -1.706  -0.766                  0.660 -0.612 -0.293 -0.076 
     D  2313  2309 6  2314     4  -4.568  -4.250  -2.265  -0.520                 
    IL  2314  2314 5  2314     4  -1.686  -2.369  -1.117  -4.855                  0.000  0.000  0.000  0.000 
    IR  2315  2315 6  2315     3  -1.442  -0.798  -4.142                          0.000  0.000  0.000  0.000 
				[ MATL  562 ]
    ML  2316  2315 6  2318     3 -10.461  -0.004  -9.115                         -3.677 -5.118  1.943 -4.417 
     D  2317  2315 6  2318     3  -6.174  -1.687  -0.566                         
    IL  2318  2318 3  2318     3  -1.442  -0.798  -4.142                          0.000  0.000  0.000  0.000 
				[ MATL  563 ]
    ML  2319  2318 3  2321     3 -10.461  -0.004  -9.115                          1.954 -5.019 -4.608 -4.242 
     D  2320  2318 3  2321     3  -6.174  -1.687  -0.566                         
    IL  2321  2321 3  2321     3  -1.442  -0.798  -4.142                          0.000  0.000  0.000  0.000 
				[ MATL  564 ]
    ML  2322  2321 3  2324     3 -10.461  -0.004  -9.115                          1.968 -5.446 -5.066 -4.851 
     D  2323  2321 3  2324     3  -6.174  -1.687  -0.566                         
    IL  2324  2324 3  2324     3  -1.442  -0.798  -4.142                          0.000  0.000  0.000  0.000 
				[ MATL  565 ]
    ML  2325  2324 3  2327     2       *   0.000                                 -1.334 -4.410  1.798 -3.645 
     D  2326  2324 3  2327     2       *   0.000                                 
    IL  2327  2327 3  2327     2  -1.823  -0.479                                  0.000  0.000  0.000  0.000 
				[ END   566 ]
     E  2328  2327 3    -1     0                                                 
				[ BEGR  567 ]
     S  2329  1752 1  2330     3 -10.461  -0.004  -9.115                         
    IL  2330  2330 2  2330     3  -1.442  -0.798  -4.142                          0.000  0.000  0.000  0.000 
				[ MATL  568 ]
    ML  2331  2330 2  2333     3 -10.461  -0.004  -9.115                         -3.677 -5.118  1.943 -4.417 
     D  2332  2330 2  2333     3  -6.174  -1.687  -0.566                         
    IL  2333  2333 3  2333     3  -1.442  -0.798  -4.142                          0.000  0.000  0.000  0.000 
				[ MATL  569 ]
    ML  2334  2333 3  2336     3 -10.461  -0.004  -9.115                          1.968 -5.446 -5.066 -4.851 
     D  2335  2333 3  2336     3  -6.174  -1.687  -0.566                         
    IL  2336  2336 3  2336     3  -1.442  -0.798  -4.142                          0.000  0.000  0.000  0.000 
				[ MATL  570 ]
    ML  2337  2336 3  2339     3 -10.461  -0.004  -9.115                          1.947 -4.549 -4.329 -4.262 
     D  2338  2336 3  2339     3  -6.174  -1.687  -0.566                         
    IL  2339  2339 3  2339     3  -1.442  -0.798  -4.142                          0.000  0.000  0.000  0.000 
				[ MATL  571 ]
    ML  2340  2339 3  2342     2 -11.074  -0.001                                  1.944 -4.845 -3.918 -4.255 
     D  2341  2339 3  2342     2  -8.445  -0.004                                 
    IL  2342  2342 3  2342     2  -1.823  -0.479                                  0.000  0.000  0.000  0.000 
				[ BIF   572 ]
     B  2343  2342 3  2344  2472                                                 
				[ BEGL  573 ]
     S  2344  2343 1  2345     4  -0.013  -8.652  -8.059  -8.699                 
				[ MATP  574 ]
    MP  2345  2344 1  2349     6 -10.648 -10.587  -0.007  -9.364  -9.643 -10.038 -9.267 -4.660 -9.888 -1.508 -9.015 -4.889 -2.912 -8.338 -5.814  3.902 -5.289 -2.095 -2.841 -4.990 -4.933 -7.036 
    ML  2346  2344 1  2349     6  -6.250  -6.596  -1.310  -1.005  -6.446  -3.975  0.660 -0.612 -0.293 -0.076 
    MR  2347  2344 1  2349     6  -6.988  -5.717  -1.625  -5.695  -0.829  -3.908  0.660 -0.612 -0.293 -0.076 
     D  2348  2344 1  2349     6  -9.049  -7.747  -3.544  -4.226  -4.244  -0.319 
    IL  2349  2349 5  2349     6  -2.579  -2.842  -0.760  -4.497  -5.274  -4.934  0.000  0.000  0.000  0.000 
    IR  2350  2350 6  2350     5  -2.408  -0.496  -5.920  -4.087  -5.193          0.000  0.000  0.000  0.000 
				[ MATP  575 ]
    MP  2351  2350 6  2355     6 -10.648 -10.587  -0.007  -9.364  -9.643 -10.038 -6.688 -6.977 -4.693 -2.441 -4.428 -5.293  3.784 -5.445 -8.916 -2.361 -4.721 -4.354  0.374 -7.486 -1.792 -5.657 
    ML  2352  2350 6  2355     6  -6.250  -6.596  -1.310  -1.005  -6.446  -3.975  0.660 -0.612 -0.293 -0.076 
    MR  2353  2350 6  2355     6  -6.988  -5.717  -1.625  -5.695  -0.829  -3.908  0.660 -0.612 -0.293 -0.076 
     D  2354  2350 6  2355     6  -9.049  -7.747  -3.544  -4.226  -4.244  -0.319 
    IL  2355  2355 5  2355     6  -2.579  -2.842  -0.760  -4.497  -5.274  -4.934  0.000  0.000  0.000  0.000 
    IR  2356  2356 6  2356     5  -2.408  -0.496  -5.920  -4.087  -5.193          0.000  0.000  0.000  0.000 
				[ MATP  576 ]
    MP  2357  2356 6  2361     6 -10.648 -10.587  -0.007  -9.364  -9.643 -10.038 -6.787 -4.268 -7.723  0.235 -7.915 -4.777 -1.130 -6.999 -5.416  3.699 -4.946 -1.308 -0.546 -4.779 -3.890 -5.761 
    ML  2358  2356 6  2361     6  -6.250  -6.596  -1.310  -1.005  -6.446  -3.975  0.660 -0.612 -0.293 -0.076 
    MR  2359  2356 6  2361     6  -6.988  -5.717  -1.625  -5.695  -0.829  -3.908  0.660 -0.612 -0.293 -0.076 
     D  2360  2356 6  2361     6  -9.049  -7.747  -3.544  -4.226  -4.244  -0.319 
    IL  2361  2361 5  2361     6  -2.579  -2.842  -0.760  -4.497  -5.274  -4.934  0.000  0.000  0.000  0.000 
    IR  2362  2362 6  2362     5  -2.408  -0.496  -5.920  -4.087  -5.193          0.000  0.000  0.000  0.000 
				[ MATP  577 ]
    MP  2363  2362 6  2367     6 -10.648 -10.587  -0.007  -9.364  -9.643 -10.038 -6.281 -6.552 -6.877  0.724 -5.625 -8.001 -0.921 -6.729 -6.624 -1.690 -7.147 -3.570  3.722 -6.721 -3.033 -5.648 
    ML  2364  2362 6  2367     6  -6.250  -6.596  -1.310  -1.005  -6.446  -3.975  0.660 -0.612 -0.293 -0.076 
    MR  2365  2362 6  2367     6  -6.988  -5.717  -1.625  -5.695  -0.829  -3.908  0.660 -0.612 -0.293 -0.076 
     D  2366  2362 6  2367     6  -9.049  -7.747  -3.544  -4.226  -4.244  -0.319 
    IL  2367  2367 5  2367     6  -2.579  -2.842  -0.760  -4.497  -5.274  -4.934  0.000  0.000  0.000  0.000 
    IR  2368  2368 6  2368     5  -2.408  -0.496  -5.920  -4.087  -5.193          0.000  0.000  0.000  0.000 
				[ MATP  578 ]
    MP  2369  2368 6  2373     6 -10.648 -10.587  -0.007  -9.364  -9.643 -10.038 -9.233 -4.620 -9.899 -1.153 -8.993 -4.842 -2.882 -8.355 -5.775  3.895 -5.248 -2.356 -2.818 -4.945 -4.932 -7.026 
    ML  2370  2368 6  2373     6  -6.250  -6.596  -1.310  -1.005  -6.446  -3.975  0.660 -0.612 -0.293 -0.076 
    MR  2371  2368 6  2373     6  -6.988  -5.717  -1.625  -5.695  -0.829  -3.908  0.660 -0.612 -0.293 -0.076 
     D  2372  2368 6  2373     6  -9.049  -7.747  -3.544  -4.226  -4.244  -0.319 
    IL  2373  2373 5  2373     6  -2.579  -2.842  -0.760  -4.497  -5.274  -4.934  0.000  0.000  0.000  0.000 
    IR  2374  2374 6  2374     5  -2.408  -0.496  -5.920  -4.087  -5.193          0.000  0.000  0.000  0.000 
				[ MATP  579 ]
    MP  2375  2374 6  2379     4  -9.533  -9.740  -0.009  -8.155                 -9.401 -4.877 -9.803 -1.698 -9.107 -5.151 -3.053 -8.239 -6.026  3.916 -5.509 -2.568 -2.948 -5.234 -4.919 -7.073 
    ML  2376  2374 6  2379     4  -3.758  -3.940  -0.507  -2.670                  0.660 -0.612 -0.293 -0.076 
    MR  2377  2374 6  2379     4  -4.809  -3.838  -1.706  -0.766                  0.660 -0.612 -0.293 -0.076 
     D  2378  2374 6  2379     4  -4.568  -4.250  -2.265  -0.520                 
    IL  2379  2379 5  2379     4  -1.686  -2.369  -1.117  -4.855                  0.000  0.000  0.000  0.000 
    IR  2380  2380 6  2380     3  -1.442  -0.798  -4.142                          0.000  0.000  0.000  0.000 
				[ MATL  580 ]
    ML  2381  2380 6  2383     3 -10.461  -0.004  -9.115                         -3.677 -5.118  1.943 -4.417 
     D  2382  2380 6  2383     3  -6.174  -1.687  -0.566                         
    IL  2383  2383 3  2383     3  -1.442  -0.798  -4.142                          0.000  0.000  0.000  0.000 
				[ MATL  581 ]
    ML  2384  2383 3  2386     3 -10.461  -0.004  -9.115                         -2.955 -4.346  1.683 -0.709 
     D  2385  2383 3  2386     3  -6.174  -1.687  -0.566                         
    IL  2386  2386 3  2386     3  -1.442  -0.798  -4.142                          0.000  0.000  0.000  0.000 
				[ MATL  582 ]
    ML  2387  2386 3  2389     5  -9.431  -0.008  -9.246  -9.458 -10.350          1.968 -5.446 -5.066 -4.851 
     D  2388  2386 3  2389     5  -4.959  -0.803  -4.221  -2.596  -2.508         
    IL  2389  2389 3  2389     5  -2.408  -0.496  -4.087  -5.920  -5.193          0.000  0.000  0.000  0.000 
				[ MATP  583 ]
    MP  2390  2389 3  2394     6 -10.648 -10.587  -0.007  -9.364  -9.643 -10.038 -9.512 -7.223 -9.128 -3.443 -8.972 -12.079 -4.055 -7.746 -8.138 -3.707 -7.943  3.892 -3.577 -8.671 -4.799 -0.365 
    ML  2391  2389 3  2394     6  -6.250  -6.596  -1.310  -1.005  -6.446  -3.975  0.660 -0.612 -0.293 -0.076 
    MR  2392  2389 3  2394     6  -6.988  -5.717  -1.625  -5.695  -0.829  -3.908  0.660 -0.612 -0.293 -0.076 
     D  2393  2389 3  2394     6  -9.049  -7.747  -3.544  -4.226  -4.244  -0.319 
    IL  2394  2394 5  2394     6  -2.579  -2.842  -0.760  -4.497  -5.274  -4.934  0.000  0.000  0.000  0.000 
    IR  2395  2395 6  2395     5  -2.408  -0.496  -5.920  -4.087  -5.193          0.000  0.000  0.000  0.000 
				[ MATP  584 ]
    MP  2396  2395 6  2400     4  -9.533  -9.740  -0.009  -8.155                 -6.973 -7.032 -4.973 -2.614 -4.719 -5.585  3.873 -5.678 -8.813 -2.567 -4.978 -4.332 -0.843 -7.679 -2.116 -5.861 
    ML  2397  2395 6  2400     4  -3.758  -3.940  -0.507  -2.670                  0.660 -0.612 -0.293 -0.076 
    MR  2398  2395 6  2400     4  -4.809  -3.838  -1.706  -0.766                  0.660 -0.612 -0.293 -0.076 
     D  2399  2395 6  2400     4  -4.568  -4.250  -2.265  -0.520                 
    IL  2400  2400 5  2400     4  -1.686  -2.369  -1.117  -4.855                  0.000  0.000  0.000  0.000 
    IR  2401  2401 6  2401     3  -1.442  -0.798  -4.142                          0.000  0.000  0.000  0.000 
				[ MATL  585 ]
    ML  2402  2401 6  2404     3 -10.461  -0.004  -9.115                          1.617 -3.573 -0.455 -3.070 
     D  2403  2401 6  2404     3  -6.174  -1.687  -0.566                         
    IL  2404  2404 3  2404     3  -1.442  -0.798  -4.142                          0.000  0.000  0.000  0.000 
				[ MATL  586 ]
    ML  2405  2404 3  2407     3 -10.461  -0.004  -9.115                          1.968 -5.446 -5.066 -4.851 
     D  2406  2404 3  2407     3  -6.174  -1.687  -0.566                         
    IL  2407  2407 3  2407     3  -1.442  -0.798  -4.142                          0.000  0.000  0.000  0.000 
				[ MATL  587 ]
    ML  2408  2407 3  2410     3 -10.772  -0.003  -9.089                          1.968 -5.446 -5.066 -4.851 
     D  2409  2407 3  2410     3  -5.620  -0.734  -1.403                         
    IL  2410  2410 3  2410     3  -1.925  -0.554  -4.164                          0.000  0.000  0.000  0.000 
				[ MATR  588 ]
    MR  2411  2410 3  2413     3 -10.772  -0.003  -9.089                          1.968 -5.446 -5.066 -4.851 
     D  2412  2410 3  2413     3  -6.390  -1.568  -0.620                         
    IR  2413  2413 3  2413     3  -1.925  -0.554  -4.164                          0.000  0.000  0.000  0.000 
				[ MATR  589 ]
    MR  2414  2413 3  2416     3 -10.772  -0.003  -9.089                         -4.247 -3.949 -4.956  1.945 
     D  2415  2413 3  2416     3  -6.390  -1.568  -0.620                         
    IR  2416  2416 3  2416     3  -1.925  -0.554  -4.164                          0.000  0.000  0.000  0.000 
				[ MATR  590 ]
    MR  2417  2416 3  2419     5  -9.431  -0.008  -9.246  -9.458 -10.350         -3.677 -5.118  1.943 -4.417 
     D  2418  2416 3  2419     5  -5.352  -0.707  -2.978  -4.409  -2.404         
    IR  2419  2419 3  2419     5  -2.408  -0.496  -5.920  -4.087  -5.193          0.000  0.000  0.000  0.000 
				[ MATP  591 ]
    MP  2420  2419 3  2424     6 -10.648 -10.587  -0.007  -9.364  -9.643 -10.038 -6.700 -6.989 -4.679 -1.581 -4.415 -5.278  3.801 -5.435 -9.038 -2.040 -4.707 -4.339 -0.099 -7.512 -1.827 -5.653 
    ML  2421  2419 3  2424     6  -6.250  -6.596  -1.310  -1.005  -6.446  -3.975  0.660 -0.612 -0.293 -0.076 
    MR  2422  2419 3  2424     6  -6.988  -5.717  -1.625  -5.695  -0.829  -3.908  0.660 -0.612 -0.293 -0.076 
     D  2423  2419 3  2424     6  -9.049  -7.747  -3.544  -4.226  -4.244  -0.319 
    IL  2424  2424 5  2424     6  -2.579  -2.842  -0.760  -4.497  -5.274  -4.934  0.000  0.000  0.000  0.000 
    IR  2425  2425 6  2425     5  -2.408  -0.496  -5.920  -4.087  -5.193          0.000  0.000  0.000  0.000 
				[ MATP  592 ]
    MP  2426  2425 6  2430     6 -10.648 -10.587  -0.007  -9.364  -9.643 -10.038 -4.274 -3.419 -4.954  3.670 -5.316 -5.000 -0.447 -4.020 -4.777  0.455 -5.690 -1.946 -1.580 -4.856 -3.151 -3.676 
    ML  2427  2425 6  2430     6  -6.250  -6.596  -1.310  -1.005  -6.446  -3.975  0.660 -0.612 -0.293 -0.076 
    MR  2428  2425 6  2430     6  -6.988  -5.717  -1.625  -5.695  -0.829  -3.908  0.660 -0.612 -0.293 -0.076 
     D  2429  2425 6  2430     6  -9.049  -7.747  -3.544  -4.226  -4.244  -0.319 
    IL  2430  2430 5  2430     6  -2.579  -2.842  -0.760  -4.497  -5.274  -4.934  0.000  0.000  0.000  0.000 
    IR  2431  2431 6  2431     5  -2.408  -0.496  -5.920  -4.087  -5.193          0.000  0.000  0.000  0.000 
				[ MATP  593 ]
    MP  2432  2431 6  2436     6 -10.648 -10.587  -0.007  -9.364  -9.643 -10.038 -9.401 -4.877 -9.803 -1.698 -9.107 -5.151 -3.053 -8.239 -6.026  3.916 -5.509 -2.568 -2.948 -5.234 -4.919 -7.073 
    ML  2433  2431 6  2436     6  -6.250  -6.596  -1.310  -1.005  -6.446  -3.975  0.660 -0.612 -0.293 -0.076 
    MR  2434  2431 6  2436     6  -6.988  -5.717  -1.625  -5.695  -0.829  -3.908  0.660 -0.612 -0.293 -0.076 
     D  2435  2431 6  2436     6  -9.049  -7.747  -3.544  -4.226  -4.244  -0.319 
    IL  2436  2436 5  2436     6  -2.579  -2.842  -0.760  -4.497  -5.274  -4.934  0.000  0.000  0.000  0.000 
    IR  2437  2437 6  2437     5  -2.408  -0.496  -5.920  -4.087  -5.193          0.000  0.000  0.000  0.000 
				[ MATP  594 ]
    MP  2438  2437 6  2442     4  -9.533  -9.740  -0.009  -8.155                 -9.261 -4.659 -9.884 -1.274 -9.011 -4.888 -2.909 -8.336 -5.813  3.900 -5.288 -2.389 -2.839 -4.989 -4.930 -7.034 
    ML  2439  2437 6  2442     4  -3.758  -3.940  -0.507  -2.670                  0.660 -0.612 -0.293 -0.076 
    MR  2440  2437 6  2442     4  -4.809  -3.838  -1.706  -0.766                  0.660 -0.612 -0.293 -0.076 
     D  2441  2437 6  2442     4  -4.568  -4.250  -2.265  -0.520                 
    IL  2442  2442 5  2442     4  -1.686  -2.369  -1.117  -4.855                  0.000  0.000  0.000  0.000 
    IR  2443  2443 6  2443     3  -1.442  -0.798  -4.142                          0.000  0.000  0.000  0.000 
				[ MATL  595 ]
    ML  2444  2443 6  2446     3 -10.461  -0.004  -9.115                          1.962 -5.079 -4.896 -4.643 
     D  2445  2443 6  2446     3  -6.174  -1.687  -0.566                         
    IL  2446  2446 3  2446     3  -1.442  -0.798  -4.142                          0.000  0.000  0.000  0.000 
				[ MATL  596 ]
    ML  2447  2446 3  2449     3 -10.461  -0.004  -9.115                         -4.247 -3.949 -4.956  1.945 
     D  2448  2446 3  2449     3  -6.174  -1.687  -0.566                         
    IL  2449  2449 3  2449     3  -1.442  -0.798  -4.142                          0.000  0.000  0.000  0.000 
				[ MATL  597 ]
    ML  2450  2449 3  2452     3 -10.461  -0.004  -9.115                         -4.247 -3.949 -4.956  1.945 
     D  2451  2449 3  2452     3  -6.174  -1.687  -0.566                         
    IL  2452  2452 3  2452     3  -1.442  -0.798  -4.142                          0.000  0.000  0.000  0.000 
				[ MATL  598 ]
    ML  2453  2452 3  2455     3 -10.461  -0.004  -9.115                          1.968 -5.446 -5.066 -4.851 
     D  2454  2452 3  2455     3  -6.174  -1.687  -0.566                         
    IL  2455  2455 3  2455     3  -1.442  -0.798  -4.142                          0.000  0.000  0.000  0.000 
				[ MATL  599 ]
    ML  2456  2455 3  2458     3 -10.461  -0.004  -9.115                         -3.677 -5.118  1.943 -4.417 
     D  2457  2455 3  2458     3  -6.174  -1.687  -0.566                         
    IL  2458  2458 3  2458     3  -1.442  -0.798  -4.142                          0.000  0.000  0.000  0.000 
				[ MATL  600 ]
    ML  2459  2458 3  2461     3 -10.461  -0.004  -9.115                          1.968 -5.446 -5.066 -4.851 
     D  2460  2458 3  2461     3  -6.174  -1.687  -0.566                         
    IL  2461  2461 3  2461     3  -1.442  -0.798  -4.142                          0.000  0.000  0.000  0.000 
				[ MATL  601 ]
    ML  2462  2461 3  2464     3 -10.461  -0.004  -9.115                         -4.102 -3.779 -4.474  1.935 
     D  2463  2461 3  2464     3  -6.174  -1.687  -0.566                         
    IL  2464  2464 3  2464     3  -1.442  -0.798  -4.142                          0.000  0.000  0.000  0.000 
				[ MATL  602 ]
    ML  2465  2464 3  2467     3 -10.461  -0.004  -9.115                          1.968 -5.446 -5.066 -4.851 
     D  2466  2464 3  2467     3  -6.174  -1.687  -0.566                         
    IL  2467  2467 3  2467     3  -1.442  -0.798  -4.142                          0.000  0.000  0.000  0.000 
				[ MATL  603 ]
    ML  2468  2467 3  2470     2       *   0.000                                 -4.343  1.949 -5.266 -3.955 
     D  2469  2467 3  2470     2       *   0.000                                 
    IL  2470  2470 3  2470     2  -1.823  -0.479                                  0.000  0.000  0.000  0.000 
				[ END   604 ]
     E  2471  2470 3    -1     0                                                 
				[ BEGR  605 ]
     S  2472  2343 1  2473     3 -10.461  -0.004  -9.115                         
    IL  2473  2473 2  2473     3  -1.442  -0.798  -4.142                          0.000  0.000  0.000  0.000 
				[ MATL  606 ]
    ML  2474  2473 2  2476     3 -10.461  -0.004  -9.115                         -2.300  1.704 -3.835 -1.091 
     D  2475  2473 2  2476     3  -6.174  -1.687  -0.566                         
    IL  2476  2476 3  2476     3  -1.442  -0.798  -4.142                          0.000  0.000  0.000  0.000 
				[ MATL  607 ]
    ML  2477  2476 3  2479     3 -10.461  -0.004  -9.115                         -2.861 -1.202  1.732 -3.236 
     D  2478  2476 3  2479     3  -6.174  -1.687  -0.566                         
    IL  2479  2479 3  2479     3  -1.442  -0.798  -4.142                          0.000  0.000  0.000  0.000 
				[ MATL  608 ]
    ML  2480  2479 3  2482     3 -10.461  -0.004  -9.115                         -4.247 -3.949 -4.956  1.945 
     D  2481  2479 3  2482     3  -6.174  -1.687  -0.566                         
    IL  2482  2482 3  2482     3  -1.442  -0.798  -4.142                          0.000  0.000  0.000  0.000 
				[ MATL  609 ]
    ML  2483  2482 3  2485     3 -10.461  -0.004  -9.115                          1.963 -5.096 -4.903 -4.651 
     D  2484  2482 3  2485     3  -6.174  -1.687  -0.566                         
    IL  2485  2485 3  2485     3  -1.442  -0.798  -4.142                          0.000  0.000  0.000  0.000 
				[ MATL  610 ]
    ML  2486  2485 3  2488     3 -10.461  -0.004  -9.115                          1.968 -5.446 -5.066 -4.851 
     D  2487  2485 3  2488     3  -6.174  -1.687  -0.566                         
    IL  2488  2488 3  2488     3  -1.442  -0.798  -4.142                          0.000  0.000  0.000  0.000 
				[ MATL  611 ]
    ML  2489  2488 3  2491     3 -10.461  -0.004  -9.115                          1.968 -5.446 -5.066 -4.851 
     D  2490  2488 3  2491     3  -6.174  -1.687  -0.566                         
    IL  2491  2491 3  2491     3  -1.442  -0.798  -4.142                          0.000  0.000  0.000  0.000 
				[ MATL  612 ]
    ML  2492  2491 3  2494     3 -10.461  -0.004  -9.115                         -4.343  1.949 -5.266 -3.955 
     D  2493  2491 3  2494     3  -6.174  -1.687  -0.566                         
    IL  2494  2494 3  2494     3  -1.442  -0.798  -4.142                          0.000  0.000  0.000  0.000 
				[ MATL  613 ]
    ML  2495  2494 3  2497     3 -10.461  -0.004  -9.115                         -2.883 -3.915  1.879 -3.068 
     D  2496  2494 3  2497     3  -6.174  -1.687  -0.566                         
    IL  2497  2497 3  2497     3  -1.442  -0.798  -4.142                          0.000  0.000  0.000  0.000 
				[ MATL  614 ]
    ML  2498  2497 3  2500     3 -10.461  -0.004  -9.115                          1.794 -2.995 -2.559 -2.074 
     D  2499  2497 3  2500     3  -6.174  -1.687  -0.566                         
    IL  2500  2500 3  2500     3  -1.442  -0.798  -4.142                          0.000  0.000  0.000  0.000 
				[ MATL  615 ]
    ML  2501  2500 3  2503     5  -9.431  -0.008  -9.246  -9.458 -10.350         -4.247 -3.949 -4.956  1.945 
     D  2502  2500 3  2503     5  -4.959  -0.803  -4.221  -2.596  -2.508         
    IL  2503  2503 3  2503     5  -2.408  -0.496  -4.087  -5.920  -5.193          0.000  0.000  0.000  0.000 
				[ MATP  616 ]
    MP  2504  2503 3  2508     6 -10.648 -10.587  -0.007  -9.364  -9.643 -10.038 -9.201 -4.577 -9.915 -1.291 -8.966 -4.790 -2.503 -8.378 -5.732  3.894 -5.204 -2.320 -2.793 -4.897 -4.931 -7.017 
    ML  2505  2503 3  2508     6  -6.250  -6.596  -1.310  -1.005  -6.446  -3.975  0.660 -0.612 -0.293 -0.076 
    MR  2506  2503 3  2508     6  -6.988  -5.717  -1.625  -5.695  -0.829  -3.908  0.660 -0.612 -0.293 -0.076 
     D  2507  2503 3  2508     6  -9.049  -7.747  -3.544  -4.226  -4.244  -0.319 
    IL  2508  2508 5  2508     6  -2.579  -2.842  -0.760  -4.497  -5.274  -4.934  0.000  0.000  0.000  0.000 
    IR  2509  2509 6  2509     5  -2.408  -0.496  -5.920  -4.087  -5.193          0.000  0.000  0.000  0.000 
				[ MATP  617 ]
    MP  2510  2509 6  2514     6 -10.648 -10.587  -0.007  -9.364  -9.643 -10.038 -5.514 -4.586 -6.279  2.554 -5.896 -6.329  0.568 -5.777 -5.699  2.003 -5.424 -1.891  1.972 -5.697 -2.196 -4.615 
    ML  2511  2509 6  2514     6  -6.250  -6.596  -1.310  -1.005  -6.446  -3.975  0.660 -0.612 -0.293 -0.076 
    MR  2512  2509 6  2514     6  -6.988  -5.717  -1.625  -5.695  -0.829  -3.908  0.660 -0.612 -0.293 -0.076 
     D  2513  2509 6  2514     6  -9.049  -7.747  -3.544  -4.226  -4.244  -0.319 
    IL  2514  2514 5  2514     6  -2.579  -2.842  -0.760  -4.497  -5.274  -4.934  0.000  0.000  0.000  0.000 
    IR  2515  2515 6  2515     5  -2.408  -0.496  -5.920  -4.087  -5.193          0.000  0.000  0.000  0.000 
				[ MATP  618 ]
    MP  2516  2515 6  2520     6 -10.648 -10.587  -0.007  -9.364  -9.643 -10.038 -5.431 -4.467 -6.226  2.123 -5.972 -6.228  1.855 -5.716 -5.594  2.441 -5.286 -1.792  0.887 -5.596 -2.186 -4.547 
    ML  2517  2515 6  2520     6  -6.250  -6.596  -1.310  -1.005  -6.446  -3.975  0.660 -0.612 -0.293 -0.076 
    MR  2518  2515 6  2520     6  -6.988  -5.717  -1.625  -5.695  -0.829  -3.908  0.660 -0.612 -0.293 -0.076 
     D  2519  2515 6  2520     6  -9.049  -7.747  -3.544  -4.226  -4.244  -0.319 
    IL  2520  2520 5  2520     6  -2.579  -2.842  -0.760  -4.497  -5.274  -4.934  0.000  0.000  0.000  0.000 
    IR  2521  2521 6  2521     5  -2.408  -0.496  -5.920  -4.087  -5.193          0.000  0.000  0.000  0.000 
				[ MATP  619 ]
    MP  2522  2521 6  2526     6 -10.648 -10.587  -0.007  -9.364  -9.643 -10.038 -5.462 -5.519 -5.589  1.374 -4.116 -6.209  2.009 -5.507 -5.935  0.536 -5.880 -2.304  2.834 -5.472 -1.598 -4.139 
    ML  2523  2521 6  2526     6  -6.250  -6.596  -1.310  -1.005  -6.446  -3.975  0.660 -0.612 -0.293 -0.076 
    MR  2524  2521 6  2526     6  -6.988  -5.717  -1.625  -5.695  -0.829  -3.908  0.660 -0.612 -0.293 -0.076 
     D  2525  2521 6  2526     6  -9.049  -7.747  -3.544  -4.226  -4.244  -0.319 
    IL  2526  2526 5  2526     6  -2.579  -2.842  -0.760  -4.497  -5.274  -4.934  0.000  0.000  0.000  0.000 
    IR  2527  2527 6  2527     5  -2.408  -0.496  -5.920  -4.087  -5.193          0.000  0.000  0.000  0.000 
				[ MATP  620 ]
    MP  2528  2527 6  2532     6 -10.648 -10.587  -0.007  -9.364  -9.643 -10.038 -6.185 -5.076 -6.872  3.300 -7.346 -7.002 -2.400 -5.993 -6.271  2.432 -6.290 -2.778 -2.297 -6.409 -3.765 -5.321 
    ML  2529  2527 6  2532     6  -6.250  -6.596  -1.310  -1.005  -6.446  -3.975  0.660 -0.612 -0.293 -0.076 
    MR  2530  2527 6  2532     6  -6.988  -5.717  -1.625  -5.695  -0.829  -3.908  0.660 -0.612 -0.293 -0.076 
     D  2531  2527 6  2532     6  -9.049  -7.747  -3.544  -4.226  -4.244  -0.319 
    IL  2532  2532 5  2532     6  -2.579  -2.842  -0.760  -4.497  -5.274  -4.934  0.000  0.000  0.000  0.000 
    IR  2533  2533 6  2533     5  -2.408  -0.496  -5.920  -4.087  -5.193          0.000  0.000  0.000  0.000 
				[ MATP  621 ]
    MP  2534  2533 6  2538     4  -9.533  -9.740  -0.009  -8.155                 -6.729 -6.982 -4.761 -2.435 -4.488 -5.365  3.757 -5.501 -8.832 -2.359 -4.787 -4.305  0.654 -7.510 -1.897 -5.686 
    ML  2535  2533 6  2538     4  -3.758  -3.940  -0.507  -2.670                  0.660 -0.612 -0.293 -0.076 
    MR  2536  2533 6  2538     4  -4.809  -3.838  -1.706  -0.766                  0.660 -0.612 -0.293 -0.076 
     D  2537  2533 6  2538     4  -4.568  -4.250  -2.265  -0.520                 
    IL  2538  2538 5  2538     4  -1.686  -2.369  -1.117  -4.855                  0.000  0.000  0.000  0.000 
    IR  2539  2539 6  2539     3  -1.442  -0.798  -4.142                          0.000  0.000  0.000  0.000 
				[ MATL  622 ]
    ML  2540  2539 6  2542     3  -9.134  -0.005  -9.115                         -3.901 -2.616 -4.658  1.899 
     D  2541  2539 6  2542     3  -6.174  -1.687  -0.566                         
    IL  2542  2542 3  2542     3  -1.462  -0.783  -4.162                          0.000  0.000  0.000  0.000 
				[ MATL  623 ]
    ML  2543  2542 3  2545     3 -10.772  -0.003  -9.089                          1.645 -2.216 -1.982 -1.310 
     D  2544  2542 3  2545     3  -5.620  -0.734  -1.403                         
    IL  2545  2545 3  2545     3  -1.925  -0.554  -4.164                          0.000  0.000  0.000  0.000 
				[ MATR  624 ]
    MR  2546  2545 3  2548     3 -10.772  -0.003  -9.089                          1.968 -5.446 -5.066 -4.851 
     D  2547  2545 3  2548     3  -6.390  -1.568  -0.620                         
    IR  2548  2548 3  2548     3  -1.925  -0.554  -4.164                          0.000  0.000  0.000  0.000 
				[ MATR  625 ]
    MR  2549  2548 3  2551     3 -10.772  -0.003  -9.089                          1.968 -5.446 -5.066 -4.851 
     D  2550  2548 3  2551     3  -6.390  -1.568  -0.620                         
    IR  2551  2551 3  2551     3  -1.925  -0.554  -4.164                          0.000  0.000  0.000  0.000 
				[ MATR  626 ]
    MR  2552  2551 3  2554     3 -10.772  -0.003  -9.089                         -3.858 -3.622 -2.234  1.863 
     D  2553  2551 3  2554     3  -6.390  -1.568  -0.620                         
    IR  2554  2554 3  2554     3  -1.925  -0.554  -4.164                          0.000  0.000  0.000  0.000 
				[ MATR  627 ]
    MR  2555  2554 3  2557     3 -10.772  -0.003  -9.089                         -0.424 -2.332 -3.059  1.554 
     D  2556  2554 3  2557     3  -6.390  -1.568  -0.620                         
    IR  2557  2557 3  2557     3  -1.925  -0.554  -4.164                          0.000  0.000  0.000  0.000 
				[ MATR  628 ]
    MR  2558  2557 3  2560     2 -11.074  -0.001                                  0.867 -2.880  0.837 -1.977 
     D  2559  2557 3  2560     2  -4.432  -0.068                                 
    IR  2560  2560 3  2560     2  -1.823  -0.479                                  0.000  0.000  0.000  0.000 
				[ BIF   629 ]
     B  2561  2560 3  2562  2624                                                 
				[ BEGL  630 ]
     S  2562  2561 1  2563     4  -0.013  -8.652  -8.059  -8.699                 
				[ MATP  631 ]
    MP  2563  2562 1  2567     6 -10.648 -10.587  -0.007  -9.364  -9.643 -10.038 -7.890 -4.380 -8.809  0.045 -8.536 -4.678 -2.507 -7.797 -5.534  3.760 -5.024 -0.461 -1.855 -4.757 -4.539 -6.461 
    ML  2564  2562 1  2567     6  -6.250  -6.596  -1.310  -1.005  -6.446  -3.975  0.660 -0.612 -0.293 -0.076 
    MR  2565  2562 1  2567     6  -6.988  -5.717  -1.625  -5.695  -0.829  -3.908  0.660 -0.612 -0.293 -0.076 
     D  2566  2562 1  2567     6  -9.049  -7.747  -3.544  -4.226  -4.244  -0.319 
    IL  2567  2567 5  2567     6  -2.579  -2.842  -0.760  -4.497  -5.274  -4.934  0.000  0.000  0.000  0.000 
    IR  2568  2568 6  2568     5  -2.408  -0.496  -5.920  -4.087  -5.193          0.000  0.000  0.000  0.000 
				[ MATP  632 ]
    MP  2569  2568 6  2573     6 -10.648 -10.587  -0.013  -9.364  -7.533 -10.038 -5.010 -4.066 -5.843  1.483 -5.831 -5.801  1.421 -5.386 -5.161  2.753 -4.860 -0.591  1.375 -5.157 -2.197 -4.223 
    ML  2570  2568 6  2573     6  -6.250  -6.596  -1.310  -1.005  -6.446  -3.975  0.660 -0.612 -0.293 -0.076 
    MR  2571  2568 6  2573     6  -6.988  -5.717  -1.625  -5.695  -0.829  -3.908  0.660 -0.612 -0.293 -0.076 
     D  2572  2568 6  2573     6  -9.049  -7.747  -3.544  -4.226  -4.244  -0.319 
    IL  2573  2573 5  2573     6  -2.579  -2.842  -0.760  -4.497  -5.274  -4.934  0.000  0.000  0.000  0.000 
    IR  2574  2574 6  2574     5  -2.408  -0.496  -5.920  -4.087  -5.193          0.000  0.000  0.000  0.000 
				[ MATP  633 ]
    MP  2575  2574 6  2579     6 -10.642 -10.581  -0.007  -9.358  -9.637 -10.032 -5.669 -6.102 -6.144  0.560 -4.709 -6.998  1.687 -6.110 -6.214 -0.378 -6.660 -2.837  1.602 -6.076  2.806 -2.165 
    ML  2576  2574 6  2579     6  -6.250  -6.596  -1.310  -1.005  -6.446  -3.975  0.660 -0.612 -0.293 -0.076 
    MR  2577  2574 6  2579     6  -7.176  -5.905  -1.297  -5.883  -1.017  -4.097  0.501 -0.620 -0.401  0.235 
     D  2578  2574 6  2579     6  -9.049  -7.747  -3.544  -4.226  -4.244  -0.319 
    IL  2579  2579 5  2579     6  -2.579  -2.842  -0.760  -4.497  -5.274  -4.934  0.000  0.000  0.000  0.000 
    IR  2580  2580 6  2580     5  -2.408  -0.496  -5.920  -4.087  -5.193          0.000  0.000  0.000  0.000 
				[ MATP  634 ]
    MP  2581  2580 6  2585     6 -10.648 -10.587  -0.007  -9.364  -9.643 -10.038 -5.849 -5.804 -6.460 -0.298 -5.621 -7.209 -1.035 -6.293 -6.086  0.639 -1.590  3.610 -2.006 -6.129 -2.222 -5.371 
    ML  2582  2580 6  2585     6  -6.250  -6.596  -1.310  -1.005  -6.446  -3.975  0.660 -0.612 -0.293 -0.076 
    MR  2583  2580 6  2585     6  -6.988  -5.717  -1.625  -5.695  -0.829  -3.908  0.660 -0.612 -0.293 -0.076 
     D  2584  2580 6  2585     6  -9.049  -7.747  -3.544  -4.226  -4.244  -0.319 
    IL  2585  2585 5  2585     6  -2.579  -2.842  -0.760  -4.497  -5.274  -4.934  0.000  0.000  0.000  0.000 
    IR  2586  2586 6  2586     5  -2.408  -0.496  -5.920  -4.087  -5.193          0.000  0.000  0.000  0.000 
				[ MATP  635 ]
    MP  2587  2586 6  2591     6 -10.648 -10.587  -0.007  -9.364  -9.643 -10.038 -4.580 -5.510 -5.332 -0.650 -4.158 -6.327 -1.478 -3.841 -5.084  0.436 -5.891 -3.591 -1.175 -5.119  3.667 -3.077 
    ML  2588  2586 6  2591     6  -6.250  -6.596  -1.310  -1.005  -6.446  -3.975  0.660 -0.612 -0.293 -0.076 
    MR  2589  2586 6  2591     6  -6.988  -5.717  -1.625  -5.695  -0.829  -3.908  0.660 -0.612 -0.293 -0.076 
     D  2590  2586 6  2591     6  -9.049  -7.747  -3.544  -4.226  -4.244  -0.319 
    IL  2591  2591 5  2591     6  -2.579  -2.842  -0.760  -4.497  -5.274  -4.934  0.000  0.000  0.000  0.000 
    IR  2592  2592 6  2592     5  -2.408  -0.496  -5.920  -4.087  -5.193          0.000  0.000  0.000  0.000 
				[ MATP  636 ]
    MP  2593  2592 6  2597     6 -10.648 -10.587  -0.007  -9.364  -9.643 -10.038 -4.506 -4.672 -4.657  0.764 -3.266 -5.230  1.769 -4.669 -4.957  1.110 -4.917 -0.944  2.639 -4.475  0.542 -2.952 
    ML  2594  2592 6  2597     6  -6.250  -6.596  -1.310  -1.005  -6.446  -3.975  0.660 -0.612 -0.293 -0.076 
    MR  2595  2592 6  2597     6  -6.988  -5.717  -1.625  -5.695  -0.829  -3.908  0.660 -0.612 -0.293 -0.076 
     D  2596  2592 6  2597     6  -9.049  -7.747  -3.544  -4.226  -4.244  -0.319 
    IL  2597  2597 5  2597     6  -2.579  -2.842  -0.760  -4.497  -5.274  -4.934  0.000  0.000  0.000  0.000 
    IR  2598  2598 6  2598     5  -2.408  -0.496  -5.920  -4.087  -5.193          0.000  0.000  0.000  0.000 
				[ MATP  637 ]
    MP  2599  2598 6  2603     6 -10.648 -10.587  -0.007  -9.364  -9.643 -10.038 -4.771 -3.749 -5.716  1.342 -6.427 -5.512  0.015 -5.221 -4.873  3.084 -4.557  0.596 -0.108 -4.896  0.237 -4.096 
    ML  2600  2598 6  2603     6  -6.250  -6.596  -1.310  -1.005  -6.446  -3.975  0.660 -0.612 -0.293 -0.076 
    MR  2601  2598 6  2603     6  -6.988  -5.717  -1.625  -5.695  -0.829  -3.908  0.660 -0.612 -0.293 -0.076 
     D  2602  2598 6  2603     6  -9.049  -7.747  -3.544  -4.226  -4.244  -0.319 
    IL  2603  2603 5  2603     6  -2.579  -2.842  -0.760  -4.497  -5.274  -4.934  0.000  0.000  0.000  0.000 
    IR  2604  2604 6  2604     5  -2.408  -0.496  -5.920  -4.087  -5.193          0.000  0.000  0.000  0.000 
				[ MATP  638 ]
    MP  2605  2604 6  2609     6 -10.648 -10.587  -0.020  -9.364  -9.643  -6.680 -3.796 -2.967 -4.314  0.250 -3.709 -4.744  0.548 -4.304 -4.118  0.714 -2.248  3.277 -0.581 -3.968 -0.948 -3.569 
    ML  2606  2604 6  2609     6  -6.250  -6.596  -1.310  -1.005  -6.446  -3.975  0.660 -0.612 -0.293 -0.076 
    MR  2607  2604 6  2609     6  -6.988  -5.717  -1.625  -5.695  -0.829  -3.908  0.660 -0.612 -0.293 -0.076 
     D  2608  2604 6  2609     6  -9.049  -7.747  -3.544  -4.226  -4.244  -0.319 
    IL  2609  2609 5  2609     6  -2.579  -2.842  -0.760  -4.497  -5.274  -4.934  0.000  0.000  0.000  0.000 
    IR  2610  2610 6  2610     5  -2.408  -0.496  -5.920  -4.087  -5.193          0.000  0.000  0.000  0.000 
				[ MATP  639 ]
    MP  2611  2610 6  2615     6 -10.635 -10.574  -0.013  -9.351  -9.631  -7.721 -4.806 -3.817 -5.718  1.561 -6.217 -5.600  0.747 -5.233 -4.933  2.638 -4.624  1.257  0.637 -4.960 -0.230 -4.107 
    ML  2612  2610 6  2615     6  -6.250  -6.596  -1.310  -1.005  -6.446  -3.975  0.660 -0.612 -0.293 -0.076 
    MR  2613  2610 6  2615     6  -6.988  -5.717  -1.625  -5.695  -0.829  -3.908  0.660 -0.612 -0.293 -0.076 
     D  2614  2610 6  2615     6  -9.568  -8.267  -4.064  -4.746  -4.763  -0.215 
    IL  2615  2615 5  2615     6  -2.579  -2.842  -0.760  -4.497  -5.274  -4.934  0.000  0.000  0.000  0.000 
    IR  2616  2616 6  2616     5  -2.408  -0.496  -5.920  -4.087  -5.193          0.000  0.000  0.000  0.000 
				[ MATP  640 ]
    MP  2617  2616 6  2621     3  -0.036       *  -5.354                         -3.620 -3.499 -4.929  1.677 -5.062 -4.944  0.914 -3.390 -1.738  2.727 -3.661 -0.103  0.769 -4.322 -0.601 -2.213 
    ML  2618  2616 6  2621     3  -1.000       *  -1.000                          0.660 -0.612 -0.293 -0.076 
    MR  2619  2616 6  2621     3  -1.000       *  -1.000                          0.660 -0.612 -0.293 -0.076 
     D  2620  2616 6  2621     3  -0.806       *  -1.225                         
    IL  2621  2621 5  2621     3  -0.177       *  -3.114                          0.000  0.000  0.000  0.000 
    IR  2622  2622 6  2622     2  -1.823  -0.479                                  0.000  0.000  0.000  0.000 
				[ END   641 ]
     E  2623  2622 6    -1     0                                                 
				[ BEGR  642 ]
     S  2624  2561 1  2625     3 -10.461  -0.004  -9.115                         
    IL  2625  2625 2  2625     3  -1.442  -0.798  -4.142                          0.000  0.000  0.000  0.000 
				[ MATL  643 ]
    ML  2626  2625 2  2628     3 -10.461  -0.004  -9.115                         -1.821 -2.566  1.771 -2.882 
     D  2627  2625 2  2628     3  -6.174  -1.687  -0.566                         
    IL  2628  2628 3  2628     3  -1.442  -0.798  -4.142                          0.000  0.000  0.000  0.000 
				[ MATL  644 ]
    ML  2629  2628 3  2631     3 -10.461  -0.004  -9.115                          0.175  0.668 -1.213 -0.234 
     D  2630  2628 3  2631     3  -6.174  -1.687  -0.566                         
    IL  2631  2631 3  2631     3  -1.442  -0.798  -4.142                          0.000  0.000  0.000  0.000 
				[ MATL  645 ]
    ML  2632  2631 3  2634     5  -9.431  -0.008  -9.246  -9.458 -10.350          1.950 -4.422 -4.619 -4.337 
     D  2633  2631 3  2634     5  -4.959  -0.803  -4.221  -2.596  -2.508         
    IL  2634  2634 3  2634     5  -2.408  -0.496  -4.087  -5.920  -5.193          0.000  0.000  0.000  0.000 
				[ MATP  646 ]
    MP  2635  2634 3  2639     6 -10.648 -10.587  -0.007  -9.364  -9.643 -10.038 -9.045 -4.419 -9.945 -1.285 -8.892 -4.281 -1.619 -8.449 -5.576  3.850 -5.045 -1.149 -2.707 -4.725 -4.939 -6.968 
    ML  2636  2634 3  2639     6  -6.250  -6.596  -1.310  -1.005  -6.446  -3.975  0.660 -0.612 -0.293 -0.076 
    MR  2637  2634 3  2639     6  -6.988  -5.717  -1.625  -5.695  -0.829  -3.908  0.660 -0.612 -0.293 -0.076 
     D  2638  2634 3  2639     6  -9.049  -7.747  -3.544  -4.226  -4.244  -0.319 
    IL  2639  2639 5  2639     6  -2.579  -2.842  -0.760  -4.497  -5.274  -4.934  0.000  0.000  0.000  0.000 
    IR  2640  2640 6  2640     5  -2.408  -0.496  -5.920  -4.087  -5.193          0.000  0.000  0.000  0.000 
				[ MATP  647 ]
    MP  2641  2640 6  2645     4  -9.533  -9.740  -0.009  -8.155                 -6.615 -6.961 -4.582 -2.478 -4.331 -5.178  3.757 -5.355 -9.031 -1.506 -4.237 -4.464  0.291 -7.434 -1.204 -5.609 
    ML  2642  2640 6  2645     4  -3.758  -3.940  -0.507  -2.670                  0.660 -0.612 -0.293 -0.076 
    MR  2643  2640 6  2645     4  -4.809  -3.838  -1.706  -0.766                  0.660 -0.612 -0.293 -0.076 
     D  2644  2640 6  2645     4  -4.568  -4.250  -2.265  -0.520                 
    IL  2645  2645 5  2645     4  -1.686  -2.369  -1.117  -4.855                  0.000  0.000  0.000  0.000 
    IR  2646  2646 6  2646     3  -1.442  -0.798  -4.142                          0.000  0.000  0.000  0.000 
				[ MATL  648 ]
    ML  2647  2646 6  2649     3 -10.461  -0.004  -9.115                         -1.884 -2.335 -2.140  1.724 
     D  2648  2646 6  2649     3  -6.174  -1.687  -0.566                         
    IL  2649  2649 3  2649     3  -1.442  -0.798  -4.142                          0.000  0.000  0.000  0.000 
				[ MATL  649 ]
    ML  2650  2649 3  2652     3 -10.461  -0.004  -9.115                          1.959 -4.880 -4.812 -4.546 
     D  2651  2649 3  2652     3  -6.174  -1.687  -0.566                         
    IL  2652  2652 3  2652     3  -1.442  -0.798  -4.142                          0.000  0.000  0.000  0.000 
				[ MATL  650 ]
    ML  2653  2652 3  2655     3 -10.461  -0.004  -9.115                          1.968 -5.446 -5.066 -4.851 
     D  2654  2652 3  2655     3  -6.174  -1.687  -0.566                         
    IL  2655  2655 3  2655     3  -1.442  -0.798  -4.142                          0.000  0.000  0.000  0.000 
				[ MATL  651 ]
    ML  2656  2655 3  2658     2       *   0.000                                 -2.316  1.879 -4.949 -3.496 
     D  2657  2655 3  2658     2       *   0.000                                 
    IL  2658  2658 3  2658     2  -1.823  -0.479                                  0.000  0.000  0.000  0.000 
				[ END   652 ]
     E  2659  2658 3    -1     0                                                 
				[ BEGR  677 ]
     S  2660  1616 1  2661     3 -10.461  -0.004  -9.115                         
    IL  2661  2661 2  2661     3  -1.442  -0.798  -4.142                          0.000  0.000  0.000  0.000 
				[ MATL  678 ]
    ML  2662  2661 2  2664     3 -10.461  -0.004  -9.115                          1.968 -5.446 -5.066 -4.851 
     D  2663  2661 2  2664     3  -6.174  -1.687  -0.566                         
    IL  2664  2664 3  2664     3  -1.442  -0.798  -4.142                          0.000  0.000  0.000  0.000 
				[ MATL  679 ]
    ML  2665  2664 3  2667     3 -10.461  -0.004  -9.115                          1.968 -5.446 -5.066 -4.851 
     D  2666  2664 3  2667     3  -6.174  -1.687  -0.566                         
    IL  2667  2667 3  2667     3  -1.442  -0.798  -4.142                          0.000  0.000  0.000  0.000 
				[ MATL  680 ]
    ML  2668  2667 3  2670     3  -5.678  -0.031  -9.115                          1.966 -5.371 -4.928 -4.768 
     D  2669  2667 3  2670     3  -6.174  -1.687  -0.566                         
    IL  2670  2670 3  2670     3  -1.760  -0.601  -4.460                          0.000  0.000  0.000  0.000 
				[ MATL  681 ]
    ML  2671  2670 3  2673     3 -10.461  -0.004  -9.115                         -2.232 -4.197  1.700 -1.051 
     D  2672  2670 3  2673     3  -6.174  -1.687  -0.566                         
    IL  2673  2673 3  2673     3  -1.442  -0.798  -4.142                          0.000  0.000  0.000  0.000 
				[ MATL  682 ]
    ML  2674  2673 3  2676     3 -10.461  -0.004  -9.115                         -1.977 -4.445  1.857 -3.679 
     D  2675  2673 3  2676     3  -6.174  -1.687  -0.566                         
    IL  2676  2676 3  2676     3  -1.442  -0.798  -4.142                          0.000  0.000  0.000  0.000 
				[ MATL  683 ]
    ML  2677  2676 3  2679     3 -10.461  -0.004  -9.115                          1.968 -5.446 -5.066 -4.851 
     D  2678  2676 3  2679     3  -6.174  -1.687  -0.566                         
    IL  2679  2679 3  2679     3  -1.442  -0.798  -4.142                          0.000  0.000  0.000  0.000 
				[ MATL  684 ]
    ML  2680  2679 3  2682     3 -10.461  -0.004  -9.115                          1.968 -5.446 -5.066 -4.851 
     D  2681  2679 3  2682     3  -6.174  -1.687  -0.566                         
    IL  2682  2682 3  2682     3  -1.442  -0.798  -4.142                          0.000  0.000  0.000  0.000 
				[ MATL  685 ]
    ML  2683  2682 3  2685     2  -9.584  -0.002                                 -4.247 -3.949 -4.956  1.945 
     D  2684  2682 3  2685     2  -8.445  -0.004                                 
    IL  2685  2685 3  2685     2  -1.849  -0.469                                  0.000  0.000  0.000  0.000 
				[ BIF   686 ]
     B  2686  2685 3  2687  4097                                                 
				[ BEGL  687 ]
     S  2687  2686 1  2688     4  -0.013  -8.652  -8.059  -8.699                 
				[ MATP  688 ]
    MP  2688  2687 1  2692     6 -10.648 -10.587  -0.007  -9.364  -9.643 -10.038 -7.606 -6.954 -7.989 -0.608 -7.117 -9.512 -3.378 -7.345 -7.403 -3.480 -7.588 -4.025  3.906 -7.684 -4.312 -6.543 
    ML  2689  2687 1  2692     6  -6.250  -6.596  -1.310  -1.005  -6.446  -3.975  0.660 -0.612 -0.293 -0.076 
    MR  2690  2687 1  2692     6  -6.988  -5.717  -1.625  -5.695  -0.829  -3.908  0.660 -0.612 -0.293 -0.076 
     D  2691  2687 1  2692     6  -9.049  -7.747  -3.544  -4.226  -4.244  -0.319 
    IL  2692  2692 5  2692     6  -2.579  -2.842  -0.760  -4.497  -5.274  -4.934  0.000  0.000  0.000  0.000 
    IR  2693  2693 6  2693     5  -2.408  -0.496  -5.920  -4.087  -5.193          0.000  0.000  0.000  0.000 
				[ MATP  689 ]
    MP  2694  2693 6  2698     4  -9.348 -10.594  -0.014  -7.047                 -9.401 -4.877 -9.803 -1.698 -9.107 -5.151 -3.053 -8.239 -6.026  3.916 -5.509 -2.568 -2.948 -5.234 -4.919 -7.073 
    ML  2695  2693 6  2698     4  -2.408  -4.532  -1.293  -1.473                  0.660 -0.612 -0.293 -0.076 
    MR  2696  2693 6  2698     4  -4.102 -12.528  -0.390  -2.485                  0.660 -0.612 -0.293 -0.076 
     D  2697  2693 6  2698     4 -12.737 -14.007  -2.036  -0.404                 
    IL  2698  2698 5  2698     4  -2.817  -4.319  -0.613  -2.698                  0.000  0.000  0.000  0.000 
    IR  2699  2699 6  2699     3  -1.925  -0.554  -4.164                          0.000  0.000  0.000  0.000 
				[ MATR  690 ]
    MR  2700  2699 6  2702     5  -9.431  -0.008  -9.246  -9.458 -10.350          1.968 -5.446 -5.066 -4.851 
     D  2701  2699 6  2702     5  -5.352  -0.707  -2.978  -4.409  -2.404         
    IR  2702  2702 3  2702     5  -2.408  -0.496  -5.920  -4.087  -5.193          0.000  0.000  0.000  0.000 
				[ MATP  691 ]
    MP  2703  2702 3  2707     6 -10.648 -10.587  -0.007  -9.364  -9.643 -10.038 -6.733 -5.564 -7.228  3.923 -7.567 -7.554 -3.325 -6.148 -6.828 -1.417 -7.272 -3.454 -3.053 -7.048 -4.411 -5.750 
    ML  2704  2702 3  2707     6  -6.250  -6.596  -1.310  -1.005  -6.446  -3.975  0.660 -0.612 -0.293 -0.076 
    MR  2705  2702 3  2707     6  -6.988  -5.717  -1.625  -5.695  -0.829  -3.908  0.660 -0.612 -0.293 -0.076 
     D  2706  2702 3  2707     6  -9.049  -7.747  -3.544  -4.226  -4.244  -0.319 
    IL  2707  2707 5  2707     6  -2.579  -2.842  -0.760  -4.497  -5.274  -4.934  0.000  0.000  0.000  0.000 
    IR  2708  2708 6  2708     5  -2.408  -0.496  -5.920  -4.087  -5.193          0.000  0.000  0.000  0.000 
				[ MATP  692 ]
    MP  2709  2708 6  2713     6 -10.648 -10.587  -0.007  -9.364  -9.643 -10.038 -7.318 -7.085 -5.339 -2.771 -5.091 -5.970  3.900 -5.967 -8.679 -2.765 -5.311 -4.278 -1.331 -7.890 -2.437 -6.090 
    ML  2710  2708 6  2713     6  -6.250  -6.596  -1.310  -1.005  -6.446  -3.975  0.660 -0.612 -0.293 -0.076 
    MR  2711  2708 6  2713     6  -6.988  -5.717  -1.625  -5.695  -0.829  -3.908  0.660 -0.612 -0.293 -0.076 
     D  2712  2708 6  2713     6  -9.049  -7.747  -3.544  -4.226  -4.244  -0.319 
    IL  2713  2713 5  2713     6  -2.579  -2.842  -0.760  -4.497  -5.274  -4.934  0.000  0.000  0.000  0.000 
    IR  2714  2714 6  2714     5  -2.408  -0.496  -5.920  -4.087  -5.193          0.000  0.000  0.000  0.000 
				[ MATP  693 ]
    MP  2715  2714 6  2719     4  -9.533  -9.740  -0.009  -8.155                 -10.318 -7.272 -9.424 -3.456 -9.675 -14.115 -4.103 -7.819 -8.301 -3.715 -8.012  3.966 -3.654 -8.916 -4.857 -7.269 
    ML  2716  2714 6  2719     4  -3.758  -3.940  -0.507  -2.670                  0.660 -0.612 -0.293 -0.076 
    MR  2717  2714 6  2719     4  -4.809  -3.838  -1.706  -0.766                  0.660 -0.612 -0.293 -0.076 
     D  2718  2714 6  2719     4  -4.568  -4.250  -2.265  -0.520                 
    IL  2719  2719 5  2719     4  -1.686  -2.369  -1.117  -4.855                  0.000  0.000  0.000  0.000 
    IR  2720  2720 6  2720     3  -1.442  -0.798  -4.142                          0.000  0.000  0.000  0.000 
				[ MATL  694 ]
    ML  2721  2720 6  2723     5  -9.431  -0.008  -9.246  -9.458 -10.350         -3.677 -5.118  1.943 -4.417 
     D  2722  2720 6  2723     5  -4.959  -0.803  -4.221  -2.596  -2.508         
    IL  2723  2723 3  2723     5  -2.408  -0.496  -4.087  -5.920  -5.193          0.000  0.000  0.000  0.000 
				[ MATP  695 ]
    MP  2724  2723 3  2728     6 -10.648 -10.587  -0.007  -9.364  -9.643 -10.038 -10.318 -7.272 -9.424 -3.456 -9.675 -14.115 -4.103 -7.819 -8.301 -3.715 -8.012  3.966 -3.654 -8.916 -4.857 -7.269 
    ML  2725  2723 3  2728     6  -6.250  -6.596  -1.310  -1.005  -6.446  -3.975  0.660 -0.612 -0.293 -0.076 
    MR  2726  2723 3  2728     6  -6.988  -5.717  -1.625  -5.695  -0.829  -3.908  0.660 -0.612 -0.293 -0.076 
     D  2727  2723 3  2728     6  -9.049  -7.747  -3.544  -4.226  -4.244  -0.319 
    IL  2728  2728 5  2728     6  -2.579  -2.842  -0.760  -4.497  -5.274  -4.934  0.000  0.000  0.000  0.000 
    IR  2729  2729 6  2729     5  -2.408  -0.496  -5.920  -4.087  -5.193          0.000  0.000  0.000  0.000 
				[ MATP  696 ]
    MP  2730  2729 6  2734     6 -10.648 -10.587  -0.007  -9.364  -9.643 -10.038 -9.110 -4.451 -9.972 -0.963 -8.915 -4.643 -2.773 -8.450 -5.078  3.882 -5.077 -2.214 -2.731 -4.758 -4.949 -6.991 
    ML  2731  2729 6  2734     6  -6.250  -6.596  -1.310  -1.005  -6.446  -3.975  0.660 -0.612 -0.293 -0.076 
    MR  2732  2729 6  2734     6  -6.988  -5.717  -1.625  -5.695  -0.829  -3.908  0.660 -0.612 -0.293 -0.076 
     D  2733  2729 6  2734     6  -9.049  -7.747  -3.544  -4.226  -4.244  -0.319 
    IL  2734  2734 5  2734     6  -2.579  -2.842  -0.760  -4.497  -5.274  -4.934  0.000  0.000  0.000  0.000 
    IR  2735  2735 6  2735     5  -2.408  -0.496  -5.920  -4.087  -5.193          0.000  0.000  0.000  0.000 
				[ MATP  697 ]
    MP  2736  2735 6  2740     6 -10.648 -10.587  -0.007  -9.364  -9.643 -10.038 -5.956 -4.273 -6.875  1.643 -7.425 -5.242 -1.088 -6.264 -5.408  3.522 -5.008 -1.891 -1.662 -5.047 -3.342 -5.125 
    ML  2737  2735 6  2740     6  -6.250  -6.596  -1.310  -1.005  -6.446  -3.975  0.660 -0.612 -0.293 -0.076 
    MR  2738  2735 6  2740     6  -6.988  -5.717  -1.625  -5.695  -0.829  -3.908  0.660 -0.612 -0.293 -0.076 
     D  2739  2735 6  2740     6  -9.049  -7.747  -3.544  -4.226  -4.244  -0.319 
    IL  2740  2740 5  2740     6  -2.579  -2.842  -0.760  -4.497  -5.274  -4.934  0.000  0.000  0.000  0.000 
    IR  2741  2741 6  2741     5  -2.408  -0.496  -5.920  -4.087  -5.193          0.000  0.000  0.000  0.000 
				[ MATP  698 ]
    MP  2742  2741 6  2746     6 -10.648 -10.587  -0.007  -9.364  -9.643 -10.038 -6.674 -6.977 -4.652 -2.470 -4.396 -5.250  3.834 -5.413 -8.997 -2.389 -4.678 -4.408 -0.519 -7.482 -1.322 -5.648 
    ML  2743  2741 6  2746     6  -6.250  -6.596  -1.310  -1.005  -6.446  -3.975  0.660 -0.612 -0.293 -0.076 
    MR  2744  2741 6  2746     6  -6.988  -5.717  -1.625  -5.695  -0.829  -3.908  0.660 -0.612 -0.293 -0.076 
     D  2745  2741 6  2746     6  -9.049  -7.747  -3.544  -4.226  -4.244  -0.319 
    IL  2746  2746 5  2746     6  -2.579  -2.842  -0.760  -4.497  -5.274  -4.934  0.000  0.000  0.000  0.000 
    IR  2747  2747 6  2747     5  -2.408  -0.496  -5.920  -4.087  -5.193          0.000  0.000  0.000  0.000 
				[ MATP  699 ]
    MP  2748  2747 6  2752     6 -10.648 -10.587  -0.007  -9.364  -9.643 -10.038 -6.677 -6.977 -4.657 -2.469 -4.400 -5.255  3.835 -5.417 -8.990 -2.389 -4.683 -4.404 -0.446 -7.484 -1.500 -5.650 
    ML  2749  2747 6  2752     6  -6.250  -6.596  -1.310  -1.005  -6.446  -3.975  0.660 -0.612 -0.293 -0.076 
    MR  2750  2747 6  2752     6  -6.988  -5.717  -1.625  -5.695  -0.829  -3.908  0.660 -0.612 -0.293 -0.076 
     D  2751  2747 6  2752     6  -9.049  -7.747  -3.544  -4.226  -4.244  -0.319 
    IL  2752  2752 5  2752     6  -2.579  -2.842  -0.760  -4.497  -5.274  -4.934  0.000  0.000  0.000  0.000 
    IR  2753  2753 6  2753     5  -2.408  -0.496  -5.920  -4.087  -5.193          0.000  0.000  0.000  0.000 
				[ MATP  700 ]
    MP  2754  2753 6  2758     6 -10.648 -10.587  -0.007  -9.364  -9.643 -10.038 -6.870 -7.013 -4.864 -2.562 -4.608 -5.471  3.860 -5.589 -8.864 -2.504 -4.877 -4.352 -0.638 -7.612 -2.018 -5.788 
    ML  2755  2753 6  2758     6  -6.250  -6.596  -1.310  -1.005  -6.446  -3.975  0.660 -0.612 -0.293 -0.076 
    MR  2756  2753 6  2758     6  -6.988  -5.717  -1.625  -5.695  -0.829  -3.908  0.660 -0.612 -0.293 -0.076 
     D  2757  2753 6  2758     6  -9.049  -7.747  -3.544  -4.226  -4.244  -0.319 
    IL  2758  2758 5  2758     6  -2.579  -2.842  -0.760  -4.497  -5.274  -4.934  0.000  0.000  0.000  0.000 
    IR  2759  2759 6  2759     5  -2.408  -0.496  -5.920  -4.087  -5.193          0.000  0.000  0.000  0.000 
				[ MATP  701 ]
    MP  2760  2759 6  2764     4  -9.533  -9.740  -0.009  -8.155                 -9.188 -4.555 -9.928 -1.089 -8.963 -4.764 -2.838 -8.391 -5.710  3.889 -5.182 -2.206 -2.783 -4.873 -4.936 -7.013 
    ML  2761  2759 6  2764     4  -3.758  -3.940  -0.507  -2.670                  0.660 -0.612 -0.293 -0.076 
    MR  2762  2759 6  2764     4  -4.809  -3.838  -1.706  -0.766                  0.660 -0.612 -0.293 -0.076 
     D  2763  2759 6  2764     4  -4.568  -4.250  -2.265  -0.520                 
    IL  2764  2764 5  2764     4  -1.686  -2.369  -1.117  -4.855                  0.000  0.000  0.000  0.000 
    IR  2765  2765 6  2765     3  -1.442  -0.798  -4.142                          0.000  0.000  0.000  0.000 
				[ MATL  702 ]
    ML  2766  2765 6  2768     3  -8.946  -0.006  -9.089                         -4.343  1.949 -5.266 -3.955 
     D  2767  2765 6  2768     3  -5.620  -0.734  -1.403                         
    IL  2768  2768 3  2768     3  -1.962  -0.538  -4.200                          0.000  0.000  0.000  0.000 
				[ MATR  703 ]
    MR  2769  2768 3  2771     3 -10.772  -0.003  -9.089                         -3.799  1.801 -4.803 -1.291 
     D  2770  2768 3  2771     3  -6.390  -1.568  -0.620                         
    IR  2771  2771 3  2771     3  -1.925  -0.554  -4.164                          0.000  0.000  0.000  0.000 
				[ MATR  704 ]
    MR  2772  2771 3  2774     3 -10.772  -0.003  -9.089                         -4.343  1.949 -5.266 -3.955 
     D  2773  2771 3  2774     3  -6.390  -1.568  -0.620                         
    IR  2774  2774 3  2774     3  -1.925  -0.554  -4.164                          0.000  0.000  0.000  0.000 
				[ MATR  705 ]
    MR  2775  2774 3  2777     5  -9.431  -0.008  -9.246  -9.458 -10.350         -3.656 -3.715 -4.783  1.929 
     D  2776  2774 3  2777     5  -5.352  -0.707  -2.978  -4.409  -2.404         
    IR  2777  2777 3  2777     5  -2.408  -0.496  -5.920  -4.087  -5.193          0.000  0.000  0.000  0.000 
				[ MATP  706 ]
    MP  2778  2777 3  2782     6 -10.648 -10.587  -0.007  -9.364  -9.643 -10.038 -8.291 -6.567 -8.423  3.961 -8.720 -9.358 -3.838 -7.134 -7.720 -3.193 -7.764 -3.899 -3.457 -8.116 -4.716 -6.664 
    ML  2779  2777 3  2782     6  -6.250  -6.596  -1.310  -1.005  -6.446  -3.975  0.660 -0.612 -0.293 -0.076 
    MR  2780  2777 3  2782     6  -6.988  -5.717  -1.625  -5.695  -0.829  -3.908  0.660 -0.612 -0.293 -0.076 
     D  2781  2777 3  2782     6  -9.049  -7.747  -3.544  -4.226  -4.244  -0.319 
    IL  2782  2782 5  2782     6  -2.579  -2.842  -0.760  -4.497  -5.274  -4.934  0.000  0.000  0.000  0.000 
    IR  2783  2783 6  2783     5  -2.408  -0.496  -5.920  -4.087  -5.193          0.000  0.000  0.000  0.000 
				[ MATP  707 ]
    MP  2784  2783 6  2788     4  -9.533  -9.740  -0.009  -8.155                 -7.318 -7.085 -5.339 -2.771 -5.091 -5.970  3.900 -5.967 -8.679 -2.765 -5.311 -4.278 -1.331 -7.890 -2.437 -6.090 
    ML  2785  2783 6  2788     4  -3.758  -3.940  -0.507  -2.670                  0.660 -0.612 -0.293 -0.076 
    MR  2786  2783 6  2788     4  -4.809  -3.838  -1.706  -0.766                  0.660 -0.612 -0.293 -0.076 
     D  2787  2783 6  2788     4  -4.568  -4.250  -2.265  -0.520                 
    IL  2788  2788 5  2788     4  -1.686  -2.369  -1.117  -4.855                  0.000  0.000  0.000  0.000 
    IR  2789  2789 6  2789     3  -1.442  -0.798  -4.142                          0.000  0.000  0.000  0.000 
				[ MATL  708 ]
    ML  2790  2789 6  2792     3 -10.461  -0.004  -9.115                          1.968 -5.446 -5.066 -4.851 
     D  2791  2789 6  2792     3  -6.174  -1.687  -0.566                         
    IL  2792  2792 3  2792     3  -1.442  -0.798  -4.142                          0.000  0.000  0.000  0.000 
				[ MATL  709 ]
    ML  2793  2792 3  2795     3 -10.772  -0.003  -9.089                          1.968 -5.446 -5.066 -4.851 
     D  2794  2792 3  2795     3  -5.620  -0.734  -1.403                         
    IL  2795  2795 3  2795     3  -1.925  -0.554  -4.164                          0.000  0.000  0.000  0.000 
				[ MATR  710 ]
    MR  2796  2795 3  2798     3 -10.772  -0.003  -9.089                         -3.919  1.906 -4.942 -2.700 
     D  2797  2795 3  2798     3  -6.390  -1.568  -0.620                         
    IR  2798  2798 3  2798     3  -1.925  -0.554  -4.164                          0.000  0.000  0.000  0.000 
				[ MATR  711 ]
    MR  2799  2798 3  2801     3 -10.772  -0.003  -9.089                          1.836 -3.300 -2.311 -2.989 
     D  2800  2798 3  2801     3  -6.390  -1.568  -0.620                         
    IR  2801  2801 3  2801     3  -1.925  -0.554  -4.164                          0.000  0.000  0.000  0.000 
				[ MATR  712 ]
    MR  2802  2801 3  2804     3 -10.772  -0.003  -9.089                         -4.247 -3.949 -4.956  1.945 
     D  2803  2801 3  2804     3  -6.390  -1.568  -0.620                         
    IR  2804  2804 3  2804     3  -1.925  -0.554  -4.164                          0.000  0.000  0.000  0.000 
				[ MATR  713 ]
    MR  2805  2804 3  2807     3 -10.772  -0.003  -9.089                          1.968 -5.446 -5.066 -4.851 
     D  2806  2804 3  2807     3  -6.390  -1.568  -0.620                         
    IR  2807  2807 3  2807     3  -1.925  -0.554  -4.164                          0.000  0.000  0.000  0.000 
				[ MATR  714 ]
    MR  2808  2807 3  2810     3 -10.772  -0.003  -9.089                          1.968 -5.446 -5.066 -4.851 
     D  2809  2807 3  2810     3  -6.390  -1.568  -0.620                         
    IR  2810  2810 3  2810     3  -1.925  -0.554  -4.164                          0.000  0.000  0.000  0.000 
				[ MATR  715 ]
    MR  2811  2810 3  2813     2 -11.074  -0.001                                 -3.677 -5.118  1.943 -4.417 
     D  2812  2810 3  2813     2  -4.432  -0.068                                 
    IR  2813  2813 3  2813     2  -1.823  -0.479                                  0.000  0.000  0.000  0.000 
				[ BIF   716 ]
     B  2814  2813 3  2902  2815                                                 
				[ BEGR 1015 ]
     S  2815  2814 1  2816     3 -10.461  -0.004  -9.115                         
    IL  2816  2816 2  2816     3  -1.442  -0.798  -4.142                          0.000  0.000  0.000  0.000 
				[ MATL 1016 ]
    ML  2817  2816 2  2819     3 -10.461  -0.004  -9.115                         -4.247 -3.949 -4.956  1.945 
     D  2818  2816 2  2819     3  -6.174  -1.687  -0.566                         
    IL  2819  2819 3  2819     3  -1.442  -0.798  -4.142                          0.000  0.000  0.000  0.000 
				[ MATL 1017 ]
    ML  2820  2819 3  2822     3 -10.461  -0.004  -9.115                          1.968 -5.446 -5.066 -4.851 
     D  2821  2819 3  2822     3  -6.174  -1.687  -0.566                         
    IL  2822  2822 3  2822     3  -1.442  -0.798  -4.142                          0.000  0.000  0.000  0.000 
				[ MATL 1018 ]
    ML  2823  2822 3  2825     3 -10.461  -0.004  -9.115                         -3.677 -5.118  1.943 -4.417 
     D  2824  2822 3  2825     3  -6.174  -1.687  -0.566                         
    IL  2825  2825 3  2825     3  -1.442  -0.798  -4.142                          0.000  0.000  0.000  0.000 
				[ MATL 1019 ]
    ML  2826  2825 3  2828     3 -10.461  -0.004  -9.115                         -4.247 -3.949 -4.956  1.945 
     D  2827  2825 3  2828     3  -6.174  -1.687  -0.566                         
    IL  2828  2828 3  2828     3  -1.442  -0.798  -4.142                          0.000  0.000  0.000  0.000 
				[ MATL 1020 ]
    ML  2829  2828 3  2831     5  -9.431  -0.008  -9.246  -9.458 -10.350          1.968 -5.446 -5.066 -4.851 
     D  2830  2828 3  2831     5  -4.959  -0.803  -4.221  -2.596  -2.508         
    IL  2831  2831 3  2831     5  -2.408  -0.496  -4.087  -5.920  -5.193          0.000  0.000  0.000  0.000 
				[ MATP 1021 ]
    MP  2832  2831 3  2836     6 -10.648 -10.587  -0.007  -9.364  -9.643 -10.038 -8.291 -6.567 -8.423  3.961 -8.720 -9.358 -3.838 -7.134 -7.720 -3.193 -7.764 -3.899 -3.457 -8.116 -4.716 -6.664 
    ML  2833  2831 3  2836     6  -6.250  -6.596  -1.310  -1.005  -6.446  -3.975  0.660 -0.612 -0.293 -0.076 
    MR  2834  2831 3  2836     6  -6.988  -5.717  -1.625  -5.695  -0.829  -3.908  0.660 -0.612 -0.293 -0.076 
     D  2835  2831 3  2836     6  -9.049  -7.747  -3.544  -4.226  -4.244  -0.319 
    IL  2836  2836 5  2836     6  -2.579  -2.842  -0.760  -4.497  -5.274  -4.934  0.000  0.000  0.000  0.000 
    IR  2837  2837 6  2837     5  -2.408  -0.496  -5.920  -4.087  -5.193          0.000  0.000  0.000  0.000 
				[ MATP 1022 ]
    MP  2838  2837 6  2842     6 -10.648 -10.587  -0.007  -9.364  -9.643 -10.038 -8.782 -7.155 -8.762 -3.381 -8.259 -10.951 -1.221 -7.639 -7.928 -3.633 -7.852 -4.084 -3.390 -8.369  3.926 -6.979 
    ML  2839  2837 6  2842     6  -6.250  -6.596  -1.310  -1.005  -6.446  -3.975  0.660 -0.612 -0.293 -0.076 
    MR  2840  2837 6  2842     6  -6.988  -5.717  -1.625  -5.695  -0.829  -3.908  0.660 -0.612 -0.293 -0.076 
     D  2841  2837 6  2842     6  -9.049  -7.747  -3.544  -4.226  -4.244  -0.319 
    IL  2842  2842 5  2842     6  -2.579  -2.842  -0.760  -4.497  -5.274  -4.934  0.000  0.000  0.000  0.000 
    IR  2843  2843 6  2843     5  -2.408  -0.496  -5.920  -4.087  -5.193          0.000  0.000  0.000  0.000 
				[ MATP 1023 ]
    MP  2844  2843 6  2848     6 -10.648 -10.587  -0.007  -9.364  -9.643 -10.038 -6.740 -6.998 -4.715 -2.433 -4.452 -5.315  3.824 -5.465 -9.033 -1.113 -4.740 -4.338 -0.686 -7.542 -1.698 -5.681 
    ML  2845  2843 6  2848     6  -6.250  -6.596  -1.310  -1.005  -6.446  -3.975  0.660 -0.612 -0.293 -0.076 
    MR  2846  2843 6  2848     6  -6.988  -5.717  -1.625  -5.695  -0.829  -3.908  0.660 -0.612 -0.293 -0.076 
     D  2847  2843 6  2848     6  -9.049  -7.747  -3.544  -4.226  -4.244  -0.319 
    IL  2848  2848 5  2848     6  -2.579  -2.842  -0.760  -4.497  -5.274  -4.934  0.000  0.000  0.000  0.000 
    IR  2849  2849 6  2849     5  -2.408  -0.496  -5.920  -4.087  -5.193          0.000  0.000  0.000  0.000 
				[ MATP 1024 ]
    MP  2850  2849 6  2854     6 -10.648 -10.587  -0.007  -9.364  -9.643 -10.038 -9.164 -4.541 -9.920 -1.273 -8.939 -4.748 -2.106 -8.393 -5.696  3.887 -5.168 -2.289 -2.769 -4.857 -4.925 -7.005 
    ML  2851  2849 6  2854     6  -6.250  -6.596  -1.310  -1.005  -6.446  -3.975  0.660 -0.612 -0.293 -0.076 
    MR  2852  2849 6  2854     6  -6.988  -5.717  -1.625  -5.695  -0.829  -3.908  0.660 -0.612 -0.293 -0.076 
     D  2853  2849 6  2854     6  -9.049  -7.747  -3.544  -4.226  -4.244  -0.319 
    IL  2854  2854 5  2854     6  -2.579  -2.842  -0.760  -4.497  -5.274  -4.934  0.000  0.000  0.000  0.000 
    IR  2855  2855 6  2855     5  -2.408  -0.496  -5.920  -4.087  -5.193          0.000  0.000  0.000  0.000 
				[ MATP 1025 ]
    MP  2856  2855 6  2860     6 -10.648 -10.587  -0.007  -9.364  -9.643 -10.038 -6.867 -7.002 -5.059 -2.059 -4.680 -5.676  3.598 -5.723 -8.664 -1.094 -5.102 -3.862  1.417 -7.604 -1.927 -5.688 
    ML  2857  2855 6  2860     6  -6.250  -6.596  -1.310  -1.005  -6.446  -3.975  0.660 -0.612 -0.293 -0.076 
    MR  2858  2855 6  2860     6  -6.988  -5.717  -1.625  -5.695  -0.829  -3.908  0.660 -0.612 -0.293 -0.076 
     D  2859  2855 6  2860     6  -9.049  -7.747  -3.544  -4.226  -4.244  -0.319 
    IL  2860  2860 5  2860     6  -2.579  -2.842  -0.760  -4.497  -5.274  -4.934  0.000  0.000  0.000  0.000 
    IR  2861  2861 6  2861     5  -2.408  -0.496  -5.920  -4.087  -5.193          0.000  0.000  0.000  0.000 
				[ MATP 1026 ]
    MP  2862  2861 6  2866     6 -10.648 -10.587  -0.007  -9.364  -9.643 -10.038 -6.210 -4.891 -7.043  2.355 -7.700 -6.502 -2.029 -6.360 -6.008  3.314 -5.670 -2.380 -1.965 -5.960 -3.503 -5.330 
    ML  2863  2861 6  2866     6  -6.250  -6.596  -1.310  -1.005  -6.446  -3.975  0.660 -0.612 -0.293 -0.076 
    MR  2864  2861 6  2866     6  -6.988  -5.717  -1.625  -5.695  -0.829  -3.908  0.660 -0.612 -0.293 -0.076 
     D  2865  2861 6  2866     6  -9.049  -7.747  -3.544  -4.226  -4.244  -0.319 
    IL  2866  2866 5  2866     6  -2.579  -2.842  -0.760  -4.497  -5.274  -4.934  0.000  0.000  0.000  0.000 
    IR  2867  2867 6  2867     5  -2.408  -0.496  -5.920  -4.087  -5.193          0.000  0.000  0.000  0.000 
				[ MATP 1027 ]
    MP  2868  2867 6  2872     6 -10.648 -10.587  -0.007  -9.364  -9.643 -10.038 -4.662 -3.646 -5.620  1.785 -6.447 -5.426 -0.118 -5.129 -4.768  3.154 -4.453 -0.358  0.209 -4.798 -1.557 -2.902 
    ML  2869  2867 6  2872     6  -6.250  -6.596  -1.310  -1.005  -6.446  -3.975  0.660 -0.612 -0.293 -0.076 
    MR  2870  2867 6  2872     6  -6.988  -5.717  -1.625  -5.695  -0.829  -3.908  0.660 -0.612 -0.293 -0.076 
     D  2871  2867 6  2872     6  -9.049  -7.747  -3.544  -4.226  -4.244  -0.319 
    IL  2872  2872 5  2872     6  -2.579  -2.842  -0.760  -4.497  -5.274  -4.934  0.000  0.000  0.000  0.000 
    IR  2873  2873 6  2873     5  -2.408  -0.496  -5.920  -4.087  -5.193          0.000  0.000  0.000  0.000 
				[ MATP 1028 ]
    MP  2874  2873 6  2878     4  -9.533  -9.740  -0.009  -8.155                 -5.771 -6.257  3.775 -3.174 -5.376 -7.568 -3.201 -6.468  0.627 -3.564 -6.717 -3.964 -2.306 -6.207 -3.739 -5.458 
    ML  2875  2873 6  2878     4  -3.758  -3.940  -0.507  -2.670                  0.660 -0.612 -0.293 -0.076 
    MR  2876  2873 6  2878     4  -4.809  -3.838  -1.706  -0.766                  0.660 -0.612 -0.293 -0.076 
     D  2877  2873 6  2878     4  -4.568  -4.250  -2.265  -0.520                 
    IL  2878  2878 5  2878     4  -1.686  -2.369  -1.117  -4.855                  0.000  0.000  0.000  0.000 
    IR  2879  2879 6  2879     3  -1.442  -0.798  -4.142                          0.000  0.000  0.000  0.000 
				[ MATL 1029 ]
    ML  2880  2879 6  2882     3 -10.461  -0.004  -9.115                         -3.207 -3.645 -4.718  1.916 
     D  2881  2879 6  2882     3  -6.174  -1.687  -0.566                         
    IL  2882  2882 3  2882     3  -1.442  -0.798  -4.142                          0.000  0.000  0.000  0.000 
				[ MATL 1030 ]
    ML  2883  2882 3  2885     3 -10.461  -0.004  -9.115                         -4.343  1.949 -5.266 -3.955 
     D  2884  2882 3  2885     3  -6.174  -1.687  -0.566                         
    IL  2885  2885 3  2885     3  -1.442  -0.798  -4.142                          0.000  0.000  0.000  0.000 
				[ MATL 1031 ]
    ML  2886  2885 3  2888     3 -10.461  -0.004  -9.115                          1.968 -5.446 -5.066 -4.851 
     D  2887  2885 3  2888     3  -6.174  -1.687  -0.566                         
    IL  2888  2888 3  2888     3  -1.442  -0.798  -4.142                          0.000  0.000  0.000  0.000 
				[ MATL 1032 ]
    ML  2889  2888 3  2891     3 -10.461  -0.004  -9.115                         -3.084 -4.574  1.905 -3.377 
     D  2890  2888 3  2891     3  -6.174  -1.687  -0.566                         
    IL  2891  2891 3  2891     3  -1.442  -0.798  -4.142                          0.000  0.000  0.000  0.000 
				[ MATL 1033 ]
    ML  2892  2891 3  2894     3  -1.945  -0.438  -9.115                         -0.523  1.660 -4.449 -3.335 
     D  2893  2891 3  2894     3  -6.174  -1.687  -0.566                         
    IL  2894  2894 3  2894     3  -3.578  -0.147  -6.278                          0.000  0.000  0.000  0.000 
				[ MATL 1034 ]
    ML  2895  2894 3  2897     3 -10.461  -0.004  -9.115                          1.939 -4.699 -4.258 -3.721 
     D  2896  2894 3  2897     3  -6.174  -1.687  -0.566                         
    IL  2897  2897 3  2897     3  -1.442  -0.798  -4.142                          0.000  0.000  0.000  0.000 
				[ MATL 1035 ]
    ML  2898  2897 3  2900     2       *   0.000                                 -3.358 -0.883 -4.283  1.726 
     D  2899  2897 3  2900     2       *   0.000                                 
    IL  2900  2900 3  2900     2  -1.823  -0.479                                  0.000  0.000  0.000  0.000 
				[ END  1036 ]
     E  2901  2900 3    -1     0                                                 
				[ BEGL  717 ]
     S  2902  2814 1  2903     4  -0.013  -8.652  -8.059  -8.699                 
				[ MATP  718 ]
    MP  2903  2902 1  2907     6 -10.648 -10.587  -0.007  -9.364  -9.643 -10.038 -9.253 -4.657 -9.879 -1.503 -8.999 -4.885 -2.388 -8.336 -5.811  3.900 -5.286 -2.387 -2.834 -4.986 -4.925 -7.032 
    ML  2904  2902 1  2907     6  -6.250  -6.596  -1.310  -1.005  -6.446  -3.975  0.660 -0.612 -0.293 -0.076 
    MR  2905  2902 1  2907     6  -6.988  -5.717  -1.625  -5.695  -0.829  -3.908  0.660 -0.612 -0.293 -0.076 
     D  2906  2902 1  2907     6  -9.049  -7.747  -3.544  -4.226  -4.244  -0.319 
    IL  2907  2907 5  2907     6  -2.579  -2.842  -0.760  -4.497  -5.274  -4.934  0.000  0.000  0.000  0.000 
    IR  2908  2908 6  2908     5  -2.408  -0.496  -5.920  -4.087  -5.193          0.000  0.000  0.000  0.000 
				[ MATP  719 ]
    MP  2909  2908 6  2913     6 -10.648 -10.587  -0.007  -9.364  -9.643 -10.038 -6.737 -6.988 -4.731 -2.486 -4.471 -5.332  3.821 -5.478 -8.923 -2.412 -4.754 -4.369 -0.042 -7.523 -1.894 -5.694 
    ML  2910  2908 6  2913     6  -6.250  -6.596  -1.310  -1.005  -6.446  -3.975  0.660 -0.612 -0.293 -0.076 
    MR  2911  2908 6  2913     6  -6.988  -5.717  -1.625  -5.695  -0.829  -3.908  0.660 -0.612 -0.293 -0.076 
     D  2912  2908 6  2913     6  -9.049  -7.747  -3.544  -4.226  -4.244  -0.319 
    IL  2913  2913 5  2913     6  -2.579  -2.842  -0.760  -4.497  -5.274  -4.934  0.000  0.000  0.000  0.000 
    IR  2914  2914 6  2914     5  -2.408  -0.496  -5.920  -4.087  -5.193          0.000  0.000  0.000  0.000 
				[ MATP  720 ]
    MP  2915  2914 6  2919     6 -10.648 -10.587  -0.007  -9.364  -9.643 -10.038 -8.886 -4.554 -9.655  0.124 -8.888 -4.785 -2.790 -8.256 -5.708  3.828 -5.184 -2.294 -2.738 -4.886 -4.853 -6.908 
    ML  2916  2914 6  2919     6  -6.250  -6.596  -1.310  -1.005  -6.446  -3.975  0.660 -0.612 -0.293 -0.076 
    MR  2917  2914 6  2919     6  -6.988  -5.717  -1.625  -5.695  -0.829  -3.908  0.660 -0.612 -0.293 -0.076 
     D  2918  2914 6  2919     6  -9.049  -7.747  -3.544  -4.226  -4.244  -0.319 
    IL  2919  2919 5  2919     6  -2.579  -2.842  -0.760  -4.497  -5.274  -4.934  0.000  0.000  0.000  0.000 
    IR  2920  2920 6  2920     5  -2.408  -0.496  -5.920  -4.087  -5.193          0.000  0.000  0.000  0.000 
				[ MATP  721 ]
    MP  2921  2920 6  2925     6 -10.648 -10.587  -0.007  -9.364  -9.643 -10.038 -10.318 -7.272 -9.424 -3.456 -9.675 -14.115 -4.103 -7.819 -8.301 -3.715 -8.012  3.966 -3.654 -8.916 -4.857 -7.269 
    ML  2922  2920 6  2925     6  -6.250  -6.596  -1.310  -1.005  -6.446  -3.975  0.660 -0.612 -0.293 -0.076 
    MR  2923  2920 6  2925     6  -6.988  -5.717  -1.625  -5.695  -0.829  -3.908  0.660 -0.612 -0.293 -0.076 
     D  2924  2920 6  2925     6  -9.049  -7.747  -3.544  -4.226  -4.244  -0.319 
    IL  2925  2925 5  2925     6  -2.579  -2.842  -0.760  -4.497  -5.274  -4.934  0.000  0.000  0.000  0.000 
    IR  2926  2926 6  2926     5  -2.408  -0.496  -5.920  -4.087  -5.193          0.000  0.000  0.000  0.000 
				[ MATP  722 ]
    MP  2927  2926 6  2931     4  -9.348 -10.594  -0.014  -7.047                 -6.173 -6.513 -6.749 -0.781 -5.396 -7.813  1.226 -6.629 -6.600 -1.880 -7.137 -3.347  3.635 -6.648 -2.646 -5.471 
    ML  2928  2926 6  2931     4  -2.408  -4.532  -1.293  -1.473                  0.660 -0.612 -0.293 -0.076 
    MR  2929  2926 6  2931     4  -4.102 -12.528  -0.390  -2.485                  0.660 -0.612 -0.293 -0.076 
     D  2930  2926 6  2931     4 -12.737 -14.007  -2.036  -0.404                 
    IL  2931  2931 5  2931     4  -2.817  -4.319  -0.613  -2.698                  0.000  0.000  0.000  0.000 
    IR  2932  2932 6  2932     3  -1.925  -0.554  -4.164                          0.000  0.000  0.000  0.000 
				[ MATR  723 ]
    MR  2933  2932 6  2935     3 -10.772  -0.003  -9.089                          1.968 -5.446 -5.066 -4.851 
     D  2934  2932 6  2935     3  -6.390  -1.568  -0.620                         
    IR  2935  2935 3  2935     3  -1.925  -0.554  -4.164                          0.000  0.000  0.000  0.000 
				[ MATR  724 ]
    MR  2936  2935 3  2938     3 -10.772  -0.003  -9.089                         -3.677 -5.118  1.943 -4.417 
     D  2937  2935 3  2938     3  -6.390  -1.568  -0.620                         
    IR  2938  2938 3  2938     3  -1.925  -0.554  -4.164                          0.000  0.000  0.000  0.000 
				[ MATR  725 ]
    MR  2939  2938 3  2941     3 -10.772  -0.003  -9.089                         -3.677 -5.118  1.943 -4.417 
     D  2940  2938 3  2941     3  -6.390  -1.568  -0.620                         
    IR  2941  2941 3  2941     3  -1.925  -0.554  -4.164                          0.000  0.000  0.000  0.000 
				[ MATR  726 ]
    MR  2942  2941 3  2944     3 -10.772  -0.003  -9.089                         -1.558  1.185 -3.008  0.337 
     D  2943  2941 3  2944     3  -6.390  -1.568  -0.620                         
    IR  2944  2944 3  2944     3  -1.925  -0.554  -4.164                          0.000  0.000  0.000  0.000 
				[ MATR  727 ]
    MR  2945  2944 3  2947     2 -11.074  -0.001                                 -2.060 -0.272 -1.271  1.332 
     D  2946  2944 3  2947     2  -4.432  -0.068                                 
    IR  2947  2947 3  2947     2  -1.823  -0.479                                  0.000  0.000  0.000  0.000 
				[ BIF   728 ]
     B  2948  2947 3  2949  3798                                                 
				[ BEGL  729 ]
     S  2949  2948 1  2950     4  -0.013  -8.652  -8.059  -8.699                 
				[ MATP  730 ]
    MP  2950  2949 1  2954     6 -10.648 -10.587  -0.007  -9.364  -9.643 -10.038 -9.401 -4.877 -9.803 -1.698 -9.107 -5.151 -3.053 -8.239 -6.026  3.916 -5.509 -2.568 -2.948 -5.234 -4.919 -7.073 
    ML  2951  2949 1  2954     6  -6.250  -6.596  -1.310  -1.005  -6.446  -3.975  0.660 -0.612 -0.293 -0.076 
    MR  2952  2949 1  2954     6  -6.988  -5.717  -1.625  -5.695  -0.829  -3.908  0.660 -0.612 -0.293 -0.076 
     D  2953  2949 1  2954     6  -9.049  -7.747  -3.544  -4.226  -4.244  -0.319 
    IL  2954  2954 5  2954     6  -2.579  -2.842  -0.760  -4.497  -5.274  -4.934  0.000  0.000  0.000  0.000 
    IR  2955  2955 6  2955     5  -2.408  -0.496  -5.920  -4.087  -5.193          0.000  0.000  0.000  0.000 
				[ MATP  731 ]
    MP  2956  2955 6  2960     6 -10.648 -10.587  -0.007  -9.364  -9.643 -10.038 -9.575 -7.228 -9.155 -3.447 -9.033 -12.197 -4.070 -7.754  3.960 -3.712 -7.950 -4.110 -3.590 -8.693 -4.809 -7.164 
    ML  2957  2955 6  2960     6  -6.250  -6.596  -1.310  -1.005  -6.446  -3.975  0.660 -0.612 -0.293 -0.076 
    MR  2958  2955 6  2960     6  -6.988  -5.717  -1.625  -5.695  -0.829  -3.908  0.660 -0.612 -0.293 -0.076 
     D  2959  2955 6  2960     6  -9.049  -7.747  -3.544  -4.226  -4.244  -0.319 
    IL  2960  2960 5  2960     6  -2.579  -2.842  -0.760  -4.497  -5.274  -4.934  0.000  0.000  0.000  0.000 
    IR  2961  2961 6  2961     5  -2.408  -0.496  -5.920  -4.087  -5.193          0.000  0.000  0.000  0.000 
				[ MATP  732 ]
    MP  2962  2961 6  2966     6 -10.648 -10.587  -0.007  -9.364  -9.643 -10.038 -8.291 -6.567 -8.423  3.961 -8.720 -9.358 -3.838 -7.134 -7.720 -3.193 -7.764 -3.899 -3.457 -8.116 -4.716 -6.664 
    ML  2963  2961 6  2966     6  -6.250  -6.596  -1.310  -1.005  -6.446  -3.975  0.660 -0.612 -0.293 -0.076 
    MR  2964  2961 6  2966     6  -6.988  -5.717  -1.625  -5.695  -0.829  -3.908  0.660 -0.612 -0.293 -0.076 
     D  2965  2961 6  2966     6  -9.049  -7.747  -3.544  -4.226  -4.244  -0.319 
    IL  2966  2966 5  2966     6  -2.579  -2.842  -0.760  -4.497  -5.274  -4.934  0.000  0.000  0.000  0.000 
    IR  2967  2967 6  2967     5  -2.408  -0.496  -5.920  -4.087  -5.193          0.000  0.000  0.000  0.000 
				[ MATP  733 ]
    MP  2968  2967 6  2972     6 -10.648 -10.587  -0.007  -9.364  -9.643 -10.038 -8.727 -4.510 -9.536 -0.856 -8.716 -4.739 -2.678 -8.222 -5.663  3.819 -5.141 -2.185 -0.443 -4.840 -4.758 -6.847 
    ML  2969  2967 6  2972     6  -6.250  -6.596  -1.310  -1.005  -6.446  -3.975  0.660 -0.612 -0.293 -0.076 
    MR  2970  2967 6  2972     6  -6.988  -5.717  -1.625  -5.695  -0.829  -3.908  0.660 -0.612 -0.293 -0.076 
     D  2971  2967 6  2972     6  -9.049  -7.747  -3.544  -4.226  -4.244  -0.319 
    IL  2972  2972 5  2972     6  -2.579  -2.842  -0.760  -4.497  -5.274  -4.934  0.000  0.000  0.000  0.000 
    IR  2973  2973 6  2973     5  -2.408  -0.496  -5.920  -4.087  -5.193          0.000  0.000  0.000  0.000 
				[ MATP  734 ]
    MP  2974  2973 6  2978     6 -10.648 -10.587  -0.007  -9.364  -9.643 -10.038 -6.780 -7.015 -4.785 -2.293 -4.496 -5.387  3.734 -5.520 -9.040 -0.506 -4.816 -4.181  0.322 -7.588 -1.853 -5.681 
    ML  2975  2973 6  2978     6  -6.250  -6.596  -1.310  -1.005  -6.446  -3.975  0.660 -0.612 -0.293 -0.076 
    MR  2976  2973 6  2978     6  -6.988  -5.717  -1.625  -5.695  -0.829  -3.908  0.660 -0.612 -0.293 -0.076 
     D  2977  2973 6  2978     6  -9.049  -7.747  -3.544  -4.226  -4.244  -0.319 
    IL  2978  2978 5  2978     6  -2.579  -2.842  -0.760  -4.497  -5.274  -4.934  0.000  0.000  0.000  0.000 
    IR  2979  2979 6  2979     5  -2.408  -0.496  -5.920  -4.087  -5.193          0.000  0.000  0.000  0.000 
				[ MATP  735 ]
    MP  2980  2979 6  2984     6 -10.648 -10.587  -0.007  -9.364  -9.643 -10.038 -5.629 -4.657 -6.242  3.853 -6.607 -6.387 -2.735 -5.249 -5.977 -0.247 -6.682 -2.905 -2.551 -6.113 -4.007 -4.888 
    ML  2981  2979 6  2984     6  -6.250  -6.596  -1.310  -1.005  -6.446  -3.975  0.660 -0.612 -0.293 -0.076 
    MR  2982  2979 6  2984     6  -6.988  -5.717  -1.625  -5.695  -0.829  -3.908  0.660 -0.612 -0.293 -0.076 
     D  2983  2979 6  2984     6  -9.049  -7.747  -3.544  -4.226  -4.244  -0.319 
    IL  2984  2984 5  2984     6  -2.579  -2.842  -0.760  -4.497  -5.274  -4.934  0.000  0.000  0.000  0.000 
    IR  2985  2985 6  2985     5  -2.408  -0.496  -5.920  -4.087  -5.193          0.000  0.000  0.000  0.000 
				[ MATP  736 ]
    MP  2986  2985 6  2990     6 -10.648 -10.587  -0.007  -9.364  -9.643 -10.038 -7.526 -6.931 -7.933 -3.300 -7.070 -9.433 -3.554 -7.320 -7.348 -3.566 -7.553 -4.046  0.419 -7.621  3.835 -6.520 
    ML  2987  2985 6  2990     6  -6.250  -6.596  -1.310  -1.005  -6.446  -3.975  0.660 -0.612 -0.293 -0.076 
    MR  2988  2985 6  2990     6  -6.988  -5.717  -1.625  -5.695  -0.829  -3.908  0.660 -0.612 -0.293 -0.076 
     D  2989  2985 6  2990     6  -9.049  -7.747  -3.544  -4.226  -4.244  -0.319 
    IL  2990  2990 5  2990     6  -2.579  -2.842  -0.760  -4.497  -5.274  -4.934  0.000  0.000  0.000  0.000 
    IR  2991  2991 6  2991     5  -2.408  -0.496  -5.920  -4.087  -5.193          0.000  0.000  0.000  0.000 
				[ MATP  737 ]
    MP  2992  2991 6  2996     6 -10.648 -10.587  -0.007  -9.364  -9.643 -10.038 -9.253 -4.657 -9.879 -1.503 -8.999 -4.885 -2.388 -8.336 -5.811  3.900 -5.286 -2.387 -2.834 -4.986 -4.925 -7.032 
    ML  2993  2991 6  2996     6  -6.250  -6.596  -1.310  -1.005  -6.446  -3.975  0.660 -0.612 -0.293 -0.076 
    MR  2994  2991 6  2996     6  -6.988  -5.717  -1.625  -5.695  -0.829  -3.908  0.660 -0.612 -0.293 -0.076 
     D  2995  2991 6  2996     6  -9.049  -7.747  -3.544  -4.226  -4.244  -0.319 
    IL  2996  2996 5  2996     6  -2.579  -2.842  -0.760  -4.497  -5.274  -4.934  0.000  0.000  0.000  0.000 
    IR  2997  2997 6  2997     5  -2.408  -0.496  -5.920  -4.087  -5.193          0.000  0.000  0.000  0.000 
				[ MATP  738 ]
    MP  2998  2997 6  3002     6 -10.648 -10.587  -0.007  -9.364  -9.643 -10.038 -6.609 -6.657 -7.187 -2.940 -6.111 -8.415 -0.334 -6.931 -6.787 -3.131 -7.223 -3.892  3.881 -6.948 -3.768 -5.978 
    ML  2999  2997 6  3002     6  -6.250  -6.596  -1.310  -1.005  -6.446  -3.975  0.660 -0.612 -0.293 -0.076 
    MR  3000  2997 6  3002     6  -6.988  -5.717  -1.625  -5.695  -0.829  -3.908  0.660 -0.612 -0.293 -0.076 
     D  3001  2997 6  3002     6  -9.049  -7.747  -3.544  -4.226  -4.244  -0.319 
    IL  3002  3002 5  3002     6  -2.579  -2.842  -0.760  -4.497  -5.274  -4.934  0.000  0.000  0.000  0.000 
    IR  3003  3003 6  3003     5  -2.408  -0.496  -5.920  -4.087  -5.193          0.000  0.000  0.000  0.000 
				[ MATP  739 ]
    MP  3004  3003 6  3008     4  -9.348 -10.594  -0.014  -7.047                 -9.010 -4.444 -9.877 -1.309 -8.839 -4.638 -2.761 -8.420 -4.131  3.867 -5.070 -2.208 -1.384 -4.752 -4.931 -6.963 
    ML  3005  3003 6  3008     4  -2.408  -4.532  -1.293  -1.473                  0.660 -0.612 -0.293 -0.076 
    MR  3006  3003 6  3008     4  -4.102 -12.528  -0.390  -2.485                  0.660 -0.612 -0.293 -0.076 
     D  3007  3003 6  3008     4 -12.737 -14.007  -2.036  -0.404                 
    IL  3008  3008 5  3008     4  -2.817  -4.319  -0.613  -2.698                  0.000  0.000  0.000  0.000 
    IR  3009  3009 6  3009     3  -1.925  -0.554  -4.164                          0.000  0.000  0.000  0.000 
				[ MATR  740 ]
    MR  3010  3009 6  3012     5  -9.431  -0.008  -9.246  -9.458 -10.350          1.968 -5.446 -5.066 -4.851 
     D  3011  3009 6  3012     5  -5.352  -0.707  -2.978  -4.409  -2.404         
    IR  3012  3012 3  3012     5  -2.408  -0.496  -5.920  -4.087  -5.193          0.000  0.000  0.000  0.000 
				[ MATP  741 ]
    MP  3013  3012 3  3017     6 -10.648 -10.587  -0.007  -9.364  -9.643 -10.038 -9.268 -4.678 -9.872 -1.522 -9.011 -4.910 -2.496 -8.326 -5.831  3.902 -5.307 -2.405 -2.846 -5.009 -4.925 -7.036 
    ML  3014  3012 3  3017     6  -6.250  -6.596  -1.310  -1.005  -6.446  -3.975  0.660 -0.612 -0.293 -0.076 
    MR  3015  3012 3  3017     6  -6.988  -5.717  -1.625  -5.695  -0.829  -3.908  0.660 -0.612 -0.293 -0.076 
     D  3016  3012 3  3017     6  -9.049  -7.747  -3.544  -4.226  -4.244  -0.319 
    IL  3017  3017 5  3017     6  -2.579  -2.842  -0.760  -4.497  -5.274  -4.934  0.000  0.000  0.000  0.000 
    IR  3018  3018 6  3018     5  -2.408  -0.496  -5.920  -4.087  -5.193          0.000  0.000  0.000  0.000 
				[ MATP  742 ]
    MP  3019  3018 6  3023     4  -9.533  -9.740  -0.009  -8.155                 -6.140 -6.491 -6.731  0.838 -5.414 -7.805  0.212 -6.622 -6.548 -2.012 -7.094 -3.414  3.637 -6.607 -2.752 -5.486 
    ML  3020  3018 6  3023     4  -3.758  -3.940  -0.507  -2.670                  0.660 -0.612 -0.293 -0.076 
    MR  3021  3018 6  3023     4  -4.809  -3.838  -1.706  -0.766                  0.660 -0.612 -0.293 -0.076 
     D  3022  3018 6  3023     4  -4.568  -4.250  -2.265  -0.520                 
    IL  3023  3023 5  3023     4  -1.686  -2.369  -1.117  -4.855                  0.000  0.000  0.000  0.000 
    IR  3024  3024 6  3024     3  -1.442  -0.798  -4.142                          0.000  0.000  0.000  0.000 
				[ MATL  743 ]
    ML  3025  3024 6  3027     3 -10.461  -0.004  -9.115                         -4.247 -3.949 -4.956  1.945 
     D  3026  3024 6  3027     3  -6.174  -1.687  -0.566                         
    IL  3027  3027 3  3027     3  -1.442  -0.798  -4.142                          0.000  0.000  0.000  0.000 
				[ MATL  744 ]
    ML  3028  3027 3  3030     3 -10.461  -0.004  -9.115                         -3.914 -2.783 -4.670  1.907 
     D  3029  3027 3  3030     3  -6.174  -1.687  -0.566                         
    IL  3030  3030 3  3030     3  -1.442  -0.798  -4.142                          0.000  0.000  0.000  0.000 
				[ MATL  745 ]
    ML  3031  3030 3  3033     3 -10.461  -0.004  -9.115                          1.968 -5.446 -5.066 -4.851 
     D  3032  3030 3  3033     3  -6.174  -1.687  -0.566                         
    IL  3033  3033 3  3033     3  -1.442  -0.798  -4.142                          0.000  0.000  0.000  0.000 
				[ MATL  746 ]
    ML  3034  3033 3  3036     3 -10.772  -0.003  -9.089                          1.968 -5.446 -5.066 -4.851 
     D  3035  3033 3  3036     3  -5.620  -0.734  -1.403                         
    IL  3036  3036 3  3036     3  -1.925  -0.554  -4.164                          0.000  0.000  0.000  0.000 
				[ MATR  747 ]
    MR  3037  3036 3  3039     3 -10.772  -0.003  -9.089                         -2.123 -2.180 -1.940  1.718 
     D  3038  3036 3  3039     3  -6.390  -1.568  -0.620                         
    IR  3039  3039 3  3039     3  -1.925  -0.554  -4.164                          0.000  0.000  0.000  0.000 
				[ MATR  748 ]
    MR  3040  3039 3  3042     3 -10.772  -0.003  -9.089                         -4.343  1.949 -5.266 -3.955 
     D  3041  3039 3  3042     3  -6.390  -1.568  -0.620                         
    IR  3042  3042 3  3042     3  -1.925  -0.554  -4.164                          0.000  0.000  0.000  0.000 
				[ MATR  749 ]
    MR  3043  3042 3  3045     2 -11.074  -0.001                                 -3.677 -5.118  1.943 -4.417 
     D  3044  3042 3  3045     2  -4.432  -0.068                                 
    IR  3045  3045 3  3045     2  -1.823  -0.479                                  0.000  0.000  0.000  0.000 
				[ BIF   750 ]
     B  3046  3045 3  3047  3097                                                 
				[ BEGL  751 ]
     S  3047  3046 1  3048     4  -0.013  -8.652  -8.059  -8.699                 
				[ MATP  752 ]
    MP  3048  3047 1  3052     6 -10.648 -10.587  -0.007  -9.364  -9.643 -10.038 -6.104 -6.432 -6.753 -3.027 -5.668 -7.902 -2.836 -6.666 -6.386 -3.299 -6.935 -3.917  3.845 -6.509  0.107 -5.674 
    ML  3049  3047 1  3052     6  -6.250  -6.596  -1.310  -1.005  -6.446  -3.975  0.660 -0.612 -0.293 -0.076 
    MR  3050  3047 1  3052     6  -6.988  -5.717  -1.625  -5.695  -0.829  -3.908  0.660 -0.612 -0.293 -0.076 
     D  3051  3047 1  3052     6  -9.049  -7.747  -3.544  -4.226  -4.244  -0.319 
    IL  3052  3052 5  3052     6  -2.579  -2.842  -0.760  -4.497  -5.274  -4.934  0.000  0.000  0.000  0.000 
    IR  3053  3053 6  3053     5  -2.408  -0.496  -5.920  -4.087  -5.193          0.000  0.000  0.000  0.000 
				[ MATP  753 ]
    MP  3054  3053 6  3058     6 -10.648 -10.587  -0.007  -9.364  -9.643 -10.038 -3.712 -4.840 -4.499 -2.500 -3.326 -5.473 -1.846 -4.877 -4.260 -3.143 -5.151 -3.550  3.631  0.736 -2.260 -0.533 
    ML  3055  3053 6  3058     6  -6.250  -6.596  -1.310  -1.005  -6.446  -3.975  0.660 -0.612 -0.293 -0.076 
    MR  3056  3053 6  3058     6  -6.988  -5.717  -1.625  -5.695  -0.829  -3.908  0.660 -0.612 -0.293 -0.076 
     D  3057  3053 6  3058     6  -9.049  -7.747  -3.544  -4.226  -4.244  -0.319 
    IL  3058  3058 5  3058     6  -2.579  -2.842  -0.760  -4.497  -5.274  -4.934  0.000  0.000  0.000  0.000 
    IR  3059  3059 6  3059     5  -2.408  -0.496  -5.920  -4.087  -5.193          0.000  0.000  0.000  0.000 
				[ MATP  754 ]
    MP  3060  3059 6  3064     6 -10.648 -10.587  -0.007  -9.364  -9.643 -10.038 -6.699 -6.987 -4.668 -2.455 -4.411 -5.266  3.823 -5.427 -9.039 -1.679 -4.694 -4.386 -0.738 -7.507 -1.027 -5.659 
    ML  3061  3059 6  3064     6  -6.250  -6.596  -1.310  -1.005  -6.446  -3.975  0.660 -0.612 -0.293 -0.076 
    MR  3062  3059 6  3064     6  -6.988  -5.717  -1.625  -5.695  -0.829  -3.908  0.660 -0.612 -0.293 -0.076 
     D  3063  3059 6  3064     6  -9.049  -7.747  -3.544  -4.226  -4.244  -0.319 
    IL  3064  3064 5  3064     6  -2.579  -2.842  -0.760  -4.497  -5.274  -4.934  0.000  0.000  0.000  0.000 
    IR  3065  3065 6  3065     5  -2.408  -0.496  -5.920  -4.087  -5.193          0.000  0.000  0.000  0.000 
				[ MATP  755 ]
    MP  3066  3065 6  3070     4  -9.533  -9.740  -0.009  -8.155                 -9.169 -3.923 -9.958 -1.375 -8.947 -4.712 -2.816 -8.421 -5.667  3.895 -5.137 -2.265 -2.765 -4.824 -4.948 -7.009 
    ML  3067  3065 6  3070     4  -3.758  -3.940  -0.507  -2.670                  0.660 -0.612 -0.293 -0.076 
    MR  3068  3065 6  3070     4  -4.809  -3.838  -1.706  -0.766                  0.660 -0.612 -0.293 -0.076 
     D  3069  3065 6  3070     4  -4.568  -4.250  -2.265  -0.520                 
    IL  3070  3070 5  3070     4  -1.686  -2.369  -1.117  -4.855                  0.000  0.000  0.000  0.000 
    IR  3071  3071 6  3071     3  -1.442  -0.798  -4.142                          0.000  0.000  0.000  0.000 
				[ MATL  756 ]
    ML  3072  3071 6  3074     3 -10.461  -0.004  -9.115                          1.968 -5.446 -5.066 -4.851 
     D  3073  3071 6  3074     3  -6.174  -1.687  -0.566                         
    IL  3074  3074 3  3074     3  -1.442  -0.798  -4.142                          0.000  0.000  0.000  0.000 
				[ MATL  757 ]
    ML  3075  3074 3  3077     3 -10.461  -0.004  -9.115                          0.357 -0.740 -2.500  0.959 
     D  3076  3074 3  3077     3  -6.174  -1.687  -0.566                         
    IL  3077  3077 3  3077     3  -1.442  -0.798  -4.142                          0.000  0.000  0.000  0.000 
				[ MATL  758 ]
    ML  3078  3077 3  3080     3 -10.461  -0.004  -9.115                         -2.557 -4.541  1.893 -3.781 
     D  3079  3077 3  3080     3  -6.174  -1.687  -0.566                         
    IL  3080  3080 3  3080     3  -1.442  -0.798  -4.142                          0.000  0.000  0.000  0.000 
				[ MATL  759 ]
    ML  3081  3080 3  3083     3 -10.461  -0.005  -8.677                         -1.135  1.726 -3.384 -2.832 
     D  3082  3080 3  3083     3  -6.174  -1.687  -0.566                         
    IL  3083  3083 3  3083     3  -1.442  -0.798  -4.142                          0.000  0.000  0.000  0.000 
				[ MATL  760 ]
    ML  3084  3083 3  3086     3 -10.460  -0.004  -9.114                          1.613 -3.174 -3.132 -0.480 
     D  3085  3083 3  3086     3  -6.221  -1.587  -0.613                         
    IL  3086  3086 3  3086     3  -1.442  -0.798  -4.142                          0.000  0.000  0.000  0.000 
				[ MATL  761 ]
    ML  3087  3086 3  3089     3 -10.461  -0.004  -9.115                          1.962 -5.091 -4.901 -4.648 
     D  3088  3086 3  3089     3  -6.174  -1.687  -0.566                         
    IL  3089  3089 3  3089     3  -1.442  -0.798  -4.142                          0.000  0.000  0.000  0.000 
				[ MATL  762 ]
    ML  3090  3089 3  3092     3 -10.461  -0.004  -9.115                         -2.985  1.909 -4.995 -3.533 
     D  3091  3089 3  3092     3  -6.174  -1.687  -0.566                         
    IL  3092  3092 3  3092     3  -1.442  -0.798  -4.142                          0.000  0.000  0.000  0.000 
				[ MATL  763 ]
    ML  3093  3092 3  3095     2       *   0.000                                 -1.854 -3.109  1.817 -3.557 
     D  3094  3092 3  3095     2       *   0.000                                 
    IL  3095  3095 3  3095     2  -1.823  -0.479                                  0.000  0.000  0.000  0.000 
				[ END   764 ]
     E  3096  3095 3    -1     0                                                 
				[ BEGR  765 ]
     S  3097  3046 1  3098     3 -10.461  -0.004  -9.115                         
    IL  3098  3098 2  3098     3  -1.442  -0.798  -4.142                          0.000  0.000  0.000  0.000 
				[ MATL  766 ]
    ML  3099  3098 2  3101     3 -10.461  -0.004  -9.115                         -0.945 -4.402  1.745 -3.640 
     D  3100  3098 2  3101     3  -6.174  -1.687  -0.566                         
    IL  3101  3101 3  3101     3  -1.442  -0.798  -4.142                          0.000  0.000  0.000  0.000 
				[ MATL  767 ]
    ML  3102  3101 3  3104     3 -10.461  -0.004  -9.115                          1.960 -5.210 -4.621 -4.602 
     D  3103  3101 3  3104     3  -6.174  -1.687  -0.566                         
    IL  3104  3104 3  3104     3  -1.442  -0.798  -4.142                          0.000  0.000  0.000  0.000 
				[ MATL  768 ]
    ML  3105  3104 3  3107     3 -10.461  -0.004  -9.115                          1.968 -5.446 -5.066 -4.851 
     D  3106  3104 3  3107     3  -6.174  -1.687  -0.566                         
    IL  3107  3107 3  3107     3  -1.442  -0.798  -4.142                          0.000  0.000  0.000  0.000 
				[ MATL  769 ]
    ML  3108  3107 3  3110     3 -10.461  -0.004  -9.115                         -4.343  1.949 -5.266 -3.955 
     D  3109  3107 3  3110     3  -6.174  -1.687  -0.566                         
    IL  3110  3110 3  3110     3  -1.442  -0.798  -4.142                          0.000  0.000  0.000  0.000 
				[ MATL  770 ]
    ML  3111  3110 3  3113     3 -10.461  -0.004  -9.115                         -4.343  1.949 -5.266 -3.955 
     D  3112  3110 3  3113     3  -6.174  -1.687  -0.566                         
    IL  3113  3113 3  3113     3  -1.442  -0.798  -4.142                          0.000  0.000  0.000  0.000 
				[ MATL  771 ]
    ML  3114  3113 3  3116     3 -10.461  -0.004  -9.115                         -4.247 -3.949 -4.956  1.945 
     D  3115  3113 3  3116     3  -6.174  -1.687  -0.566                         
    IL  3116  3116 3  3116     3  -1.442  -0.798  -4.142                          0.000  0.000  0.000  0.000 
				[ MATL  772 ]
    ML  3117  3116 3  3119     3 -10.461  -0.004  -9.115                         -3.943 -3.089 -4.696  1.918 
     D  3118  3116 3  3119     3  -6.174  -1.687  -0.566                         
    IL  3119  3119 3  3119     3  -1.442  -0.798  -4.142                          0.000  0.000  0.000  0.000 
				[ MATL  773 ]
    ML  3120  3119 3  3122     5  -6.819  -0.018  -9.246  -9.458 -10.350          1.968 -5.446 -5.066 -4.851 
     D  3121  3119 3  3122     5  -4.959  -0.803  -4.221  -2.596  -2.508         
    IL  3122  3122 3  3122     5  -2.553  -0.441  -4.231  -6.064  -5.337          0.000  0.000  0.000  0.000 
				[ MATP  774 ]
    MP  3123  3122 3  3127     6 -10.648 -10.587  -0.007  -9.364  -9.643 -10.038 -7.318 -7.085 -5.339 -2.771 -5.091 -5.970  3.900 -5.967 -8.679 -2.765 -5.311 -4.278 -1.331 -7.890 -2.437 -6.090 
    ML  3124  3122 3  3127     6  -6.250  -6.596  -1.310  -1.005  -6.446  -3.975  0.660 -0.612 -0.293 -0.076 
    MR  3125  3122 3  3127     6  -6.988  -5.717  -1.625  -5.695  -0.829  -3.908  0.660 -0.612 -0.293 -0.076 
     D  3126  3122 3  3127     6  -9.049  -7.747  -3.544  -4.226  -4.244  -0.319 
    IL  3127  3127 5  3127     6  -2.579  -2.842  -0.760  -4.497  -5.274  -4.934  0.000  0.000  0.000  0.000 
    IR  3128  3128 6  3128     5  -2.408  -0.496  -5.920  -4.087  -5.193          0.000  0.000  0.000  0.000 
				[ MATP  775 ]
    MP  3129  3128 6  3133     6 -10.648 -10.587  -0.007  -9.364  -9.643 -10.038 -7.318 -7.085 -5.339 -2.771 -5.091 -5.970  3.900 -5.967 -8.679 -2.765 -5.311 -4.278 -1.331 -7.890 -2.437 -6.090 
    ML  3130  3128 6  3133     6  -6.250  -6.596  -1.310  -1.005  -6.446  -3.975  0.660 -0.612 -0.293 -0.076 
    MR  3131  3128 6  3133     6  -6.988  -5.717  -1.625  -5.695  -0.829  -3.908  0.660 -0.612 -0.293 -0.076 
     D  3132  3128 6  3133     6  -9.049  -7.747  -3.544  -4.226  -4.244  -0.319 
    IL  3133  3133 5  3133     6  -2.579  -2.842  -0.760  -4.497  -5.274  -4.934  0.000  0.000  0.000  0.000 
    IR  3134  3134 6  3134     5  -2.408  -0.496  -5.920  -4.087  -5.193          0.000  0.000  0.000  0.000 
				[ MATP  776 ]
    MP  3135  3134 6  3139     6 -10.648 -10.587  -0.007  -9.364  -9.643 -10.038 -6.729 -6.675 -7.064  2.584 -5.473 -7.997  0.986 -6.745 -7.222 -0.960 -7.453 -2.989  2.821 -7.120 -2.214 -5.468 
    ML  3136  3134 6  3139     6  -6.250  -6.596  -1.310  -1.005  -6.446  -3.975  0.660 -0.612 -0.293 -0.076 
    MR  3137  3134 6  3139     6  -6.988  -5.717  -1.625  -5.695  -0.829  -3.908  0.660 -0.612 -0.293 -0.076 
     D  3138  3134 6  3139     6  -9.049  -7.747  -3.544  -4.226  -4.244  -0.319 
    IL  3139  3139 5  3139     6  -2.579  -2.842  -0.760  -4.497  -5.274  -4.934  0.000  0.000  0.000  0.000 
    IR  3140  3140 6  3140     5  -2.408  -0.496  -5.920  -4.087  -5.193          0.000  0.000  0.000  0.000 
				[ MATP  777 ]
    MP  3141  3140 6  3145     6 -10.648 -10.587  -0.007  -9.364  -9.643 -10.038 -4.843 -3.809 -5.789  2.385 -6.527 -5.570 -0.424 -5.284 -4.933  3.065 -4.617 -1.371 -0.411 -4.955 -2.458 -4.163 
    ML  3142  3140 6  3145     6  -6.250  -6.596  -1.310  -1.005  -6.446  -3.975  0.660 -0.612 -0.293 -0.076 
    MR  3143  3140 6  3145     6  -6.988  -5.717  -1.625  -5.695  -0.829  -3.908  0.660 -0.612 -0.293 -0.076 
     D  3144  3140 6  3145     6  -9.049  -7.747  -3.544  -4.226  -4.244  -0.319 
    IL  3145  3145 5  3145     6  -2.579  -2.842  -0.760  -4.497  -5.274  -4.934  0.000  0.000  0.000  0.000 
    IR  3146  3146 6  3146     5  -2.408  -0.496  -5.920  -4.087  -5.193          0.000  0.000  0.000  0.000 
				[ MATP  778 ]
    MP  3147  3146 6  3151     6 -10.648 -10.587  -0.007  -9.364  -9.643 -10.038 -6.577 -5.316 -7.257 -0.250 -6.423 -6.820  2.111 -6.570 -6.559  3.227 -6.189 -1.400 -0.634 -6.433 -1.648 -5.356 
    ML  3148  3146 6  3151     6  -6.250  -6.596  -1.310  -1.005  -6.446  -3.975  0.660 -0.612 -0.293 -0.076 
    MR  3149  3146 6  3151     6  -6.988  -5.717  -1.625  -5.695  -0.829  -3.908  0.660 -0.612 -0.293 -0.076 
     D  3150  3146 6  3151     6  -9.049  -7.747  -3.544  -4.226  -4.244  -0.319 
    IL  3151  3151 5  3151     6  -2.579  -2.842  -0.760  -4.497  -5.274  -4.934  0.000  0.000  0.000  0.000 
    IR  3152  3152 6  3152     5  -2.408  -0.496  -5.920  -4.087  -5.193          0.000  0.000  0.000  0.000 
				[ MATP  779 ]
    MP  3153  3152 6  3157     6 -10.648 -10.587  -0.007  -9.364  -9.643 -10.038 -4.604 -4.582 -4.818  0.919 -3.503 -5.331  1.958 -4.784 -5.015  1.361 -4.937  1.104  2.165 -4.592 -0.960 -2.883 
    ML  3154  3152 6  3157     6  -6.250  -6.596  -1.310  -1.005  -6.446  -3.975  0.660 -0.612 -0.293 -0.076 
    MR  3155  3152 6  3157     6  -6.988  -5.717  -1.625  -5.695  -0.829  -3.908  0.660 -0.612 -0.293 -0.076 
     D  3156  3152 6  3157     6  -9.049  -7.747  -3.544  -4.226  -4.244  -0.319 
    IL  3157  3157 5  3157     6  -2.579  -2.842  -0.760  -4.497  -5.274  -4.934  0.000  0.000  0.000  0.000 
    IR  3158  3158 6  3158     5  -2.408  -0.496  -5.920  -4.087  -5.193          0.000  0.000  0.000  0.000 
				[ MATP  780 ]
    MP  3159  3158 6  3163     4  -9.533  -9.740  -0.009  -8.155                 -4.305 -6.902 -4.579 -2.476 -4.312 -5.179  3.738 -5.346 -8.633 -2.399 -4.614 -4.447  0.281 -7.300 -0.404 -5.560 
    ML  3160  3158 6  3163     4  -3.758  -3.940  -0.507  -2.670                  0.660 -0.612 -0.293 -0.076 
    MR  3161  3158 6  3163     4  -4.809  -3.838  -1.706  -0.766                  0.660 -0.612 -0.293 -0.076 
     D  3162  3158 6  3163     4  -4.568  -4.250  -2.265  -0.520                 
    IL  3163  3163 5  3163     4  -1.686  -2.369  -1.117  -4.855                  0.000  0.000  0.000  0.000 
    IR  3164  3164 6  3164     3  -1.442  -0.798  -4.142                          0.000  0.000  0.000  0.000 
				[ MATL  781 ]
    ML  3165  3164 6  3167     3 -10.461  -0.004  -9.115                         -4.247 -3.949 -4.956  1.945 
     D  3166  3164 6  3167     3  -6.174  -1.687  -0.566                         
    IL  3167  3167 3  3167     3  -1.442  -0.798  -4.142                          0.000  0.000  0.000  0.000 
				[ MATL  782 ]
    ML  3168  3167 3  3170     3 -10.461  -0.004  -9.115                         -3.565 -2.940 -4.101  1.898 
     D  3169  3167 3  3170     3  -6.174  -1.687  -0.566                         
    IL  3170  3170 3  3170     3  -1.442  -0.798  -4.142                          0.000  0.000  0.000  0.000 
				[ MATL  783 ]
    ML  3171  3170 3  3173     3 -10.461  -0.008  -7.787                         -2.441 -4.513  1.887 -3.751 
     D  3172  3170 3  3173     3  -6.174  -1.687  -0.566                         
    IL  3173  3173 3  3173     3  -1.442  -0.798  -4.142                          0.000  0.000  0.000  0.000 
				[ MATL  784 ]
    ML  3174  3173 3  3176     3 -10.457  -0.004  -9.111                          1.968 -5.443 -5.062 -4.848 
     D  3175  3173 3  3176     3  -6.366  -1.335  -0.758                         
    IL  3176  3176 3  3176     3  -1.442  -0.798  -4.142                          0.000  0.000  0.000  0.000 
				[ MATL  785 ]
    ML  3177  3176 3  3179     3 -10.772  -0.003  -9.089                         -2.280  1.848 -4.790 -2.653 
     D  3178  3176 3  3179     3  -5.620  -0.734  -1.403                         
    IL  3179  3179 3  3179     3  -1.925  -0.554  -4.164                          0.000  0.000  0.000  0.000 
				[ MATR  786 ]
    MR  3180  3179 3  3182     3 -10.772  -0.003  -9.089                         -2.348  0.612 -3.038  1.107 
     D  3181  3179 3  3182     3  -6.390  -1.568  -0.620                         
    IR  3182  3182 3  3182     3  -1.925  -0.554  -4.164                          0.000  0.000  0.000  0.000 
				[ MATR  787 ]
    MR  3183  3182 3  3185     3 -10.772  -0.003  -9.089                          1.963 -5.132 -4.919 -4.669 
     D  3184  3182 3  3185     3  -6.390  -1.568  -0.620                         
    IR  3185  3185 3  3185     3  -1.925  -0.554  -4.164                          0.000  0.000  0.000  0.000 
				[ MATR  788 ]
    MR  3186  3185 3  3188     3 -10.772  -0.003  -9.089                         -4.247 -3.949 -4.956  1.945 
     D  3187  3185 3  3188     3  -6.390  -1.568  -0.620                         
    IR  3188  3188 3  3188     3  -1.925  -0.554  -4.164                          0.000  0.000  0.000  0.000 
				[ MATR  789 ]
    MR  3189  3188 3  3191     2 -11.074  -0.001                                 -3.821 -3.759 -4.818  1.934 
     D  3190  3188 3  3191     2  -4.432  -0.068                                 
    IR  3191  3191 3  3191     2  -1.823  -0.479                                  0.000  0.000  0.000  0.000 
				[ BIF   790 ]
     B  3192  3191 3  3193  3306                                                 
				[ BEGL  791 ]
     S  3193  3192 1  3194     4  -0.013  -8.652  -8.059  -8.699                 
				[ MATP  792 ]
    MP  3194  3193 1  3198     6 -10.648 -10.587  -0.007  -9.364  -9.643 -10.038 -7.134  3.860 -7.630 -2.410 -6.711 -9.006 -1.457 -7.176 -7.105 -3.617 -7.406 -2.745 -0.766 -7.332 -4.314 -6.333 
    ML  3195  3193 1  3198     6  -6.250  -6.596  -1.310  -1.005  -6.446  -3.975  0.660 -0.612 -0.293 -0.076 
    MR  3196  3193 1  3198     6  -6.988  -5.717  -1.625  -5.695  -0.829  -3.908  0.660 -0.612 -0.293 -0.076 
     D  3197  3193 1  3198     6  -9.049  -7.747  -3.544  -4.226  -4.244  -0.319 
    IL  3198  3198 5  3198     6  -2.579  -2.842  -0.760  -4.497  -5.274  -4.934  0.000  0.000  0.000  0.000 
    IR  3199  3199 6  3199     5  -2.408  -0.496  -5.920  -4.087  -5.193          0.000  0.000  0.000  0.000 
				[ MATP  793 ]
    MP  3200  3199 6  3204     6  -8.648 -10.587  -0.015  -9.364  -7.644 -10.038 -5.606 -6.211 -6.285 -2.229 -5.050 -7.344 -1.121 -6.334 -6.049 -0.440 -6.721 -3.528  3.791 -6.112 -1.003 -5.213 
    ML  3201  3199 6  3204     6  -6.250  -6.596  -1.310  -1.005  -6.446  -3.975  0.660 -0.612 -0.293 -0.076 
    MR  3202  3199 6  3204     6  -6.988  -5.717  -1.625  -5.695  -0.829  -3.908  0.660 -0.612 -0.293 -0.076 
     D  3203  3199 6  3204     6  -9.049  -7.747  -3.544  -4.226  -4.244  -0.319 
    IL  3204  3204 5  3204     6  -2.654  -2.917  -0.710  -4.572  -5.349  -5.009  0.000  0.000  0.000  0.000 
    IR  3205  3205 6  3205     5  -2.408  -0.496  -5.920  -4.087  -5.193          0.000  0.000  0.000  0.000 
				[ MATP  794 ]
    MP  3206  3205 6  3210     4  -2.697 -10.587  -0.400  -3.516                 -5.757 -5.234 -6.093  0.764 -3.737 -6.498  2.792 -5.830 -6.098  2.186 -5.871 -0.462  0.652 -5.855 -1.877 -4.555 
    ML  3207  3205 6  3210     4  -2.408  -4.532  -1.293  -1.473                  0.660 -0.612 -0.293 -0.076 
    MR  3208  3205 6  3210     4  -4.459 -12.886  -0.295  -2.843                  0.543 -0.265 -0.425 -0.049 
     D  3209  3205 6  3210     4 -12.737 -14.007  -2.036  -0.404                 
    IL  3210  3210 5  3210     4  -3.873  -6.363  -0.237  -3.811                  0.000  0.000  0.000  0.000 
    IR  3211  3211 6  3211     3  -1.925  -0.554  -4.164                          0.000  0.000  0.000  0.000 
				[ MATR  795 ]
    MR  3212  3211 6  3214     5  -9.303  -0.008  -9.119  -9.331 -10.222          1.257 -2.570 -1.308  0.055 
     D  3213  3211 6  3214     5  -7.001  -0.285  -3.375  -6.058  -4.053         
    IR  3214  3214 3  3214     5  -2.408  -0.496  -5.920  -4.087  -5.193          0.000  0.000  0.000  0.000 
				[ MATP  796 ]
    MP  3215  3214 3  3219     6 -10.640 -10.579  -0.007  -9.355  -9.635 -10.030 -4.316 -4.521 -4.465  1.019 -2.905 -5.038  2.752 -4.496 -2.041  0.413 -4.738 -1.085  1.998 -4.282 -1.025 -1.892 
    ML  3216  3214 3  3219     6  -6.536  -6.883  -1.597  -0.765  -6.732  -4.262  0.455 -0.629 -0.437  0.315 
    MR  3217  3214 3  3219     6  -6.988  -5.717  -1.625  -5.695  -0.829  -3.908  0.660 -0.612 -0.293 -0.076 
     D  3218  3214 3  3219     6  -9.049  -7.747  -3.544  -4.226  -4.244  -0.319 
    IL  3219  3219 5  3219     6  -2.579  -2.842  -0.760  -4.497  -5.274  -4.934  0.000  0.000  0.000  0.000 
    IR  3220  3220 6  3220     5  -2.408  -0.496  -5.920  -4.087  -5.193          0.000  0.000  0.000  0.000 
				[ MATP  797 ]
    MP  3221  3220 6  3225     6 -10.640 -10.579  -0.007  -9.355  -9.635 -10.030 -4.329 -4.511 -1.995  1.609 -3.101 -5.047  2.192 -4.504 -4.777  0.836 -4.740 -1.361  2.248 -4.291 -0.796 -2.207 
    ML  3222  3220 6  3225     6  -6.536  -6.883  -1.597  -0.765  -6.732  -4.262  0.484 -0.130 -0.475 -0.047 
    MR  3223  3220 6  3225     6  -6.988  -5.717  -1.625  -5.695  -0.829  -3.908  0.660 -0.612 -0.293 -0.076 
     D  3224  3220 6  3225     6  -9.049  -7.747  -3.544  -4.226  -4.244  -0.319 
    IL  3225  3225 5  3225     6  -2.579  -2.842  -0.760  -4.497  -5.274  -4.934  0.000  0.000  0.000  0.000 
    IR  3226  3226 6  3226     5  -2.408  -0.496  -5.920  -4.087  -5.193          0.000  0.000  0.000  0.000 
				[ MATP  798 ]
    MP  3227  3226 6  3231     6 -10.640 -10.579  -0.007  -9.355  -9.635 -10.030 -4.581 -4.163 -4.996  1.593 -3.960 -5.329  1.954 -4.850 -4.888  2.136 -4.719 -1.136  1.472 -4.620 -0.213 -1.969 
    ML  3228  3226 6  3231     6  -6.536  -6.883  -1.597  -0.765  -6.732  -4.262  0.455 -0.629 -0.437  0.315 
    MR  3229  3226 6  3231     6  -6.988  -5.717  -1.625  -5.695  -0.829  -3.908  0.660 -0.612 -0.293 -0.076 
     D  3230  3226 6  3231     6  -9.049  -7.747  -3.544  -4.226  -4.244  -0.319 
    IL  3231  3231 5  3231     6  -2.579  -2.842  -0.760  -4.497  -5.274  -4.934  0.000  0.000  0.000  0.000 
    IR  3232  3232 6  3232     5  -2.408  -0.496  -5.920  -4.087  -5.193          0.000  0.000  0.000  0.000 
				[ MATP  799 ]
    MP  3233  3232 6  3237     6 -10.640 -10.579  -0.007  -9.355  -9.635 -10.030 -4.688 -3.775 -5.523  2.003 -5.586 -5.479  1.197 -5.107 -4.840  2.592 -4.550 -0.851  1.226 -4.824 -1.570 -3.062 
    ML  3234  3232 6  3237     6  -6.536  -6.883  -0.970  -1.291  -6.732  -4.262  0.487 -0.769  0.186 -0.194 
    MR  3235  3232 6  3237     6  -6.988  -5.717  -1.625  -5.695  -0.829  -3.908  0.660 -0.612 -0.293 -0.076 
     D  3236  3232 6  3237     6  -9.049  -7.747  -3.544  -4.226  -4.244  -0.319 
    IL  3237  3237 5  3237     6  -2.579  -2.842  -0.760  -4.497  -5.274  -4.934  0.000  0.000  0.000  0.000 
    IR  3238  3238 6  3238     5  -2.408  -0.496  -5.920  -4.087  -5.193          0.000  0.000  0.000  0.000 
				[ MATP  800 ]
    MP  3239  3238 6  3243     4  -1.992  -0.565  -3.851  -8.155                 -4.610 -3.638 -3.542  0.937 -6.200 -5.381 -0.354 -5.077 -4.727  3.265 -4.434 -0.103  0.752 -4.746 -1.024 -2.395 
    ML  3240  3238 6  3243     4  -3.758  -3.940  -0.507  -2.670                  0.660 -0.612 -0.293 -0.076 
    MR  3241  3238 6  3243     4  -4.809  -3.838  -1.706  -0.766                  0.660 -0.612 -0.293 -0.076 
     D  3242  3238 6  3243     4  -4.568  -4.250  -2.265  -0.520                 
    IL  3243  3243 5  3243     4  -1.669  -0.647  -4.521  -8.258                  0.000  0.000  0.000  0.000 
    IR  3244  3244 6  3244     3  -0.118  -3.682 -11.472                          0.000  0.000  0.000  0.000 
				[ MATL  801 ]
    ML  3245  3244 6  3247     3 -10.461  -0.004  -9.115                          1.630 -1.545 -2.072 -1.628 
     D  3246  3244 6  3247     3  -6.174  -1.687  -0.566                         
    IL  3247  3247 3  3247     3  -1.442  -0.798  -4.142                          0.000  0.000  0.000  0.000 
				[ MATL  802 ]
    ML  3248  3247 3  3250     5  -9.431  -0.044  -5.226  -9.458 -10.350          1.461 -0.706 -1.656 -1.660 
     D  3249  3247 3  3250     5  -4.959  -0.803  -4.221  -2.596  -2.508         
    IL  3250  3250 3  3250     5  -2.408  -0.496  -4.087  -5.920  -5.193          0.000  0.000  0.000  0.000 
				[ MATP  803 ]
    MP  3251  3250 3  3255     6 -10.618 -10.557  -0.007  -9.334  -9.613 -10.008 -1.798 -1.069  0.174  0.334 -1.989 -2.135  1.577  0.132 -2.262  0.779 -2.400  0.272  1.831 -1.692 -0.528 -1.296 
    ML  3252  3250 3  3255     6  -7.093  -7.439  -0.963  -1.211  -7.288  -4.818  1.061 -0.725 -0.829 -0.422 
    MR  3253  3250 3  3255     6  -6.988  -5.717  -1.625  -5.695  -0.829  -3.908  0.660 -0.612 -0.293 -0.076 
     D  3254  3250 3  3255     6  -9.049  -7.747  -3.544  -4.226  -4.244  -0.319 
    IL  3255  3255 5  3255     6  -2.579  -2.842  -0.760  -4.497  -5.274  -4.934  0.000  0.000  0.000  0.000 
    IR  3256  3256 6  3256     5  -2.408  -0.496  -5.920  -4.087  -5.193          0.000  0.000  0.000  0.000 
				[ MATP  804 ]
    MP  3257  3256 6  3261     6  -8.575  -7.671  -0.016  -9.353  -9.633 -10.028 -2.424 -0.793 -2.267  0.645 -1.901 -2.747  2.165 -2.306 -1.483  0.898 -2.509  0.575  1.269 -1.953 -0.637  0.219 
    ML  3258  3256 6  3261     6  -6.602  -6.948  -0.910  -1.357  -6.798  -4.327  0.741 -0.811 -0.132 -0.240 
    MR  3259  3256 6  3261     6  -6.988  -5.717  -1.625  -5.695  -0.829  -3.908  0.660 -0.612 -0.293 -0.076 
     D  3260  3256 6  3261     6  -9.049  -7.747  -3.544  -4.226  -4.244  -0.319 
    IL  3261  3261 5  3261     6  -2.659  -2.431  -0.840  -4.577  -5.353  -5.013  0.000  0.000  0.000  0.000 
    IR  3262  3262 6  3262     5  -2.556  -0.440  -6.067  -4.235  -5.340          0.000  0.000  0.000  0.000 
				[ MATP  805 ]
    MP  3263  3262 6  3267     6  -7.742 -10.587  -0.013  -9.364  -9.643 -10.038 -3.047 -3.243 -1.831  0.729 -2.222 -3.889  2.367 -2.492 -1.949  0.499 -3.772 -1.098  1.879 -3.262  0.057  0.242 
    ML  3264  3262 6  3267     6  -6.250  -6.596  -1.310  -1.005  -6.446  -3.975  0.660 -0.612 -0.293 -0.076 
    MR  3265  3262 6  3267     6  -6.988  -5.717  -1.625  -5.695  -0.829  -3.908  0.660 -0.612 -0.293 -0.076 
     D  3266  3262 6  3267     6  -9.049  -7.747  -3.544  -4.226  -4.244  -0.319 
    IL  3267  3267 5  3267     6  -2.737  -3.000  -0.660  -4.655  -5.431  -5.092  0.000  0.000  0.000  0.000 
    IR  3268  3268 6  3268     5  -2.408  -0.496  -5.920  -4.087  -5.193          0.000  0.000  0.000  0.000 
				[ MATP  806 ]
    MP  3269  3268 6  3273     6 -10.648  -6.818  -0.019  -9.364  -9.643 -10.038 -2.171 -4.334 -2.015  0.750 -3.038 -4.830  2.115 -3.101 -4.583  0.729 -4.573 -0.211  2.314 -4.105  0.443 -2.318 
    ML  3270  3268 6  3273     6  -6.250  -6.596  -1.310  -1.005  -6.446  -3.975  0.660 -0.612 -0.293 -0.076 
    MR  3271  3268 6  3273     6  -6.988  -5.717  -1.625  -5.695  -0.829  -3.908  0.660 -0.612 -0.293 -0.076 
     D  3272  3268 6  3273     6  -9.049  -7.747  -3.544  -4.226  -4.244  -0.319 
    IL  3273  3273 5  3273     6  -2.579  -2.842  -0.760  -4.497  -5.274  -4.934  0.000  0.000  0.000  0.000 
    IR  3274  3274 6  3274     5  -2.600  -0.424  -6.112  -4.279  -5.385          0.000  0.000  0.000  0.000 
				[ MATP  807 ]
    MP  3275  3274 6  3279     6 -10.648 -10.587  -0.007  -9.364  -9.643 -10.038 -4.330 -4.442 -3.242  1.001 -3.161 -5.041  2.320 -4.508 -4.758  1.352 -4.711  0.176  1.874 -4.293 -0.026 -2.649 
    ML  3276  3274 6  3279     6  -6.250  -6.596  -1.310  -1.005  -6.446  -3.975  0.660 -0.612 -0.293 -0.076 
    MR  3277  3274 6  3279     6  -6.988  -5.717  -1.625  -5.695  -0.829  -3.908  0.660 -0.612 -0.293 -0.076 
     D  3278  3274 6  3279     6  -9.049  -7.747  -3.544  -4.226  -4.244  -0.319 
    IL  3279  3279 5  3279     6  -2.579  -2.842  -0.760  -4.497  -5.274  -4.934  0.000  0.000  0.000  0.000 
    IR  3280  3280 6  3280     5  -2.408  -0.496  -5.920  -4.087  -5.193          0.000  0.000  0.000  0.000 
				[ MATP  808 ]
    MP  3281  3280 6  3285     6 -10.648 -10.587  -0.007  -9.364  -9.643 -10.038 -4.556 -4.744 -4.694  0.568 -3.296 -5.277  2.604 -4.713 -5.016  0.336 -4.970 -1.641  2.494 -4.529 -0.560 -2.700 
    ML  3282  3280 6  3285     6  -6.250  -6.596  -1.310  -1.005  -6.446  -3.975  0.660 -0.612 -0.293 -0.076 
    MR  3283  3280 6  3285     6  -6.988  -5.717  -1.625  -5.695  -0.829  -3.908  0.660 -0.612 -0.293 -0.076 
     D  3284  3280 6  3285     6  -9.049  -7.747  -3.544  -4.226  -4.244  -0.319 
    IL  3285  3285 5  3285     6  -2.579  -2.842  -0.760  -4.497  -5.274  -4.934  0.000  0.000  0.000  0.000 
    IR  3286  3286 6  3286     5  -2.408  -0.496  -5.920  -4.087  -5.193          0.000  0.000  0.000  0.000 
				[ MATP  809 ]
    MP  3287  3286 6  3291     4  -9.533  -7.918  -0.013  -8.155                 -3.477 -2.441 -4.556  3.450 -3.250 -3.770 -0.593 -3.686 -4.392  1.044 -4.325 -1.383 -1.211 -2.735 -0.703 -3.347 
    ML  3288  3286 6  3291     4  -3.758  -3.940  -0.507  -2.670                  0.660 -0.612 -0.293 -0.076 
    MR  3289  3286 6  3291     4  -4.809  -3.838  -1.706  -0.766                  0.660 -0.612 -0.293 -0.076 
     D  3290  3286 6  3291     4  -4.568  -4.250  -2.265  -0.520                 
    IL  3291  3291 5  3291     4  -1.686  -2.369  -1.117  -4.855                  0.000  0.000  0.000  0.000 
    IR  3292  3292 6  3292     3  -1.496  -0.759  -4.196                          0.000  0.000  0.000  0.000 
				[ MATL  810 ]
    ML  3293  3292 6  3295     3 -10.461  -0.004  -9.115                         -2.948 -4.442  1.866 -2.481 
     D  3294  3292 6  3295     3  -6.174  -1.687  -0.566                         
    IL  3295  3295 3  3295     3  -1.442  -0.798  -4.142                          0.000  0.000  0.000  0.000 
				[ MATL  811 ]
    ML  3296  3295 3  3298     3 -10.461  -0.004  -9.115                          1.957 -5.100 -4.751 -4.319 
     D  3297  3295 3  3298     3  -6.174  -1.687  -0.566                         
    IL  3298  3298 3  3298     3  -1.442  -0.798  -4.142                          0.000  0.000  0.000  0.000 
				[ MATL  812 ]
    ML  3299  3298 3  3301     3 -10.461  -0.012  -7.069                          0.331 -4.291  1.384 -3.617 
     D  3300  3298 3  3301     3  -6.174  -1.687  -0.566                         
    IL  3301  3301 3  3301     3  -1.442  -0.798  -4.142                          0.000  0.000  0.000  0.000 
				[ MATL  813 ]
    ML  3302  3301 3  3304     2       *   0.000                                  1.912 -3.818 -3.796 -3.434 
     D  3303  3301 3  3304     2       *   0.000                                 
    IL  3304  3304 3  3304     2  -1.823  -0.479                                  0.000  0.000  0.000  0.000 
				[ END   814 ]
     E  3305  3304 3    -1     0                                                 
				[ BEGR  815 ]
     S  3306  3192 1  3307     3 -10.461  -0.004  -9.115                         
    IL  3307  3307 2  3307     3  -1.442  -0.798  -4.142                          0.000  0.000  0.000  0.000 
				[ MATL  816 ]
    ML  3308  3307 2  3310     5  -9.431  -0.008  -9.246  -9.458 -10.350          1.968 -5.446 -5.066 -4.851 
     D  3309  3307 2  3310     5  -4.959  -0.803  -4.221  -2.596  -2.508         
    IL  3310  3310 3  3310     5  -2.408  -0.496  -4.087  -5.920  -5.193          0.000  0.000  0.000  0.000 
				[ MATP  817 ]
    MP  3311  3310 3  3315     6 -10.648 -10.587  -0.007  -9.364  -9.643 -10.038 -9.168 -4.602 -9.860 -1.448 -8.974 -4.824 -2.864 -8.343 -5.757  3.840 -5.231 -0.278 -2.802 -4.928 -4.921 -7.006 
    ML  3312  3310 3  3315     6  -6.250  -6.596  -1.310  -1.005  -6.446  -3.975  0.660 -0.612 -0.293 -0.076 
    MR  3313  3310 3  3315     6  -6.988  -5.717  -1.625  -5.695  -0.829  -3.908  0.660 -0.612 -0.293 -0.076 
     D  3314  3310 3  3315     6  -9.049  -7.747  -3.544  -4.226  -4.244  -0.319 
    IL  3315  3315 5  3315     6  -2.579  -2.842  -0.760  -4.497  -5.274  -4.934  0.000  0.000  0.000  0.000 
    IR  3316  3316 6  3316     5  -2.408  -0.496  -5.920  -4.087  -5.193          0.000  0.000  0.000  0.000 
				[ MATP  818 ]
    MP  3317  3316 6  3321     4  -9.533  -9.740  -0.009  -8.155                 -9.144 -4.508 -9.938 -0.885 -8.940 -4.710 -2.804 -8.412 -5.664  3.880 -5.134 -2.111 -2.757 -4.821 -4.936 -6.999 
    ML  3318  3316 6  3321     4  -3.758  -3.940  -0.507  -2.670                  0.660 -0.612 -0.293 -0.076 
    MR  3319  3316 6  3321     4  -4.809  -3.838  -1.706  -0.766                  0.660 -0.612 -0.293 -0.076 
     D  3320  3316 6  3321     4  -4.568  -4.250  -2.265  -0.520                 
    IL  3321  3321 5  3321     4  -1.686  -2.369  -1.117  -4.855                  0.000  0.000  0.000  0.000 
    IR  3322  3322 6  3322     3  -1.442  -0.798  -4.142                          0.000  0.000  0.000  0.000 
				[ MATL  819 ]
    ML  3323  3322 6  3325     5  -9.431  -0.008  -9.246  -9.458 -10.350         -4.247 -3.949 -4.956  1.945 
     D  3324  3322 6  3325     5  -4.959  -0.803  -4.221  -2.596  -2.508         
    IL  3325  3325 3  3325     5  -2.408  -0.496  -4.087  -5.920  -5.193          0.000  0.000  0.000  0.000 
				[ MATP  820 ]
    MP  3326  3325 3  3330     6 -10.648 -10.587  -0.011  -7.984  -9.643 -10.038 -9.168 -4.518 -9.949 -1.209 -8.949 -4.721 -2.815 -8.413 -5.674  3.887 -5.145 -1.865 -2.765 -4.832 -4.941 -7.007 
    ML  3327  3325 3  3330     6  -6.250  -6.596  -1.310  -1.005  -6.446  -3.975  0.660 -0.612 -0.293 -0.076 
    MR  3328  3325 3  3330     6  -6.988  -5.717  -1.625  -5.695  -0.829  -3.908  0.660 -0.612 -0.293 -0.076 
     D  3329  3325 3  3330     6  -9.049  -7.747  -3.544  -4.226  -4.244  -0.319 
    IL  3330  3330 5  3330     6  -2.579  -2.842  -0.760  -4.497  -5.274  -4.934  0.000  0.000  0.000  0.000 
    IR  3331  3331 6  3331     5  -2.408  -0.496  -5.920  -4.087  -5.193          0.000  0.000  0.000  0.000 
				[ MATP  821 ]
    MP  3332  3331 6  3336     6 -10.644 -10.584  -0.007  -9.360  -9.640 -10.035 -8.406 -7.276 -7.537 -1.559 -6.193 -8.431  3.225 -7.178 -8.933  2.335 -7.589 -3.183 -0.902 -8.918 -0.841 -6.174 
    ML  3333  3331 6  3336     6  -6.380  -6.726  -1.138  -1.135  -6.576  -4.105  0.589 -0.690 -0.057 -0.129 
    MR  3334  3331 6  3336     6  -6.988  -5.717  -1.625  -5.695  -0.829  -3.908  0.660 -0.612 -0.293 -0.076 
     D  3335  3331 6  3336     6  -9.049  -7.747  -3.544  -4.226  -4.244  -0.319 
    IL  3336  3336 5  3336     6  -2.579  -2.842  -0.760  -4.497  -5.274  -4.934  0.000  0.000  0.000  0.000 
    IR  3337  3337 6  3337     5  -2.408  -0.496  -5.920  -4.087  -5.193          0.000  0.000  0.000  0.000 
				[ MATP  822 ]
    MP  3338  3337 6  3342     6 -10.648 -10.587  -0.007  -9.364  -9.643 -10.038 -9.790 -7.243 -9.242 -3.444 -9.213 -12.611 -4.058 -7.776 -8.204 -3.704 -7.972 -4.110 -3.600 -8.768  3.963 -7.198 
    ML  3339  3337 6  3342     6  -6.250  -6.596  -1.310  -1.005  -6.446  -3.975  0.660 -0.612 -0.293 -0.076 
    MR  3340  3337 6  3342     6  -6.988  -5.717  -1.625  -5.695  -0.829  -3.908  0.660 -0.612 -0.293 -0.076 
     D  3341  3337 6  3342     6  -9.049  -7.747  -3.544  -4.226  -4.244  -0.319 
    IL  3342  3342 5  3342     6  -2.579  -2.842  -0.760  -4.497  -5.274  -4.934  0.000  0.000  0.000  0.000 
    IR  3343  3343 6  3343     5  -2.408  -0.496  -5.920  -4.087  -5.193          0.000  0.000  0.000  0.000 
				[ MATP  823 ]
    MP  3344  3343 6  3348     4  -9.533  -9.740  -0.009  -8.155                 -10.262 -7.269 -9.406 -3.449 -9.613 -13.876 -4.074 -7.815 -8.294 -0.381 -8.009  3.901 -3.637 -8.903 -4.844 -7.261 
    ML  3345  3343 6  3348     4  -3.758  -3.940  -0.507  -2.670                  0.660 -0.612 -0.293 -0.076 
    MR  3346  3343 6  3348     4  -4.809  -3.838  -1.706  -0.766                  0.660 -0.612 -0.293 -0.076 
     D  3347  3343 6  3348     4  -4.568  -4.250  -2.265  -0.520                 
    IL  3348  3348 5  3348     4  -1.686  -2.369  -1.117  -4.855                  0.000  0.000  0.000  0.000 
    IR  3349  3349 6  3349     3  -1.442  -0.798  -4.142                          0.000  0.000  0.000  0.000 
				[ MATL  824 ]
    ML  3350  3349 6  3352     3 -10.461  -0.004  -9.115                         -4.343  1.949 -5.266 -3.955 
     D  3351  3349 6  3352     3  -6.174  -1.687  -0.566                         
    IL  3352  3352 3  3352     3  -1.442  -0.798  -4.142                          0.000  0.000  0.000  0.000 
				[ MATL  825 ]
    ML  3353  3352 3  3355     5  -9.431  -0.008  -9.246  -9.458 -10.350          1.968 -5.446 -5.066 -4.851 
     D  3354  3352 3  3355     5  -4.959  -0.803  -4.221  -2.596  -2.508         
    IL  3355  3355 3  3355     5  -2.408  -0.496  -4.087  -5.920  -5.193          0.000  0.000  0.000  0.000 
				[ MATP  826 ]
    MP  3356  3355 3  3360     6 -10.648 -10.587  -0.007  -9.364  -9.643 -10.038 -3.810 -4.923 -4.593 -2.414 -0.488 -5.569 -0.905 -4.961 -4.357 -2.944 -5.242 -3.521  3.781 -4.377 -2.272 -3.789 
    ML  3357  3355 3  3360     6  -6.250  -6.596  -1.310  -1.005  -6.446  -3.975  0.660 -0.612 -0.293 -0.076 
    MR  3358  3355 3  3360     6  -6.988  -5.717  -1.625  -5.695  -0.829  -3.908  0.660 -0.612 -0.293 -0.076 
     D  3359  3355 3  3360     6  -9.049  -7.747  -3.544  -4.226  -4.244  -0.319 
    IL  3360  3360 5  3360     6  -2.579  -2.842  -0.760  -4.497  -5.274  -4.934  0.000  0.000  0.000  0.000 
    IR  3361  3361 6  3361     5  -2.408  -0.496  -5.920  -4.087  -5.193          0.000  0.000  0.000  0.000 
				[ MATP  827 ]
    MP  3362  3361 6  3366     4  -9.348 -10.594  -0.014  -7.047                 -9.250 -4.635 -9.900 -1.485 -9.004 -4.858 -2.895 -8.351 -5.789  3.899 -5.263 -2.001 -2.828 -4.961 -4.934 -7.032 
    ML  3363  3361 6  3366     4  -2.408  -4.532  -1.293  -1.473                  0.660 -0.612 -0.293 -0.076 
    MR  3364  3361 6  3366     4  -4.102 -12.528  -0.390  -2.485                  0.660 -0.612 -0.293 -0.076 
     D  3365  3361 6  3366     4 -12.737 -14.007  -2.036  -0.404                 
    IL  3366  3366 5  3366     4  -2.817  -4.319  -0.613  -2.698                  0.000  0.000  0.000  0.000 
    IR  3367  3367 6  3367     3  -1.925  -0.554  -4.164                          0.000  0.000  0.000  0.000 
				[ MATR  828 ]
    MR  3368  3367 6  3370     3 -10.772  -0.003  -9.089                         -3.763 -3.610 -1.684  1.821 
     D  3369  3367 6  3370     3  -6.390  -1.568  -0.620                         
    IR  3370  3370 3  3370     3  -1.925  -0.554  -4.164                          0.000  0.000  0.000  0.000 
				[ MATR  829 ]
    MR  3371  3370 3  3373     3 -10.772  -0.003  -9.089                          1.555 -0.292 -3.304 -2.802 
     D  3372  3370 3  3373     3  -6.390  -1.568  -0.620                         
    IR  3373  3373 3  3373     3  -1.925  -0.554  -4.164                          0.000  0.000  0.000  0.000 
				[ MATR  830 ]
    MR  3374  3373 3  3376     5  -9.431  -0.008  -9.246  -9.458 -10.350         -3.306  1.920 -5.023 -3.569 
     D  3375  3373 3  3376     5  -5.352  -0.707  -2.978  -4.409  -2.404         
    IR  3376  3376 3  3376     5  -2.408  -0.496  -5.920  -4.087  -5.193          0.000  0.000  0.000  0.000 
				[ MATP  831 ]
    MP  3377  3376 3  3381     6 -10.648 -10.587  -0.007  -9.364  -9.643 -10.038 -10.318 -7.272 -9.424 -3.456 -9.675 -14.115 -4.103 -7.819 -8.301 -3.715 -8.012  3.966 -3.654 -8.916 -4.857 -7.269 
    ML  3378  3376 3  3381     6  -6.250  -6.596  -1.310  -1.005  -6.446  -3.975  0.660 -0.612 -0.293 -0.076 
    MR  3379  3376 3  3381     6  -6.988  -5.717  -1.625  -5.695  -0.829  -3.908  0.660 -0.612 -0.293 -0.076 
     D  3380  3376 3  3381     6  -9.049  -7.747  -3.544  -4.226  -4.244  -0.319 
    IL  3381  3381 5  3381     6  -2.579  -2.842  -0.760  -4.497  -5.274  -4.934  0.000  0.000  0.000  0.000 
    IR  3382  3382 6  3382     5  -2.408  -0.496  -5.920  -4.087  -5.193          0.000  0.000  0.000  0.000 
				[ MATP  832 ]
    MP  3383  3382 6  3387     6 -10.648 -10.587  -0.007  -9.364  -9.643 -10.038 -6.859 -6.917 -5.529 -2.103 -5.022 -6.192  3.488 -6.052 -7.904 -2.046 -5.580 -3.735  1.951 -7.449 -2.228 -5.759 
    ML  3384  3382 6  3387     6  -6.250  -6.596  -1.310  -1.005  -6.446  -3.975  0.660 -0.612 -0.293 -0.076 
    MR  3385  3382 6  3387     6  -6.988  -5.717  -1.625  -5.695  -0.829  -3.908  0.660 -0.612 -0.293 -0.076 
     D  3386  3382 6  3387     6  -9.049  -7.747  -3.544  -4.226  -4.244  -0.319 
    IL  3387  3387 5  3387     6  -2.579  -2.842  -0.760  -4.497  -5.274  -4.934  0.000  0.000  0.000  0.000 
    IR  3388  3388 6  3388     5  -2.408  -0.496  -5.920  -4.087  -5.193          0.000  0.000  0.000  0.000 
				[ MATP  833 ]
    MP  3389  3388 6  3393     4  -9.348 -10.594  -0.014  -7.047                 -6.512 -6.623 -7.101 -2.834 -5.993 -8.304  0.058 -6.879 -6.727 -2.997 -7.188 -3.844  3.853 -6.875 -3.635 -5.901 
    ML  3390  3388 6  3393     4  -2.408  -4.532  -1.293  -1.473                  0.660 -0.612 -0.293 -0.076 
    MR  3391  3388 6  3393     4  -4.102 -12.528  -0.390  -2.485                  0.660 -0.612 -0.293 -0.076 
     D  3392  3388 6  3393     4 -12.737 -14.007  -2.036  -0.404                 
    IL  3393  3393 5  3393     4  -2.817  -4.319  -0.613  -2.698                  0.000  0.000  0.000  0.000 
    IR  3394  3394 6  3394     3  -1.925  -0.554  -4.164                          0.000  0.000  0.000  0.000 
				[ MATR  834 ]
    MR  3395  3394 6  3397     5  -9.431  -0.008  -9.246  -9.458 -10.350          1.948 -4.889 -4.568 -3.926 
     D  3396  3394 6  3397     5  -5.352  -0.707  -2.978  -4.409  -2.404         
    IR  3397  3397 3  3397     5  -2.408  -0.496  -5.920  -4.087  -5.193          0.000  0.000  0.000  0.000 
				[ MATP  835 ]
    MP  3398  3397 3  3402     6 -10.648 -10.587  -0.007  -9.364  -9.643 -10.038 -9.401 -4.877 -9.803 -1.698 -9.107 -5.151 -3.053 -8.239 -6.026  3.916 -5.509 -2.568 -2.948 -5.234 -4.919 -7.073 
    ML  3399  3397 3  3402     6  -6.250  -6.596  -1.310  -1.005  -6.446  -3.975  0.660 -0.612 -0.293 -0.076 
    MR  3400  3397 3  3402     6  -6.988  -5.717  -1.625  -5.695  -0.829  -3.908  0.660 -0.612 -0.293 -0.076 
     D  3401  3397 3  3402     6  -9.049  -7.747  -3.544  -4.226  -4.244  -0.319 
    IL  3402  3402 5  3402     6  -2.579  -2.842  -0.760  -4.497  -5.274  -4.934  0.000  0.000  0.000  0.000 
    IR  3403  3403 6  3403     5  -2.408  -0.496  -5.920  -4.087  -5.193          0.000  0.000  0.000  0.000 
				[ MATP  836 ]
    MP  3404  3403 6  3408     6 -10.648 -10.587  -0.007  -9.364  -9.643 -10.038 -9.708 -7.237 -9.210 -3.449 -9.150 -12.449 -4.075 -7.768 -8.184 -3.712 -7.963 -4.111 -3.603 -8.739 -4.819  3.961 
    ML  3405  3403 6  3408     6  -6.250  -6.596  -1.310  -1.005  -6.446  -3.975  0.660 -0.612 -0.293 -0.076 
    MR  3406  3403 6  3408     6  -6.988  -5.717  -1.625  -5.695  -0.829  -3.908  0.660 -0.612 -0.293 -0.076 
     D  3407  3403 6  3408     6  -9.049  -7.747  -3.544  -4.226  -4.244  -0.319 
    IL  3408  3408 5  3408     6  -2.579  -2.842  -0.760  -4.497  -5.274  -4.934  0.000  0.000  0.000  0.000 
    IR  3409  3409 6  3409     5  -2.408  -0.496  -5.920  -4.087  -5.193          0.000  0.000  0.000  0.000 
				[ MATP  837 ]
    MP  3410  3409 6  3414     6 -10.648 -10.587  -0.007  -9.364  -9.643 -10.038 -7.318 -7.085 -5.339 -2.771 -5.091 -5.970  3.900 -5.967 -8.679 -2.765 -5.311 -4.278 -1.331 -7.890 -2.437 -6.090 
    ML  3411  3409 6  3414     6  -6.250  -6.596  -1.310  -1.005  -6.446  -3.975  0.660 -0.612 -0.293 -0.076 
    MR  3412  3409 6  3414     6  -6.988  -5.717  -1.625  -5.695  -0.829  -3.908  0.660 -0.612 -0.293 -0.076 
     D  3413  3409 6  3414     6  -9.049  -7.747  -3.544  -4.226  -4.244  -0.319 
    IL  3414  3414 5  3414     6  -2.579  -2.842  -0.760  -4.497  -5.274  -4.934  0.000  0.000  0.000  0.000 
    IR  3415  3415 6  3415     5  -2.408  -0.496  -5.920  -4.087  -5.193          0.000  0.000  0.000  0.000 
				[ MATP  838 ]
    MP  3416  3415 6  3420     4  -9.533  -9.740  -0.009  -8.155                 -9.102 -4.423 -9.998 -1.295 -8.908 -4.610 -2.754 -8.472 -4.759  3.876 -4.218 -1.544 -2.716 -4.727 -4.953 -6.988 
    ML  3417  3415 6  3420     4  -3.758  -3.940  -0.507  -2.670                  0.660 -0.612 -0.293 -0.076 
    MR  3418  3415 6  3420     4  -4.809  -3.838  -1.706  -0.766                  0.660 -0.612 -0.293 -0.076 
     D  3419  3415 6  3420     4  -4.568  -4.250  -2.265  -0.520                 
    IL  3420  3420 5  3420     4  -1.686  -2.369  -1.117  -4.855                  0.000  0.000  0.000  0.000 
    IR  3421  3421 6  3421     3  -1.442  -0.798  -4.142                          0.000  0.000  0.000  0.000 
				[ MATL  839 ]
    ML  3422  3421 6  3424     3 -10.461  -0.004  -9.115                         -4.247 -3.949 -4.956  1.945 
     D  3423  3421 6  3424     3  -6.174  -1.687  -0.566                         
    IL  3424  3424 3  3424     3  -1.442  -0.798  -4.142                          0.000  0.000  0.000  0.000 
				[ MATL  840 ]
    ML  3425  3424 3  3427     3 -10.461  -0.004  -9.115                         -4.343  1.949 -5.266 -3.955 
     D  3426  3424 3  3427     3  -6.174  -1.687  -0.566                         
    IL  3427  3427 3  3427     3  -1.442  -0.798  -4.142                          0.000  0.000  0.000  0.000 
				[ MATL  841 ]
    ML  3428  3427 3  3430     3 -10.772  -0.003  -9.089                          1.968 -5.446 -5.066 -4.851 
     D  3429  3427 3  3430     3  -5.620  -0.734  -1.403                         
    IL  3430  3430 3  3430     3  -1.925  -0.554  -4.164                          0.000  0.000  0.000  0.000 
				[ MATR  842 ]
    MR  3431  3430 3  3433     3 -10.772  -0.003  -9.089                          1.968 -5.446 -5.066 -4.851 
     D  3432  3430 3  3433     3  -6.390  -1.568  -0.620                         
    IR  3433  3433 3  3433     3  -1.925  -0.554  -4.164                          0.000  0.000  0.000  0.000 
				[ MATR  843 ]
    MR  3434  3433 3  3436     3 -10.772  -0.003  -9.089                         -3.191 -4.815  1.924 -4.080 
     D  3435  3433 3  3436     3  -6.390  -1.568  -0.620                         
    IR  3436  3436 3  3436     3  -1.925  -0.554  -4.164                          0.000  0.000  0.000  0.000 
				[ MATR  844 ]
    MR  3437  3436 3  3439     3 -10.772  -0.003  -9.089                         -3.353 -0.468 -4.136  1.642 
     D  3438  3436 3  3439     3  -6.390  -1.568  -0.620                         
    IR  3439  3439 3  3439     3  -1.925  -0.554  -4.164                          0.000  0.000  0.000  0.000 
				[ MATR  845 ]
    MR  3440  3439 3  3442     2 -11.074  -0.001                                  1.968 -5.446 -5.066 -4.851 
     D  3441  3439 3  3442     2  -4.432  -0.068                                 
    IR  3442  3442 3  3442     2  -1.823  -0.479                                  0.000  0.000  0.000  0.000 
				[ BIF   846 ]
     B  3443  3442 3  3444  3571                                                 
				[ BEGL  847 ]
     S  3444  3443 1  3445     4  -0.013  -8.652  -8.059  -8.699                 
				[ MATP  848 ]
    MP  3445  3444 1  3449     6 -10.648 -10.587  -0.007  -9.364  -9.643 -10.038 -9.401 -4.877 -9.803 -1.698 -9.107 -5.151 -3.053 -8.239 -6.026  3.916 -5.509 -2.568 -2.948 -5.234 -4.919 -7.073 
    ML  3446  3444 1  3449     6  -6.250  -6.596  -1.310  -1.005  -6.446  -3.975  0.660 -0.612 -0.293 -0.076 
    MR  3447  3444 1  3449     6  -6.988  -5.717  -1.625  -5.695  -0.829  -3.908  0.660 -0.612 -0.293 -0.076 
     D  3448  3444 1  3449     6  -9.049  -7.747  -3.544  -4.226  -4.244  -0.319 
    IL  3449  3449 5  3449     6  -2.579  -2.842  -0.760  -4.497  -5.274  -4.934  0.000  0.000  0.000  0.000 
    IR  3450  3450 6  3450     5  -2.408  -0.496  -5.920  -4.087  -5.193          0.000  0.000  0.000  0.000 
				[ MATP  849 ]
    MP  3451  3450 6  3455     6 -10.648 -10.587  -0.007  -9.364  -9.643 -10.038 -6.957 -7.029 -4.956 -2.606 -4.701 -5.566  3.871 -5.664 -8.821 -2.557 -4.961 -4.335 -0.813 -7.668 -2.100 -5.849 
    ML  3452  3450 6  3455     6  -6.250  -6.596  -1.310  -1.005  -6.446  -3.975  0.660 -0.612 -0.293 -0.076
[truncated: 114,979 more chars]
