# Supplementary material for: Bacterial Communities in Women with Bacterial Vaginosis: High Resolution Phylogenetic Analyses Reveal Relationships of Microbiota to Clinical Criteria
Source: PLoS One. 2012 Jun 18;7(6):e37818. doi: 10.1371/journal.pone.0037818 (PMC3377712; doi:10.1371/journal.pone.0037818)
Supplement: Reference Package S1 — (vaginal-0.9.2-raxml.refpkg) Contains files required for classification of vaginal reference sequences in the V3/V4 region of the 16S rRNA gene. (TGZ) [file pone.0037818.s014.gz › vaginal-0.9.2-raxml.refpkg/chosen.csv-convex]

seqname	accession	tax_id	species_name	is_type
FM872653	FM872653	308994	Dialister propionicifaciens	0.0
HM021348	HM021348	308994	Dialister propionicifaciens	0.0
HM021446	HM021446	308994	Dialister propionicifaciens	0.0
HM021374	HM021374	308994	Dialister propionicifaciens	0.0
DQ130020	DQ130020	308994	Dialister propionicifaciens	0.0
HM021391	HM021391	308994	Dialister propionicifaciens	0.0
AM697483	AM697483	308994	Dialister propionicifaciens	0.0
HM021462	HM021462	308994	Dialister propionicifaciens	0.0
AY331416	AY331416	239137	Candidate Division TM7 oral	0.0
FJ470446	FJ470446	239137	Candidate Division TM7 oral	0.0
GU410618	GU410618	239137	Candidate Division TM7 oral	0.0
AF125206	AF125206	239137	Candidate Division TM7 oral	0.0
DQ666092	DQ666092	95818_1	Candidate Division TM7 vaginal	0.0
112b-13		147802	Lactobacillus iners	0.0
112Q-18		906_1	Megasphaera sp. type 1	0.0
112Q-65		309120	Dialister micraerophilus	0.0
112Q-85		186802_3	BVAB3	0.0
113f4-12		838_6	Prevotella genogroup 6	0.0
113f4-66		838_5	Prevotella genogroup 5	0.0
113f4-2		2702	Gardnerella vaginalis	0.0
113f4-27		147802	Lactobacillus iners	0.0
113f4-90		33037	Anaerococcus vaginalis	0.0
113s1-20		386414	Prevotella timonensis	0.0
113s1-24		84111_1	Eggerthella sp. type 1	0.0
113s1-32		2098	Mycoplasma hominis	0.0
113s1-51		28123	Porphyromonas asaccharolytica	0.0
113s1-83		39948_2	Dialister sp. type 2	0.0
113s1-84		838_6	Prevotella genogroup 6	0.0
113s1-92		838_6	Prevotella genogroup 6	0.0
113s1-93		849	Fusobacterium gonidiaformans	0.0
123b-28		186802_2	BVAB2	0.0
123b-12		386414	Prevotella timonensis	0.0
123b-16		2702	Gardnerella vaginalis	0.0
123b-31		95818_1	Candidate Division TM7 vaginal	0.0
123b-35		33031	Peptoniphilus lacrimalis	0.0
123b-71		838_3	Prevotella genogroup 3	0.0
123b-5		838_4	Prevotella genogroup 4	0.0
123b-79		147802	Lactobacillus iners	0.0
123f-27		33033	Parvimonas micra	0.0
123f-19		28130	Prevotella disiens	0.0
123f-25		309120	Dialister micraerophilus	0.0
123f-3		39948_2	Dialister sp. type 2	0.0
123f-26		33031	Peptoniphilus lacrimalis	0.0
123f-36		82135	Atopobium vaginae	0.0
123f-45		28123	Porphyromonas asaccharolytica	0.0
123f-67		2_1	Porphyromonas sp. type 1	0.0
123f-82		28125	Prevotella bivia	0.0
123f-85		2052	Mobiluncus mulieris	0.0
123f2-10		419005	Prevotella amnii	0.0
123f2-102		2_1	Porphyromonas sp. type 1	0.0
123f2-107		28123	Porphyromonas asaccharolytica	0.0
123f2-17		838_7	Prevotella genogroup 7	0.0
123f2-47		147802	Lactobacillus iners	0.0
123f2-5		33036	Anaerococcus tetradius	0.0
123f2-72		838_7	Prevotella genogroup 7	0.0
123f2-80		39948_2	Dialister sp. type 2	0.0
123f3-61		2702	Gardnerella vaginalis	0.0
123f3-34		109790	Lactobacillus jensenii	0.0
123f3-35		419005	Prevotella amnii	0.0
123f3-53		2_1	Porphyromonas sp. type 1	0.0
123f3-54		309120	Dialister micraerophilus	0.0
123f3-78		39948_2	Dialister sp. type 2	0.0
123f3-87		33036	Anaerococcus tetradius	0.0
123Q-10		28130	Prevotella disiens	0.0
123Q-104		84111_1	Eggerthella sp. type 1	0.0
123Q-21		39948_2	Dialister sp. type 2	0.0
123Q-26		2702	Gardnerella vaginalis	0.0
123Q-3		906_2	Megasphaera sp. type 2	0.0
123Q-4		386414	Prevotella timonensis	0.0
123Q-6		33031	Peptoniphilus lacrimalis	0.0
127b-60		28127	Prevotella buccalis	0.0
127b-2		906_1	Megasphaera sp. type 1	0.0
127b-31		87541	Aerococcus christensenii	0.0
127f-65		134821	Ureaplasma parvum	0.0
127f-70		1633	Lactobacillus vaginalis	0.0
127Q-110		2702	Gardnerella vaginalis	0.0
127Q-23		28125	Prevotella bivia	0.0
136b-16		84111_1	Eggerthella sp. type 1	0.0
136b-22		838_7	Prevotella genogroup 7	0.0
136b-24		39948_2	Dialister sp. type 2	0.0
136b-27		309120	Dialister micraerophilus	0.0
136b-31		147802	Lactobacillus iners	0.0
136b-75		28127	Prevotella buccalis	0.0
136f-115		47770	Lactobacillus crispatus	0.0
141b-14		28127	Prevotella buccalis	0.0
141b-19		87541	Aerococcus christensenii	0.0
141b-23		147802	Lactobacillus iners	0.0
141b-3		186802_1	BVAB1	0.0
141b-83		386414	Prevotella timonensis	0.0
163b-1		2702	Gardnerella vaginalis	0.0
163b-51		186802_2	BVAB2	0.0
163b-19		39948_2	Dialister sp. type 2	0.0
1BV-26		419005	Prevotella amnii	0.0
1BV-55		40543	Sneathia sanguinegens	0.0
1BVbact-24		419005	Prevotella amnii	0.0
1BVbact-19		386414	Prevotella timonensis	0.0
1BVbact-18		84111_1	Eggerthella sp. type 1	0.0
1BVbact-28		838_4	Prevotella genogroup 4	0.0
1BVbact-87		33033	Parvimonas micra	0.0
258b-16		28125	Prevotella bivia	0.0
26Vag-14		147802	Lactobacillus iners	0.0
2BV-76		309120	Dialister micraerophilus	0.0
2BVbact-1		186802_1	BVAB1	0.0
2BVbact-56		82135	Atopobium vaginae	0.0
2BVbact-97		186802_3	BVAB3	0.0
3BV-1		186802_1	BVAB1	0.0
3BV-106		309120	Dialister micraerophilus	0.0
3BV-74		309120	Dialister micraerophilus	0.0
3BV-15		2702	Gardnerella vaginalis	0.0
3BV-30		95818_1	Candidate Division TM7 vaginal	0.0
3BV-37		838_3	Prevotella genogroup 3	0.0
3BV-52		838_3	Prevotella genogroup 3	0.0
4BVb-10		186802_3	BVAB3	0.0
4BVb-11		309120	Dialister micraerophilus	0.0
4BVb-79		186802_1	BVAB1	0.0
4BVb-23		40543	Sneathia sanguinegens	0.0
4BVb-66		906_1	Megasphaera sp. type 1	0.0
4BVb-88		386414	Prevotella timonensis	0.0
4BVb-24		419005	Prevotella amnii	0.0
4BVb-89		419005	Prevotella amnii	0.0
4BVQ-28		186802_2	BVAB2	0.0
4BVQ-3		186802_2	BVAB2	0.0
4BVQ-86		309120	Dialister micraerophilus	0.0
4BVQ-57		838_4	Prevotella genogroup 4	0.0
4Vag-18		1633	Lactobacillus vaginalis	0.0
5BVbact-111		40543	Sneathia sanguinegens	0.0
5BVbact-19		906_1	Megasphaera sp. type 1	0.0
5BVbact-26		187101	[Leptotrichia] amnionii	0.0
5Vag-3		147802	Lactobacillus iners	0.0
6BV-75		95818_1	Candidate Division TM7 vaginal	0.0
6BV-11		186802_2	BVAB2	0.0
6BV-12		54005	Peptoniphilus harei	0.0
6BV-66		187101	[Leptotrichia] amnionii	0.0
6BV-7		147802	Lactobacillus iners	0.0
6BV-36		386414	Prevotella timonensis	0.0
6BV-15		838_4	Prevotella genogroup 4	0.0
7BV-93		186802_1	BVAB1	0.0
7BV-70		386414	Prevotella timonensis	0.0
7BVC-1		186802_3	BVAB3	0.0
7BVC-108		187101	[Leptotrichia] amnionii	0.0
7BVC-47		39948_2	Dialister sp. type 2	0.0
7BVC-4		187328	Veillonella montpellierensis	0.0
7BVC-94		386414	Prevotella timonensis	0.0
8BV-10		187101	[Leptotrichia] amnionii	0.0
8BV-109		33033	Parvimonas micra	0.0
8BV-12		87541	Aerococcus christensenii	0.0
8BV-5		906_1	Megasphaera sp. type 1	0.0
8BV-3		2702	Gardnerella vaginalis	0.0
8BV-33		84111_1	Eggerthella sp. type 1	0.0
8BV-50		39948_2	Dialister sp. type 2	0.0
8BV-91		82135	Atopobium vaginae	0.0
8BV-39		419005	Prevotella amnii	0.0
8BV-8		419005	Prevotella amnii	0.0
8BV-4		838_3	Prevotella genogroup 3	0.0
7BVA-4		187328	Veillonella montpellierensis	0.0
7BVA-75		187101	[Leptotrichia] amnionii	0.0
7BVA-26		838_4	Prevotella genogroup 4	0.0
7BVA-38		419005	Prevotella amnii	0.0
7BVA-93		33031	Peptoniphilus lacrimalis	0.0
7BVB-75		39948_2	Dialister sp. type 2	0.0
7BVB-4		40543	Sneathia sanguinegens	0.0
3001-189R-13		54005	Peptoniphilus harei	0.0
3001-189R-24		33036	Anaerococcus tetradius	0.0
4Vag-338F-15		47770	Lactobacillus crispatus	0.0
4Vag-338F-8		109790	Lactobacillus jensenii	0.0
3376-338F-24		82135	Atopobium vaginae	0.0
3025-338F-92		849	Fusobacterium gonidiaformans	0.0
3025-338F-91		2098	Mycoplasma hominis	0.0
3025-338F-4		906_2	Megasphaera sp. type 2	0.0
3025-338F-60		838_3	Prevotella genogroup 3	0.0
3025-338F-43		838_4	Prevotella genogroup 4	0.0
3025-338F-5		33033	Parvimonas micra	0.0
3025-189R-78		849	Fusobacterium gonidiaformans	0.0
3025-189R-64		28125	Prevotella bivia	0.0
3025-189R-100		838_4	Prevotella genogroup 4	0.0
3025-189R-110		838_3	Prevotella genogroup 3	0.0
3025-96-f		906_2	Megasphaera sp. type 2	0.0
3025-9-f		838_3	Prevotella genogroup 3	0.0
3001-189R-46		87541	Aerococcus christensenii	0.0
1057-129dg2R-13		2052	Mobiluncus mulieris	0.0
123b-13-f		906_2	Megasphaera sp. type 2	0.0
123b-75-f		54005	Peptoniphilus harei	0.0
123b-189R-13		906_2	Megasphaera sp. type 2	0.0
123b-189R-62		54005	Peptoniphilus harei	0.0
123b-189R-11		838_4	Prevotella genogroup 4	0.0
S000013318	Y17318	87541	Aerococcus christensenii	0.0
S000574979	AY707773	1377	Aerococcus viridans	0.0
S000574981	AY707775	1377	Aerococcus viridans	0.0
S000926617	EU075039	1377	Aerococcus viridans	0.0
S001551017	GQ161096	1377	Aerococcus viridans	0.0
S002352106	HQ425688	1377	Aerococcus viridans	0.0
S000004394	X68418	1308	Streptococcus thermophilus	0.0
S000004835	AJ295848	28037	Streptococcus mitis	0.0
S000005540	Y10869	315405	Streptococcus gallolyticus	0.0
S000009737	AJ301607	1335	Streptococcus equinus	1.0
S000011437	AB023574	1311	Streptococcus agalactiae	1.0
S000377883	AY327523	1335	Streptococcus equinus	0.0
S000379924	AY691534	1328	Streptococcus anginosus	0.0
S000381647	AB002479	1311	Streptococcus agalactiae	0.0
S000381650	AB002482	1335	Streptococcus equinus	0.0
S000381692	AB002524	1305	Streptococcus sanguinis	0.0
S000381771	AB006119	1328	Streptococcus anginosus	0.0
S000381772	AB006120	1328	Streptococcus anginosus	0.0
S000386900	AF003928	1305	Streptococcus sanguinis	1.0
S000386905	AF003933	1318	Streptococcus parasanguinis	1.0
S000394499	AF459433	1304	Streptococcus salivarius	0.0
S000400846	AY188348	1309	Streptococcus mutans	1.0
S000400850	AY188352	1304	Streptococcus salivarius	1.0
S000400852	AY188354	1308	Streptococcus thermophilus	1.0
S000405385	AY277939	76860	Streptococcus constellatus	0.0
S000406601	AY309095	76860	Streptococcus constellatus	1.0
S000425267	AY730718	1308	Streptococcus thermophilus	0.0
S000427357	AB006125	1318	Streptococcus parasanguinis	0.0
S000428921	AF104671	1338	Streptococcus intermedius	1.0
S000428922	AF104672	1338	Streptococcus intermedius	0.0
S000428923	AF104673	1338	Streptococcus intermedius	0.0
S000527987	AY986761	1328	Streptococcus anginosus	0.0
S000574762	AY687347	315405	Streptococcus gallolyticus	0.0
S000588210	DQ148959	1335	Streptococcus equinus	0.0
S000603635	DQ176426	1308	Streptococcus thermophilus	0.0
S000617861	AM157419	1304	Streptococcus salivarius	0.0
S000617883	AM157441	1318	Streptococcus parasanguinis	0.0
S000631781	AY858649	315405	Streptococcus gallolyticus	0.0
S000631783	AY858651	315405	Streptococcus gallolyticus	0.0
S000712821	DQ677765	1309	Streptococcus mutans	0.0
S000750178	DQ232520	76860	Streptococcus constellatus	0.0
S000750182	DQ232524	315405	Streptococcus gallolyticus	0.0
S000901709	AB355606	76860	Streptococcus constellatus	0.0
S000901710	AB355607	76860	Streptococcus constellatus	0.0
S000901715	AB355612	1328	Streptococcus anginosus	0.0
S001019987	EU419602	1335	Streptococcus equinus	0.0
S001187501	EU156765	28037	Streptococcus mitis	0.0
S001187502	EU156766	1309	Streptococcus mutans	0.0
S001187506	EU156770	1303	Streptococcus oralis	0.0
S001187507	EU156771	1318	Streptococcus parasanguinis	0.0
S001187525	EU156789	1305	Streptococcus sanguinis	0.0
S001352161	FJ823140	1305	Streptococcus sanguinis	0.0
S001588201	FJ154799	1304	Streptococcus salivarius	0.0
S001744696	GU045378	1303	Streptococcus oralis	0.0
S001744699	GU045381	1303	Streptococcus oralis	0.0
S002034935	GU561373	1305	Streptococcus sanguinis	0.0
S002034936	GU561374	1309	Streptococcus mutans	0.0
S002034938	GU561376	1309	Streptococcus mutans	0.0
S002034953	GU561391	1318	Streptococcus parasanguinis	0.0
S002034956	GU561394	1303	Streptococcus oralis	0.0
S002034957	GU561395	1303	Streptococcus oralis	0.0
S002034959	GU561397	1304	Streptococcus salivarius	0.0
S002034964	GU561402	1338	Streptococcus intermedius	0.0
S002153234	HM058684	1308	Streptococcus thermophilus	0.0
S002229480	HM439358	1311	Streptococcus agalactiae	0.0
S002232071	HM596275	1338	Streptococcus intermedius	0.0
S002234309	HQ180246	1311	Streptococcus agalactiae	0.0
S002353295	HQ658086	1311	Streptococcus agalactiae	0.0
S000013990	AJ305322	1254	Pediococcus acidilactici	0.0
S000014356	AJ305320	1254	Pediococcus acidilactici	1.0
S000382416	AB018214	1254	Pediococcus acidilactici	0.0
S000927956	EU147316	1254	Pediococcus acidilactici	0.0
S001351216	FJ787307	1254	Pediococcus acidilactici	0.0
S000008742	AF519171	1596	Lactobacillus gasseri	1.0
S000129424	AJ292530	181675	Lactobacillus coleohominis	0.0
S000148333	AY373589	1613	Lactobacillus fermentum	0.0
S000389883	AF243141	47770	Lactobacillus crispatus	0.0
S000389884	AF243142	1596	Lactobacillus gasseri	0.0
S000389893	AF243151	1596	Lactobacillus gasseri	0.0
S000389895	AF243153	109790	Lactobacillus jensenii	0.0
S000389896	AF243154	1633	Lactobacillus vaginalis	0.0
S000389897	AF243155	109790	Lactobacillus jensenii	0.0
S000389899	AF243157	1596	Lactobacillus gasseri	0.0
S000389903	AF243161	109790	Lactobacillus jensenii	0.0
S000389904	AF243162	109790	Lactobacillus jensenii	0.0
S000389907	AF243165	1596	Lactobacillus gasseri	0.0
S000389909	AF243167	47770	Lactobacillus crispatus	0.0
S000389915	AF243173	1596	Lactobacillus gasseri	0.0
S000389918	AF243176	109790	Lactobacillus jensenii	1.0
S000389919	AF243177	1633	Lactobacillus vaginalis	1.0
S000390171	AF257097	47770	Lactobacillus crispatus	1.0
S000425270	AY730721	1596	Lactobacillus gasseri	0.0
S000438020	U62624	1613	Lactobacillus fermentum	0.0
S000473520	AY253657	227944	Lactobacillus kalixensis	1.0
S000539954	AJ965482	1590	Lactobacillus plantarum	1.0
S000540314	AL935261	1590	Lactobacillus plantarum	0.0
S000542976	AB158767	1633	Lactobacillus vaginalis	0.0
S000570459	AJ640078	1590	Lactobacillus plantarum	1.0
S000608871	AM113776	181675	Lactobacillus coleohominis	1.0
S000636272	DQ316398	47770	Lactobacillus crispatus	0.0
S000636355	DQ317604	47770	Lactobacillus crispatus	0.0
S000639015	DQ333457	47770	Lactobacillus crispatus	0.0
S000690975	DQ486147	1613	Lactobacillus fermentum	0.0
S000735357	CP000413	1596	Lactobacillus gasseri	0.0
S000843159	EF460497	1633	Lactobacillus vaginalis	0.0
S000978737	AB008209	1596	Lactobacillus gasseri	0.0
S001019961	EU407607	1613	Lactobacillus fermentum	0.0
S001019974	EU419589	1613	Lactobacillus fermentum	0.0
S001019976	EU419591	1613	Lactobacillus fermentum	0.0
S001019981	EU419596	1613	Lactobacillus fermentum	0.0
S001019984	EU419599	1590	Lactobacillus plantarum	0.0
S001096702	EU559592	1613	Lactobacillus fermentum	0.0
S001096707	EU559597	109790	Lactobacillus jensenii	0.0
S001096709	EU559599	1590	Lactobacillus plantarum	0.0
S001096711	EU559601	109790	Lactobacillus jensenii	0.0
S001153628	EU789400	1590	Lactobacillus plantarum	0.0
S001240626	EU547302	1633	Lactobacillus vaginalis	0.0
S001240636	EU547312	1633	Lactobacillus vaginalis	0.0
S001264832	FJ542291	1590	Lactobacillus plantarum	0.0
S001550569	GQ131128	1613	Lactobacillus fermentum	0.0
S001589388	GQ422709	1633	Lactobacillus vaginalis	0.0
S001745750	GU125474	1590	Lactobacillus plantarum	0.0
S001792815	AB425925	181675	Lactobacillus coleohominis	0.0
S001910616	Y16329	147802	Lactobacillus iners	1.0
S002165654	GU454856	1596	Lactobacillus gasseri	0.0
S002167256	HM004216	1613	Lactobacillus fermentum	0.0
S002228042	HM218725	1590	Lactobacillus plantarum	0.0
S002235418	HQ293066	1633	Lactobacillus vaginalis	0.0
S002287889	FN692037	47770	Lactobacillus crispatus	0.0
S002352529	HQ610929	1590	Lactobacillus plantarum	0.0
S002355765	FR683096	227944	Lactobacillus kalixensis	0.0
S002355767	FR683098	109790	Lactobacillus jensenii	0.0
S002410301	HQ718591	47770	Lactobacillus crispatus	0.0
S000002717	AJ301830	1352	Enterococcus faecium	1.0
S000004741	AJ276354	53345	Enterococcus durans	1.0
S000015704	AJ301825	33945	Enterococcus avium	0.0
S000255342	AY442814	33945	Enterococcus avium	0.0
S000387859	AF133535	33945	Enterococcus avium	1.0
S000427506	AB012212	1351	Enterococcus faecalis	1.0
S000654179	DQ471797	1352	Enterococcus faecium	0.0
S000654187	DQ473268	1351	Enterococcus faecalis	0.0
S001045699	EU717960	1352	Enterococcus faecium	0.0
S001095541	EU168400	1351	Enterococcus faecalis	0.0
S001153707	EU794738	53345	Enterococcus durans	0.0
S001292633	EU391533	33945	Enterococcus avium	0.0
S001418138	FJ915733	53345	Enterococcus durans	0.0
S001418742	FN377820	1351	Enterococcus faecalis	0.0
S001572689	AB511021	53345	Enterococcus durans	0.0
S001873963	GU299085	1351	Enterococcus faecalis	0.0
S002153903	HM130537	53345	Enterococcus durans	0.0
S002232433	HM638421	1352	Enterococcus faecium	0.0
S002235894	AB548684	33945	Enterococcus avium	0.0
S002409192	HQ259950	1352	Enterococcus faecium	0.0
S000382661	AB023238	1249	Weissella paramesenteroides	1.0
S001155252	EU855224	1249	Weissella paramesenteroides	0.0
S001241307	FJ405229	1249	Weissella paramesenteroides	0.0
S001795448	GU223367	1249	Weissella paramesenteroides	0.0
S002408710	HQ009793	1249	Weissella paramesenteroides	0.0
S000010870	X66100	1283	Staphylococcus haemolyticus	1.0
S000381988	AB009941	28035	Staphylococcus lugdunensis	1.0
S000413956	D83355	1280	Staphylococcus aureus	1.0
S000413964	D83363	1282	Staphylococcus epidermidis	1.0
S000414713	L37599	29388	Staphylococcus capitis	1.0
S000414717	L37603	1292	Staphylococcus warneri	1.0
S000434638	AY030321	29388	Staphylococcus capitis	0.0
S000438990	AY167864	1282	Staphylococcus epidermidis	0.0
S000482458	AY903257	28035	Staphylococcus lugdunensis	0.0
S000482459	AY903258	28035	Staphylococcus lugdunensis	0.0
S000615189	DQ226212	1280	Staphylococcus aureus	0.0
S000727743	AB233325	29388	Staphylococcus capitis	0.0
S000727744	AB233326	1290	Staphylococcus hominis	1.0
S000926543	EU071618	1290	Staphylococcus hominis	0.0
S001095993	EU515208	1280	Staphylococcus aureus	0.0
S001096634	EU554432	1283	Staphylococcus haemolyticus	0.0
S001098782	EU652069	1282	Staphylococcus epidermidis	0.0
S001263878	FJ357580	29388	Staphylococcus capitis	0.0
S001263906	FJ357608	29388	Staphylococcus capitis	0.0
S001263931	FJ380961	1283	Staphylococcus haemolyticus	0.0
S001293609	FJ609418	1280	Staphylococcus aureus	0.0
S001350598	EU337114	1290	Staphylococcus hominis	0.0
S001588030	EU373517	1283	Staphylococcus haemolyticus	0.0
S001793430	EU867330	1292	Staphylococcus warneri	0.0
S001793431	EU867331	1290	Staphylococcus hominis	0.0
S001794135	GQ181035	1292	Staphylococcus warneri	0.0
S002165271	CP001837	28035	Staphylococcus lugdunensis	0.0
S002165276	CP001837	28035	Staphylococcus lugdunensis	0.0
S002228887	HM355667	1282	Staphylococcus epidermidis	0.0
S002228960	HM355740	1292	Staphylococcus warneri	0.0
S002230187	HM480310	1283	Staphylococcus haemolyticus	0.0
S002230544	HM559235	1280	Staphylococcus aureus	0.0
S002289813	AE015929	1282	Staphylococcus epidermidis	0.0
S002305544	HQ407248	1292	Staphylococcus warneri	0.0
S002411377	HQ908730	1290	Staphylococcus hominis	0.0
S000107504	AJ534689	1379	Gemella haemolysans	0.0
S000414422	L14326	1379	Gemella haemolysans	1.0
S000617892	AM157450	1379	Gemella haemolysans	0.0
S002034970	GU561408	1379	Gemella haemolysans	0.0
S002225454	HM103934	1379	Gemella haemolysans	0.0
S000087730	AJ312385	166486	Roseburia intestinalis	1.0
S000087731	AJ312386	166486	Roseburia intestinalis	0.0
S000088215	AJ270473	360807	Roseburia inulinivorans	1.0
S000088643	AJ270482	301301	Roseburia hominis	1.0
S000090757	AJ270474	360807	Roseburia inulinivorans	0.0
S000406436	AY305310	301302	Roseburia faecis	1.0
S000445104	AY804148	301301	Roseburia hominis	0.0
S000445105	AY804149	301302	Roseburia faecis	0.0
S000445106	AY804150	301302	Roseburia faecis	0.0
S000629151	AM055815	166486	Roseburia intestinalis	0.0
S002033266	FP929050	166486	Roseburia intestinalis	0.0
S002225093	HM007565	166486	Roseburia intestinalis	0.0
S001885060	GU406953	43997	Catonella morbi	0.0
S001885130	GU407023	43997	Catonella morbi	0.0
S001885131	GU407024	43997	Catonella morbi	0.0
S000393168	AF399956	177972	Shuttleworthia satelles	1.0
S000020526	AJ132842	88431	Dorea longicatena	1.0
S002151033	EU770628	88431	Dorea longicatena	0.0
S002235133	HQ259728	88431	Dorea longicatena	0.0
S000431597	AF527773	371674	Moryella indoligenes	0.0
S000650082	DQ377946	371674	Moryella indoligenes	0.0
S000650083	DQ377947	371674	Moryella indoligenes	1.0
S000140702	AY326462	1261	Peptostreptococcus anaerobius	1.0
S000634343	DQ160208	341694	Peptostreptococcus stomatis	1.0
S001589391	GQ422715	341694	Peptostreptococcus stomatis	0.0
S001879390	GU401283	341694	Peptostreptococcus stomatis	0.0
S001044497	EU266550	39492	Eubacterium siraeum	0.0
S002033280	FP929059	39492	Eubacterium siraeum	0.0
S001548756	CP001104	39485	Eubacterium eligens	0.0
S001548760	CP001104	39485	Eubacterium eligens	0.0
S001548765	CP001104	39485	Eubacterium eligens	0.0
S002287993	CP001104	39485	Eubacterium eligens	0.0
S002290588	CP001104	39485	Eubacterium eligens	0.0
S000009627	AJ011522	39490	Eubacterium ramulus	0.0
S000399530	AY169428	39491	Eubacterium rectale	0.0
S000445107	AY804151	39491	Eubacterium rectale	0.0
S000445108	AY804152	39491	Eubacterium rectale	0.0
S001548766	CP001107	39491	Eubacterium rectale	0.0
S001548775	CP001107	39491	Eubacterium rectale	0.0
S000438214	U65987	51123	Eubacterium saphenum	1.0
S001905112	GU427005	51123	Eubacterium saphenum	0.0
S000926211	DQ925472	404403	Howardella ureilytica	1.0
S000002770	X85101	40520	Ruminococcus obeum	0.0
S000399513	AY169411	40520	Ruminococcus obeum	0.0
S000399521	AY169419	40520	Ruminococcus obeum	0.0
S000399526	AY169424	40520	Ruminococcus obeum	0.0
S000436017	L76601	40520	Ruminococcus obeum	0.0
S000399529	AY169427	853	Faecalibacterium prausnitzii	0.0
S000399531	AY169429	853	Faecalibacterium prausnitzii	0.0
S000399532	AY169430	853	Faecalibacterium prausnitzii	0.0
S000128478	AJ413954	853	Faecalibacterium prausnitzii	1.0
S000539435	AJ575187	236753	Fastidiosipila sanguinis	1.0
S000141070	AY323523	33033	Parvimonas micra	1.0
S000003547	Y07839	54005	Peptoniphilus harei	1.0
S000131535	AY153430	33030	Peptoniphilus indolicus	0.0
S000398321	AY153431	33030	Peptoniphilus indolicus	1.0
S000432294	AF542228	1258	Peptoniphilus asaccharolyticus	1.0
S000432296	AF542230	33031	Peptoniphilus lacrimalis	1.0
S001016323	EU526290	507750	Peptoniphilus duerdenii	0.0
S001016325	EU526292	337315	Candidatus Peptoniphilus massiliensis	0.0
S002167081	GU993268	33030	Peptoniphilus indolicus	0.0
S002408135	FR798912	337315	Candidatus Peptoniphilus massiliensis	0.0
S000319466	AB109771	1260	Finegoldia magna	0.0
S000399515	AY169413	1260	Finegoldia magna	0.0
S000432293	AF542227	1260	Finegoldia magna	1.0
S000995080	AP008971	1260	Finegoldia magna	0.0
S002288847	AP008971	1260	Finegoldia magna	0.0
S000002016	Y07841	54007	Anaerococcus octavius	1.0
S000432295	AF542229	33037	Anaerococcus vaginalis	1.0
S000432298	AF542232	33034	Anaerococcus prevotii	1.0
S000432299	AF542233	33032	Anaerococcus lactolyticus	1.0
S000432300	AF542234	33036	Anaerococcus tetradius	1.0
S000768875	DQ911243	411577	Anaerococcus murdochii	0.0
S001587928	CP001708	33034	Anaerococcus prevotii	0.0
S001587932	CP001708	33034	Anaerococcus prevotii	0.0
S001587935	CP001708	33034	Anaerococcus prevotii	0.0
S001589410	GQ422749	33036	Anaerococcus tetradius	0.0
S001792991	AB538433	33029	Anaerococcus hydrogenalis	0.0
S002165144	AB558162	33034	Anaerococcus prevotii	0.0
S000366397	AJ420008	179628	Clostridium colicanis	1.0
S001549681	FJ957863	179628	Clostridium colicanis	0.0
S001549682	FJ957864	179628	Clostridium colicanis	0.0
S001549685	FJ957867	179628	Clostridium colicanis	0.0
S001549688	FJ957870	179628	Clostridium colicanis	0.0
S000395076	AF473833	187326	Megasphaera micronuciformis	0.0
S000395077	AF473834	187326	Megasphaera micronuciformis	1.0
S001910592	GU470904	187326	Megasphaera micronuciformis	0.0
S000348931	AF439641	39777	Veillonella atypica	1.0
S000368430	AY355142	187328	Veillonella montpellierensis	0.0
S000395079	AF473836	187328	Veillonella montpellierensis	1.0
S000404352	AY244769	187328	Veillonella montpellierensis	0.0
S000528124	AY995767	29466	Veillonella parvula	1.0
S000528125	AY995768	39777	Veillonella atypica	0.0
S000528126	AY995769	29466	Veillonella parvula	0.0
S001743425	CP001820	29466	Veillonella parvula	0.0
S001882740	GU404633	29466	Veillonella parvula	0.0
S001891797	GU413690	39777	Veillonella atypica	0.0
S002034974	GU561412	39777	Veillonella atypica	0.0
S002035368	GU574206	29466	Veillonella parvula	0.0
S000001979	Z36297	39950	Dialister pneumosintes	0.0
S000011947	X82500	39950	Dialister pneumosintes	1.0
S000437155	U13040	39950	Dialister pneumosintes	0.0
S000446390	AF473837	309120	Dialister micraerophilus	1.0
S000478276	AY850119	308994	Dialister propionicifaciens	1.0
S000478277	AY850120	308994	Dialister propionicifaciens	0.0
S001093529	AB370249	487173	Dialister succinatiphilus	1.0
S002232093	HM596297	39950	Dialister pneumosintes	0.0
S001243285	FJ471637	851	Fusobacterium nucleatum	0.0
S001243312	FJ471664	851	Fusobacterium nucleatum	0.0
S001243315	FJ471668	860	Fusobacterium periodonticum	0.0
S001574344	FJ471670	860	Fusobacterium periodonticum	0.0
S001574345	FJ471671	860	Fusobacterium periodonticum	0.0
S001577266	GQ301043	860	Fusobacterium periodonticum	0.0
S001886032	GU407925	851	Fusobacterium nucleatum	0.0
S001890409	GU412302	851	Fusobacterium nucleatum	0.0
S002034921	GU561359	860	Fusobacterium periodonticum	0.0
S002289602	AE009951	851	Fusobacterium nucleatum	1.0
S000096693	AJ344093	40543	Sneathia sanguinegens	1.0
S000548484	AY643082	214856	Alistipes finegoldii	0.0
S000548485	AY643083	214856	Alistipes finegoldii	1.0
S000548486	AY643084	214856	Alistipes finegoldii	0.0
S002165118	AB554230	214856	Alistipes finegoldii	0.0
S000404711	AY253728	28124	Porphyromonas endodontalis	1.0
S000441859	AY570514	281920	Porphyromonas uenonis	1.0
S000516011	AY968205	322095	Porphyromonas somerae	1.0
S000996242	EU414673	501496	Porphyromonas bennonis	1.0
S001331332	FJ792537	28123	Porphyromonas asaccharolytica	0.0
S002235835	AB547653	28123	Porphyromonas asaccharolytica	0.0
S002235841	AB547659	28124	Porphyromonas endodontalis	0.0
S002235849	AB547667	322095	Porphyromonas somerae	0.0
S002235850	AB547668	281920	Porphyromonas uenonis	0.0
S002236289	AB588020	501496	Porphyromonas bennonis	0.0
S000399518	AY169416	46503	Parabacteroides merdae	0.0
S000650592	AB238928	46503	Parabacteroides merdae	1.0
S000650593	AB238929	46503	Parabacteroides merdae	0.0
S000979873	EU136685	46503	Parabacteroides merdae	0.0
S001045752	EU722738	46503	Parabacteroides merdae	0.0
S000011989	X73965	28131	Prevotella intermedia	1.0
S000393533	AF414821	28131	Prevotella intermedia	0.0
S000393535	AF414823	28131	Prevotella intermedia	0.0
S000393536	AF414824	28131	Prevotella intermedia	0.0
S000407967	AY350613	242750	Prevotella bergensis	1.0
S000414466	L16483	28130	Prevotella disiens	1.0
S000464966	AY689220	28131	Prevotella intermedia	0.0
S000464968	AY689222	28131	Prevotella intermedia	0.0
S000464972	AY689226	28131	Prevotella intermedia	0.0
S000546840	AY323525	28132	Prevotella melaninogenica	1.0
S000750307	DQ518919	386414	Prevotella timonensis	1.0
S000979118	AM422125	419005	Prevotella amnii	1.0
S001331330	FJ792535	28131	Prevotella intermedia	0.0
S001331333	FJ792538	28132	Prevotella melaninogenica	0.0
S002034901	GU561339	28131	Prevotella intermedia	0.0
S002034902	GU561340	28131	Prevotella intermedia	0.0
S002034908	GU561346	28132	Prevotella melaninogenica	0.0
S002034909	GU561347	28132	Prevotella melaninogenica	0.0
S002221364	CP002122	28132	Prevotella melaninogenica	0.0
S002221367	CP002122	28132	Prevotella melaninogenica	0.0
S002235854	AB547672	242750	Prevotella bergensis	0.0
S002235855	AB547673	28125	Prevotella bivia	0.0
S002235856	AB547674	28125	Prevotella bivia	0.0
S002235858	AB547676	28127	Prevotella buccalis	0.0
S002235859	AB547677	28128	Prevotella corporis	0.0
S002235864	AB547682	28130	Prevotella disiens	0.0
S002235865	AB547683	28130	Prevotella disiens	0.0
S002235875	AB547693	28132	Prevotella melaninogenica	0.0
S002235876	AB547694	28132	Prevotella melaninogenica	0.0
S002288838	CP002122	28132	Prevotella melaninogenica	0.0
S002290137	CP002123	28132	Prevotella melaninogenica	0.0
S000701700	DQ497990	46507	Bacteroides coagulans	0.0
S002235821	AB547639	46507	Bacteroides coagulans	0.0
S000701704	DQ497994	384639	Bacteroides galacturonicus	0.0
S000001704	AB050110	820	Bacteroides uniformis	1.0
S000407865	AY349154	820	Bacteroides uniformis	0.0
S000451794	AY608697	291645	Bacteroides nordii	1.0
S000469521	AB117563	820	Bacteroides uniformis	0.0
S000768475	AM230650	371601	Bacteroides xylanisolvens	1.0
S000979881	EU136693	291645	Bacteroides nordii	0.0
S001045755	EU722741	820	Bacteroides uniformis	0.0
S001156221	EU887841	291645	Bacteroides nordii	0.0
S001416239	EU136684	46506	Bacteroides stercoris	0.0
S001612448	GQ496623	674529	Bacteroides faecis	0.0
S001612449	GQ496624	674529	Bacteroides faecis	0.0
S001872163	AB510704	291645	Bacteroides nordii	0.0
S001872167	AB510708	46506	Bacteroides stercoris	0.0
S001872170	AB510711	820	Bacteroides uniformis	0.0
S001872172	AB510713	371601	Bacteroides xylanisolvens	0.0
S000004762	AJ002266	2098	Mycoplasma hominis	0.0
S000007585	M96660	2098	Mycoplasma hominis	0.0
S000015364	X77334	2097	Mycoplasma genitalium	1.0
S000410519	AY466443	2097	Mycoplasma genitalium	0.0
S000641395	L43967	2097	Mycoplasma genitalium	0.0
S000721390	AF443616	2098	Mycoplasma hominis	1.0
S002290977	L43967	2097	Mycoplasma genitalium	0.0
S000437048	U06096	2130	Ureaplasma urealyticum	0.0
S000437049	U06097	2130	Ureaplasma urealyticum	0.0
S000439917	AF073446	2130	Ureaplasma urealyticum	0.0
S000439919	AF073448	2130	Ureaplasma urealyticum	0.0
S000439927	AF073456	134821	Ureaplasma parvum	1.0
S000439928	AF073457	134821	Ureaplasma parvum	0.0
S001019519	CP000942	134821	Ureaplasma parvum	0.0
S001187424	CP001184	2130	Ureaplasma urealyticum	0.0
S001291933	AF222894	134821	Ureaplasma parvum	0.0
S000004268	X67148	1381	Atopobium minutum	1.0
S000016361	X67149	1383	Atopobium rimae	0.0
S000390775	AF292371	1383	Atopobium rimae	1.0
S000391613	AF325325	82135	Atopobium vaginae	0.0
S001872328	AB540986	1383	Atopobium rimae	0.0
S001903884	GU425777	1383	Atopobium rimae	0.0
S001903885	GU425778	1383	Atopobium rimae	0.0
S002156825	FN178468	1381	Atopobium minutum	0.0
S002225111	HM007583	1381	Atopobium minutum	0.0
S002225112	HM007584	1381	Atopobium minutum	0.0
S000428894	AF101240	84109	Slackia exigua	1.0
S002034064	GU395299	84109	Slackia exigua	0.0
S002034065	GU395300	84109	Slackia exigua	0.0
S000380060	AY694148	1681	Bifidobacterium bifidum	0.0
S000381784	AB006658	1685	Bifidobacterium breve	1.0
S000399794	AY172656	1685	Bifidobacterium breve	0.0
S000399795	AY172657	1685	Bifidobacterium breve	0.0
S000405012	AY267190	1685	Bifidobacterium breve	0.0
S000437368	U25952	1681	Bifidobacterium bifidum	1.0
S000806299	EF370998	1681	Bifidobacterium bifidum	0.0
S001875309	GU361813	1681	Bifidobacterium bifidum	0.0
S002232042	HM590860	1681	Bifidobacterium bifidum	0.0
S002235124	HQ259719	1685	Bifidobacterium breve	0.0
S000805344	EF194095	2702	Gardnerella vaginalis	0.0
S002353138	HQ641663	2702	Gardnerella vaginalis	0.0
S000017346	AJ278695	419015	Alloscardovia omnicolens	0.0
S000018908	AJ278694	419015	Alloscardovia omnicolens	0.0
S000775411	AM419458	419015	Alloscardovia omnicolens	0.0
S000775412	AM419459	419015	Alloscardovia omnicolens	0.0
S000775413	AM419460	419015	Alloscardovia omnicolens	1.0
S000001207	AJ243791	103621	Actinomyces urogenitalis	1.0
S000010758	X82451	52773	Actinomyces meyeri	1.0
S000013164	AJ271894	114702	Actinomyces lingnae	0.0
S000014419	AF433168	178339	Actinomyces hongkongensis	1.0
S000014586	X71861	33007	Actinomyces neuii	0.0
S000015197	X71862	33007	Actinomyces neuii	0.0
S000127864	AJ243893	103621	Actinomyces urogenitalis	0.0
S000130223	AJ243894	103621	Actinomyces urogenitalis	0.0
S000608084	AM084228	33007	Actinomyces neuii	1.0
S000608085	AM084229	33007	Actinomyces neuii	1.0
S002034883	GU561321	52773	Actinomyces meyeri	0.0
S000011030	AJ300767	149017	Arcanobacterium hippocoleae	1.0
S000011541	AJ234059	28264	Arcanobacterium haemolyticum	1.0
S000996141	EU409525	28264	Arcanobacterium haemolyticum	0.0
S000996144	EU409528	28264	Arcanobacterium haemolyticum	0.0
S001744172	FN562994	131112	Arcanobacterium phocae	0.0
S001744175	FN562997	131112	Arcanobacterium phocae	0.0
S001744177	FN562999	131112	Arcanobacterium phocae	0.0
S002150949	CP002045	28264	Arcanobacterium haemolyticum	0.0
S002350823	FR749960	131112	Arcanobacterium phocae	0.0
S002350825	FR749962	131112	Arcanobacterium phocae	0.0
S002407959	FR715327	28264	Arcanobacterium haemolyticum	0.0
S000429655	AF487679	202789	Actinobaculum massiliense	1.0
S001329500	FJ711191	202789	Actinobaculum massiliense	0.0
S001611173	FJ390122	202789	Actinobaculum massiliense	0.0
S001611177	FJ390126	202789	Actinobaculum massiliense	0.0
S001611181	FJ390130	202789	Actinobaculum massiliense	0.0
S000112115	AJ428402	184870	Varibaculum cambriense	1.0
S000433822	AJ491326	184870	Varibaculum cambriense	0.0
S000608087	AM084231	184870	Varibaculum cambriense	0.0
S001188095	FJ169866	184870	Varibaculum cambriense	0.0
S001188096	FJ169867	184870	Varibaculum cambriense	0.0
S000141701	AJ427624	2051	Mobiluncus curtisii	1.0
S000147840	AJ576081	2052	Mobiluncus mulieris	0.0
S000148042	AJ576078	2052	Mobiluncus mulieris	0.0
S000148549	AJ576074	2051	Mobiluncus curtisii	0.0
S000148550	AJ576075	2051	Mobiluncus curtisii	0.0
S000148551	AJ576080	2052	Mobiluncus mulieris	0.0
S000148552	AJ576085	2051	Mobiluncus curtisii	0.0
S000149189	AJ576084	2051	Mobiluncus curtisii	0.0
S000127048	AJ251463	170994	Brevibacterium paucivorans	1.0
S000387858	AF133534	53364	Brevibacterium otitidis	1.0
S000979831	EU086795	53364	Brevibacterium otitidis	0.0
S000979832	EU086796	170994	Brevibacterium paucivorans	0.0
S000979858	EU086822	53364	Brevibacterium otitidis	0.0
S002151530	GQ222264	576927	Brevibacterium massiliense	0.0
S002419053	HQ402900	53364	Brevibacterium otitidis	0.0
S000003132	X87757	1274	Dermacoccus nishinomiyaensis	1.0
S001094392	AM992178	1274	Dermacoccus nishinomiyaensis	0.0
S001351363	FJ796466	1274	Dermacoccus nishinomiyaensis	0.0
S000011559	X80500	38284	Corynebacterium accolens	0.0
S000127212	AJ438048	38304	Corynebacterium tuberculostearicum	0.0
S000127215	AJ438047	38304	Corynebacterium tuberculostearicum	0.0
S000130866	AJ438051	38304	Corynebacterium tuberculostearicum	0.0
S000260719	X84247	38304	Corynebacterium tuberculostearicum	0.0
S000366402	AJ439346	38284	Corynebacterium accolens	1.0
S000728102	AM397636	401472	Corynebacterium ureicelerivorans	1.0
S000965174	AM922112	487732	Corynebacterium ulceribovis	1.0
S000978896	AB359401	38284	Corynebacterium accolens	0.0
S001241244	FJ392017	401472	Corynebacterium ureicelerivorans	0.0
S001328430	FJ185225	598660	Corynebacterium pyruviciproducens	0.0
S001417466	FJ876397	38304	Corynebacterium tuberculostearicum	0.0
S001577610	GQ338419	38284	Corynebacterium accolens	0.0
S002233122	HM807280	59813	Mycobacterium novocastrense	0.0
S000010448	AJ233431	615	Serratia marcescens	1.0
S000615187	DQ226210	615	Serratia marcescens	0.0
S000965486	EF102860	615	Serratia marcescens	0.0
S001613366	GQ906774	615	Serratia marcescens	0.0
S002233875	HQ130340	615	Serratia marcescens	0.0
S000014979	Y17659	575	Raoultella planticola	0.0
S000385771	AB099400	575	Raoultella planticola	0.0
S000387364	AF129443	575	Raoultella planticola	1.0
S000387365	AF129444	575	Raoultella planticola	0.0
S000968885	AB364959	575	Raoultella planticola	0.0
S000004313	X80725	562	Escherichia coli	1.0
S000711532	CP000247	562	Escherichia coli	0.0
S001549447	FJ950548	562	Escherichia coli	0.0
S001576677	GQ273515	562	Escherichia coli	0.0
S002230548	HM559239	562	Escherichia coli	0.0
S000245252	AJ290754	249188	Haemophilus pittmaniae	0.0
S000245507	AJ290755	249188	Haemophilus pittmaniae	1.0
S000368472	AY362908	729	Haemophilus parainfluenzae	1.0
S000408708	AY365450	729	Haemophilus parainfluenzae	0.0
S000903366	EU083530	729	Haemophilus parainfluenzae	0.0
S001418341	FJ939586	729	Haemophilus parainfluenzae	0.0
S002034984	GU561422	729	Haemophilus parainfluenzae	0.0
S000368477	AY362913	85402	Mannheimia granulomatis	0.0
S000428120	AF053901	85402	Mannheimia granulomatis	0.0
S000428121	AF053902	85402	Mannheimia granulomatis	1.0
S000626352	DQ301925	85402	Mannheimia granulomatis	0.0
S001152404	DQ301924	85402	Mannheimia granulomatis	0.0
S000134623	AB098612	217202	Terrahaemophilus aromaticivorans	0.0
S000352591	AJ633631	471	Acinetobacter calcoaceticus	0.0
S000539896	AJ888983	471	Acinetobacter calcoaceticus	1.0
S000651751	DQ379505	470	Acinetobacter baumannii	0.0
S000859776	EF525671	470	Acinetobacter baumannii	0.0
S000927074	EU090179	471	Acinetobacter calcoaceticus	0.0
S000927356	EU116047	471	Acinetobacter calcoaceticus	0.0
S001098970	EU661697	470	Acinetobacter baumannii	0.0
S001352640	FJ860866	470	Acinetobacter baumannii	0.0
S001745108	GU084137	471	Acinetobacter calcoaceticus	0.0
S002353144	HQ645938	470	Acinetobacter baumannii	0.0
S000125539	AJ437696	228654	Psychrobacter pulmonis	1.0
S001015354	EU434352	228654	Psychrobacter pulmonis	0.0
S001015435	EU434433	228654	Psychrobacter pulmonis	0.0
S001015579	EU434577	228654	Psychrobacter pulmonis	0.0
S001264989	FJ546069	228654	Psychrobacter pulmonis	0.0
S002354950	FR727223	225324	Enhydrobacter aerosaccus	0.0
S000002018	D84013	294	Pseudomonas fluorescens	1.0
S000004324	D84004	47885	Pseudomonas oryzihabitans	1.0
S000006483	AB009457	70775	Pseudomonas plecoglossicida	1.0
S000010427	X06684	287	Pseudomonas aeruginosa	1.0
S000013341	AF064458	76759	Pseudomonas monteilii	1.0
S000262316	AB046999	47880	Pseudomonas fulva	1.0
S000428789	AF094748	316	Pseudomonas stutzeri	1.0
S000648424	DQ358076	76759	Pseudomonas monteilii	0.0
S000841838	AF072688	78327	Pseudomonas mosselii	1.0
S001350611	EU534410	287	Pseudomonas aeruginosa	0.0
S001418424	FJ947052	70775	Pseudomonas plecoglossicida	0.0
S001549889	FJ972539	47880	Pseudomonas fulva	0.0
S001577515	GQ334368	294	Pseudomonas fluorescens	0.0
S001794321	GU082361	303	Pseudomonas putida	0.0
S002234809	HQ234264	316	Pseudomonas stutzeri	0.0
S002409105	HQ202559	78327	Pseudomonas mosselii	0.0
S000841591	AB297965	431677	Rhizobacter dauci	1.0
S002154032	HM224398	431677	Rhizobacter dauci	0.0
S000000286	AJ247194	78587	Asticcacaulis excentricus	0.0
S000002983	AJ007800	78587	Asticcacaulis excentricus	1.0
S000382373	AB016610	78587	Asticcacaulis excentricus	0.0
S001794899	GU199450	78587	Asticcacaulis excentricus	0.0
S002350186	CP002395	78587	Asticcacaulis excentricus	0.0
S000345828	AF416663	1076	Rhodopseudomonas palustris	0.0
S000981593	EU366142	1076	Rhodopseudomonas palustris	0.0
S001612519	GQ503896	1076	Rhodopseudomonas palustris	0.0
S000414383	L11664	1076	Rhodopseudomonas palustris	1.0
S001098022	EU597423	1076	Rhodopseudomonas palustris	0.0
S000421670	AY626386	358	Agrobacterium tumefaciens	0.0
S000436036	M11223	358	Agrobacterium tumefaciens	0.0
S000965444	EF102818	358	Agrobacterium tumefaciens	0.0
S001576647	GQ267695	358	Agrobacterium tumefaciens	0.0
S002035697	GU645014	358	Agrobacterium tumefaciens	0.0
S000146281	AB075017	180282	Delftia tsuruhatensis	1.0
S000584741	DQ119330	180282	Delftia tsuruhatensis	0.0
S000902711	EU019989	180282	Delftia tsuruhatensis	0.0
S002151476	GQ140328	180282	Delftia tsuruhatensis	0.0
S002228913	HM355693	180282	Delftia tsuruhatensis	0.0
S000964796	AM501433	431058	Pelomonas aquatica	0.0
S000964797	AM501434	431058	Pelomonas aquatica	0.0
S000964798	AM501435	431058	Pelomonas aquatica	1.0
S000964799	AM501436	431058	Pelomonas aquatica	0.0
S000334648	AB091761	292	Burkholderia cepacia	0.0
S000438917	U96927	292	Burkholderia cepacia	1.0
S001573037	EF114398	292	Burkholderia cepacia	0.0
S001573040	EF114401	292	Burkholderia cepacia	0.0
S001575767	GQ200825	292	Burkholderia cepacia	0.0
S001239099	AB370250	487175	Parasutterella excrementihominis	1.0
S000414720	L37785	40545	Sutterella wadsworthensis	0.0
S000414721	L37786	40545	Sutterella wadsworthensis	0.0
S000543947	AJ566849	234908	Sutterella stercoricanis	1.0
S000775302	AJ832129	293545	Sutterella morbirenis	0.0
S002035496	GU585669	40545	Sutterella wadsworthensis	0.0
S002167711	HM037997	40545	Sutterella wadsworthensis	0.0
S002151002	CP002056	1055487	Methylotenera versatilis	0.0
S002287147	CP002056	1055487	Methylotenera versatilis	0.0
S000002008	AJ239291	28449	Neisseria subflava	1.0
S000003950	X07714	485	Neisseria gonorrhoeae	1.0
S000013107	AJ239304	485	Neisseria gonorrhoeae	0.0
S000388133	AF146369	485	Neisseria gonorrhoeae	0.0
S000395208	AF479577	28449	Neisseria subflava	0.0
S000395209	AF479578	28449	Neisseria subflava	0.0
S001352164	FJ823143	28449	Neisseria subflava	0.0
S002034980	GU561418	28449	Neisseria subflava	0.0
S002354984	GU395610	485	Neisseria gonorrhoeae	0.0
S002354985	GU395611	485	Neisseria gonorrhoeae	0.0
S000414624	L35148	35833	Bilophila wadsworthia	0.0
S000438515	U82813	35833	Bilophila wadsworthia	0.0
S000469520	AB117562	35833	Bilophila wadsworthia	0.0
S001550485	FN401323	827	Campylobacter ureolyticus	0.0
S001550487	FN401325	827	Campylobacter ureolyticus	0.0
S001550488	FN401326	827	Campylobacter ureolyticus	0.0
S001551109	GQ167667	827	Campylobacter ureolyticus	0.0
S001551111	GQ167669	827	Campylobacter ureolyticus	0.0
