# Supplementary material for: Bacterial Communities in Women with Bacterial Vaginosis: High Resolution Phylogenetic Analyses Reveal Relationships of Microbiota to Clinical Criteria
Source: PLoS One. 2012 Jun 18;7(6):e37818. doi: 10.1371/journal.pone.0037818 (PMC3377712; doi:10.1371/journal.pone.0037818)
Supplement: Reference Package S1 — (vaginal-0.9.2-raxml.refpkg) Contains files required for classification of vaginal reference sequences in the V3/V4 region of the 16S rRNA gene. (TGZ) [file pone.0037818.s014.gz › vaginal-0.9.2-raxml.refpkg/CONTENTS.json]

{
    "files": {
        "profile": "bacteria16S_508_mod5.cm", 
        "phylo_model": "phylo_modellx4ZX6.json", 
        "taxonomy": "taxtable.csv", 
        "tree": "treedONf_E.tre", 
        "aln_fasta": "vaginal.phylip-convex.fasta", 
        "seq_info": "chosen.csv-convex", 
        "aln_sto": "vaginal.sto-convex", 
        "tree_stats": "vaginal.phylip.tree-stats"
    }, 
    "rollback": {
        "files": {
            "profile": "bacteria16S_508_mod5.cm", 
            "phylo_model": "phylo_modellx4ZX6.json", 
            "taxonomy": "taxtable.csv", 
            "tree": "vaginal.phylip.newick", 
            "aln_fasta": "vaginal.phylip-convex.fasta", 
            "seq_info": "chosen.csv-convex", 
            "aln_sto": "vaginal.sto-convex", 
            "tree_stats": "vaginal.phylip.tree-stats"
        }, 
        "rollback": null, 
        "metadata": {
            "package_version": "0.9.2", 
            "locus": "16S rRNA gene", 
            "create_date": "2011-12-29 16:18:42", 
            "format_version": "1.1", 
            "author": "Noah Hoffman <ngh2@uw.edu>, Sujatha Srinivasan <ssriniva@fhcrc.org>, Erick Matsen <matsen@fhcrc.org>"
        }, 
        "md5": {
            "profile": "7b36841cae1db2a2c4d60ea44db4aba9", 
            "phylo_model": "678ec2fc46f6d3bfc00a6a44aa89c70b", 
            "taxonomy": "a917b469ba6f2edd3577b97d10336685", 
            "tree": "4142c14d57bb3a383c51a1359a5e0432", 
            "aln_fasta": "90b359436059fe75a824562bf1dbdc97", 
            "seq_info": "2e7285e3a663f96dc64bc913605952bd", 
            "aln_sto": "f2f86650218c9388a09829b2e6d63d7b", 
            "tree_stats": "4d9b030ea3a134655ab75968c4fd3696"
        }
    }, 
    "log": [
        "Rerooting refpkg", 
        "Stripped refpkg (removed 0 files)", 
        "Loaded initial files into empty refpkg"
    ], 
    "metadata": {
        "package_version": "0.9.2", 
        "author": "Noah Hoffman <ngh2@uw.edu>, Sujatha Srinivasan <ssriniva@fhcrc.org>, Erick Matsen <matsen@fhcrc.org>", 
        "create_date": "2011-12-29 16:18:42", 
        "format_version": "1.1", 
        "locus": "16S rRNA gene"
    }, 
    "rollforward": null, 
    "md5": {
        "profile": "7b36841cae1db2a2c4d60ea44db4aba9", 
        "phylo_model": "678ec2fc46f6d3bfc00a6a44aa89c70b", 
        "taxonomy": "a917b469ba6f2edd3577b97d10336685", 
        "tree": "4145231dfa5c42b3bc40e23426ea8ca8", 
        "aln_fasta": "90b359436059fe75a824562bf1dbdc97", 
        "seq_info": "2e7285e3a663f96dc64bc913605952bd", 
        "aln_sto": "f2f86650218c9388a09829b2e6d63d7b", 
        "tree_stats": "4d9b030ea3a134655ab75968c4fd3696"
    }
}
