# Supplementary material for: Bacterial Communities in Women with Bacterial Vaginosis: High Resolution Phylogenetic Analyses Reveal Relationships of Microbiota to Clinical Criteria
Source: PLoS One. 2012 Jun 18;7(6):e37818. doi: 10.1371/journal.pone.0037818 (PMC3377712; doi:10.1371/journal.pone.0037818)
Supplement: Reference Package S1 — (vaginal-0.9.2-raxml.refpkg) Contains files required for classification of vaginal reference sequences in the V3/V4 region of the 16S rRNA gene. (TGZ) [file pone.0037818.s014.gz › vaginal-0.9.2-raxml.refpkg/phylo_modellx4ZX6.json]

{
    "empirical_frequencies": true, 
    "datatype": "DNA", 
    "subs_model": "GTR", 
    "program": "RAxML version 7.2.8", 
    "ras_model": "gamma", 
    "gamma": {
        "alpha": 0.478193, 
        "n_cats": 4
    }, 
    "subs_rates": {
        "ac": 0.778026, 
        "gt": 1.0, 
        "at": 1.27841, 
        "ag": 1.801209, 
        "cg": 0.690286, 
        "ct": 3.004781
    }
}
