# Supplementary material for: Bacterial Communities in Women with Bacterial Vaginosis: High Resolution Phylogenetic Analyses Reveal Relationships of Microbiota to Clinical Criteria
Source: PLoS One. 2012 Jun 18;7(6):e37818. doi: 10.1371/journal.pone.0037818 (PMC3377712; doi:10.1371/journal.pone.0037818)
Supplement: Reference Package S1 — (vaginal-0.9.2-raxml.refpkg) Contains files required for classification of vaginal reference sequences in the V3/V4 region of the 16S rRNA gene. (TGZ) [file pone.0037818.s014.gz › vaginal-0.9.2-raxml.refpkg/taxtable.csv]

tax_id	parent_id	rank	tax_name	root	below_root	superkingdom	below_superkingdom	below_below_superkingdom	superphylum	phylum	subphylum	class	subclass	order	below_order	below_below_order	suborder	family	below_family	subtribe	genus	species_group	species_subgroup	species	below_species	below_below_species	subspecies	below_subspecies
1	1	root	root	1
131567	1	below_root	cellular organisms	1	131567
2	131567	superkingdom	Bacteria	1	131567	2
2323	2	below_superkingdom	unclassified Bacteria	1	131567	2	2323
95818	2323	below_below_superkingdom	candidate division TM7	1	131567	2	2323	95818
68336	2	superphylum	Bacteroidetes/Chlorobi group	1	131567	2			68336
201174	2	phylum	Actinobacteria	1	131567	2				201174
976	68336	phylum	Bacteroidetes	1	131567	2			68336	976
1239	2	phylum	Firmicutes	1	131567	2				1239
32066	2	phylum	Fusobacteria	1	131567	2				32066
1224	2	phylum	Proteobacteria	1	131567	2				1224
544448	2	phylum	Tenericutes	1	131567	2				544448
68525	1224	subphylum	delta/epsilon subdivisions	1	131567	2				1224	68525
1760	201174	class	Actinobacteria (class)	1	131567	2				201174		1760
28211	1224	class	Alphaproteobacteria	1	131567	2				1224		28211
91061	1239	class	Bacilli	1	131567	2				1239		91061
200643	976	class	Bacteroidia	1	131567	2			68336	976		200643
28216	1224	class	Betaproteobacteria	1	131567	2				1224		28216
186801	1239	class	Clostridia	1	131567	2				1239		186801
28221	68525	class	Deltaproteobacteria	1	131567	2				1224	68525	28221
29547	68525	class	Epsilonproteobacteria	1	131567	2				1224	68525	29547
526524	1239	class	Erysipelotrichi	1	131567	2				1239		526524
203490	32066	class	Fusobacteria (class)	1	131567	2				32066		203490
1236	1224	class	Gammaproteobacteria	1	131567	2				1224		1236
31969	544448	class	Mollicutes	1	131567	2				544448		31969
909932	1239	class	Negativicutes	1	131567	2				1239		909932
85003	1760	subclass	Actinobacteridae	1	131567	2				201174		1760	85003
84998	1760	subclass	Coriobacteridae	1	131567	2				201174		1760	84998
2037	85003	order	Actinomycetales	1	131567	2				201174		1760	85003	2037
1385	91061	order	Bacillales	1	131567	2				1239		91061		1385
171549	200643	order	Bacteroidales	1	131567	2			68336	976		200643		171549
85004	85003	order	Bifidobacteriales	1	131567	2				201174		1760	85003	85004
80840	28216	order	Burkholderiales	1	131567	2				1224		28216		80840
213849	29547	order	Campylobacterales	1	131567	2				1224	68525	29547		213849
204458	28211	order	Caulobacterales	1	131567	2				1224		28211		204458
186802	186801	order	Clostridiales	1	131567	2				1239		186801		186802
84999	84998	order	Coriobacteriales	1	131567	2				201174		1760	84998	84999
213115	28221	order	Desulfovibrionales	1	131567	2				1224	68525	28221		213115
91347	1236	order	Enterobacteriales	1	131567	2				1224		1236		91347
526525	526524	order	Erysipelotrichales	1	131567	2				1239		526524		526525
203491	203490	order	Fusobacteriales	1	131567	2				32066		203490		203491
186826	91061	order	Lactobacillales	1	131567	2				1239		91061		186826
206350	28216	order	Methylophilales	1	131567	2				1224		28216		206350
2085	31969	order	Mycoplasmatales	1	131567	2				544448		31969		2085
206351	28216	order	Neisseriales	1	131567	2				1224		28216		206351
135625	1236	order	Pasteurellales	1	131567	2				1224		1236		135625
72274	1236	order	Pseudomonadales	1	131567	2				1224		1236		72274
356	28211	order	Rhizobiales	1	131567	2				1224		28211		356
909929	909932	order	Selenomonadales	1	131567	2				1239		909932		909929
539002	1385	below_order	Bacillales incertae sedis	1	131567	2				1239		91061		1385	539002
538999	186802	below_order	Clostridiales incertae sedis	1	131567	2				1239		186801		186802	538999
186813	186802	below_order	unclassified Clostridiales	1	131567	2				1239		186801		186802	186813
539738	539002	below_below_order	Bacillales Family XI. Incertae Sedis	1	131567	2				1239		91061		1385	539002	539738
85005	2037	suborder	Actinomycineae	1	131567	2				201174		1760	85003	2037			85005
255727	84999	suborder	Coriobacterineae	1	131567	2				201174		1760	84998	84999			255727
85007	2037	suborder	Corynebacterineae	1	131567	2				201174		1760	85003	2037			85007
85006	2037	suborder	Micrococcineae	1	131567	2				201174		1760	85003	2037			85006
909930	909929	family	Acidaminococcaceae	1	131567	2				1239		909932		909929				909930
2049	85005	family	Actinomycetaceae	1	131567	2				201174		1760	85003	2037			85005	2049
186827	186826	family	Aerococcaceae	1	131567	2				1239		91061		186826				186827
815	171549	family	Bacteroidaceae	1	131567	2			68336	976		200643		171549				815
31953	85004	family	Bifidobacteriaceae	1	131567	2				201174		1760	85003	85004				31953
41294	356	family	Bradyrhizobiaceae	1	131567	2				1224		28211		356				41294
85019	85006	family	Brevibacteriaceae	1	131567	2				201174		1760	85003	2037			85006	85019
119060	80840	family	Burkholderiaceae	1	131567	2				1224		28216		80840				119060
72294	213849	family	Campylobacteraceae	1	131567	2				1224	68525	29547		213849				72294
76892	204458	family	Caulobacteraceae	1	131567	2				1224		28211		204458				76892
31979	186802	family	Clostridiaceae	1	131567	2				1239		186801		186802				31979
543310	538999	family	Clostridiales Family XI. Incertae Sedis	1	131567	2				1239		186801		186802	538999			543310
80864	80840	family	Comamonadaceae	1	131567	2				1224		28216		80840				80864
84107	255727	family	Coriobacteriaceae	1	131567	2				201174		1760	84998	84999			255727	84107
1653	85007	family	Corynebacteriaceae	1	131567	2				201174		1760	85003	2037			85007	1653
145357	85006	family	Dermacoccaceae	1	131567	2				201174		1760	85003	2037			85006	145357
194924	213115	family	Desulfovibrionaceae	1	131567	2				1224	68525	28221		213115				194924
543	91347	family	Enterobacteriaceae	1	131567	2				1224		1236		91347				543
81852	186826	family	Enterococcaceae	1	131567	2				1239		91061		186826				81852
128827	526525	family	Erysipelotrichaceae	1	131567	2				1239		526524		526525				128827
186806	186802	family	Eubacteriaceae	1	131567	2				1239		186801		186802				186806
203492	203491	family	Fusobacteriaceae	1	131567	2				32066		203490		203491				203492
186803	186802	family	Lachnospiraceae	1	131567	2				1239		186801		186802				186803
33958	186826	family	Lactobacillaceae	1	131567	2				1239		91061		186826				33958
81850	186826	family	Leuconostocaceae	1	131567	2				1239		91061		186826				81850
32011	206350	family	Methylophilaceae	1	131567	2				1224		28216		206350				32011
468	72274	family	Moraxellaceae	1	131567	2				1224		1236		72274				468
1762	85007	family	Mycobacteriaceae	1	131567	2				201174		1760	85003	2037			85007	1762
2092	2085	family	Mycoplasmataceae	1	131567	2				544448		31969		2085				2092
481	206351	family	Neisseriaceae	1	131567	2				1224		28216		206351				481
712	135625	family	Pasteurellaceae	1	131567	2				1224		1236		135625				712
186804	186802	family	Peptostreptococcaceae	1	131567	2				1239		186801		186802				186804
171551	171549	family	Porphyromonadaceae	1	131567	2			68336	976		200643		171549				171551
171552	171549	family	Prevotellaceae	1	131567	2			68336	976		200643		171549				171552
135621	72274	family	Pseudomonadaceae	1	131567	2				1224		1236		72274				135621
82115	356	family	Rhizobiaceae	1	131567	2				1224		28211		356				82115
171550	171549	family	Rikenellaceae	1	131567	2			68336	976		200643		171549				171550
541000	186802	family	Ruminococcaceae	1	131567	2				1239		186801		186802				541000
90964	1385	family	Staphylococcaceae	1	131567	2				1239		91061		1385				90964
1300	186826	family	Streptococcaceae	1	131567	2				1239		91061		186826				1300
995019	80840	family	Sutterellaceae	1	131567	2				1224		28216		80840				995019
31977	909929	family	Veillonellaceae	1	131567	2				1239		909932		909929				31977
279916	2049	below_family	Mobiluncus/Falcivibrio group	1	131567	2				201174		1760	85003	2037			85005	2049	279916
543311	543310	below_family	Parvimonas	1	131567	2				1239		186801		186802	538999			543310	543311
227290	82115	below_family	Rhizobium/Agrobacterium group	1	131567	2				1224		28211		356				82115	227290
433334	128827	below_family	unclassified Erysipelotrichaceae	1	131567	2				1239		526524		526525				128827	433334
577310	995019	subtribe	Parasutterella	1	131567	2				1224		28216		80840				995019		577310
904	909930	genus	Acidaminococcus	1	131567	2				1239		909932		909929				909930			904
469	468	genus	Acinetobacter	1	131567	2				1224		1236		72274				468			469
76833	2049	genus	Actinobaculum	1	131567	2				201174		1760	85003	2037			85005	2049			76833
1654	2049	genus	Actinomyces	1	131567	2				201174		1760	85003	2037			85005	2049			1654
1375	186827	genus	Aerococcus	1	131567	2				1239		91061		186826				186827			1375
357	227290	genus	Agrobacterium	1	131567	2				1224		28211		356				82115	227290		357
239759	171550	genus	Alistipes	1	131567	2			68336	976		200643		171549				171550			239759
419014	31953	genus	Alloscardovia	1	131567	2				201174		1760	85003	85004				31953			419014
165779	543310	genus	Anaerococcus	1	131567	2				1239		186801		186802	538999			543310			165779
28263	2049	genus	Arcanobacterium	1	131567	2				201174		1760	85003	2037			85005	2049			28263
76890	76892	genus	Asticcacaulis	1	131567	2				1224		28211		204458				76892			76890
1380	84107	genus	Atopobium	1	131567	2				201174		1760	84998	84999			255727	84107			1380
816	815	genus	Bacteroides	1	131567	2			68336	976		200643		171549				815			816
1678	31953	genus	Bifidobacterium	1	131567	2				201174		1760	85003	85004				31953			1678
35832	194924	genus	Bilophila	1	131567	2				1224	68525	28221		213115				194924			35832
1696	85019	genus	Brevibacterium	1	131567	2				201174		1760	85003	2037			85006	85019			1696
32008	119060	genus	Burkholderia	1	131567	2				1224		28216		80840				119060			32008
194	72294	genus	Campylobacter	1	131567	2				1224	68525	29547		213849				72294			194
43996	186803	genus	Catonella	1	131567	2				1239		186801		186802				186803			43996
1485	31979	genus	Clostridium	1	131567	2				1239		186801		186802				31979			1485
1716	1653	genus	Corynebacterium	1	131567	2				201174		1760	85003	2037			85007	1653			1716
80865	80864	genus	Delftia	1	131567	2				1224		28216		80840				80864			80865
57495	145357	genus	Dermacoccus	1	131567	2				201174		1760	85003	2037			85006	145357			57495
39948	31977	genus	Dialister	1	131567	2				1239		909932		909929				31977			39948
189330	186803	genus	Dorea	1	131567	2				1239		186801		186802				186803			189330
84111	84107	genus	Eggerthella	1	131567	2				201174		1760	84998	84999			255727	84107			84111
212791	468	genus	Enhydrobacter	1	131567	2				1224		1236		72274				468			212791
1350	81852	genus	Enterococcus	1	131567	2				1239		91061		186826				81852			1350
561	543	genus	Escherichia	1	131567	2				1224		1236		91347				543			561
1730	186806	genus	Eubacterium	1	131567	2				1239		186801		186802				186806			1730
216851	541000	genus	Faecalibacterium	1	131567	2				1239		186801		186802				541000			216851
236752	541000	genus	Fastidiosipila	1	131567	2				1239		186801		186802				541000			236752
150022	543310	genus	Finegoldia	1	131567	2				1239		186801		186802	538999			543310			150022
848	203492	genus	Fusobacterium	1	131567	2				32066		203490		203491				203492			848
2701	31953	genus	Gardnerella	1	131567	2				201174		1760	85003	85004				31953			2701
1378	539738	genus	Gemella	1	131567	2				1239		91061		1385	539002	539738					1378
724	712	genus	Haemophilus	1	131567	2				1224		1236		135625				712			724
404402	186813	genus	Howardella	1	131567	2				1239		186801		186802	186813						404402
1578	33958	genus	Lactobacillus	1	131567	2				1239		91061		186826				33958			1578
75984	712	genus	Mannheimia	1	131567	2				1224		1236		135625				712			75984
906	31977	genus	Megasphaera	1	131567	2				1239		909932		909929				31977			906
359407	32011	genus	Methylotenera	1	131567	2				1224		28216		206350				32011			359407
2050	279916	genus	Mobiluncus	1	131567	2				201174		1760	85003	2037			85005	2049	279916		2050
437755	186803	genus	Moryella	1	131567	2				1239		186801		186802				186803			437755
1763	1762	genus	Mycobacterium	1	131567	2				201174		1760	85003	2037			85007	1762			1763
2093	2092	genus	Mycoplasma	1	131567	2				544448		31969		2085				2092			2093
482	481	genus	Neisseria	1	131567	2				1224		28216		206351				481			482
375288	171551	genus	Parabacteroides	1	131567	2			68336	976		200643		171549				171551			375288
1253	33958	genus	Pediococcus	1	131567	2				1239		91061		186826				33958			1253
335058	80864	genus	Pelomonas	1	131567	2				1224		28216		80840				80864			335058
162289	543310	genus	Peptoniphilus	1	131567	2				1239		186801		186802	538999			543310			162289
1257	186804	genus	Peptostreptococcus	1	131567	2				1239		186801		186802				186804			1257
836	171551	genus	Porphyromonas	1	131567	2			68336	976		200643		171549				171551			836
838	171552	genus	Prevotella	1	131567	2			68336	976		200643		171549				171552			838
286	135621	genus	Pseudomonas	1	131567	2				1224		1236		72274				135621			286
113286	186806	genus	Pseudoramibacter	1	131567	2				1239		186801		186802				186806			113286
497	468	genus	Psychrobacter	1	131567	2				1224		1236		72274				468			497
160674	543	genus	Raoultella	1	131567	2				1224		1236		91347				543			160674
212743	135621	genus	Rhizobacter	1	131567	2				1224		1236		72274				135621			212743
1073	41294	genus	Rhodopseudomonas	1	131567	2				1224		28211		356				41294			1073
841	186803	genus	Roseburia	1	131567	2				1239		186801		186802				186803			841
1263	541000	genus	Ruminococcus	1	131567	2				1239		186801		186802				541000			1263
613	543	genus	Serratia	1	131567	2				1224		1236		91347				543			613
177971	186803	genus	Shuttleworthia	1	131567	2				1239		186801		186802				186803			177971
84108	84107	genus	Slackia	1	131567	2				201174		1760	84998	84999			255727	84107			84108
168808	203492	genus	Sneathia	1	131567	2				32066		203490		203491				203492			168808
1279	90964	genus	Staphylococcus	1	131567	2				1239		91061		1385				90964			1279
1301	1300	genus	Streptococcus	1	131567	2				1239		91061		186826				1300			1301
40544	995019	genus	Sutterella	1	131567	2				1224		28216		80840				995019			40544
217201	712	genus	Terrahaemophilus	1	131567	2				1224		1236		135625				712			217201
2129	2092	genus	Ureaplasma	1	131567	2				544448		31969		2085				2092			2129
184869	2049	genus	Varibaculum	1	131567	2				201174		1760	85003	2037			85005	2049			184869
29465	31977	genus	Veillonella	1	131567	2				1239		909932		909929				31977			29465
46255	81850	genus	Weissella	1	131567	2				1239		91061		186826				81850			46255
909768	469	species_group	Acinetobacter calcoaceticus/baumannii complex	1	131567	2				1224		1236		72274				468			469	909768
87882	32008	species_group	Burkholderia cepacia complex	1	131567	2				1224		28216		80840				119060			32008	87882
136841	286	species_group	Pseudomonas aeruginosa group	1	131567	2				1224		1236		72274				135621			286	136841
136843	286	species_group	Pseudomonas fluorescens group	1	131567	2				1224		1236		72274				135621			286	136843
136845	286	species_group	Pseudomonas putida group	1	131567	2				1224		1236		72274				135621			286	136845
136846	286	species_group	Pseudomonas stutzeri group	1	131567	2				1224		1236		72274				135621			286	136846
671232	1301	species_group	Streptococcus anginosus group	1	131567	2				1239		91061		186826				1300			1301	671232
119603	1301	species_group	Streptococcus dysgalactiae group	1	131567	2				1239		91061		186826				1300			1301	119603
578833	136846	species_subgroup	Pseudomonas stutzeri subgroup	1	131567	2				1224		1236		72274				135621			286	136846	578833
905	904	species	Acidaminococcus fermentans	1	131567	2				1239		909932		909929				909930			904			905
470	909768	species	Acinetobacter baumannii	1	131567	2				1224		1236		72274				468			469	909768		470
471	909768	species	Acinetobacter calcoaceticus	1	131567	2				1224		1236		72274				468			469	909768		471
202789	76833	species	Actinobaculum massiliense	1	131567	2				201174		1760	85003	2037			85005	2049			76833			202789
178339	1654	species	Actinomyces hongkongensis	1	131567	2				201174		1760	85003	2037			85005	2049			1654			178339
114702	1654	species	Actinomyces lingnae	1	131567	2				201174		1760	85003	2037			85005	2049			1654			114702
52773	1654	species	Actinomyces meyeri	1	131567	2				201174		1760	85003	2037			85005	2049			1654			52773
33007	1654	species	Actinomyces neuii	1	131567	2				201174		1760	85003	2037			85005	2049			1654			33007
131110	1654	species	Actinomyces radingae	1	131567	2				201174		1760	85003	2037			85005	2049			1654			131110
103621	1654	species	Actinomyces urogenitalis	1	131567	2				201174		1760	85003	2037			85005	2049			1654			103621
87541	1375	species	Aerococcus christensenii	1	131567	2				1239		91061		186826				186827			1375			87541
1377	1375	species	Aerococcus viridans	1	131567	2				1239		91061		186826				186827			1375			1377
358	357	species	Agrobacterium tumefaciens	1	131567	2				1224		28211		356				82115	227290		357			358
214856	239759	species	Alistipes finegoldii	1	131567	2			68336	976		200643		171549				171550			239759			214856
419015	419014	species	Alloscardovia omnicolens	1	131567	2				201174		1760	85003	85004				31953			419014			419015
33029	165779	species	Anaerococcus hydrogenalis	1	131567	2				1239		186801		186802	538999			543310			165779			33029
33032	165779	species	Anaerococcus lactolyticus	1	131567	2				1239		186801		186802	538999			543310			165779			33032
411577	165779	species	Anaerococcus murdochii	1	131567	2				1239		186801		186802	538999			543310			165779			411577
54007	165779	species	Anaerococcus octavius	1	131567	2				1239		186801		186802	538999			543310			165779			54007
33034	165779	species	Anaerococcus prevotii	1	131567	2				1239		186801		186802	538999			543310			165779			33034
33036	165779	species	Anaerococcus tetradius	1	131567	2				1239		186801		186802	538999			543310			165779			33036
33037	165779	species	Anaerococcus vaginalis	1	131567	2				1239		186801		186802	538999			543310			165779			33037
28264	28263	species	Arcanobacterium haemolyticum	1	131567	2				201174		1760	85003	2037			85005	2049			28263			28264
149017	28263	species	Arcanobacterium hippocoleae	1	131567	2				201174		1760	85003	2037			85005	2049			28263			149017
131112	28263	species	Arcanobacterium phocae	1	131567	2				201174		1760	85003	2037			85005	2049			28263			131112
78587	76890	species	Asticcacaulis excentricus	1	131567	2				1224		28211		204458				76892			76890			78587
1381	1380	species	Atopobium minutum	1	131567	2				201174		1760	84998	84999			255727	84107			1380			1381
1382	1380	species	Atopobium parvulum	1	131567	2				201174		1760	84998	84999			255727	84107			1380			1382
1383	1380	species	Atopobium rimae	1	131567	2				201174		1760	84998	84999			255727	84107			1380			1383
82135	1380	species	Atopobium vaginae	1	131567	2				201174		1760	84998	84999			255727	84107			1380			82135
186802_1	186802	species	BVAB1	1	131567	2				1239		186801		186802										186802_1
186802_2	186802	species	BVAB2	1	131567	2				1239		186801		186802										186802_2
186802_3	186802	species	BVAB3	1	131567	2				1239		186801		186802										186802_3
46507	816	species	Bacteroides coagulans	1	131567	2			68336	976		200643		171549				815			816			46507
674529	816	species	Bacteroides faecis	1	131567	2			68336	976		200643		171549				815			816			674529
817	816	species	Bacteroides fragilis	1	131567	2			68336	976		200643		171549				815			816			817
384639	816	species	Bacteroides galacturonicus	1	131567	2			68336	976		200643		171549				815			816			384639
291645	816	species	Bacteroides nordii	1	131567	2			68336	976		200643		171549				815			816			291645
46506	816	species	Bacteroides stercoris	1	131567	2			68336	976		200643		171549				815			816			46506
820	816	species	Bacteroides uniformis	1	131567	2			68336	976		200643		171549				815			816			820
821	816	species	Bacteroides vulgatus	1	131567	2			68336	976		200643		171549				815			816			821
371601	816	species	Bacteroides xylanisolvens	1	131567	2			68336	976		200643		171549				815			816			371601
1681	1678	species	Bifidobacterium bifidum	1	131567	2				201174		1760	85003	85004				31953			1678			1681
1685	1678	species	Bifidobacterium breve	1	131567	2				201174		1760	85003	85004				31953			1678			1685
1689	1678	species	Bifidobacterium dentium	1	131567	2				201174		1760	85003	85004				31953			1678			1689
216816	1678	species	Bifidobacterium longum	1	131567	2				201174		1760	85003	85004				31953			1678			216816
35833	35832	species	Bilophila wadsworthia	1	131567	2				1224	68525	28221		213115				194924			35832			35833
576927	1696	species	Brevibacterium massiliense	1	131567	2				201174		1760	85003	2037			85006	85019			1696			576927
53364	1696	species	Brevibacterium otitidis	1	131567	2				201174		1760	85003	2037			85006	85019			1696			53364
170994	1696	species	Brevibacterium paucivorans	1	131567	2				201174		1760	85003	2037			85006	85019			1696			170994
292	87882	species	Burkholderia cepacia	1	131567	2				1224		28216		80840				119060			32008	87882		292
119231	194	species	Campylobacter faecalis	1	131567	2				1224	68525	29547		213849				72294			194			119231
827	194	species	Campylobacter ureolyticus	1	131567	2				1224	68525	29547		213849				72294			194			827
95818_1	95818	species	Candidate Division TM7 vaginal	1	131567	2	2323	95818																95818_1
337315	162289	species	Candidatus Peptoniphilus massiliensis	1	131567	2				1239		186801		186802	538999			543310			162289			337315
43997	43996	species	Catonella morbi	1	131567	2				1239		186801		186802				186803			43996			43997
179628	1485	species	Clostridium colicanis	1	131567	2				1239		186801		186802				31979			1485			179628
1485_1	1485	species	Clostridium sp. type 1	1	131567	2				1239		186801		186802				31979			1485			1485_1
38284	1716	species	Corynebacterium accolens	1	131567	2				201174		1760	85003	2037			85007	1653			1716			38284
598660	1716	species	Corynebacterium pyruviciproducens	1	131567	2				201174		1760	85003	2037			85007	1653			1716			598660
38304	1716	species	Corynebacterium tuberculostearicum	1	131567	2				201174		1760	85003	2037			85007	1653			1716			38304
487732	1716	species	Corynebacterium ulceribovis	1	131567	2				201174		1760	85003	2037			85007	1653			1716			487732
401472	1716	species	Corynebacterium ureicelerivorans	1	131567	2				201174		1760	85003	2037			85007	1653			1716			401472
180282	80865	species	Delftia tsuruhatensis	1	131567	2				1224		28216		80840				80864			80865			180282
1274	57495	species	Dermacoccus nishinomiyaensis	1	131567	2				201174		1760	85003	2037			85006	145357			57495			1274
309120	39948	species	Dialister micraerophilus	1	131567	2				1239		909932		909929				31977			39948			309120
39950	39948	species	Dialister pneumosintes	1	131567	2				1239		909932		909929				31977			39948			39950
308994	39948	species	Dialister propionicifaciens	1	131567	2				1239		909932		909929				31977			39948			308994
39948_2	39948	species	Dialister sp. type 2	1	131567	2				1239		909932		909929				31977			39948			39948_2
487173	39948	species	Dialister succinatiphilus	1	131567	2				1239		909932		909929				31977			39948			487173
88431	189330	species	Dorea longicatena	1	131567	2				1239		186801		186802				186803			189330			88431
84111_1	84111	species	Eggerthella sp. type 1	1	131567	2				201174		1760	84998	84999			255727	84107			84111			84111_1
225324	212791	species	Enhydrobacter aerosaccus	1	131567	2				1224		1236		72274				468			212791			225324
33945	1350	species	Enterococcus avium	1	131567	2				1239		91061		186826				81852			1350			33945
53345	1350	species	Enterococcus durans	1	131567	2				1239		91061		186826				81852			1350			53345
1351	1350	species	Enterococcus faecalis	1	131567	2				1239		91061		186826				81852			1350			1351
1352	1350	species	Enterococcus faecium	1	131567	2				1239		91061		186826				81852			1350			1352
562	561	species	Escherichia coli	1	131567	2				1224		1236		91347				543			561			562
1735	433334	species	Eubacterium biforme	1	131567	2				1239		526524		526525				128827	433334					1735
31971	433334	species	Eubacterium dolichum	1	131567	2				1239		526524		526525				128827	433334					31971
39485	1730	species	Eubacterium eligens	1	131567	2				1239		186801		186802				186806			1730			39485
39488	1730	species	Eubacterium hallii	1	131567	2				1239		186801		186802				186806			1730			39488
39490	1730	species	Eubacterium ramulus	1	131567	2				1239		186801		186802				186806			1730			39490
39491	1730	species	Eubacterium rectale	1	131567	2				1239		186801		186802				186806			1730			39491
51123	1730	species	Eubacterium saphenum	1	131567	2				1239		186801		186802				186806			1730			51123
39492	1730	species	Eubacterium siraeum	1	131567	2				1239		186801		186802				186806			1730			39492
39496	1730	species	Eubacterium ventriosum	1	131567	2				1239		186801		186802				186806			1730			39496
853	216851	species	Faecalibacterium prausnitzii	1	131567	2				1239		186801		186802				541000			216851			853
236753	236752	species	Fastidiosipila sanguinis	1	131567	2				1239		186801		186802				541000			236752			236753
1260	150022	species	Finegoldia magna	1	131567	2				1239		186801		186802	538999			543310			150022			1260
849	848	species	Fusobacterium gonidiaformans	1	131567	2				32066		203490		203491				203492			848			849
859	848	species	Fusobacterium necrophorum	1	131567	2				32066		203490		203491				203492			848			859
851	848	species	Fusobacterium nucleatum	1	131567	2				32066		203490		203491				203492			848			851
860	848	species	Fusobacterium periodonticum	1	131567	2				32066		203490		203491				203492			848			860
2702	2701	species	Gardnerella vaginalis	1	131567	2				201174		1760	85003	85004				31953			2701			2702
1379	1378	species	Gemella haemolysans	1	131567	2				1239		91061		1385	539002	539738					1378			1379
727	724	species	Haemophilus influenzae	1	131567	2				1224		1236		135625				712			724			727
729	724	species	Haemophilus parainfluenzae	1	131567	2				1224		1236		135625				712			724			729
249188	724	species	Haemophilus pittmaniae	1	131567	2				1224		1236		135625				712			724			249188
404403	404402	species	Howardella ureilytica	1	131567	2				1239		186801		186802	186813						404402			404403
181675	1578	species	Lactobacillus coleohominis	1	131567	2				1239		91061		186826				33958			1578			181675
47770	1578	species	Lactobacillus crispatus	1	131567	2				1239		91061		186826				33958			1578			47770
1613	1578	species	Lactobacillus fermentum	1	131567	2				1239		91061		186826				33958			1578			1613
1596	1578	species	Lactobacillus gasseri	1	131567	2				1239		91061		186826				33958			1578			1596
147802	1578	species	Lactobacillus iners	1	131567	2				1239		91061		186826				33958			1578			147802
109790	1578	species	Lactobacillus jensenii	1	131567	2				1239		91061		186826				33958			1578			109790
227944	1578	species	Lactobacillus kalixensis	1	131567	2				1239		91061		186826				33958			1578			227944
1590	1578	species	Lactobacillus plantarum	1	131567	2				1239		91061		186826				33958			1578			1590
1633	1578	species	Lactobacillus vaginalis	1	131567	2				1239		91061		186826				33958			1578			1633
85402	75984	species	Mannheimia granulomatis	1	131567	2				1224		1236		135625				712			75984			85402
187326	906	species	Megasphaera micronuciformis	1	131567	2				1239		909932		909929				31977			906			187326
906_1	906	species	Megasphaera sp. type 1	1	131567	2				1239		909932		909929				31977			906			906_1
906_2	906	species	Megasphaera sp. type 2	1	131567	2				1239		909932		909929				31977			906			906_2
1055487	359407	species	Methylotenera versatilis	1	131567	2				1224		28216		206350				32011			359407			1055487
2051	2050	species	Mobiluncus curtisii	1	131567	2				201174		1760	85003	2037			85005	2049	279916		2050			2051
2052	2050	species	Mobiluncus mulieris	1	131567	2				201174		1760	85003	2037			85005	2049	279916		2050			2052
371674	437755	species	Moryella indoligenes	1	131567	2				1239		186801		186802				186803			437755			371674
59813	1763	species	Mycobacterium novocastrense	1	131567	2				201174		1760	85003	2037			85007	1762			1763			59813
2097	2093	species	Mycoplasma genitalium	1	131567	2				544448		31969		2085				2092			2093			2097
2098	2093	species	Mycoplasma hominis	1	131567	2				544448		31969		2085				2092			2093			2098
485	482	species	Neisseria gonorrhoeae	1	131567	2				1224		28216		206351				481			482			485
28449	482	species	Neisseria subflava	1	131567	2				1224		28216		206351				481			482			28449
46503	375288	species	Parabacteroides merdae	1	131567	2			68336	976		200643		171549				171551			375288			46503
487175	577310	species	Parasutterella excrementihominis	1	131567	2				1224		28216		80840				995019		577310				487175
33033	543311	species	Parvimonas micra	1	131567	2				1239		186801		186802	538999			543310	543311					33033
1254	1253	species	Pediococcus acidilactici	1	131567	2				1239		91061		186826				33958			1253			1254
431058	335058	species	Pelomonas aquatica	1	131567	2				1224		28216		80840				80864			335058			431058
1258	162289	species	Peptoniphilus asaccharolyticus	1	131567	2				1239		186801		186802	538999			543310			162289			1258
507750	162289	species	Peptoniphilus duerdenii	1	131567	2				1239		186801		186802	538999			543310			162289			507750
54005	162289	species	Peptoniphilus harei	1	131567	2				1239		186801		186802	538999			543310			162289			54005
33030	162289	species	Peptoniphilus indolicus	1	131567	2				1239		186801		186802	538999			543310			162289			33030
33031	162289	species	Peptoniphilus lacrimalis	1	131567	2				1239		186801		186802	538999			543310			162289			33031
1261	1257	species	Peptostreptococcus anaerobius	1	131567	2				1239		186801		186802				186804			1257			1261
341694	1257	species	Peptostreptococcus stomatis	1	131567	2				1239		186801		186802				186804			1257			341694
28123	836	species	Porphyromonas asaccharolytica	1	131567	2			68336	976		200643		171549				171551			836			28123
501496	836	species	Porphyromonas bennonis	1	131567	2			68336	976		200643		171549				171551			836			501496
28124	836	species	Porphyromonas endodontalis	1	131567	2			68336	976		200643		171549				171551			836			28124
322095	836	species	Porphyromonas somerae	1	131567	2			68336	976		200643		171549				171551			836			322095
2_1	836	species	Porphyromonas sp. type 1	1	131567	2			68336	976		200643		171549				171551			836			2_1
281920	836	species	Porphyromonas uenonis	1	131567	2			68336	976		200643		171549				171551			836			281920
419005	838	species	Prevotella amnii	1	131567	2			68336	976		200643		171549				171552			838			419005
242750	838	species	Prevotella bergensis	1	131567	2			68336	976		200643		171549				171552			838			242750
28125	838	species	Prevotella bivia	1	131567	2			68336	976		200643		171549				171552			838			28125
28127	838	species	Prevotella buccalis	1	131567	2			68336	976		200643		171549				171552			838			28127
28128	838	species	Prevotella corporis	1	131567	2			68336	976		200643		171549				171552			838			28128
28130	838	species	Prevotella disiens	1	131567	2			68336	976		200643		171549				171552			838			28130
838_3	838	species	Prevotella genogroup 3	1	131567	2			68336	976		200643		171549				171552			838			838_3
838_4	838	species	Prevotella genogroup 4	1	131567	2			68336	976		200643		171549				171552			838			838_4
838_5	838	species	Prevotella genogroup 5	1	131567	2			68336	976		200643		171549				171552			838			838_5
838_6	838	species	Prevotella genogroup 6	1	131567	2			68336	976		200643		171549				171552			838			838_6
838_7	838	species	Prevotella genogroup 7	1	131567	2			68336	976		200643		171549				171552			838			838_7
28131	838	species	Prevotella intermedia	1	131567	2			68336	976		200643		171549				171552			838			28131
329988	838	species	Prevotella massiliensis	1	131567	2			68336	976		200643		171549				171552			838			329988
28132	838	species	Prevotella melaninogenica	1	131567	2			68336	976		200643		171549				171552			838			28132
386414	838	species	Prevotella timonensis	1	131567	2			68336	976		200643		171549				171552			838			386414
287	136841	species	Pseudomonas aeruginosa	1	131567	2				1224		1236		72274				135621			286	136841		287
294	136843	species	Pseudomonas fluorescens	1	131567	2				1224		1236		72274				135621			286	136843		294
47880	136845	species	Pseudomonas fulva	1	131567	2				1224		1236		72274				135621			286	136845		47880
76759	136845	species	Pseudomonas monteilii	1	131567	2				1224		1236		72274				135621			286	136845		76759
78327	136845	species	Pseudomonas mosselii	1	131567	2				1224		1236		72274				135621			286	136845		78327
47885	136845	species	Pseudomonas oryzihabitans	1	131567	2				1224		1236		72274				135621			286	136845		47885
70775	136845	species	Pseudomonas plecoglossicida	1	131567	2				1224		1236		72274				135621			286	136845		70775
303	136845	species	Pseudomonas putida	1	131567	2				1224		1236		72274				135621			286	136845		303
316	578833	species	Pseudomonas stutzeri	1	131567	2				1224		1236		72274				135621			286	136846	578833	316
281467	136845	species	Pseudomonas syncyanea	1	131567	2				1224		1236		72274				135621			286	136845		281467
113287	113286	species	Pseudoramibacter alactolyticus	1	131567	2				1239		186801		186802				186806			113286			113287
228654	497	species	Psychrobacter pulmonis	1	131567	2				1224		1236		72274				468			497			228654
575	160674	species	Raoultella planticola	1	131567	2				1224		1236		91347				543			160674			575
431677	212743	species	Rhizobacter dauci	1	131567	2				1224		1236		72274				135621			212743			431677
1076	1073	species	Rhodopseudomonas palustris	1	131567	2				1224		28211		356				41294			1073			1076
301302	841	species	Roseburia faecis	1	131567	2				1239		186801		186802				186803			841			301302
301301	841	species	Roseburia hominis	1	131567	2				1239		186801		186802				186803			841			301301
166486	841	species	Roseburia intestinalis	1	131567	2				1239		186801		186802				186803			841			166486
360807	841	species	Roseburia inulinivorans	1	131567	2				1239		186801		186802				186803			841			360807
40520	1263	species	Ruminococcus obeum	1	131567	2				1239		186801		186802				541000			1263			40520
33039	1263	species	Ruminococcus torques	1	131567	2				1239		186801		186802				541000			1263			33039
615	613	species	Serratia marcescens	1	131567	2				1224		1236		91347				543			613			615
177972	177971	species	Shuttleworthia satelles	1	131567	2				1239		186801		186802				186803			177971			177972
84109	84108	species	Slackia exigua	1	131567	2				201174		1760	84998	84999			255727	84107			84108			84109
40543	168808	species	Sneathia sanguinegens	1	131567	2				32066		203490		203491				203492			168808			40543
1280	1279	species	Staphylococcus aureus	1	131567	2				1239		91061		1385				90964			1279			1280
29388	1279	species	Staphylococcus capitis	1	131567	2				1239		91061		1385				90964			1279			29388
1282	1279	species	Staphylococcus epidermidis	1	131567	2				1239		91061		1385				90964			1279			1282
1283	1279	species	Staphylococcus haemolyticus	1	131567	2				1239		91061		1385				90964			1279			1283
1290	1279	species	Staphylococcus hominis	1	131567	2				1239		91061		1385				90964			1279			1290
28035	1279	species	Staphylococcus lugdunensis	1	131567	2				1239		91061		1385				90964			1279			28035
1292	1279	species	Staphylococcus warneri	1	131567	2				1239		91061		1385				90964			1279			1292
1311	1301	species	Streptococcus agalactiae	1	131567	2				1239		91061		186826				1300			1301			1311
1328	671232	species	Streptococcus anginosus	1	131567	2				1239		91061		186826				1300			1301	671232		1328
76860	671232	species	Streptococcus constellatus	1	131567	2				1239		91061		186826				1300			1301	671232		76860
1334	119603	species	Streptococcus dysgalactiae	1	131567	2				1239		91061		186826				1300			1301	119603		1334
1335	1301	species	Streptococcus equinus	1	131567	2				1239		91061		186826				1300			1301			1335
315405	1301	species	Streptococcus gallolyticus	1	131567	2				1239		91061		186826				1300			1301			315405
1338	671232	species	Streptococcus intermedius	1	131567	2				1239		91061		186826				1300			1301	671232		1338
28037	1301	species	Streptococcus mitis	1	131567	2				1239		91061		186826				1300			1301			28037
1309	1301	species	Streptococcus mutans	1	131567	2				1239		91061		186826				1300			1301			1309
1303	1301	species	Streptococcus oralis	1	131567	2				1239		91061		186826				1300			1301			1303
1318	1301	species	Streptococcus parasanguinis	1	131567	2				1239		91061		186826				1300			1301			1318
1304	1301	species	Streptococcus salivarius	1	131567	2				1239		91061		186826				1300			1301			1304
1305	1301	species	Streptococcus sanguinis	1	131567	2				1239		91061		186826				1300			1301			1305
1308	1301	species	Streptococcus thermophilus	1	131567	2				1239		91061		186826				1300			1301			1308
293545	40544	species	Sutterella morbirenis	1	131567	2				1224		28216		80840				995019			40544			293545
234908	40544	species	Sutterella stercoricanis	1	131567	2				1224		28216		80840				995019			40544			234908
40545	40544	species	Sutterella wadsworthensis	1	131567	2				1224		28216		80840				995019			40544			40545
217202	217201	species	Terrahaemophilus aromaticivorans	1	131567	2				1224		1236		135625				712			217201			217202
134821	2129	species	Ureaplasma parvum	1	131567	2				544448		31969		2085				2092			2129			134821
2130	2129	species	Ureaplasma urealyticum	1	131567	2				544448		31969		2085				2092			2129			2130
184870	184869	species	Varibaculum cambriense	1	131567	2				201174		1760	85003	2037			85005	2049			184869			184870
39777	29465	species	Veillonella atypica	1	131567	2				1239		909932		909929				31977			29465			39777
187328	29465	species	Veillonella montpellierensis	1	131567	2				1239		909932		909929				31977			29465			187328
29466	29465	species	Veillonella parvula	1	131567	2				1239		909932		909929				31977			29465			29466
1249	46255	species	Weissella paramesenteroides	1	131567	2				1239		91061		186826				81850			46255			1249
187101	168808	species	[Leptotrichia] amnionii	1	131567	2				32066		203490		203491				203492			168808			187101
239137	95818	species	candidate division TM7 genomosp. P1	1	131567	2	2323	95818																239137
591001	905	below_species	Acidaminococcus fermentans DSM 20731	1	131567	2				1239		909932		909929				909930			904			905	591001
525919	33034	below_species	Anaerococcus prevotii DSM 20548	1	131567	2				1239		186801		186802	538999			543310			165779			33034	525919
521095	1382	below_species	Atopobium parvulum DSM 20469	1	131567	2				201174		1760	84998	84999			255727	84107			1380			1382	521095
295405	817	below_species	Bacteroides fragilis YCH46	1	131567	2			68336	976		200643		171549				815			816			817	295405
435590	821	below_species	Bacteroides vulgatus ATCC 8482	1	131567	2			68336	976		200643		171549				815			816			821	435590
401473	1689	below_species	Bifidobacterium dentium Bd1	1	131567	2				201174		1760	85003	85004				31953			1678			1689	401473
1682	216816	below_species	Bifidobacterium longum subsp. infantis	1	131567	2				201174		1760	85003	85004				31953			1678			216816	1682
1679	216816	below_species	Bifidobacterium longum subsp. longum	1	131567	2				201174		1760	85003	85004				31953			1678			216816	1679
595495	562	below_species	Escherichia coli KO11FL	1	131567	2				1224		1236		91347				543			561			562	595495
553190	2702	below_species	Gardnerella vaginalis 409-05	1	131567	2				201174		1760	85003	85004				31953			2701			2702	553190
281310	727	below_species	Haemophilus influenzae 86-028NP	1	131567	2				1224		1236		135625				712			724			727	281310
548479	2051	below_species	Mobiluncus curtisii ATCC 43063	1	131567	2				201174		1760	85003	2037			85005	2049	279916		2050			2051	548479
553174	28132	below_species	Prevotella melaninogenica ATCC 25845	1	131567	2			68336	976		200643		171549				171552			838			28132	553174
657313	33039	below_species	Ruminococcus torques L2-14	1	131567	2				1239		186801		186802				541000			1263			33039	657313
95664	2130	below_species	Ureaplasma urealyticum serovar 10	1	131567	2				544448		31969		2085				2092			2129			2130	95664
479436	29466	below_species	Veillonella parvula DSM 2008	1	131567	2				1239		909932		909929				31977			29465			29466	479436
565040	1682	below_below_species	Bifidobacterium longum subsp. infantis 157F	1	131567	2				201174		1760	85003	85004				31953			1678			216816	1682	565040
565575	95664	below_below_species	Ureaplasma urealyticum serovar 10 str. ATCC 33699	1	131567	2				544448		31969		2085				2092			2129			2130	95664	565575
29318	33007	subspecies	Actinomyces neuii subsp. anitratus	1	131567	2				201174		1760	85003	2037			85005	2049			1654			33007			29318
143387	859	subspecies	Fusobacterium necrophorum subsp. funduliforme	1	131567	2				32066		203490		203491				203492			848			859			143387
119602	1334	subspecies	Streptococcus dysgalactiae subsp. equisimilis	1	131567	2				1239		91061		186826				1300			1301	119603		1334			119602
53354	315405	subspecies	Streptococcus gallolyticus subsp. gallolyticus	1	131567	2				1239		91061		186826				1300			1301			315405			53354
663954	119602	below_subspecies	Streptococcus dysgalactiae subsp. equisimilis ATCC 12394	1	131567	2				1239		91061		186826				1300			1301	119603		1334			119602	663954
637909	53354	below_subspecies	Streptococcus gallolyticus UCN34	1	131567	2				1239		91061		186826				1300			1301			315405			53354	637909
