# Supplementary material for: Bacterial Communities in Women with Bacterial Vaginosis: High Resolution Phylogenetic Analyses Reveal Relationships of Microbiota to Clinical Criteria
Source: PLoS One. 2012 Jun 18;7(6):e37818. doi: 10.1371/journal.pone.0037818 (PMC3377712; doi:10.1371/journal.pone.0037818)
Supplement: Reference Package S1 — (vaginal-0.9.2-raxml.refpkg) Contains files required for classification of vaginal reference sequences in the V3/V4 region of the 16S rRNA gene. (TGZ) [file pone.0037818.s014.gz › vaginal-0.9.2-raxml.refpkg/treedONf_E.tre]

(((((((((((((((123f3-78:1.02316e-06,(123f-3:0.00294348,((((123Q-21:1.02316e-06,(8BV-50:1.02316e-06,(123f2-80:0.00296266,136b-24:1.02316e-06)26:1.02316e-06)36:1.02316e-06)55:0.00297125,(163b-19:1.02316e-06,7BVB-75:0.00305895)38:1.02316e-06)48:0.00295558,113s1-83:0.00591164)23:1.02316e-06,7BVC-47:1.02316e-06)27:1.02316e-06)48:0.00294184)100:0.0920811,(HM021348:0.0106592,HM021391:0.011799)21:1.02316e-06)27:0.00254044,(HM021462:0.00243343,(HM021374:0.0114768,HM021446:0.00558163)61:0.00769745)50:0.00748477)22:0.00295815,DQ130020:0.00559037)7:0.00907412,FM872653:0.00866946)5:0.00265418,(S000478276:0.0252518,S000478277:0.00927464)61:0.0219288)2:1.02316e-06,AM697483:0.00865102)30:0.00273628,S001093529:0.0789051)72:0.0393193,((S000437155:1.02316e-06,S000001979:1.02316e-06)99:0.00970972,(S000011947:0.00135405,S002232093:1.02316e-06)75:0.00108663)100:0.125123)90:0.0261533,(((112Q-65:1.02316e-06,3BV-74:0.00256519)16:0.000469002,((2BV-76:1.02316e-06,(123f3-54:1.02316e-06,S000446390:1.02316e-06)75:1.02316e-06)31:1.02316e-06,136b-27:1.02316e-06)26:1.02316e-06)65:0.00328164,(123f-25:1.02316e-06,(4BVQ-86:1.02316e-06,(4BVb-11:1.02316e-06,3BV-106:0.00305114)58:1.02316e-06)50:1.02316e-06)67:0.00312203)100:0.0882016)81:0.0109369,((S001910592:0.00486751,(S000395077:0.00953397,S000395076:0.0147197)95:0.00963205)98:0.058971,(((127b-2:0.00329192,(8BV-5:0.0130354,112Q-18:1.02316e-06)87:1.02316e-06)63:1.02316e-06,(4BVb-66:1.02316e-06,5BVbact-19:1.02316e-06)86:0.00763227)100:0.0647395,(123b-189R-13:0.0010512,(123b-13-f:0.00136487,(3025-96-f:1.02316e-06,(3025-338F-4:0.00989219,123Q-3:1.02316e-06)62:0.000649097)56:0.00135001)72:0.00166993)100:0.0217439)99:0.0593466)88:0.0711257)100:0.0898947,((S000404352:1.02316e-06,((7BVC-4:1.02316e-06,(S000395079:1.02316e-06,7BVA-4:1.02316e-06)76:1.02316e-06)89:0.00676748,S000368430:0.0173231)99:0.0353229)100:0.0728358,(S001891797:0.0476189,((((S000528126:0.0113178,((S001882740:0.011438,S002035368:0.0113137)40:0.00702765,(S001743425:1.02316e-06,S000528124:1.02316e-06)100:0.00680273)13:1.02316e-06)74:0.0252916,S000528125:1.02316e-06)7:1.02316e-06,S000348931:0.0193412)38:0.00255558,S002034974:0.0189377)89:0.0275212)94:0.0122558)100:0.132708)85:0.086768,(((S001044497:0.00486774,S002033280:1.02316e-06)100:0.159551,(S000128478:0.112435,((S000399532:0.00631702,S000399531:1.02316e-06)100:0.0154107,S000399529:0.0105007)100:0.109569)100:0.233306)100:0.152897,(((((4BVQ-28:1.02316e-06,(123b-28:1.02316e-06,163b-51:0.00310313)100:1.02316e-06)11:1.02316e-06,6BV-11:1.02316e-06)44:1.02316e-06,4BVQ-3:0.00694733)100:0.333722,((7BVC-1:1.02316e-06,(112Q-85:1.02316e-06,4BVb-10:1.02316e-06)93:1.02316e-06)98:1.02316e-06,2BVbact-97:1.02316e-06)100:0.148072)81:0.0646349,S000539435:0.36423)89:0.114739)72:0.0773623)100:0.247617,(((S001885060:0.0764685,(S001885131:0.00880087,S001885130:0.0141422)100:0.0137356)100:0.270356,(S000926211:0.19507,((S000009627:0.114945,((((7BV-93:1.02316e-06,4BVb-79:1.02316e-06)36:1.02316e-06,(3BV-1:1.02316e-06,(141b-3:1.02316e-06,2BVbact-1:1.02316e-06)67:0.00427743)52:0.00436267)100:0.28651,S000393168:0.136124)85:0.079317,(((S000399530:0.003467,(S001548775:0.00568107,((S000445107:0.0173697,S000445108:0.0194863)90:0.00389808,S001548766:1.02316e-06)98:0.0122101)71:0.00390137)99:0.0900944,((S000088215:0.0138008,S000090757:0.0107089)100:0.0804114,((S000445105:0.00144503,(S000406436:1.02316e-06,S000445106:1.02316e-06)65:1.02316e-06)98:0.0198474,((S000445104:0.0173649,S000088643:1.02316e-06)100:0.03508,((S002033266:1.02316e-06,((S002225093:1.02316e-06,S000087731:0.0134237)94:1.02316e-06,S000629151:0.0030162)93:1.02316e-06)57:1.02316e-06,S000087730:1.02316e-06)100:0.0248923)68:0.0225006)78:0.0393364)5:0.00451536)66:0.0439217,(((S000431597:1.02316e-06,(S000650082:0.0016652,S000650083:0.00167367)91:0.00333106)100:0.21721,((S000399526:0.0489911,S000399521:0.017913)100:0.0653172,(S000399513:0.0180115,(S000436017:0.0127185,S000002770:0.00158489)100:0.0020348)99:0.0766711)100:0.113889)50:0.0302834,(S000020526:0.0139697,(S002235133:1.02316e-06,S002151033:0.00228693)62:1.02316e-06)100:0.119625)62:0.0582746)19:0.0105888)31:0.0146413)57:0.0464294,(S000701704:0.0422478,(S001548760:0.00114791,(((S002290588:1.02316e-06,S001548756:1.02316e-06)100:0.0145753,S001548765:0.0104356)69:0.00141869,S002287993:0.0014167)87:0.0140898)100:0.0955807)96:0.050635)73:0.0988141)38:0.0253036)100:0.203052,(((((S001549688:0.00478094,(S001549685:1.02316e-06,(S001549681:1.02316e-06,S001549682:1.02316e-06)43:1.02316e-06)84:1.02316e-06)63:0.00818209,S000366397:1.02316e-06)100:0.35407,(S000140702:0.0328219,((S000634343:1.02316e-06,S001879390:0.00135963)99:0.00137084,S001589391:0.00272721)100:0.0269618)100:0.258732)33:0.0525997,(S000438214:0.0115815,S001905112:0.000380802)100:0.345591)46:0.0801111,((((S000701700:1.02316e-06,S002235821:1.02316e-06)100:0.374422,((S001016325:0.0311718,S002408135:1.02316e-06)100:0.177688,((S001016323:0.0907613,(((((123b-75-f:1.02316e-06,123b-189R-62:1.02316e-06)79:1.02316e-06,6BV-12:1.02316e-06)78:0.00643662,3001-189R-13:0.000838174)82:0.0127697,S000003547:0.0253506)100:0.102049,(123Q-6:1.02316e-06,(S000432296:1.02316e-06,(123f-26:0.00314387,(123b-35:1.02316e-06,7BVA-93:1.02316e-06)21:1.02316e-06)70:1.02316e-06)66:0.00244537)100:0.0887578)98:0.0668818)100:0.100908,((S000398321:0.0096927,(S000131535:1.02316e-06,S002167081:0.00209205)78:1.02316e-06)100:0.0257385,S000432294:0.0440423)100:0.104269)71:0.0473153)62:0.044712)53:0.0572964,((S000141070:0.0549005,((8BV-109:1.02316e-06,(3025-338F-5:1.02316e-06,123f-27:1.02316e-06)79:1.02316e-06)95:0.01323,1BVbact-87:1.02316e-06)100:0.0712046)100:0.141544,(S000399515:0.00632274,(S000432293:0.00210955,((S002288847:1.02316e-06,S000995080:1.02316e-06)99:0.00862157,S000319466:1.02316e-06)57:0.0041351)74:0.00414336)100:0.198777)92:0.0806153)43:0.041338,(((113f4-90:0.017502,S000432295:0.0146422)62:0.0123456,S001792991:0.0246026)100:0.0841403,(((((((123f3-87:1.02316e-06,S000432300:0.00150075)21:1.02316e-06,123f2-5:1.02316e-06)28:1.02316e-06,S001589410:1.02316e-06)17:1.02316e-06,3001-189R-24:0.00724472)89:0.0493885,((S002165144:0.0265824,S001587928:0.00261154)65:0.0105535,((S000432298:0.0145756,S001587935:0.00593252)35:0.00149577,S001587932:0.0071741)34:0.00151074)92:0.0328788)77:0.0213567,(S000768875:0.0907793,S000432299:0.0155727)100:0.0522824)32:0.0226365,S000002016:0.0775217)37:0.0272651)100:0.2827)100:0.11344)54:0.0747847)39:0.072436)72:0.0811273,((((((7BVA-75:0.00358465,(7BVC-108:0.0121313,5BVbact-26:0.0131951)47:1.02316e-06)10:1.02316e-06,8BV-10:1.02316e-06)64:0.00483033,6BV-66:1.02316e-06)98:0.0589252,(((1BV-55:1.02316e-06,7BVB-4:0.014561)76:1.02316e-06,(5BVbact-111:0.00945935,S000096693:0.00118037)78:0.00520762)62:1.02316e-06,4BVb-23:0.00718688)99:0.0527004)100:0.442858,(((3025-338F-92:1.02316e-06,113s1-93:1.02316e-06)86:0.00465008,3025-189R-78:1.02316e-06)100:0.0639315,((S001577266:0.00495905,((S001574345:0.0066195,S002034921:0.00510853)28:1.02316e-06,S001574344:1.02316e-06)25:1.02316e-06)26:1.02316e-06,(S001243315:0.00499625,((S001890409:0.0129937,(S001243312:0.00377257,(S001243285:0.015795,S001886032:0.0125564)69:0.0134893)43:0.0064567)53:0.0104704,S002289602:0.0092909)100:0.024881)66:0.00325012)100:0.1012)100:0.185552)100:0.466267,(((((((123f-36:0.00620212,3376-338F-24:0.00324334)100:0.0137733,(2BVbact-56:0.0156216,(S000391613:1.02316e-06,8BV-91:1.02316e-06)100:0.00662594)93:0.0100003)100:0.0767642,(((S000016361:1.02316e-06,(S001872328:1.02316e-06,S000390775:1.02316e-06)50:1.02316e-06)68:1.02316e-06,S001903884:0.00800579)96:0.00225713,S001903885:0.0210538)100:0.115877)47:0.0155107,(S002156825:1.02316e-06,((S002225111:1.02316e-06,S000004268:0.00157323)15:1.02316e-06,S002225112:1.02316e-06)66:1.02316e-06)100:0.0737121)96:0.0839393,((S000428894:0.00770671,(S002034064:0.00402137,S002034065:1.02316e-06)100:1.02316e-06)100:0.194058,((136b-16:1.02316e-06,((123Q-104:0.003305,113s1-24:1.02316e-06)99:1.02316e-06,8BV-33:1.02316e-06)95:1.02316e-06)97:1.02316e-06,1BVbact-18:1.02316e-06)100:0.202254)100:0.155009)100:0.276537,((S002233122:0.136951,((((S000728102:1.02316e-06,S001241244:0.00369567)100:0.0752684,((S001577610:0.00942474,(S000011559:0.00510705,(S000978896:0.00153614,S000366402:1.02316e-06)31:1.02316e-06)65:0.00278186)98:0.0166216,((S000260719:0.00616818,(S000130866:0.00151616,S000127215:1.02316e-06)89:1.02316e-06)100:0.0139848,(S001417466:1.02316e-06,S000127212:0.00151577)97:1.02316e-06)99:0.0140933)100:0.0781479)10:0.00973383,S001328430:0.190308)55:0.0246593,S000965174:0.105305)98:0.0581741)99:0.0600258,(((((S000001207:0.00478052,(S000130223:0.00118221,S000127864:0.00524825)48:1.02316e-06)100:0.150126,(((S002034883:0.0274656,S000010758:0.00792647)100:0.0704461,S000013164:0.0494739)100:0.110972,((((S000433822:1.02316e-06,(S000112115:1.02316e-06,S000608087:1.02316e-06)71:0.0013924)61:0.000805112,(S001188096:0.0114688,S001188095:0.0100594)50:0.00634614)100:0.209003,((S000608084:0.0128174,S000608085:1.02316e-06)89:0.00466889,(S000014586:0.012949,S000015197:1.02316e-06)97:0.0185582)100:0.118583)95:0.0737771,(((S000149189:0.0148484,(S000148549:0.0122549,(S000148550:1.02316e-06,S000141701:0.00274368)90:1.02316e-06)96:0.00309397)90:0.00729339,S000148552:1.02316e-06)100:0.0339205,(1057-129dg2R-13:0.0014216,(S000147840:1.02316e-06,((S000148551:1.02316e-06,123f-85:1.02316e-06)27:1.02316e-06,S000148042:1.02316e-06)13:1.02316e-06)27:1.02316e-06)62:0.00790996)100:0.0997757)56:0.0350577)17:0.0107645)34:0.0338412,S000014419:0.1245)92:0.0580114,((S000011030:0.0603304,(((S001744175:0.0125636,(S002350823:0.00298655,S002350825:1.02316e-06)86:1.02316e-06)45:1.02316e-06,(S001744172:0.00177825,S001744177:0.00712533)62:0.010763)78:0.0175565,((S000996144:1.02316e-06,S000996141:1.02316e-06)99:0.00267376,(S002407959:0.00208319,(S002150949:1.02316e-06,S000011541:0.00599411)12:1.02316e-06)99:0.0183653)83:0.0457959)97:0.0549813)88:0.0380389,(((S001611181:0.00385101,S001611173:0.00663205)29:1.02316e-06,S001611177:1.02316e-06)92:0.0132725,(S001329500:1.02316e-06,S000429655:1.02316e-06)100:1.02316e-06)100:0.141727)63:0.0190489)89:0.0607979,((((S000979832:0.00862267,S000127048:0.00980579)99:0.0459812,(S002151530:0.106538,((S000387858:0.00457631,(S000979831:0.0124429,S000979858:1.02316e-06)48:1.02316e-06)11:1.02316e-06,S002419053:0.00360355)100:0.0716319)100:0.035817)99:0.0518928,((S000775411:0.00161078,(S000775412:0.00145539,(S000775413:1.02316e-06,(S000017346:0.00757089,S000018908:0.00504078)96:0.00245131)84:0.00149654)92:0.00432739)100:0.112165,(((S000380060:0.017521,((S000437368:1.02316e-06,S001875309:1.02316e-06)96:0.00118613,(S000806299:0.00308244,S002232042:0.00154056)92:0.00182186)18:1.02316e-06)100:0.0424154,(S000399794:0.0108324,(S000381784:1.02316e-06,(S000405012:0.0241553,(S002235124:1.02316e-06,S000399795:0.0244792)18:1.02316e-06)42:0.00329902)70:0.0127297)100:0.0614389)81:0.0407619,(((123b-16:1.02316e-06,3BV-15:0.00605958)100:0.0165684,(127Q-110:0.0110896,(S000805344:0.001936,(163b-1:1.02316e-06,S002353138:1.02316e-06)74:0.0160529)99:0.025429)60:0.00794432)68:0.00639748,((113f4-2:0.00288886,123Q-26:0.00316583)66:0.00304886,(123f3-61:0.00282833,8BV-3:0.00625796)83:0.00586834)20:1.02316e-06)100:0.0486691)100:0.0751757)100:0.293412)55:0.037245,(S000003132:0.00479865,(S001094392:0.00703221,S001351363:1.02316e-06)67:1.02316e-06)100:0.096405)65:0.0229681)94:0.0376731)100:0.232793)100:0.24644,((((S000469520:0.00498328,(S000414624:0.00317884,S000438515:0.00937655)92:0.00668738)100:0.503843,(S001550487:0.00152303,(S001550488:0.00342557,((S001551109:0.00179267,S001551111:0.00708218)66:0.00352434,S001550485:1.02316e-06)51:0.00152263)26:1.02316e-06)100:0.748874)38:0.0851631,((((S002354950:0.363975,((S000421670:0.0328467,S000436036:0.0119416)19:1.02316e-06,((S002035697:1.02316e-06,S001576647:0.0540594)59:1.02316e-06,S000965444:0.0282885)100:0.0453841)100:0.204997)42:0.0388537,((S001794899:0.00424696,((S000000286:1.02316e-06,S000382373:1.02316e-06)100:1.02316e-06,S002350186:1.02316e-06)100:0.0155546)100:0.229036,(S000414383:0.0293074,(S001098022:0.0181397,(S001612519:0.0338597,(S000981593:0.0235257,S000345828:1.02316e-06)87:1.02316e-06)99:0.0422365)99:0.019971)100:0.175573)67:0.0471455)66:0.0754892,S000002983:0.27718)100:0.220142,((((S000002008:0.00354691,S001352164:0.0302878)100:0.0488965,((S000395209:0.00272351,S000395208:0.00738793)94:0.00642768,((((S002354984:1.02316e-06,S002354985:1.02316e-06)81:0.00142813,S000003950:1.02316e-06)83:1.02316e-06,(S000388133:1.02316e-06,S000013107:0.0196828)69:0.00506889)100:0.0621451,S002034980:0.00576708)45:0.0020473)42:0.00401518)100:0.138737,((S002287147:1.02316e-06,S002151002:1.02316e-06)100:0.180842,((S001573037:0.0124143,(((S001575767:0.0201455,S000438917:1.02316e-06)99:0.00321507,S001573040:1.02316e-06)92:0.00160775,S000334648:0.00462705)67:0.00339082)100:0.139511,((S001239099:0.208635,((S000543947:0.029046,S000775302:0.0980174)100:0.0436036,((S000414720:0.0116394,S000414721:1.02316e-06)99:0.0118281,(S002167711:1.02316e-06,S002035496:0.00782718)82:0.000652259)100:0.0697431)100:0.0970828)99:0.0671203,((((S000584741:0.0445678,(S002228913:0.00872483,S002151476:0.0261835)81:0.00921023)81:0.0123752,S000146281:0.00158262)68:0.00288922,S000902711:0.00501634)100:0.105391,((S002154032:1.02316e-06,S000841591:1.02316e-06)100:0.0927903,((S000964797:1.02316e-06,(S000964799:0.00167033,S000964798:1.02316e-06)61:1.02316e-06)57:1.02316e-06,S000964796:1.02316e-06)100:0.0884866)72:0.0417927)100:0.11421)88:0.0311194)100:0.0650224)99:0.0612209)100:0.194757,(((((S000711532:0.00501854,(S002230548:1.02316e-06,S000004313:0.0236292)22:1.02316e-06)51:0.00260246,(S001549447:0.0289643,S001576677:1.02316e-06)11:1.02316e-06)97:0.0444387,((((S000615187:0.00566357,S002233875:0.0576787)66:0.0166998,S000965486:0.0591285)79:0.020349,(S000010448:0.0041043,S001613366:0.0285131)50:0.000594266)80:0.0260646,(S000014979:1.02316e-06,((S000385771:0.0254583,(S000968885:0.00508706,S000387365:0.00158239)40:1.02316e-06)47:0.0015737,S000387364:1.02316e-06)65:0.0132865)99:0.036706)77:0.0229962)98:0.0967712,((S000903366:1.02316e-06,S000368472:1.02316e-06)29:0.00027414,((((((S000368477:1.02316e-06,S000428121:0.00217354)92:0.00405667,S001152404:0.00259702)100:0.030054,(S000428120:0.0068182,S000626352:0.0106066)100:0.02082)100:0.0884069,(S000245507:0.0122381,S000245252:0.00122499)100:0.0261556)72:0.0455348,S001418341:0.00303964)24:0.00179291,(S000408708:0.0101228,(S002034984:0.00299598,S000134623:0.00778349)70:0.00324319)33:1.02316e-06)21:0.00509679)100:0.202918)100:0.221991,(((S000125539:0.00730901,((S001015435:0.0451925,(S001015354:0.0720501,S001264989:1.02316e-06)73:0.0115537)15:0.00653754,S001015579:0.0648713)53:0.00682057)100:0.290458,(((S000352591:0.0396725,((S000927356:1.02316e-06,S000539896:1.02316e-06)38:1.02316e-06,S000927074:0.0241954)69:0.00192279)98:0.0179407,S001745108:0.0346298)98:0.0220686,(((S001352640:1.02316e-06,S001098970:0.0307543)38:1.02316e-06,(S000651751:0.0419159,S002353144:0.0520905)84:0.0201414)63:0.0151549,S000859776:0.0114444)100:0.023615)100:0.125345)100:0.090533,((S000002018:0.0152236,S001577515:0.00242565)100:0.0336256,((((S001350611:0.00618879,S000010427:0.0541203)99:0.0654517,S000428789:1.02316e-06)73:0.0176287,S002234809:0.0135764)77:0.0275467,((S000004324:0.0104241,S000262316:0.0140551)54:0.00752216,(((S001794321:1.02316e-06,(S000006483:0.00451505,(S000013341:1.02316e-06,S000648424:1.02316e-06)62:0.0014894)26:0.00148062)14:1.02316e-06,(S000841838:1.02316e-06,S002409105:0.0057822)99:0.00744316)32:0.00295766,(S001549889:0.0190356,S001418424:0.0296486)26:1.02316e-06)58:0.00567815)63:0.00600452)69:0.0271981)100:0.172924)54:0.0346447)96:0.0717399)100:0.23627)61:0.0927869)47:0.0807505,((((S000548485:0.00726967,(S002165118:1.02316e-06,S000548486:0.00449824)91:0.00642043)97:0.0404968,S000548484:0.0346371)100:0.297134,((123f2-102:1.02316e-06,(123f3-53:1.02316e-06,123f-67:0.00888154)65:0.00889422)100:0.521185,((S001156221:0.0849577,(((((((3025-189R-64:0.0468571,(S002235856:1.02316e-06,S002235855:0.00141228)67:1.02316e-06)18:0.00500972,((123f-82:1.02316e-06,127Q-23:0.00574788)94:0.00287851,258b-16:0.00569222)99:0.0115814)100:0.0542686,((((4BVb-89:0.00281777,((7BVA-38:0.00301808,1BVbact-24:1.02316e-06)14:1.02316e-06,((8BV-39:1.02316e-06,123f2-10:1.02316e-06)1:1.02316e-06,1BV-26:0.00564458)12:1.02316e-06)49:0.00209748)7:1.02316e-06,(123f3-35:1.02316e-06,4BVb-24:1.02316e-06)85:0.00566403)24:1.02316e-06,8BV-8:0.00628441)51:0.00613271,S000979118:0.00483889)99:0.0666921)91:0.0609059,(((123Q-4:0.00539577,(((((7BV-70:1.02316e-06,7BVC-94:1.02316e-06)93:0.00313589,6BV-36:0.00620922)80:0.00615767,S000750307:0.00141435)19:0.000182498,((4BVb-88:0.00923074,141b-83:0.00312244)46:0.00301849,1BVbact-19:1.02316e-06)15:1.02316e-06)39:0.00195123,(123b-12:0.00569797,113s1-20:0.00287915)81:0.0145032)24:1.02316e-06)97:0.0565375,((((3025-189R-110:1.02316e-06,3025-9-f:1.02316e-06)100:0.00912442,(((3BV-52:0.00628453,8BV-4:0.0138864)73:0.00689256,(123b-71:1.02316e-06,3BV-37:0.00292573)90:1.02316e-06)78:0.0123685,3025-338F-60:1.02316e-06)70:0.0114544)100:0.0519044,141b-14:0.0111865)40:0.00357942,((136b-75:0.00448592,127b-60:0.00411035)89:0.0147883,S002235858:0.00464507)61:0.00302994)98:0.0414185)94:0.109499,(((113f4-12:1.02316e-06,(113s1-92:0.0145358,113s1-84:1.02316e-06)83:0.0086835)100:0.155802,(((123b-189R-11:1.02316e-06,(((6BV-15:0.00311206,7BVA-26:0.00584784)87:0.0182039,(123f2-17:0.00591332,(123f2-72:0.0232688,136b-22:1.02316e-06)93:0.00321612)100:0.0586865)39:0.00344879,(4BVQ-57:0.00314526,123b-5:1.02316e-06)7:1.02316e-06)30:0.0133405)3:1.02316e-06,(1BVbact-28:0.004409,(3025-189R-100:0.0020555,3025-338F-43:0.00999123)47:0.00410106)21:1.43135e-05)100:0.125513,(S002235854:1.02316e-06,S000407967:0.00289793)100:0.109457)98:0.0583663)59:0.0450173,((S001331333:0.00765729,((((S002288838:1.02316e-06,((S002290137:1.02316e-06,(S002221367:1.02316e-06,(S002235875:1.02316e-06,S002235876:0.00141782)91:0.00141781)55:1.02316e-06)65:0.00135993,S000546840:1.02316e-06)52:1.02316e-06)46:1.02316e-06,S002221364:1.02316e-06)98:0.00387503,S002034908:0.020813)97:0.0110306,S002034909:0.0475434)73:0.0103989)100:0.0971746,(S002235859:0.0882686,(((S000393536:1.02316e-06,(S000464966:0.00579347,((S002034901:0.0232746,S000464968:0.0115354)12:1.02316e-06,((S002034902:0.00983939,((S000011989:1.02316e-06,S001331330:0.00474876)52:1.02316e-06,S000393533:1.02316e-06)58:0.0032348)14:0.00333323,S000464972:0.00607816)21:0.00554216)12:0.00288933)6:0.00293128)41:0.00744138,S000393535:1.02316e-06)100:0.0863231,(S000414466:0.0580943,(S002235864:1.02316e-06,((123Q-10:1.02316e-06,123f-19:1.02316e-06)69:1.02316e-06,S002235865:0.00912616)65:0.00226788)65:1.02316e-06)100:0.073803)99:0.0556333)39:0.0202605)42:0.0405605)38:0.0411116)45:0.0445622)100:0.232937,113f4-66:0.303976)100:0.0934607,((S001872167:0.00146862,S001416239:0.0409689)100:0.137198,(S000407865:1.02316e-06,((S001872170:1.02316e-06,(S001045755:0.00145137,S000469521:0.0107589)55:0.00143257)24:1.02316e-06,S000001704:0.00765097)58:0.00144895)98:0.0321069)45:0.0386731)71:0.039647,((S001872172:1.02316e-06,S000768475:1.02316e-06)100:0.0276741,((S000451794:0.0118162,(S001872163:1.02316e-06,S000979881:0.0171759)100:0.0288823)100:0.150766,(S001612449:1.02316e-06,S001612448:1.02316e-06)100:0.0284378)32:0.037268)91:0.0833633)86:0.0785361)100:0.240373,((((S000996242:0.0143633,S002236289:0.00812743)100:0.238596,(S000516011:1.02316e-06,S002235849:1.02316e-06)100:0.107731)100:0.131295,(((((123f-45:1.02316e-06,(113s1-51:1.02316e-06,123f2-107:0.00289322)96:0.0108808)42:0.00782146,(S002235850:1.02316e-06,S000441859:1.02316e-06)100:0.0112863)82:0.00822282,S002235835:1.02316e-06)0:1.02316e-06,S001331332:0.00322513)100:0.219807,(S000404711:1.02316e-06,S002235841:1.02316e-06)100:0.183477)100:0.122911)72:0.0674722,((S000399518:0.00761238,S000650593:1.02316e-06)67:1.02316e-06,(S001045752:0.00287352,(S000650592:1.02316e-06,S000979873:0.00821771)33:1.02316e-06)73:0.00324323)100:0.261686)44:0.0728171)57:0.0543065)94:0.115522)100:0.670507,((((123b-31:1.02316e-06,DQ666092:1.02316e-06)81:1.02316e-06,3BV-30:1.02316e-06)72:1.02316e-06,6BV-75:1.02316e-06)100:0.069308,(AY331416:0.00744348,(FJ470446:0.00522372,(GU410618:1.02316e-06,AF125206:1.02316e-06)100:0.0109716)94:0.00544577)100:0.0898073)100:0.827188)47:0.0766524)61:0.0627334)26:0.0622984)38:0.0751799,(((((S000007585:0.00469305,(S000004762:0.0014848,S000721390:1.02316e-06)88:1.02316e-06)72:1.02316e-06,113s1-32:1.02316e-06)53:2.83732e-05,3025-338F-91:0.0042803)100:0.364487,(((127f-65:1.02316e-06,S000439928:1.02316e-06)69:1.02316e-06,(S001291933:0.0018746,((S000439927:1.02316e-06,S001019519:1.02316e-06)3:1.02316e-06,(((S000437048:0.00451396,(S000439919:1.02316e-06,S000437049:1.02316e-06)92:0.00299592)61:1.02316e-06,S000439917:1.02316e-06)93:1.02316e-06,S001187424:1.02316e-06)99:0.0151724)35:0.00100095)59:0.00145769)100:0.31466,(((S000641395:1.02316e-06,S002290977:1.02316e-06)95:1.02316e-06,S000015364:1.02316e-06)60:1.02316e-06,S000410519:0.00145407)100:0.240982)100:0.478584)100:0.350643,(((S000617892:0.0232755,(S000414422:1.02316e-06,((S000107504:0.00669759,S002225454:1.02316e-06)85:0.00445428,S002034970:0.0167626)60:1.02316e-06)49:1.02316e-06)100:0.315732,(((S002165271:0.00137758,((S000482458:1.02316e-06,S000381988:1.02316e-06)71:1.02316e-06,S002165276:1.02316e-06)41:1.02316e-06)69:0.00137602,S000482459:0.0014184)96:0.00461268,((((S002305544:1.02316e-06,S000414717:1.02316e-06)100:0.00133275,((S001793430:0.0262137,S002228960:1.02316e-06)96:0.0261571,S001794135:0.0131988)100:0.0207342)100:0.018842,(((S001293609:0.00427657,S002230544:0.0264251)85:0.00624188,((S000615189:0.00443662,S000413956:0.00139323)30:1.02316e-06,S001095993:0.0272467)52:0.00137986)84:0.0200634,(((((S001263878:0.00433452,S001263906:0.00143595)60:1.02316e-06,S000414713:1.02316e-06)74:0.00140552,S000434638:0.00668617)47:1.02316e-06,S000727743:0.00570594)98:0.0114109,(S002289813:0.0141462,((S002228887:0.00567829,S000438990:0.017427)95:0.0132089,(S000413964:1.02316e-06,S001098782:0.0220075)17:1.02316e-06)31:1.02316e-06)55:0.00222581)67:0.00982067)36:0.00737392)40:0.00891492,(((S001588030:0.0137474,S001263931:0.00578563)92:5.38333e-06,(S002230187:0.0079152,(S001096634:0.0190212,S000010870:0.00654142)71:0.00162922)30:1.02316e-06)82:0.00754338,(S000727744:0.00951646,(S001350598:0.011776,((S001793431:0.0187511,S002411377:0.0252161)68:0.0195037,S000926543:0.0173495)48:0.00589734)25:0.00213345)98:0.0204391)76:0.00413559)38:0.00510622)100:0.12459)70:0.0347408,((((S002352106:1.02316e-06,((S000574981:0.00146282,S000574979:1.02316e-06)99:0.0135701,S000926617:1.02316e-06)40:1.02316e-06)59:0.00195158,S001551017:0.033012)100:0.0669529,((127b-31:0.00291488,(141b-19:1.02316e-06,(S000013318:0.00284119,3001-189R-46:0.00414468)70:1.02316e-06)23:1.02316e-06)25:1.02316e-06,8BV-12:0.00291483)100:0.0893965)97:0.0627171,((((S001241307:0.00276359,(S000382661:1.02316e-06,S002408710:1.02316e-06)53:1.02316e-06)99:0.010081,(S001155252:0.00137379,S001795448:0.00821765)100:0.0178236)100:0.161172,(((S002228042:0.0287984,S002352529:0.00398401)45:1.02316e-06,((S000570459:0.00259317,((((S001019984:0.00259128,(S001153628:1.02316e-06,S001264832:0.00266733)98:0.015755)83:0.00550111,S001096709:0.00986215)27:1.02316e-06,S000539954:1.02316e-06)21:1.02316e-06,S001745750:1.02316e-06)25:1.02316e-06)48:1.02316e-06,S000540314:0.00523788)69:0.00247461)100:0.0885369,((((((((S002355767:1.02316e-06,S000389918:0.00133711)86:0.00409757,((S000389897:0.00746027,(S000389895:0.00931822,(S000389903:0.0114824,S000389904:0.00983891)69:0.00619747)66:0.00798221)54:0.00384712,(S001096707:0.00914334,S001096711:0.00581987)70:1.02316e-06)42:0.0053057)46:0.00148691,123f3-34:1.02316e-06)64:1.02316e-06,4Vag-338F-8:1.02316e-06)100:0.0747893,(((S002355765:0.00133916,S000473520:1.02316e-06)100:0.0685143,(((S000389909:0.019094,(S000389883:0.0205678,(S002410301:0.0134005,(S000636272:0.0185599,(S000636355:0.0176196,S000639015:0.00138498)93:0.00818316)84:0.0095633)62:0.00141344)53:0.00179263)37:1.02316e-06,S000390171:1.02316e-06)41:1.02316e-06,(136f-115:1.02316e-06,S002287889:0.00131276)17:1.02316e-06)97:0.0333855)96:0.0431969,4Vag-338F-15:0.0295744)94:0.0631221)87:0.0445229,((123f2-47:1.02316e-06,(S001910616:1.02316e-06,((113f4-27:0.00293437,(((112b-13:1.02316e-06,(26Vag-14:1.02316e-06,5Vag-3:0.00610541)18:1.02316e-06)18:1.02316e-06,123b-79:1.02316e-06)1:1.02316e-06,(136b-31:1.02316e-06,6BV-7:0.00248033)18:0.000498224)27:1.02316e-06)32:1.02316e-06,141b-23:0.00291333)31:1.02316e-06)73:0.004048)100:0.090298,((S000008742:1.02316e-06,S000735357:1.02316e-06)97:1.02316e-06,((((S000425270:0.00432229,S002165654:1.02316e-06)79:0.0110416,(S000389893:0.00392596,S000389915:0.0381779)21:1.02316e-06)68:0.00306108,(S000389899:0.00459969,S000389884:0.00380232)60:0.00268061)85:0.00381889,(S000978737:0.00380638,S000389907:0.00256149)42:1.02316e-06)70:1.02316e-06)100:0.0159205)81:0.0190796)100:0.150224,((((S000129424:0.0108621,S000608871:0.0233886)100:0.00815692,S001792815:0.0147124)100:0.0471832,((S001589388:0.00127141,((S002235418:0.00286328,S000389919:0.00768014)41:1.02316e-06,(S001240626:1.02316e-06,S001240636:0.0214231)75:0.00137083)23:1.02316e-06)42:0.00152172,((S000843159:0.0154217,(S000389896:0.0103427,S000542976:1.02316e-06)29:1.02316e-06)10:1.02316e-06,(127f-70:0.00296786,4Vag-18:1.02316e-06)78:0.00296801)39:0.00483365)100:0.0512069)100:0.0544754,((S001096702:0.00629037,((S001550569:1.02316e-06,S002167256:0.00709666)18:1.02316e-06,((S001019981:0.00774303,(S001019974:0.0154583,S001019961:1.02316e-06)31:0.00254501)33:0.00227091,S001019976:0.00644322)49:0.00305603)40:0.00177358)11:1.02316e-06,(S000438020:0.00771364,(S000148333:0.00504457,S000690975:0.00506982)12:1.02316e-06)18:0.0012709)100:0.0736252)100:0.0538407)73:0.0383358,((S000014356:0.00126825,S000013990:0.0037117)100:0.0169613,(S000927956:0.0114914,(S000382416:0.0185841,S001351216:0.0452439)32:0.000886277)98:0.0164778)100:0.0598707)63:0.0298068)95:0.0707087)91:0.0541189,((S002235894:0.00290975,(((((S002153903:0.0123594,S001153707:0.0103278)84:0.00758449,((S001045699:0.0249247,((S000002717:0.00449778,((S002409192:0.0814148,(S000654187:0.0116879,((S001873963:0.0118502,S001095541:0.0141951)97:0.0149665,(S001418742:0.0120655,S000427506:1.02316e-06)96:0.00125166)88:0.022307)98:0.0570498)52:0.00966394,S000654179:1.02316e-06)23:1.02316e-06)21:0.00224755,S002232433:0.0537836)70:0.0023355)47:0.00302692,S001418138:1.02316e-06)12:1.02316e-06)38:0.00150194,S000004741:1.02316e-06)91:0.00953005,S001572689:0.00276902)94:0.0140992,(S000015704:0.0193814,((S000255342:0.00133498,S000387859:0.0031635)43:1.02316e-06,S001292633:0.026307)68:0.00161129)62:0.00305082)18:0.00651378)84:0.0623403,((((S000011437:1.02316e-06,(S002353295:0.0157158,S002229480:0.0166459)92:0.00160686)26:1.02316e-06,S002234309:0.0101481)63:1.02316e-06,S000381647:0.0330696)100:0.0754667,((S000427357:0.00398582,((S001187507:1.02316e-06,S000386905:1.02316e-06)99:0.00570908,(S000617883:0.0084641,S002034953:0.0133134)81:0.0124242)53:0.00416666)65:0.0218163,((((((S000004835:0.00324787,S001187501:0.00776556)72:0.00320822,(S001744696:0.00044958,S001187506:1.02316e-06)39:0.000971545)38:0.00475208,S001744699:0.0453713)29:1.02316e-06,S002034957:0.00291759)44:0.00670271,S002034956:1.02316e-06)86:0.0392874,(((((S000005540:0.0047331,(S000750182:1.02316e-06,S000574762:0.00282166)80:1.02316e-06)96:0.00601774,(S000631781:0.00832411,S000631783:0.00702146)99:0.0249147)90:0.00935337,((((S000009737:0.00663278,S000588210:1.02316e-06)56:0.00142946,S000381650:0.0231601)12:1.02316e-06,S001019987:0.00999572)51:0.00310289,S000377883:0.00985379)81:0.0108968)84:0.0335575,(((((S002034938:0.0221466,S001187502:1.02316e-06)53:1.02316e-06,S000712821:0.00270456)58:1.02316e-06,S000400846:1.02316e-06)64:0.00121615,S002034936:0.00430998)100:0.124716,(((S002034959:0.00156271,(S001588201:1.02316e-06,S000400850:1.02316e-06)52:1.02316e-06)50:1.02316e-06,S000617861:0.0253402)64:0.00410705,(S000394499:0.00837066,(S000400852:1.02316e-06,(((S000004394:0.015469,S002153234:0.00854848)81:1.02316e-06,S000603635:0.00998382)38:1.02316e-06,S000425267:1.02316e-06)75:1.02316e-06)97:0.0054884)43:0.000618462)100:0.0426965)54:0.0147858)65:0.0587264,((((((S000406601:0.00276527,(S000405385:1.02316e-06,S000750178:1.02316e-06)71:1.02316e-06)99:0.00358467,((S000901709:0.0016553,S000901710:0.00165109)90:1.02316e-06,((S002232071:1.02316e-06,(S002034964:0.0042307,((S000428921:1.02316e-06,S000428923:1.02316e-06)85:0.00141694,S000428922:1.02316e-06)41:1.02316e-06)61:1.02316e-06)73:0.00131493,((S000381772:0.00585389,S000381771:0.00232186)100:0.0307558,((S000527987:0.0207115,S000379924:1.02316e-06)92:1.02316e-06,S000901715:1.02316e-06)15:1.02316e-06)100:0.0687209)62:0.0116713)34:0.0122702)99:0.0843178,(S001352161:0.0471289,S002034935:0.0192566)81:0.00983132)6:1.02316e-06,S000381692:0.0315827)4:0.00752656,S001187525:1.02316e-06)1:1.02316e-06,S000386900:1.02316e-06)15:0.0141803)48:0.0204187)34:0.024325)27:0.0207759)100:0.208886)98:0.0599712)50:0.0483604)73:0.0560711)93:0.141602)72:0.124669);
