# Supplementary material for: Bacterial Communities in Women with Bacterial Vaginosis: High Resolution Phylogenetic Analyses Reveal Relationships of Microbiota to Clinical Criteria
Source: PLoS One. 2012 Jun 18;7(6):e37818. doi: 10.1371/journal.pone.0037818 (PMC3377712; doi:10.1371/journal.pone.0037818)
Supplement: Reference Package S1 — (vaginal-0.9.2-raxml.refpkg) Contains files required for classification of vaginal reference sequences in the V3/V4 region of the 16S rRNA gene. (TGZ) [file pone.0037818.s014.gz › vaginal-0.9.2-raxml.refpkg/vaginal.phylip-convex.fasta]

>FM872653
------------------------------------------------------------
------------------------------------------------------------
-----------------C--T-G---G----CG-GCG-TG--C-----T-----T--AAC
A-CAT-GCA-AGTC-GA--ACGggaagagatgaagagct---------------------
------------------------tgctctttatcgaatccAG-TGGCAAACGGGTG-AG
TAACACGTAAACAACCTG--CCTTC-AGGAT-GG-G-GACAACAGACGGA-AACGACTGC
TAATACCGAATACGtTCCAC--GG-GC-CGCAT-GACC-T-GTGGAaGAAAGGgtagcct
ctacctgtaagctaTCG-CCTGAAGAGGGGTTTGCGT-CTGATTAGGCAGTTG-G-TG-G
GGTAACGGCCCA-C-CAAACC-AACGATCAGTAGCCG-GTCTGAGAGGATGA-ACG-GCC
ACACTGGA-AC-TGAG-ACACGGTCCAGACTCCTACGGGAGGCAGCAGTGGGGAATCTTC
CGCAATGGA-C-GAA-AGT-CTG-A-CGGAGC-AACGCCGAG-TGAGTGAA-GACGGCC-
-TTC--G-GGTTGT-AAAGCTC-TGTGAT-C-CGGGACGAaggagccttgggta-aatag
cctaaggaagTG-AC-GGTACCG-G-AAAAG-CAAGCCACGGCT-AACTACGTGCCAGCA
-GCC---GCGGTAATACGTAGGTGGCAAGCGTTGTCCG-GAAT-TAT-TGGGCGTAAAGC
G-CGCGCAGGC-GG-C-TTCCTAAGTCCA-TCTTAA-AAGT-GCGGG-GCTT-AAC-C-C
CGTGAT-G-GGA-TG-GA-AA-CT-GGGA-A-GCT-GGAGTA-TCGGAGAG-GAA-AGT-
GG-AAT-TC-C-TAGTGTAG-CGGTGA-AATG-CGTAGA-GATTAGGAA-GAACACC-GG
TG-GC-GA-AGGCGACT-TT-CTGG-AC-G-A-AAACTGGCGCTG-AGGCGCGAAAGCGT
GGGGAGCAAACAGG-ATTAGAT-ACCCTGGTAGTC-C-AC-GCCGTA-AAC-GGTGGATA
CT-AGGTGTAGGAGgtatc---------gacccCT-TCTGT-GC-CGGA-GTTAACGCAA
TAAGTATCCCGCCT-GG-GAAGTACGATC-GCAAGATTA-AAACTCAAA-GGAATTGACG
G-GGGC-CCG-CACAAGCG-GTGGAGTATGTG-GTTT-AATT-CGA-CGCAACGCG-A-A
GA-A-C-CTTA-CCAG-GTCTTGA-CATC-GATCG--C-AATT-TTCAGAAA---TGAGA
AGttctcct------tcgggagaCG-AGAAAA-CA-GGTGGTGCACGGCT-GTCGTCAGC
TCGTGTCG-----TGAGATGTTGGG-TTAAGTC-CCGCAACGAGCGCAAC-CCCT--ATC
ATTTGTTGCCAG-CAcgtaaaggTGGG-GACTCAAATGAGA-CCG-C-CGCAGA--CAAT
GCG--G-A-G-GAAGGTGG-GG-A-TGACGTCAAGTCATC-ATGCC-CC--T-TATGA-C
CTG-GGCTA-CACACGT----AC-TACAATGG-GTG-T--C--aACAAAGAGAA---GCG
AAAGG-GC-GA-CCTGGAGCCGACCTC----AAAAAC-ACACCCCC-AGTTCA-GAT-CG
C-AGGC-TGCAACTCGCCT-GCG-TG-AAGC-AGGAATCGCTAG-TAAT-C-GCG-GGTC
AGC--AT-AC--CGC--G-GTGA-ATACGTTCCCG-GGCCTTGTACACACCGCC-CGTC-
ACA-CTATGA-GAGTCAGAAACACCCG--AAG-CC-GGTgaggtaaccg-----------
--------------------------------------------caaggagccaG--C-C
-GTC-GA-AG--GCGG-AGC----------------------------------------
------------------------------------------------------------
------------------------------------------------------------
------------------------------------------------------------
------------------------------------------------------------
------------------------------------------------------------
------------------------------------------------------------
------------------------------------------------------------
------------------------------------------------------------
------------------------------------------------------------
------------------------------------------------------------
------------------------------------------------------------
------------------------------------------------------------
----------
>HM021348
------------------------------------------------------------
------------------------------------------------------------
-------------------------------CG-GCG-GG--Cg---tC-----T--TAC
A-CAT-GCA--GTC-G---ACGggaagagatgaagagct---------------------
------------------------tgctctttatcgaatccAG-TGGCAAACGGGTG-AG
TAACACGTAAACAACCTG--CCTTC-AGGAT-GG-G-GACAACAGACGGA-AACGACTGC
TAATACCGAATACGtTCCAC--GG-GC-CGCAT-GACC-T-GTGGAaGAAAGGgtagcct
ctacctgtaagctaTCG-CCTGAAGAGGGGTTTGCGT-CTGATTAGGCAGTTG-G-TG-G
GGTAACGGCCCA-C-CAAACC-AACGATCAGTAGCCG-GTCTGAGAGGATGA-ACG-GCC
ACACTGGA-AC-TGAG-ACACGGTCCAGACTCCTACGGGAGGCAGCAGTGGGGAATCTTC
CGCAATGGA-C-GAA-AGT-CTG-A-CGGAGC-AACGCCGCG-TGAGTGAA-GACGGCC-
-TTC--G-GGTTGT-AAAGCTC-TGTGAT-C-CGGGACGAaagagcctgaggtg-aatag
cctaaggaagTG-AC-GGTACCG-G-AAAAG-CAAGCCACGGCT-AACTACGTGCCAGCA
-GCC---GCGGTAATACGTAGGTGGCAAGCGTTGTCCG-GAAT-TAT-TGGGCGCAAAGC
G-CGCGCAGGC-GG-C-TTCCTAAGTCCA-TCTTAA-AAGT-GCGGG-GCTT-AAC-C-C
CGTGAT-G-GGA-TG-GA-AA-CT-GGGA-A-GCT-GGAGTA-TCGGAGAG-GAA-AGT-
GG-AAT-TC-C-TAGTGTAG-CGGTGA-AATG-CGTAGA-GATTAGGAA-GAACACC-GG
TG-GC-GA-AGGCGACT-TT-CTGG-AC-G-A-AAACTGACGCTG-AGGCGCGAAAGCGT
GGGGAGCAAACAGG-ATTAGAT-ACCCTGGTAGTC-C-AC-GCCGTA-AAC-GATGGATA
CT-AGGTGTAGGAGgtatc---------gacccCT-TCTGT-GC-CGGA-GTTAACGCAA
TAAGTATCCCGCCT-GG-GAAGTACGATC-GCAAGATTA-AAACTCAAA-GGAATTGACG
G-GGGC-CCG-CACAAGCG-GTGGAGTATGTG-GTTT-AATT-CGA-CGCAACGCG-A-A
GA-A-C-CTTA-CCAG-GTCTTGA-CATT-GATCG--C-AATT-TTCAGAAA---TGAGA
AGttctcct------tcgggagaCG-AGAAAA-CA-GGTGGTGCACGGCT-GTCGTCAGC
TCGTGTCG-----TGAGATGTTGGG-TTAAGTC-CCGCAACGAGCGCAAC-CCCT--ATC
ATTTGTTGCCAG-CAcgtaaaggTGGG-GACTCAAATGAGA-CCG-C-CGCAGA--CAAT
GCG--G-A-G-GAAGGTGG-GG-A-TGACGTCAAGTCATC-ATGCC-CC--T-TATGA-C
CTG-GGCTA-CACACGT----AC-TACAATGG-GTG-T--C--aACAAAGAGAA---GCG
AAAGG-GC-GA-CCTGGAGCCAACCTC----AAAAAC-ACACCCCC-AGTTCA-GAT-CG
C-AGGC-TGCAACTCGCCT-GCG-TG-AAGC-AGGAATCGCTAG-TAAT-C-GCG-GGTC
AGC--AT-AC--CGC--G-GTGA-ATACGTTCCCG-GGCCTTGTACACACCGCC-CGTC-
ACA-CTATGA-GAGTCAGAAACACCCG--AAG-CC-GGTgaggtaaccgcaagga-----
--------------------------------------gccagcctcgaagcgaG--C-T
------------------------------------------------------------
------------------------------------------------------------
------------------------------------------------------------
------------------------------------------------------------
------------------------------------------------------------
------------------------------------------------------------
------------------------------------------------------------
------------------------------------------------------------
------------------------------------------------------------
------------------------------------------------------------
------------------------------------------------------------
------------------------------------------------------------
------------------------------------------------------------
----------
>HM021446
------------------------------------------------------------
------------------------------------------------------------
-------------------------------CT-GCG-CA--T-----C-----T--TAC
A-CAT-GCA--GTC-GA--ACGggaagagatgaagagct---------------------
------------------------tgctctttatcaaatccAG-TGGCAAACGGGTG-AG
TAACACGTAAACAACCTG--CCTTC-AGGAT-GG-G-GACAACAGACGGA-AACGACTGC
TAATACCGAATACGtTCCAC--GG-GC-CGCAT-GACC-T-GTGGAaGAAAGGgtagcct
ctacctgtaagctaTCG-CCTGAAGAGGGGTTTGCGT-CTGATTAGGCAGTTG-G-TG-G
GGTAACGGCTCA-C-CAAACC-AACGATCAGTAGCCG-GTCTGAGAGGATGA-ACG-GCC
ACACTGGA-AC-TGAG-ACACGGTCCAGACTCCTACGGGAGGCAGCAGTGGGGAATCTTC
CGCAATGGA-C-GAA-AGT-CTG-A-CGGAGC-AACGCCGCG-TGAGTGAA-GACGGCC-
-TTC--G-GGTTGT-AAAGCTC-TGTGAT-C-CGGGACGAaagagccttgggta-aatag
cctaaggaagTG-AC-GGTACCG-G-AAAAG-CAAGCCACGGCT-AACTACGTGCCAGCA
-GCC---GCGGTAATACGTAGGTGGCAAGCGTTGTCCG-GAAT-TAT-TGGGCGTAAAGC
G-CGCGCAGGC-GG-C-TTTCTAAGTCCA-TCTTAA-AAGT-GCGGG-GCTT-AAC-C-C
CGTGAT-G-GGA-TG-GA-AA-CT-GGGA-A-GCT-GGAGTA-TCGGAGAG-GAA-AGT-
GG-AAT-TC-C-TAGTGTAG-CGGTGA-AATG-CGTAGA-GATTAGGAA-GAACACC-GG
TG-GC-GA-AGGCGACT-TT-CTGG-AC-G-A-AAACTGACGCTG-AGGCGCGAAAGCGT
GGGGAGCAAACAGG-ATTAGAT-ACCCTGGTAGTC-C-AC-GCCGTA-AAC-GATGGATA
CT-AGGTGTAGGAGgtatc---------gacccCT-TCTGT-GC-CGGA-GTTAACGCAA
TAAGTATCCCGCCT-GG-GAGGTACGATC-GCAAGATTA-AAACTCAAA-GGAATTGACG
G-GGGC-CCG-CACAAGCG-GTGGAGTATGTG-GTTT-AATT-CGA-CGCAACGCG-A-A
GA-A-C-CTTA-CCAG-GTCTTGA-CATT-GATCG--C-AATT-TTCAGAAA---TGAGA
AGttctcct------tcgggagaCG-AGAAAA-CA-GGTGGTGCACGGCT-GTCGTCAGC
TCGTGTCG-----TGAGATGTTGGG-TTAAGTC-CCGCAACGAGCGCAAC-CCCT--ATC
ATTTGTTGCCAG-CAcgtaaaggTGGG-GACTCAAATGAGA-CCG-C-CGCAGA--CAAT
GCG--G-A-G-GAAGGTGG-GG-A-TGACGTCAAGTCATC-ATGCC-CC--T-TATGA-C
CTG-GGCTA-CACACGT----AC-TACAATGG-GTG-T--C--aACAAAGAGAA---GCG
AAAGG-GC-GA-CCTGGAGCCAACCTC----AAAAAC-ACACCCCC-AGTTCA-GAT-CG
C-AGGC-TGCAACTCGCCT-GCG-TG-AAGC-AGGAATCGCTAG-TAAT-C-GCG-GGTC
AGC--AT-AC--CGC--G-GTGA-ATACGTTCCCG-GGCCTTGTACACACCGCC-CGTC-
ACA-CTATGA-GAGTCAGAAACACCCG--AAG-CC-GGTgaggtaaccg-----------
--------------------------------------------caaggagccaG--C-C
-GTC-GA-AG--GCGA-TGC----------------------------------------
------------------------------------------------------------
------------------------------------------------------------
------------------------------------------------------------
------------------------------------------------------------
------------------------------------------------------------
------------------------------------------------------------
------------------------------------------------------------
------------------------------------------------------------
------------------------------------------------------------
------------------------------------------------------------
------------------------------------------------------------
------------------------------------------------------------
----------
>HM021374
------------------------------------------------------------
------------------------------------------------------------
--------------------------G----AT-GCG-CG--T-----C-----T--TAC
A-CAT-GCA--GTC-GA--ACGggaagagatgaagagct---------------------
------------------------tgctctttatcgaatccAG-TGGCAAACGGGTG-AG
TAACACGTAAACAACCTG--CCTTC-AGGAT-GG-G-GACAACAGACGGA-AACGACTGC
TAATACCGAATACGtTCCAC--GG-GC-CGCAT-GACC-T-GTGGAaGAAAGGgtagcct
ctacctgtaagctaTCG-CCTGAAGAGGGGTTTGCGT-CTGATTAGGCAGTTG-G-TG-G
GGTAACGGCCCA-C-CAAACC-AACGATCAGTAGCCG-GTCTGAGAGGATGA-ACG-GCC
ACACTGGA-AC-TGAG-ACACGGTCCAGACTCCTACGGGAGGCAGCAGTGGGGAATCTTC
CGCAATGGA-C-GAA-AGT-CTG-A-CGGAGC-AACGCCGCG-TGAGTGAA-GACGGCC-
-TTC--G-GGTTGT-AAAGCTC-TGTGAT-C-CGGGACGAaagagccttgggta-aatag
cctaaggaagTG-AC-GGTACCG-G-AAAAG-CAAGCCACGGCT-AACTACGTGCCAGCA
-GCC---GCGGTAATACGTAGGTGGCAAGCGTTGTCCG-GAAT-TAT-TGGGCGTAAAGC
G-CGCGCAGGC-GG-C-TTTCTAAGTCCA-TCTTAA-AAGT-GCGGG-GCTT-AAC-C-C
CGTGAT-G-GGA-TG-GA-AA-CT-GGGA-A-GCT-GGAGTA-TCGGAGAG-GAA-AGT-
GG-AAT-TC-C-TAGTGTAG-CGGTGA-AATG-CGTAGA-GATTAGGAA-GAACACC-GG
TG-GC-GA-AGGCGACT-TT-CTGG-AC-G-A-AAACTGACGCTG-AGGCGCGAAAGCGT
GGGGAGCAAACAGG-ATTAGAT-ACCCTGGTAGTC-C-AC-GCCGTA-AAC-GATGGATA
CT-AGGTGTAGGAGgtatc---------gacccCT-TCTGT-GC-CGGA-GTTAACGCAA
TAAGTATCCCGCCT-GG-GAAGTACGATC-GCAAGATTA-AAACTCAAA-GGAATTGACG
G-GGGC-CCG-CACAAGCG-GTGGAGTATGTG-GTTT-AATT-CGA-CGCAACGCG-A-A
GA-A-C-CTTA-CCAG-GTCTTGA-CATT-GATCG--C-AATT-TTCAGAAA---TGAGA
AGttctcct------tcgggagaCG-AGAAAA-CC-GGCCGTGCACGGCT-GTCGTCAGC
TCGTGTCG-----TGAGATGTTGGG-TTAAGTC-CCGCAACGAGCGCAAC-CCCT--ATC
ATTTGTTGCCAG-CAcgtaaaggTGGG-GACTCAAATGAGA-CCG-C-CGCAGA--CAAT
GCG--G-A-G-GAAGGTGG-GG-A-TGACGTCAAGTCATC-ATGCC-CC--T-TATGA-C
CTG-GGCTA-CACACGT----AC-TACAATGG-GTG-T--C--aACAAAGAGAA---GCG
AAAGG-GC-GA-CCTGGAGCCAACCTC----AAAAAC-ACACCCCC-AGTTCA-GAT-CG
C-AGGC-TGCAACTCGCCT-GCG-TG-GAGC-AGGAATCGCTAG-TAAT-C-GCG-GGTC
AGC--AT-AC--CGC--G-GTGA-ATACGTTCCCG-GGCCTTGTACACACCGCC-CGTC-
ACA-CTATGA-GAGTCAGAAACACCCG--AAG-CC-GGTgaggtaaccg-----------
--------------------------------------------caaggagccaG--C-C
-GTC-GA-AG--GCGA-GCG----------------------------------------
------------------------------------------------------------
------------------------------------------------------------
------------------------------------------------------------
------------------------------------------------------------
------------------------------------------------------------
------------------------------------------------------------
------------------------------------------------------------
------------------------------------------------------------
------------------------------------------------------------
------------------------------------------------------------
------------------------------------------------------------
------------------------------------------------------------
----------
>DQ130020
------------------------------------------------------------
------------------------------------------------------------
-----------------C--T-G---G----CG-GCG-TG--C-----T-----T--AAC
A-CAT-GCA-AGTC-GA--ACGggaagagatgaagagct---------------------
------------------------tgctctttatcgaatccAG-TGGCAAACGAGTG-AG
TAACACGTAAACAACCTG--CCTTC-AGGAT-GG-G-GACAACAGACGGA-AACGACTGC
TAATACCGAATACGtTCCAC--GG-GC-CGCAT-GACC-T-GTGGAaGAAAGGgtagcct
ctacctgtaagctaTCG-CCTGAAGAGGGGTTTGCGT-CTGATTAGGCAGTTG-G-TG-G
GGTAACGGCCCA-C-CAAACC-AACGATCAGTAGCCG-GTCTGAGAGGATGA-ACG-GCC
ACACTGGA-AC-TGAG-ACACGGTCCAGACTCCTACGGGAGGCAGCAGTGGGGAATCTTC
CGCAATGGA-C-GAA-AGT-CTG-A-CGGAGC-AACGCCGCG-TGAGTGAA-GACGGCC-
-TTC--G-GGTTGT-AAAGCTC-TGTGAT-C-CGGGACGAaagagcctgaggtt-aatag
cctaaggaagTG-AC-GGTACCG-G-AAAAG-CAAGCCACGGCT-AACTACGTGCCAGCA
-GCC---GCGGTAATACGTAGGTGGCAAGCGTTGTCCG-GAAT-TAT-TGGGCGTAAAGC
G-CGCGCAGGC-GG-C-TTCCTAAGTCCA-TCTTAA-AAGT-GCGGG-GCTT-AAC-C-C
CGTGAT-G-GGA-TG-GA-AA-CT-GGGA-A-GCT-GGAGTA-TCGGAGAG-GAA-AGT-
GG-AAT-TC-C-TAGTGTAG-CGGTGA-AATG-CGTAGA-GATTAGGAA-GAACACC-GG
TG-GC-GA-AGGCGACT-TT-CTGG-AC-G-A-AAACTGACGCTG-AGGCGCGAAAGCGT
GGGGAGCAAACAGG-ATTAGAT-ACCCTGGTAGTC-C-AC-GCCGTA-AAC-GATGGATA
CT-AGGTGTAGGAGgtatc---------gacccCT-TCTGT-GC-CGGA-GTTAACGCAA
TAAGTATCCCGCCT-GG-GAAGTACGATC-GCAAGATTA-AAACTCAAA-GGAATTGACG
G-GGGC-CCG-CACAAGCG-GTGGAGTATGTG-GTTT-AATT-CGA-CGCAACGCG-A-A
GA-A-C-CTTA-CCAG-GTCTTGA-CATT-GATCG--C-AATT-TTCAGAAA---TGAGA
AGttctcct------tcgggagaCG-AGAAAA-CA-GGTGGTGCACGGCT-GTCGTCAGC
TCGTGTCG-----TGAGATGTTGGG-TTAAGTC-CCGCAACGAGCGCAAC-CCCT--ATC
ATTTGTTGCCAG-CAcgtaaaggTGGG-GACTCAAATGAGA-CCG-C-CGCAGA--CAAT
GCG--G-A-G-GAAGGTGG-GG-A-TGACGTCAAGTCATC-ATGCC-CC--T-TATGA-C
CTG-GGCTA-CACACGT----AC-TACAATGG-GTG-T--C--aACAAAGAGAA---GCG
AAAGG-GC-GA-CCTGGAGCCAACCTC----AAAAAC-ACACTCCC-AGTTCA-GAT-CG
C-AGGC-TGCAACTCGCCT-GCG-TG-AAGC-AGGAATCGCTAG-TAAT-C-GCG-GGTC
AGC--AT-AC--CGC--G-GTGA-ATACGTTCCCG-GGCCTTGTACACACCGCC-CGTC-
ACA-CTATGA-GAGTCAGAAACACCCG--AAG-CC-GGTgaggtaaccg-----------
--------------------------------------------taaggagccaG--C-C
-GTC-GA-AG--GCGG-AGC----------------------------------------
------------------------------------------------------------
------------------------------------------------------------
------------------------------------------------------------
------------------------------------------------------------
------------------------------------------------------------
------------------------------------------------------------
------------------------------------------------------------
------------------------------------------------------------
------------------------------------------------------------
------------------------------------------------------------
------------------------------------------------------------
------------------------------------------------------------
----------
>HM021391
------------------------------------------------------------
------------------------------------------------------------
--------------------------G----AG-GCGgCG--T-----C-----T--TAC
A-CAT-GCA-AGTC-GA--ACGggaagagatgaagagct---------------------
------------------------tgctctttatcgaatccAG-TGGCAAACGGGTG-AG
TAACACGTAAACAGCCTG--CCTTC-AGGAT-GG-G-GACAACAGACGGA-AACGACTGC
TAATACCGAATACGtTCCAC--GG-GC-CGCAT-GACC-T-GTGGAaGAAAGGgtagcct
ctacctgtaagctaTCG-CCTGAAGAGGGGTTTGCGT-CTGATTAGGCAGTTG-G-TG-G
GGTAACGGCCCA-C-CAAACC-AACGATCAGTAGCCG-GTCTGAGAGGATGA-ACG-GCC
ACACTGGA-AC-TGAG-ACACGGTCCAGACTCCTACGGGAGGCAGCAGTGGGGAATCTTC
CGCAATGGA-C-GAA-AGT-CTG-A-CGGAGC-AACGCCGCG-TGAGTGAA-GACGGCC-
-TTC--G-GGTTGT-AAAGCTC-TGTGAT-C-CGGGACGAaagagcctgaggtg-aatag
cctaaggaagTG-AC-GGTACCG-G-AAAAG-CAAGCCACGGCT-AACTACGTGCCAGCA
-GCC---GCGGTAATACGTAGGTGGCAAGCGTTGTCCG-GAAT-TAT-TGGGCGTAAAGC
G-CGCGCAGGC-GG-C-TTCCTAAGTCCA-TCTTAA-AAGT-GCGGG-GCTT-AAC-C-C
CGTGAT-G-GGA-TG-GA-AA-CT-GGGA-A-GCT-GGAGTA-TCGGAGAG-GAA-AGT-
GG-AAT-TC-C-TAGTGTAG-CGGCGA-AATG-CGTAGA-GATTAGGAA-GAACACC-GG
TG-GC-GA-AGGCGACT-TT-CTGG-AC-G-A-AAACTGACGCTG-AGGCGCGAAAGCGT
GGGGAGCAAACAGG-ATTAGAT-ACCCTGGTAGTC-C-AC-GCCGTA-AAC-GATGGATA
CT-AGGTGTAGGAGgtatc---------gacccCT-TCTGT-GC-CGGA-GTTAACGCAA
TAAGTATCCCGCCT-GG-GAAGTACGATC-GCAAGATTA-AAACTCAAA-GGAATTGACG
G-GGGC-CCG-CACAAGCG-GTGGAGTATGTG-GTTT-AATT-CGA-CGCAACGCG-A-A
GA-A-C-CTTA-CCAG-GTCTTGA-CATT-GATCG--C-AATT-TTCAGAAA---TGAGA
AGttcttct------tcgggagaCG-AGAAAA-CA-GGTGGTGCACGGCT-GTCGTCAGC
TCGTGTCG-----TGAGATGTTGGG-TTAAGTC-CCGCAACGAGCGCAAC-CCCT--ATC
ATTTGTTGCCAG-CAcgtaaaggTGGG-GACTCAAATGAGA-CCG-C-CGCAGA--CAAT
GCG--G-A-G-GAAGGTGG-GG-A-TGACGTCAAGTCATC-ATGCC-CC--T-TATGA-C
CTG-GGCTA-CACACGT----AC-TACAATGG-GTG-T--C--aACAAAGAGAA---GCG
AAAGG-GC-GA-CCTGGAGCCAACCTC----AAAAAC-ACACCCCC-AGTTCA-GAT-CG
C-AGGC-TGCAACTCGCCT-GCG-TG-AAGC-AGGAATCGCTAG-TAAT-C-GCG-GGTC
AGC--AT-AC--CGC--G-GTGA-ATACGTTCCCG-GGCCTTGTACACACCGCC-CGTC-
ACA-CTATGA-GAGTCAGAAACACCCG--AAG-CC-GGTgaggtaaccg-----------
--------------------------------------------caaggagccaG--C-C
-GTC-GA-AT--GACG-AGCT---------------------------------------
------------------------------------------------------------
------------------------------------------------------------
------------------------------------------------------------
------------------------------------------------------------
------------------------------------------------------------
------------------------------------------------------------
------------------------------------------------------------
------------------------------------------------------------
------------------------------------------------------------
------------------------------------------------------------
------------------------------------------------------------
------------------------------------------------------------
----------
>AM697483
------------------------------------------------------------
------------------------------------------------------------
-----------------C--T-G---G----CG-GCG-TG--C-----T-----T--AAC
A-CAT-GCA-AGTC-GA--ACGggaagagatgaagagct---------------------
------------------------tgctctttatcgaatccAG-TGGCAAACGGGTG-AG
TAACACGTAAACAACCTG--CCTTC-AGGAT-GG-G-GACAACAGACGGA-AACGACTGC
TAATACCGAATACGtTCCAC--GG-GC-CGCAT-GACC-T-GTGGAaGAAAGGgtagcct
ctacctgtaagctaTCG-CCTGAAGAGGGGTTTGCGT-CTGATTAGGCAGTTG-G-TG-A
GGTAACGGCCCA-C-CAAACC-AACGATCAGTAGCCG-GTCTGAGAGGATGA-ACG-GCC
ACACTGGA-AC-TGAG-ACACGGTCCAGACTCCTACGGGAGGCAGCAGTGGGGAATCTTC
CGCAATGGA-C-GAA-AGT-CTG-A-CGGAGC-AACGCCGCG-TGAGTGAA-GACGGCC-
-TTC--G-GGTTGT-AAAGCTC-TGTGAT-C-CGGGACGAaagagccttgggta-aatag
ccttaggaagTG-AC-GGTACCG-G-AAAAG-CAAGCCACGGCT-AACTACGTGCCAGCA
-GCC---GCGGTAATACGTAGGTGGCAAGCGTTGTCCG-GAAT-TAT-TGGGCGTAAAGC
G-CGCGCAGGC-GG-C-TTCCTAAGTCCA-TCTTAA-AAGT-GCGGG-GCTT-AAC-C-C
CGTGAT-G-GGA-TG-GA-AA-CT-GGGA-A-GCT-GGAGTA-TCGGAGAG-GAA-AGT-
GG-AAT-TC-C-TAGTGTAG-CGGTGA-AATG-CGTAGA-GATTAGGAA-GAACACC-GG
TG-GC-GA-AGGCGACT-TT-CTGG-AC-G-A-AAACTGACGCTG-AGGCGCGAAAGCGT
GGGGAGCAAACAGG-ATTAGAT-ACCCTGGTAGTC-C-AC-GCCGTA-AAC-GATGGATA
CT-AGGTGTAGGAGgtatc---------gacccCT-TCTGT-GC-CGGA-GTTAACGCAA
TAAGTATCCCGCCT-GG-GAAGTACGATC-GCAAGATTA-AAACTCAAA-GGAATTGACG
G-GGGC-CCG-CACAAGCG-GTGGAGTATGTG-GTTT-AATT-CTT-CGCAACGCG-A-A
GA-A-C-CTTA-CCAG-GTCTTGA-CATT-GATCG--C-AATT-TTCAGAAA---TGAGA
AGttctcct-------tcggagaCG-AGAAAA-CA-GGTGGTGCACGGCT-GTCGTCAGC
TCGTGTCG-----TGAGATGTTGGG-TTAAGTC-CCGCAACGAGCGCAAC-CCCT--ATC
ATTTGTTGCCAG-CAcgtaaaggTGGG-GACTCAAATGAGA-CCG-C-CGCAGA--CAAT
GCG--G-A-G-GAAGGTGG-GG-A-TGACGTCAAGTCATC-ATGCC-CC--T-TATGA-C
CTG-GGCTA-CACACGT----AC-TACAATGG-GTG-T--C--aACAAAGAGAA---GCG
AAAGG-GC-GA-CCTGGAGCCAACCTC----AAAAAC-ACACCCCC-AGTTCA-GAT-CG
C-AGGC-TGCAACTCGCCT-GCG-TG-AAGC-AGGAATCGCTAG-TAAT-C-GCG-GGTC
AGC--AT-AC--CGC--G-GTGA-ATACGTTCCCG-GGCCTTGTACACACCGCC-CGTC-
ACA-CTATGA-GAGTCGGAAACACCCG--AAG-CC-GGTgaggtaaccg-----------
--------------------------------------------taaggagccaG--C-C
-GTC-GA-AG--GCGG-AGC----------------------------------------
------------------------------------------------------------
------------------------------------------------------------
------------------------------------------------------------
------------------------------------------------------------
------------------------------------------------------------
------------------------------------------------------------
------------------------------------------------------------
------------------------------------------------------------
------------------------------------------------------------
------------------------------------------------------------
------------------------------------------------------------
------------------------------------------------------------
----------
>HM021462
------------------------------------------------------------
------------------------------------------------------------
-----------------------------------CG-TG--CgcgagC-----T--TAC
A-CAT-GCA--GTC-GA--ACGggaagagatgaagagct---------------------
------------------------tgctctttatcaaatccAG-TGGCAAACGGGTG-AG
TAACACGTAAACAACCTG--CCTTC-AGGAT-GG-G-GACAACAGACGGA-AACGACTGC
TAATACCGAATACGtTCCAC--GG-GC-CGCAT-GACC-T-GTGGAaGAAAGGgtagcct
ctacctgtaagctaTCG-CCTGAAGAGGGGTTTGCGT-CTGATTAGGCAGTTG-G-TG-G
GGTAACGGCTCA-C-CAAACC-AACGATCAGTAGCCG-GTCTGAGAGGATGA-ACG-GCC
ACACTGGA-AC-TGAG-ACACGGTCCAGACTCCTACGGGAGGCAGCAGTGGGGAATCTTC
CGCAATGGA-C-GAA-AGT-CTG-A-CGGAGC-AACGCCGCG-TGAGTGAA-GACGGCC-
-TTC--G-GGTTGT-AAAGCTC-TGTGAT-C-CGGGACGAaagagcctgaggta-aatag
cctaaggaagTG-AC-GGTACCG-G-AAAAG-CAAGCCACGGCT-AACTACGTGCCAGCA
-GCC---GCGGTAATACGTAGGTGGCAAGCGTTGTCCG-GAAT-TAT-TGGGCGTAAAGC
G-CGCGCAGGC-GG-C-TTCCTAAGTCCA-TCTTAA-AAGT-GCGGG-GCTT-AAC-C-C
CGTGAT-G-GGA-TG-GA-AA-CT-GGGA-A-GCT-GGAGTA-TCGGAGAG-GAA-AGT-
GG-AAT-TC-C-TAGTGTAG-CGGTGA-AATG-CGTAGA-GATTAGGAA-GAACACC-GG
TG-GC-GA-AGGCGACT-TT-CTGG-AC-G-A-AAACTGACGCTG-AGGCGCGAAAGCGT
GGGGAGCAAACAGG-ATTAGAT-ACCCTGGTAGTC-C-AC-GCCGTA-AAC-GATGGATA
CT-AGGTGTAGGAGgtatc---------gacccCT-TCTGT-GC-CGGA-GTTAACGCAA
TAAGTATCCCGCCT-GG-GAAGTACGATC-GCAAGATTA-AAACTCAAA-GGAATTGACG
G-GGGC-CCG-CACAAGCG-GTGGAGTATGTG-GTTT-AATT-CGA-CGCAACGCG-A-A
GA-A-C-CTTA-CCAG-GTCTTGA-CATT-GATCG--C-AATT-TTCAGAAA---TGAGA
AGttctcct------tcgggagaCG-AGAAAA-CA-GGTGGTGCACGGCT-GTCGTCAGC
TCGTGTCG-----TGAGATGTTGGG-TTAAGTC-CCGCAACGAGCGCAAC-CCCT--ATC
ATTTGTTGCCAG-CAcgtaaaggTGGG-GACTCAAATGAGA-CCG-C-CGCAGA--CAAT
GCG--G-A-G-GAAGGTGG-GG-A-TGACGTCAAGTCATC-ATGCC-CC--T-TATGA-C
CTG-GGCTA-CACACGT----AC-TACAATGG-GTG-----ccaACAAAGAGAA---GCG
AAAGG-GC-GA-CCTGGAGCCAACCTC----AAAAAC-ACACCCCC-AGTTCA-GAT-CG
C-AGGC-TGCAACTCGCCT-GCG-TG-AAGC-AGGAATCGCTAG-TAAT-C-GCG-GGTC
AGC--AT-AC--CGC--G-GTGA-ATACGTTCCCG-GGCCTTGTACACACCGCC-CGTC-
ACA-CTATGA-GAGTCAGAAACACCCG--AAG-CC-GGTgaggtaaccg-----------
--------------------------------------------caaggagccaG--C-C
-GTC-GA-A---GCGA-GCT----------------------------------------
------------------------------------------------------------
------------------------------------------------------------
------------------------------------------------------------
------------------------------------------------------------
------------------------------------------------------------
------------------------------------------------------------
------------------------------------------------------------
------------------------------------------------------------
------------------------------------------------------------
------------------------------------------------------------
------------------------------------------------------------
------------------------------------------------------------
----------
>AY331416
------------------------------------------------------------
------------------------------------------------------------
---------GATGAACGC--T-G---G----CG-GCA-TG--C-----C-----T--AAC
A-CAT-GCA-AGTC-GA--TCGgtaaggctctt---------------------------
------------------------------cggagtacacgAG-AGGCGGACGGCTG-AG
TAACGCGTAGGA-ACACA--CCCTG-CAGTG-AG-G-GATAAGACACCGA-AAGGTGTTC
TAATACCGCATACG-----------GT-CTTCG-GAT----------TAAAGCatt----
-----------tatGCG-CTGAAGGAGTGGCCTGCGT-CATATTAGATAGTTG-G-TG-A
GGTAATGGCTCA-C-CAAGTC-GATGATGTGTAGCTG-GTCTGAGAGGATGA-TCA-GCC
AGACTGGA-AC-TGAG-ACACGGTCCAGACTCCTACGGGAGGCAGCAGTGAGGAATATTT
CACAATGAG-C-GAA-AGC-TTG-A-TGGAGC-AATGCCGCG-TGCAGGAT-GAAGGCC-
-CTC--G-GGTTGT-AAACTGC-TTTTAT-A-AGAGAAGAt-------------------
--------taTG-AC-GGTAACT-T-ATGAA-TAAGGGACGGCT-AACTACGTGCCAGCA
-GCC---GCGGTCATACGTAGGTCCCGAGCGTTATCCG-GAGT-GAC-TGGGCGTAAAGA
GtTGCGTAGGC-GG-T-CAAGTTAGCGAG-CGATGA-AAAC-TATCG-GCTC-AAC-C-G
ATAGCTTG-TTG-TT-CG-AA-CT-GCTT-G-ACT-CGAGAG-TATCAGAG-GTC-GCT-
GG-AAT-TC-C-TAGTGTAG-CAGTGA-AATG-CGTAGA-TATTAGGAA-GAACACC-GA
TG-GC-GT-AGGCAGGC-GA-CTGG-GA-T-A-TTTCTGACGCTA-AGGCACGAAAGCGT
GGGTAGCGAACCGG-ATTAGAT-ACCCGGGTAGTC-C-AC-GCCGTA-AAC-GATGGATG
CT-AATTGTTTGAGgtatc---------gacccCT-AGAGT-AA-TAAA-GCTAACGCGT
TAAGCATCCCGCCT-GT-GGAGTACGGCC-GCAAGGCTA-AAACATAAA-GGAATTGACG
G-GGAC-CCG-CACAAGCG-GTGGAGGATGTT-CTTT-AATT-CGA-CGTTAAGCG-A-A
GA-A-C-CTTA-CCAG-GGCTTGA-CATC-CCTAG--A-ACTT-TTTCGAAA---GAAAA
AGgtgcct--------tcgggagCT-AGGTGA-CA-GATCCTGCATGGCC-GTCGTCAGC
TCGTGTCG-----TGAGATGTTTGG-TTAAGTC-CATCAACGAGCGCAAC-CCTT--GTC
GTCAGTTG-------tat--ttt--------TCTGGCGAGA-CTG-C-CCCG-G--TAAC
GGG--G-A-G-GAAGGAGG-GG-A-TGATGTCAGGTCAGT-ATTGG-TC--T-TACGT-C
CTG-GGCTA-GAAACGT----CC-TACAATGG-TCG-G--T---ACAATGGGTA---GCC
AACCC-GT-GA-GGGGGAGCAAATCCC---aTCAAAG-CCGGTCTC-AGTTCG-GAT-TG
C-AGGC-TGAAACTCGCCT-GCA-TG-AAGT-CGGAATCGCTAG-TAAT-C-GCA-GATC
AGC--AC-GT--TGC--G-GTGA-ATACGTCCCCG-GGTCTTGTACACACCGCC-CGTC-
AAA-CCATGA-AAGTCAGGAGCACCCG--ACG-TC-CGGatt------------------
--------------------------------------------------tattT--C-G
-GCC-TA-GG--GTGA-GCTT-GGTGA-TTGG-GG-TT----------------------
------------------------------------------------------------
------------------------------------------------------------
------------------------------------------------------------
------------------------------------------------------------
------------------------------------------------------------
------------------------------------------------------------
------------------------------------------------------------
------------------------------------------------------------
------------------------------------------------------------
------------------------------------------------------------
------------------------------------------------------------
------------------------------------------------------------
----------
>FJ470446
------------------------------------------------------------
-----------------------------------------------AGAGTTTGATC-C
TGGCTC-AGGATGAACGC--T-G---G----CG-GCA-TG--C-----C-----T--AAC
A-CAT-GCA-AGTC-GA--TCGgtaaggctctt---------------------------
------------------------------cggagtacacgAG-AGGCGGACGGCTG-AG
TAACGCGTAGGA-ACACA--CCCTG-CAGTG-AG-G-GATAAGACACCGA-AAGGTGTTC
TAATACCGCATACG-----------GT-CTTCG-GAT----------TAAAGCatt----
-----------tatGCG-CTGAAGGAGTGGCCTGCGT-CATATTAGATAGTTG-G-TG-A
GGTAATGGCTTA-C-CAAGTC-GATGATGTGTAGCTG-GTCTGAGAGGATGA-TCA-GCC
AGACTGGA-AC-TGAG-ACACGGTCCAGACTCCTACGGGAGGCAGCAGTGAGGAATATTT
CACAATGAG-C-GAA-AGC-TTG-A-TGGAGC-AATGCCGCG-TGCAGGAT-GAAGGCC-
-CTC--G-GGTTGT-AAACTGC-TTTTAT-A-AGAGAAGAt-------------------
--------taTG-AC-GGTAACT-T-ATGAA-TAAGGGACGGCT-AACTACGTGCCAGCA
-GCC---GCGGTCATACGTAGGTCCCGAGCGTTATCCG-GAGT-GAC-TGGGCGTAAAGA
GtTGCGTAGGC-GG-T-CAAGTTAGCGAG-CGATGA-AAAC-TATCG-GCTC-AAC-C-G
ATAGCTTG-TTG-TT-CG-AA-CT-GCTT-G-ACT-CGAGAG-TATCAGAG-GTC-GCT-
GG-AAT-TC-C-TAGTGTAG-CAGTGA-AATG-CGTAGA-TATTAGGAA-GAACACC-GA
TG-GC-GT-AGGCAGGC-GA-CTGG-GA-T-A-TTTCTGACGCTA-AGGCACGAAAGCGT
GGGTAGCGAACCGG-ATTAGAT-ACCCGGGTAGTC-C-AC-GCCGTA-AAC-GATGGATG
CT-AATTGTTTGAGgtatc---------gacccCT-CGAGT-AA-TAAA-GCTAACGCGT
TAAGCATCCCGCCT-GT-GGAGTACGGCC-GCAAGGCTA-AAACATAAA-GGAATTGACG
G-GGAC-CCG-CACAAGCGgGTGGAGGATGTT-CTTT-AATT-CGA-AGTTAAGCG-A-A
GA-A-CcCTTA-CCAG-GGCTTGA-CATC-CCTAG--A-ACTT-TTTCGAAA---GAAAA
AGgtgcct--------tcgggagCT-AGGTGA-CA-GATCCTGCATGGCC-GTCGTCAGC
TCGTGTCG-----TGAGATGTTTGG-TTAAGTC-CATCAACGAGCGCAAC-CCTT--GTC
GTCAGTTG-------tat--ttt--------TCTGGCGAGA-CTG-C-CCCG-G--TAAC
GGG--G-A-G-GAAGGAGG-GG-A-TGATATCTGGTCAGT-ATTGG-TC--T-TACGC-C
CTG-GGCTA-GAAACGT----CC-TACAATGG-TCG-G--T---ACAATGGGCA---GCC
AACCC-GT-GA-GGGGGAGCAAATCCC---aTCAAAG-CCGGTCTC-AGTTCG-GAT-TG
C-AGGC-TGAAACTCGCCT-GCA-TG-AAGT-CGGAATCGCTAG-TAAT-C-GCA-GATC
AGC--AC-GT--TGC--G-GTGA-ATACGTTCCCG-GGTCTTGTACATACCGCC-CGTC-
AAA-CCATGA-AAGTCAGGAGCACCCG--ACG-TC-CGGatt------------------
--------------------------------------------------tattT--C-G
-GCC-TA-AG--GTGA-GCTT-GGTGA-TTGG-GG-TTAAGTCGTAA-C-AA-GGTAAC-
C-----------------------------------------------------------
------------------------------------------------------------
------------------------------------------------------------
------------------------------------------------------------
------------------------------------------------------------
------------------------------------------------------------
------------------------------------------------------------
------------------------------------------------------------
------------------------------------------------------------
------------------------------------------------------------
------------------------------------------------------------
------------------------------------------------------------
----------
>GU410618
------------------------------------------------------------
------------------------------------------------------------
---------GATGAACGC--T-G---G----CG-GCA-TG--C-----C-----T--AAC
A-CAT-GCA-AGTC-GA--TCGgtaaggctctt---------------------------
------------------------------cggagtacacgAG-AGGCGGACGGCTG-AG
TAACGCGTAGGA-ACACA--CCCTG-CAGTG-AG-G-GATAAGACACCGA-AAGGTGTTC
TAATACCGCATACG-----------GT-CTTCG-GAT----------TAAAGCatt----
-----------tatGCG-CTGAAGGAGTGGCCTGCGT-CATATTAGATAGTTG-G-TG-A
GGTAATGGCTCA-C-CAAGTC-GATGATGTGTAGCTG-GTCTGAGAGGATGA-TCA-GCC
AGACTGGA-AC-TGAG-ACACGGTCCAGACTCCTACGGGAGGCAGCAGTGAGGAATATTT
CACAATGAG-C-GAA-AGC-TTG-A-TGGAGC-AATGCCGCG-TGCAGGAT-GAAGGCC-
-CTC--G-GGTTGT-AAACTGC-TTTTAT-A-AGAGAAGAt-------------------
--------taTG-AC-GGTAACT-T-ATGAA-CAAGGGACGGCT-GACTACGTGCCAGCA
-GCC---GCGGTCATACGTAGGTCCCGAGCGTTATCCG-GAGT-GAC-TGGGCGTAAAGA
GtTGCGTAGGC-GG-T-CAAGTTAGCGAG-CGATGA-AAAC-TATCG-GCTC-AAC-C-G
ATAGCTTG-TTG-TT-CG-AA-CT-GCTT-G-ACT-CGAGAG-TATCAGAG-GTC-GCT-
GG-AAT-TC-C-TAGTGTAG-CAGTGA-AATG-CGTAGA-TATTAGGAA-GAACACC-GA
TG-GC-GT-AGGCAGGC-GA-CTGG-GA-T-A-TTTCTGACGCTA-AGGCACGAAAGCGT
GGGTAGCGAACCGG-ATTAGAT-ACCCGGGTAGTC-C-AC-GCCGTA-AAC-GATGGATG
CT-AATTGTTTGAGgtatc---------gacccCT-CGAGT-AA-TAAA-GCTAACGCGT
TAAGCATCCCGCCT-GT-GGAGTACGGCC-GCAAGGCTA-AAACATAAA-GGAATTGACG
G-GGAC-CCG-CACAAGCG-GTGGAGGATGTT-CTTT-AATT-CGA-AGTTAAGCG-A-A
GA-A-C-CTTA-CCAG-GGCTTGA-CATC-CCTAG--A-ACTT-TTTCGAAA---GAAAA
AGgtgcct--------tcgggagCT-AGGTGA-CA-GATCCTGCATGGCC-GTCGTCAGC
TCGTGTCG-----TGAGATGTTTGG-TTAAGTC-CATCAACGAGCGCAAC-CCTT--GTC
GTCAGTTG-----TAt-----ttT------TTCTGGCGAGA-CTG-C-CCCG-G--TAAC
GGG--G-A-G-GAAGGAGG-GG-A-TGATGTCTGGTCAGT-ATTGG-TC--T-TACGC-C
CTG-GGCTA-GAAACGT----CC-TACAATGG-TCG-G--T---ACAATGGGCA---GCC
AACCC-GT-GA-GGGGGAGCAAATCCC---aTCAAAG-CCGGTCTC-AGTTCG-GAT-TG
C-GGGC-TGAAACTCGCCT-GCA-TG-AAGT-CGGAATCGCTAG-TAAT-C-GCA-GATC
GGC--AC-GT--TGC--G-GTGA-ATACGTTCCCG-GGTCTTGTACACACCGCC-CGTC-
AAA-CCATGA-AAGTCAGGAGCACCCG--ACG-TC-CGGatt------------------
--------------------------------------------------tattT--C-G
-GCC-TA-AG--GTGA-GCTT-GGTGA-TTGG-GG-TTA---------------------
------------------------------------------------------------
------------------------------------------------------------
------------------------------------------------------------
------------------------------------------------------------
------------------------------------------------------------
------------------------------------------------------------
------------------------------------------------------------
------------------------------------------------------------
------------------------------------------------------------
------------------------------------------------------------
------------------------------------------------------------
------------------------------------------------------------
----------
>AF125206
------------------------------------------------------------
------------------------------------------------CAGTTTGATC-C
TGGCTG-AGGATGAACGC--T-G---G----CG-GCA-TG--C-----C-----T--AAC
A-CAT-GCA-AGTC-GA--TCGgtaaggctctt---------------------------
------------------------------cggagtacacgAG-AGGCGGACGGCTG-AG
TAACGCGTAGGA-ACACA--CCCTG-CAGTG-AG-G-GATAAGACACCGA-AAGGTGTTC
TAATACCGCATACG-----------GT-CTTCG-GAT----------TAAAGCatt----
-----------tatGCG-CTGAAGGAGTGGCCTGCGT-CATATTAGATAGTTG-G-TG-A
GGTAATGGCTCA-C-CAAGTC-GATGATGTGTAGCTG-GTCTGAGAGGATGA-TCA-GCC
AGACTGGA-AC-TGAG-ACACGGTCCAGACTCCTACGGGAGGCAGCAGTGAGGAATATTT
CACAATGAG-C-GAA-AGC-TTG-A-TGGAGC-AATGCCGCG-TGCAGGAT-GAAGGCC-
-CTC--G-GGTTGT-AAACTGC-TTTTAT-A-AGAGAAGAt-------------------
--------taTG-AC-GGTAACT-T-ATGAA-CAAGGGACGGCT-GACTACGTGCCAGCA
-GCC---GCGGTCATACGTAGGTCCCGAGCGTTATCCG-GAGT-GAC-TGGGCGTAAAGA
GtTGCGTAGGC-GG-T-CAAGTTAGCGAG-CGATGA-AAAC-TATCG-GCTC-AAC-C-G
ATAGCTTG-TTG-TT-CG-AA-CT-GCTT-G-ACT-CGAGAG-TATCAGAG-GTC-GCT-
GG-AAT-TC-C-TAGTGTAG-CAGTGA-AATG-CGTAGA-TATTAGGAA-GAACACC-GA
TG-GC-GT-AGGCAGGC-GA-CTGG-GA-T-A-TTTCTGACGCTA-AGGCACGAAAGCGT
GGGTAGCGAACCGG-ATTAGAT-ACCCGGGTAGTC-C-AC-GCCGTA-AAC-GATGGATG
CT-AATTGTTTGAGgtatc---------gacccCT-CGAGT-AA-TAAA-GCTAACGCGT
TAAGCATCCCGCCT-GT-GGAGTACGGCC-GCAAGGCTA-AAACATAAA-GGAATTGACG
G-GGAC-CCG-CACAAGCG-GTGGAGGATGTT-CTTT-AATT-CGA-AGTTAAGCG-A-A
GA-A-C-CTTA-CCAG-GGCTTGA-CATC-CCTAG--A-ACTT-TTTCGAAA---GAAAA
AGgtgcct--------tcgggagCT-AGGTGA-CA-GATCCTGCATGGCC-GTCGTCAGC
TCGTGTCG-----TGAGATGTTTGG-TTAAGTC-CATCAACGAGCGCAAC-CCTT--GTC
GTCAGTTG-----TAt-----ttT------TTCTGGCGAGA-CTG-C-CCCG-G--TAAC
GGG--G-A-G-GAAGGAGG-GG-A-TGATGTCTGGTCAGT-ATTGG-TC--T-TACGC-C
CTG-GGCTA-GAAACGT----CC-TACAATGG-TCG-G--T---ACAATGGGCA---GCC
AACCC-GT-GA-GGGGGAGCAAATCCC---aTCAAAG-CCGGTCTC-AGTTCG-GAT-TG
C-GGGC-TGAAACTCGCCT-GCA-TG-AAGT-CGGAATCGCTAG-TAAT-C-GCA-GATC
GGC--AC-GT--TGC--G-GTGA-ATACGTTCCCG-GGTCTTGTACACACCGCC-CGTC-
AAA-CCATGA-AAGTCAGGAGCACCCG--ACG-TC-CGGatt------------------
--------------------------------------------------tattT--C-G
-GCC-TA-AG--GTGA-GCTT-GGTGA-TTGG-GG-TTA---------------------
------------------------------------------------------------
------------------------------------------------------------
------------------------------------------------------------
------------------------------------------------------------
------------------------------------------------------------
------------------------------------------------------------
------------------------------------------------------------
------------------------------------------------------------
------------------------------------------------------------
------------------------------------------------------------
------------------------------------------------------------
------------------------------------------------------------
----------
>DQ666092
------------------------------------------------------------
-----------------------------------------------AGAGTTTGATC-C
TGGTTC-AGGATGAACGC--T-G---G----CG-GCA-TG--C-----C-----T--AAC
A-CAT-GCA-AGTC-GA--TCGgtaaggccctt---------------------------
------------------------------cggggtacacgAG-AGGCGGACGGCTG-AG
TAACGCGTGGGA-ACGCA--CCCTA-CACTG-AG-G-GATAAGATACCGA-AAGGTGTTC
TAATACCGCATACG-----------GT-CTTCG-GAT----------TAAAGTctt----
-----------cggACG-GTGAAGGAGCGGCCCGCGT-CATATTAGGTAGTTG-G-TG-G
GGTAATGGCCTA-C-CAAGCC-GATGATGTGTAGCTG-GTCTGAGAGGATGA-TCA-GCC
AGACTGGA-AC-TGAG-A-ACGGTCCAGACTCCTACGGGAGGCAGCAGTGAGGAATATTC
CACAATGGG-C-GAA-AGC-CTG-A-TGGAGC-AATGCCGCG-TGCAGGAT-GAAGGCC-
-CTC--G-GGTCGT-AAACTGC-TTTTAT-T-AGAGAAGAa-------------------
--------taTG-AC-GGTAACT-A-ATGAA-TAAGGGACGGCT-AACTACGTGCCAGCA
-GCC---GCGGTCATACGTAGGTCCCAAGCGTTATCCG-GAGT-GAC-TGGGCGTAAAGA
GtTGCGTAGGC-GG-C-TAAGTAAGCGAG-TAATGA-AAAC-TATCG-GCTC-AAC-C-G
GTAGCCTG-TTA-TT-CG-AA-CT-GCTT-G-GCT-CGAGAT-TATCAGAG-GTC-GCT-
GG-AAT-TC-C-TAGTGTAG-CAGTGA-AATG-CGTAGA-TATTAGGAA-GAACACC-AA
TG-GC-GT-AGGCAGGC-GA-CTGG-GG-T-A-TTTCTGACGCTA-AGGCACGAAAGCGT
GGGGAGCGAACCGG-ATTAGAT-ACCCGGGTAGTC-C-AC-GCCGTA-AAC-GATGGATG
CT-AATTGTTCGGGgtatc---------gacccCT-TGAGT-AA-TAAA-GCTAACGCGT
TAAGCATCCCGCCT-GT-GGAGTACGGCC-GCAAGGCTA-AAACATAAA-GGAATTGACG
G-GGAC-CCG-CACAAGCG-GTGGAGGATGTT-CTTT-AATT-CGA-TGATAAGCG-A-A
GA-A-C-CTTA-CCAG-GGCTTGA-CATC-CCTAG--A-ATTT-CTCCGAAA---GGAGA
GAgtgcttt-------ttaagaaCT-AGGTGA-CA-GATCCTGCATGGCC-GTCGTCAGC
TCGTGTCG-----TGAGATGTTTGG-TTAAGTC-CATCAACGAGCGCAAC-CCTT--ATC
GTTAGTTG-------tat--ttt--------TCTAACGAGA-CTG-C-CCCG-G--TAAC
GGG--G-A-G-GAAGGAGG-GG-A-TGATGTCAGGTCAGT-ATTGG-TC--T-TACGT-C
CTG-GGCTA-GAAACGT----CC-TACAATGG-CTA-G--T---ACAATGGGCA---GCG
AATCC-GC-GA-GGTGAAGCAAATCCC---aTCAAAG-CTAGTCCC-AGTTCG-GAT-TG
C-AGGC-TGAAACTCGCCT-GCA-TG-AAGT-CGGAATCGCTAG-TAAT-C-GCA-GATC
AGC--AC-GC--TGC--G-GTGA-ATACGTTCCCG-GGTCTTGTACACACCGCC-CGTC-
AAA-CCATGA-AAGTCAGGAGCACCCG--ACG-TC-CGAatt------------------
--------------------------------------------------tattT--C-G
-GCC-TA-AG--GTGA-ACTT-GGTGA-TTGG-GG-TTCAGTCGTAA-C-AA-GGTAAC-
C-----------------------------------------------------------
------------------------------------------------------------
------------------------------------------------------------
------------------------------------------------------------
------------------------------------------------------------
------------------------------------------------------------
------------------------------------------------------------
------------------------------------------------------------
------------------------------------------------------------
------------------------------------------------------------
------------------------------------------------------------
------------------------------------------------------------
----------
>112b-13
------------------------------------------------------------
------------------------------------------------------------
------------------------------------------------------------
------------------------------------------------------------
------------------------------------------------------------
------------------------------------------------------------
------------------------------------------------------------
------------------------------------------------------------
------------------------------------------------------------
------------------------------------------------TAGGGAATCTTC
CACAATGGA-C-GCA-AGT-CTG-A-TGGAGC-AACGCCGCG-TGAGTGAA-GAAGGGT-
-TTC--G-GCTCGT-AAAGCTC-TGTTGT-T-GGTGAAGAaggacaggggtagt--aact
gacctttgttTG-AC-GGTAATC-A-ATTAG-AAAGTCACGGCT-AACTACGTGCCAGCA
-GCC---GCGGTAATACGTAGGTGGCAAGCGTTGTCCG-GATT-TAT-TGGGCGTAAAGC
G-AGTGCAGGC-GG-C-TCGATAAGTCTG-ATGTGA-AAGC-CTTCG-GCTC-AAC-C-G
GAGAATTG-CAT-CA-GA-AA-CT-GTCG-A-GCT-TGAGTA-CAGAAGAG-GAG-AGT-
GG-AAC-TC-C-ATGTGTAG-CGGTGA-AATG-CGTAGA-TATATGGAA-GAACACC-GG
TG-GC-GA-AGGCGGCT-CT-CTGG-TC-T-G-TTACTGACGCTG-AGGCTCGAAAGCAT
GGGTAGCGAACAGG-ATTAGAT-ACCCTGGTAGTC-C-AT-GCCGTA-AAC-GATGAGTG
CT-AAGTGTTGGGAggttt---------ccgccTC-TCAGT-GC-TGCA-GCTAACGCAT
TAAGCACTCCGCCT-GG-GGAGTACGACC-GCAAGGTTG-AAACTCAAA-GGAATTGACG
G-GGGC-CCG-CACAAGCG-GTGGAGCATGTG-GTTT-AATT-CGA-AGCAACGCG-A-A
GA-A-C-CTTA-CCAG-GTCTTGA-CATC-CATAG--C-CAGT-CTAAGAGA---TTAGA
TGttccct--------tcggggaCT-ATGAGA-CA-GGTGGTGCATGGCT-GTCGTCAGC
TCGTGTCG-----TGAGATGTTGGG-TTAAGTCcCCGCAACGAGCGCAAC-CCTT-tGTC
ATTAGTTGCCAG-CAtta--agtTGGG-CACTCTAATGAGA-CTG-C-CGGTGA--CAAA
CCG--G-A-G-GAAGGT-G-GG-A-TGACGTCAAGTCATC-ATGCC-CC--T-TATGA-C
CTG---------------------------------------------------------
------------------------------------------------------------
------------------------------------------------------------
------------------------------------------------------------
------------------------------------------------------------
------------------------------------------------------------
------------------------------------------------------------
------------------------------------------------------------
------------------------------------------------------------
------------------------------------------------------------
------------------------------------------------------------
------------------------------------------------------------
------------------------------------------------------------
------------------------------------------------------------
------------------------------------------------------------
------------------------------------------------------------
------------------------------------------------------------
------------------------------------------------------------
------------------------------------------------------------
----------
>112Q-18
------------------------------------------------------------
------------------------------------------------------------
------------------------------------------------------------
------------------------------------------------------------
------------------------------------------------------------
------------------------------------------------------------
------------------------------------------------------------
------------------------------------------------------------
------------------------------------------------------------
------------------------------------------------TGGGGAATCTTC
CGCAATGGA-C-GAA-AGT-CTG-A-CGGAGC-AACGCCGCG-TGAGTGAA-GAAGGTC-
-TTC--G-GATTGT-AAAGCTC-TGTTAT-A-CGGGACGAaaaagacggatgcc-aacag
tatccgtccgTG-AC-GGTACCG-T-AAGAG-AAAGCCACGGCT-AACTACGTGCCAGCA
-GCC---GCGGTAATACGTAGGTGGCAAGCGTTGTCCG-GAAT-TAT-TGGGCGTAAAGG
G-CGCGCAGGC-GG-T-TCGGTAAGTCTG-TCTTAA-AAGT-GCGGG-GCTT-AAC-C-C
CGTGAG-G-GGA-CG-GA-AA-CT-GTCG-A-ACT-TGAGTG-TCGGAGAG-GAA-AGC-
GG-AAT-TC-C-TAGTGTAG-CGGTGA-AATG-CGTAGA-TATTAGGAG-GAACACC-GG
TG-GC-GA-AAGCGGCT-TT-CTGG-AC-G-A-CAACTGACGCTG-AGGCGCGAAAGCGT
GGGGAGCAAACAGG-ATTAGAT-ACCCTGGTAGTC-C-AC-GCCGTA-AAC-GATGGATA
CT-AGGTGTAGGAGgtatc---------gacccCT-TCTGT-GC-CGTA-GTTAACGCTA
TAAGTATCCCGCCT-GG-GGAGTACGGCC-GCAAGGTTG-AAACTCAAA-GGAATTGACG
G-GGGC-CCG-CACAAGCG-GTGGAGTATGTG-GTTT-AATT-CGA-CGCAACGCG-A-A
GA-A-C-CTTA-CCAA-GCCTTGA-CATT-GATCG--C-AATT-TTCAGAGA---TGAGA
AGttcctct------tcggaggaCG-AGAAAA-CA-GGTGGTGCACGGCT-GTCGTCAGC
TCGTGTCG-----TGAGATGTTGGG-TTAAGTC-CCGCAACGAGCGCAA-----------
------------------------------------------------------------
------------------------------------------------------------
------------------------------------------------------------
------------------------------------------------------------
------------------------------------------------------------
------------------------------------------------------------
------------------------------------------------------------
------------------------------------------------------------
------------------------------------------------------------
------------------------------------------------------------
------------------------------------------------------------
------------------------------------------------------------
------------------------------------------------------------
------------------------------------------------------------
------------------------------------------------------------
------------------------------------------------------------
------------------------------------------------------------
------------------------------------------------------------
------------------------------------------------------------
------------------------------------------------------------
------------------------------------------------------------
----------
>112Q-65
------------------------------------------------------------
------------------------------------------------------------
------------------------------------------------------------
------------------------------------------------------------
------------------------------------------------------------
------------------------------------------------------------
------------------------------------------------------------
------------------------------------------------------------
------------------------------------------------------------
------------------------------------------------------------
--CAATNGA-C-GAA-AGT-CTG-A-CGGAGC-AACGCCGCG-TGAGTGAA-GACGGCC-
-TTC--G-GGTTGT-AAAGCTC-TGTGAT-T-CGGGACGAaaggccatatgtga--ataa
tatatggaaaTG-AC-GGTACCG-A-AAAAG-CAAGCCACGGCT-AACTACGTGCCAGCA
-GCC---GCGGTAATACGTAGGTGGCAAGCGTTGTCCG-GAAT-TAT-TGGGCGTAAAGC
G-CGCGCAGGC-GG-T-CACTTAAGTCCA-TCTTAG-AAGT-GCGGG-GCTT-AAC-C-C
CGTGAT-G-GGA-TG-GA-AA-CT-GGGA-G-ACT-GGAGTA-TCGGAGAG-GAA-AGT-
GG-AAT-TC-C-TAGTGTAG-CGGTGA-AATG-CGTAGA-TATTAGGAA-GAACACC-GG
TG-GC-GA-AGGCGACT-TT-CTGG-AC-G-A-AAACTGACGCTG-AGGCGCGAAAGCGT
GGGGAGCAAACAGG-ATTAGAT-ACCCTGGTAGTC-C-AC-GCCGTA-AAC-GATGGATA
CT-AGGTGTAGGAGgtatc---------gacccCT-TCTGT-GC-CGGA-GTTAACGCAA
TAAGTATCCCGCCT-GG-GAAGTACGATC-GCAAGATTA-AAACTCAAA-GGAATTGACG
G-GGGC-CCG-CACAAGCG-GTGGAGTATGTG-GTTT-AATT-CGA-CGCAACGCG-A-A
GA-A-C-CTTA-CCAA-GTCTTGA-CATT-GATCG--C-CATT-CCAAGAGA---TTGGA
AGttctcct------tcnggagaCG-AGAAAA-CA-GGTGGTGCACGGCT-GTC------
------------------------------------------------------------
------------------------------------------------------------
------------------------------------------------------------
------------------------------------------------------------
------------------------------------------------------------
------------------------------------------------------------
------------------------------------------------------------
------------------------------------------------------------
------------------------------------------------------------
------------------------------------------------------------
------------------------------------------------------------
------------------------------------------------------------
------------------------------------------------------------
------------------------------------------------------------
------------------------------------------------------------
------------------------------------------------------------
------------------------------------------------------------
------------------------------------------------------------
------------------------------------------------------------
------------------------------------------------------------
------------------------------------------------------------
------------------------------------------------------------
----------
>112Q-85
------------------------------------------------------------
------------------------------------------------------------
------------------------------------------------------------
------------------------------------------------------------
------------------------------------------------------------
------------------------------------------------------------
------------------------------------------------------------
------------------------------------------------------------
------------------------------------------------------------
------------------------------------------------TGGGGAATATTG
GGCAATGGG-C-GAA-AGC-CTG-A-CCCAGC-AACGCCGCG-TGAAGTAT-GAAGGCC-
-TTC--G-GGTTGT-AAACTTC-TTTGAT-C-AGGGAAGAaac-----------------
-------aaaTG-AC-GGTACCT-G-AAAAA-CAAGCCACGGCT-AACTACGTGCCAGCA
-GCC---GCGGTAATACGTAGGTGGCGAGCGTTATCCG-GATT-TAC-TGGGTGTAAAGG
G-CGTGCAGGC-GG-G-CTGATAAGTCAG-ATGTGA-AATC-CCCGA-GCTT-AAC-T-C
GGGAACTG-CAT-CT-GA-TA-CT-GTTG-G-TCT-TGAGTG-CTGGAGAG-GAT-AGT-
GG-AAT-TC-C-TAGTGTAG-CGGTAA-AATG-CGCAGA-TATTAGGAG-GAACACC-AG
TG-GC-GA-AGGCGGCT-AT-CTGG-AC-A-G-TAACTGACGCTG-AGGCGCGAAAGCGT
GGGTAGCAAACAGG-ATTAGAT-ACCCTGGTAGTC-C-AC-GCCGTA-AAC-GATGATTA
CT-AGGTGTAGGAGgtatc---------gacccCT-TCTGT-GC-CGGA-GTTAACACAA
TAAGTAATCCACCT-GG-GGAGTACGGCC-GCAAGGTTG-AAACTCAAA-GGAATTGACG
G-GGGC-CCG-CACAAGCA-GTGGAGTATGTG-GTTT-AATT-CGA-CGCAACGCG-A-A
GA-A-C-CTTA-CCAG-GGTTTGA-CATC-CCTTG--A-ACGA-TGTAGAGA---TACAT
AAttccct--------tcggggaCA-AGGAGA-CA-GGTGGTGCATGGTT-GTCGTCAGC
TCGTGTCG-----TGAGATGTTGGG-TTAAGTC-CCGCAACGAGCGCAAC-CCCT--ATT
GCCAGTTGCCAT-CAttt--agtTGGG-CACTCAGGCGAGA-CTG-C-CGTTGA--TAAA
ACG--G-A-G-GAAGGTGG-GG-A-TGACGTCAAATCATC-ATGCC-CC--T-TATAT-C
CTG-GGCTA-CACACGT----AC-TACAATGG-CTA-C--A---ACAGAGAGCA---GCG
ACGTC-GC-GA-GGCGAAGCAA--------------------------------------
------------------------------------------------------------
------------------------------------------------------------
------------------------------------------------------------
------------------------------------------------------------
------------------------------------------------------------
------------------------------------------------------------
------------------------------------------------------------
------------------------------------------------------------
------------------------------------------------------------
------------------------------------------------------------
------------------------------------------------------------
------------------------------------------------------------
------------------------------------------------------------
------------------------------------------------------------
------------------------------------------------------------
------------------------------------------------------------
------------------------------------------------------------
----------
>113f4-12
------------------------------------------------------------
------------------------------------------------------------
------------------------------------------------------------
------------------------------------------------------------
------------------------------------------------------------
------------------------------------------------------------
------------------------------------------------------------
------------------------------------------------------------
------------------------------------------------------------
------------------------------------------------------------
-----TGGG-C-GAG-AGC-CTG-A-ACCAGC-CAAGTAGCG-TGCAGGAT-GACGGCC-
cTAT--G-GGTTGT-AAACTGC-TTTTAT-G-CGGGGATAaagtgagggac--------g
tgtccttcatTG-CA-GGTACCG-C-ATGAA-TAAGGACCGGCT-AATTCCGTGCCAGCA
-GCC---GCGGTAATACGGAAGGTCCGGGCGTTATCCG-GATT-TAT-TGGGTTTAAAGG
G-AGCGTAGGC-CG-T-GGATTAAGCGTG-TTGTGA-AATG-CAGGT-GCTC-AAC-G-T
CTGCACTG-CAG-CG-CG-AA-CT-GGTC-C-ACT-TGAGTG-TGCGCAAC-GCA-GGC-
GG-AAT-TC-G-TCGTGTAG-CGGTGA-AATG-CTTAGA-TATGACGAA-GAACTCC-GA
TT-GC-GA-AGGCAGCT-TG-CGGG-AG-C-A-CAACTGACGCTG-AAGCTCGAAAGTGC
GGGTATCGAACAGG-ATTAGAT-ACCCTGGTAGTC-C-GC-ACGGTA-AAC-GATGGATG
CC-CGTTGTCAGGCtgt------------ttcaGC-CTGGT-GA-CCAA-GCGAAAGCAT
TAAGCATCCCACCT-GG-GGAGTACGCCG-GCAACGGTG-AAACTCAAA-GGAATTGACG
G-GGGC-CCG-CACAAGCG-GAGGAACATGTG-GTTT-AATT-CGA-TGATACGCG-A-G
GA-A-C-CTTA-CCCG-GGCTTGA-ATTGcAGACG--A-AGGC-TTCAGAGA---TGAAG
CGgccct----------tcggggCG-TCTGTG-AA-GGTGCTGCATGGTT-GTCGTCAGC
TCGTGCCG-----TGAGGTGTCGGC-TTAAGTG-CCATAACGAGCGCAAC-CCCT--TTC
TTCAGTTGCCAT-CAggtgatgcTGGG-CACTCTGGAGACA-CTG-C-CACC-G--CAAG
GTG-tG-A-G-GAAGGTGG-GG-A-TGACGTCAAATCAGC-ACGGC-CC--T-TACGT-C
CGG-GGCTA-CACACGT----GT-TACAATGG-CCG-G--T---ACAGAGAGTT---GAT
TTTGT-GC-AA-ACACGATCTAAT------------------------------------
------------------------------------------------------------
------------------------------------------------------------
------------------------------------------------------------
------------------------------------------------------------
------------------------------------------------------------
------------------------------------------------------------
------------------------------------------------------------
------------------------------------------------------------
------------------------------------------------------------
------------------------------------------------------------
------------------------------------------------------------
------------------------------------------------------------
------------------------------------------------------------
------------------------------------------------------------
------------------------------------------------------------
------------------------------------------------------------
------------------------------------------------------------
----------
>113f4-66
------------------------------------------------------------
------------------------------------------------------------
------------------------------------------------------------
------------------------------------------------------------
------------------------------------------------------------
------------------------------------------------------------
------------------------------------------------------------
------------------------------------------------------------
------------------------------------------------------------
------------------------------------------------------------
--CAATGGG-C-GAG-AGC-CTG-A-ACCAGC-CAAGTAGCG-TGCAGGAT-GACGGCC-
cTCC--G-GGTTGT-AAACTGC-TTTTAG-T-TGGGAATAaaaaaagggac--------t
tgtctcttctTG-TA-TGTACCT-T-CAGAA-AAAGGACCGGCT-AATTCCGTGCCAGCA
-GCC---GCGGTAATACGGAAGGTCCAGGCGTTATCCG-GATT-TAT-TGGGTTTAAAGG
G-AGCGTAGGC-GG-A-TTGTTAAGTCAG-CGGTTA-AAGG-GTGTG-GCTC-AAC-C-A
TGCATT-G-CCG-TT-GA-AA-CT-GGCG-A-TCT-TGAGTG-CAGACAGG-GAT-GCC-
GG-AAT-TC-G-TGGTGTAG-CGGTGA-AATG-CTTAGA-TATCACGAA-GAACTCC-GA
TC-GC-GA-AGGCAGGT-GT-CCGG-GC-T-G-CAACTGACGCTG-AGGCTCGAAAGTGT
GGGTATCAAACAGG-ATTAGAT-ACCCTGGTAGTC-C-AC-ACAGTA-AAC-GATGTATA
CT-CGCGGTTTGCGata-------------gacAG-TAAGC-CG-CCAA-GCGAAAGCAT
TAAGTATACCACCT-GG-GGAGTACGCCG-GCAACGGTG-AAACTCAAA-GGAATTGACG
G-GGGC-CCG-CACAAGCG-GAGGAACATGTG-GTTT-AATT-CGA-TGATACGCG-A-G
GA-A-C-CTTA-CCCG-GGCTTGA-ACTAaCGGTG--A-CGAA-TCTAGAGA---TAGAT
TTttct------------tcggaCA-CCGTTG-GA-GGTGCTGCATGGTT-GTCGTCAGC
TCGTGCCG-----TGAGGTGTCGGC-TTAAGTG-CCATAACGAGCGCAAC-CCTT--CTC
CTCGGTTGCCAT-CGggtaatgcCGGG-CACTCCGTGGACA-CTG-C-CATC-G--TAAG
ATG-tG-A-G-GAAGGTGG-GG-A-TGACGTCAAATCAGC-ACGGC-CC--T-TACGT-C
CGG-GGCTA-CACACGT----GT-TACAATGG-GGG-G--T---ACAGAAGGCC---GCT
ACCCG-GC-GA-CGGGATGCTAA-------------------------------------
------------------------------------------------------------
------------------------------------------------------------
------------------------------------------------------------
------------------------------------------------------------
------------------------------------------------------------
------------------------------------------------------------
------------------------------------------------------------
------------------------------------------------------------
------------------------------------------------------------
------------------------------------------------------------
------------------------------------------------------------
------------------------------------------------------------
------------------------------------------------------------
------------------------------------------------------------
------------------------------------------------------------
------------------------------------------------------------
------------------------------------------------------------
----------
>113f4-2
------------------------------------------------------------
------------------------------------------------------------
------------------------------------------------------------
------------------------------------------------------------
------------------------------------------------------------
------------------------------------------------------------
------------------------------------------------------------
------------------------------------------------------------
------------------------------------------------------------
------------------------------------------------TGGGGAATATTG
CGCAATGGG-G-GAA-ACC-CTG-A-CGCAGC-GACGCCGCG-TGCGGGAT-GAAGGCC-
-TTC--G-GGTTGT-AAACCGC-TTTTGA-T-TGGGAGCAagctt---------------
-----tcgggTG-AG-TGTACCT-T-TCGAA-TAAGCGCCGGCT-AACTACGTGCCAGCA
-GCC---GCGGTAATACGTAGGGCGCAAGCGTTATCCG-GAAT-TAT-TGGGCGTAAAGA
G-CTTGTAGGC-GG-T-TCGTCGCGTCTG-GTGTGA-AAGC-CCATC-GCTT-AAC-G-G
TGGGTCTG-CGC-CG-GG-TA-CG-GGCG-G-GCT-AGAGTG-CAGTAGGG-GAG-ACT-
GG-AAT-TC-C-CGGTGTAA-CGGTGG-AATG-TGTAGA-TATCGGGAA-GAACACC-AA
TG-GC-GA-AGGCAGGT-CT-CTGG-GC-T-G-TTACTGACGCTG-AGAAGCGAAAGCGT
GGGGAGCGAACAGG-ATTAGAT-ACCCTGGTAGTC-C-AC-GCCGTA-AAC-GGTGGACG
CT-GGATGTGGGGCccatt--------ccacggGT-TCCGT-GT-CGGA-GCTAACGCGT
TAAGCGTCCCGCCT-GG-GGAGTACGGCC-GCAAGGCTA-AAACTCAAA-GAAATTGACG
G-GGGC-CCG-CACAAGCG-GCGGAGCATGCG-GATT-AATT-CGA-TGCAACGCG-A-A
GA-A-C-CTTA-CCTG-GGCTTGA-CATGtGCCTG--T-CGAC-TGCAGAGA---TGTGG
TTtccct----------tcggggCA-GGTTCA-CA-GGTGGTGCATGGTC-GTCGTCAGC
TCGTGTCG-----TGAGATGTTGGG-TTAAGTC-CCGCAACGAGCGCAAC-CCTC--GCC
CTGTGTTGCCAG-CGggttatgcCGGG-AACTCACGGGGGA-CCG-C-CGGGGT--TAAC
TCG--G-A-G-GAAGGTGG-GG-A-TGACGTCAGATCATC-ATGCC-CC--T-TACGT-C
CAG-GGCTT-CACGCAT----GC-TACAATGG-CCG-G--T---ACAACGGGAT---GCG
ACATG-GT-GA-CATG--------------------------------------------
------------------------------------------------------------
------------------------------------------------------------
------------------------------------------------------------
------------------------------------------------------------
------------------------------------------------------------
------------------------------------------------------------
------------------------------------------------------------
------------------------------------------------------------
------------------------------------------------------------
------------------------------------------------------------
------------------------------------------------------------
------------------------------------------------------------
------------------------------------------------------------
------------------------------------------------------------
------------------------------------------------------------
------------------------------------------------------------
------------------------------------------------------------
----------
>113f4-27
------------------------------------------------------------
------------------------------------------------------------
------------------------------------------------------------
------------------------------------------------------------
------------------------------------------------------------
------------------------------------------------------------
------------------------------------------------------------
------------------------------------------------------------
------------------------------------------------------------
------------------------------------------------TAGGGAATCTTC
CACAATGGA-C-GCA-AGT-CTG-A-TGGAGC-AACGCCGCG-TGAGTGAA-GAAGGGT-
-TTC--G-GCTCGT-AAAGCTC-TGTTGT-T-GGTGAAGAaggacaggggtagt--aact
gacctttgttTG-AC-GGTAATC-A-ATTAG-AAAGTCACGGCT-AACTACGTGCCAGCA
-GCC---GCGGTAATACGTAGGTGGCAAGCGTTGTCCG-GATT-TAT-TGGGCGTAAAGC
G-AGTGCAGGC-GG-C-TCGATAAGTCTG-ATGTGA-AAGC-CTTCG-GCTC-AAC-C-G
GAGAATTG-CAT-CA-GA-AA-CT-GTCG-A-GCT-TGAGTA-CAGAAGAG-GAG-AGT-
GG-AAC-TC-C-ATGTGTAG-CGGTGA-AATG-CGTAGA-TATATGGAA-GAACACC-GG
TG-GC-GA-AGGCGGCT-CT-CTGG-TC-T-G-TTACTGACGCTG-AGGCTCGAAAGCAT
GGGTAGCGAACAGG-ATTAGAT-ACCCTGGTAGTC-C-AT-GCCGTA-AAC-GATGAGTG
CT-AAGTGTTGGGAggttt---------ccgccTC-TCAGT-GC-TGCA-GCTAACGCAT
TAAGCACTCCGCCT-GG-GGAGTACGACC-GCAAGGTTG-AAACTCAAA-GGAATTGACG
G-GGGC-CCG-CACAAGCG-GTGGAGCATGTG-GTTT-AATT-CGA-AGCAACGCG-A-A
GA-A-C-CTTA-CCAG-GTCTTGA-CATC-CATAG--C-CAGT-CTAAGAGA---TTAGA
TAttccct--------tcggggaCT-ATGAGA-CA-GGTGGTGCATGGCT-GTCGTCAGC
TCGTGTCG-----TGAGATGTTGGG-TTAAGTC-CCGCAACGAGCGCAAC-CCTT--GTC
ATTAGTTGCCAG-CAtta--agtTGGG-CACTCTAATGAGA-CTG-C-CGGTGA--CAAA
CCG--G-A-G-GAAGGTGG-GG-A-TGACGTCAAGTCATC-ATGCC-CC--T-TATGA-C
CTG-GGCTA-CACACGT----GC-TACAATGG-ACG-G--T---ACAACGAGAA------
------------------------------------------------------------
------------------------------------------------------------
------------------------------------------------------------
------------------------------------------------------------
------------------------------------------------------------
------------------------------------------------------------
------------------------------------------------------------
------------------------------------------------------------
------------------------------------------------------------
------------------------------------------------------------
------------------------------------------------------------
------------------------------------------------------------
------------------------------------------------------------
------------------------------------------------------------
------------------------------------------------------------
------------------------------------------------------------
------------------------------------------------------------
------------------------------------------------------------
----------
>113f4-90
------------------------------------------------------------
------------------------------------------------------------
------------------------------------------------------------
------------------------------------------------------------
------------------------------------------------------------
------------------------------------------------------------
------------------------------------------------------------
------------------------------------------------------------
------------------------------------------------------------
------------------------------------------------------------
-----TGGG-G-GAA-ACC-CTGcA-TGCAGC-GACGCCGCG-TGATTT-A-GAAGGCC-
-TTC--G-GGTTGT-AAAAATC-TTTTTT-A-TGGGATGAa-------------------
--------aaTG-AC-AGTACCA-T-AAGAA-TAAGGTCCGGCT-AAATACGTGCCAGCA
-GCC---GCGGTAATACGTATGGACCGAGCGTTGTCCG-GAAT-CAT-TGGGCGTAAAGG
G-TACGTAGGC-GG-C-CCAGTAAGTTAG-AAGTGA-AATA-ATATA-GCTC-AAC-T-A
TATAAA-G-CTT-TT-AA-AA-CT-GCTA-G-GCT-TGAGAG-ATGGAAGG-GAA-AGT-
GG-AAT-TC-C-TAGTGTAG-CGGTGA-AATG-CGCAGA-TATTAGGAA-GAATACC-GG
TG-GC-GA-AGGCGACT-TT-CTGG-TC-A-T-CATCTGACGCTG-AGGTACGAAAGCGT
GGGTAGCAAACAGG-ATTAGAT-ACCCTGGTAGTC-C-AC-GCTGTA-AAC-GATGAGTG
TT-AGGTTCTTGGAat---------------aaTC-TGGGA-GC-CGCA-GCTAACGCAT
TAAACACTCCGCCT-GG-GGAGTACGCAC-GCAAGTGTG-AAACTCAAA-GGAATTGACG
G-GGAC-CCG-CACAAGCA-GCGGAGCATGTG-GTTT-AATT-CGA-CGCAACGCG-A-A
GA-A-C-CTTA-CCAA-GTCTTGA-CATAaTACGG--A-GGGA-ATTAGAGA---TAGTT
TCttaagact-----tcggtctaCT-GTATTA-CA-GGTGGTGCATGGTT-GTCGTCAGC
TCGTGTCG-----TGAGATGTTGGG-TTAAGTC-CCATAACGAGCGCAAC-CCCT--ATC
GTTAGTTACCAT-CAtta--agtTGGG-GACTCTAGCGATA-CTG-C-CGGTGA--TAAA
CCG--G-A-G-GAAGGTGG-GG-A-CGACGTCAAATCATC-ATGCC-CT--T-TATGA-C
TTG-GGCTA-CACACGT----GC-TACAATGG-CAG-G--T---ACAGAGGGCA---GCG
AAAGA-GC-GA-TCTGAAGCGAAACTC----AAAAAA-CCTGTCCC-AGTT---------
------------------------------------------------------------
------------------------------------------------------------
------------------------------------------------------------
------------------------------------------------------------
------------------------------------------------------------
------------------------------------------------------------
------------------------------------------------------------
------------------------------------------------------------
------------------------------------------------------------
------------------------------------------------------------
------------------------------------------------------------
------------------------------------------------------------
------------------------------------------------------------
------------------------------------------------------------
------------------------------------------------------------
------------------------------------------------------------
------------------------------------------------------------
----------
>113s1-20
------------------------------------------------------------
------------------------------------------------------------
------------------------------------------------------------
------------------------------------------------------------
------------------------------------------------------------
------------------------------------------------------------
------------------------------------------------------------
------------------------------------------------------------
------------------------------------------------------------
------------------------------------------------TGAGGAATATTG
GTCAATGGG-C-GAG-AGC-CTG-A-ACCAGC-CAAGTAGCG-TGCAGGAC-GACGGCC-
cTAT--G-GGTTGT-AAACTGC-TTTTAT-G-TGGGGATAaagtgcgtgac--------g
tgtcatgcatTG-CA-GGTACCA-C-ATGAA-TAAGGACCGGCT-AATTCCGTGCCAGCA
-GCC---GCGGTAATACGGAAGGTCCGGGCGTTATCCG-GATT-TAT-TGGGTTTAAAGG
G-AGCGTAGGC-TG-T-CTATTAAGCGTG-TTGTGA-AATT-TACCG-GCTC-AAC-C-G
GTGGCTTG-CAG-CG-CG-AA-CT-GGTC-G-ACT-TGAGTA-TGCAGGAA-GTA-GGC-
GG-AAT-TC-A-TGGTGTAG-CGGTGA-AATG-CTTAGA-TATCATGAC-GAACTCC-GA
TT-GC-GC-AGGCAGCT-TA-CTGT-AG-C-A-TAACTGACGCTG-ATGCTCGAAAGTGC
GGGTATCAAACAGG-ATTAGAT-ACCCTGGTAGTC-C-GC-ACGGTA-AAC-GATGGATG
CT-CGCTATTCGTCcgt------------ttagGA-TGAGT-GG-CCAA-GTGAAAACAT
TAAGCATCCCACCT-GG-GGAGTACGCCG-GCAACGGTG-AAACTCAAA-GGAATTGACG
G-GGGC-CCG-CACAAGCG-GAGGAACATGTG-GTTT-AATT-CGA-TGATACGCG-A-G
GA-A-C-CTTA-CCCG-GGCTTGA-ACTGcCAGCG--A-ACGA-TACAGAGA---TGTTG
AGgccct----------tcggggCG-CTGGTG-GA-GGTGCTGCATGGTT-GTCGTCAGC
TCGTGCCG-----TGAGGTGTCGGC-TTAAGTG-CCATAACGAGCGCAAC-CCTT--TTC
TTTAGTTGCCAT-CAggtgatgcTGGG-CACTCTATGGATA-CTG-C-CACC-G--TAAG
GTG-tG-A-G-GAAGGTGG-GG-A-TGACGTCAAATCAGC-ACGGC-CC--T-TACGT-C
CGG-GGCTA-CACACGT----GT-TACAATGG-GGC-A--T---ACAGAGTGTT--gGCT
TAA---------------------------------------------------------
------------------------------------------------------------
------------------------------------------------------------
------------------------------------------------------------
------------------------------------------------------------
------------------------------------------------------------
------------------------------------------------------------
------------------------------------------------------------
------------------------------------------------------------
------------------------------------------------------------
------------------------------------------------------------
------------------------------------------------------------
------------------------------------------------------------
------------------------------------------------------------
------------------------------------------------------------
------------------------------------------------------------
------------------------------------------------------------
------------------------------------------------------------
----------
>113s1-24
------------------------------------------------------------
------------------------------------------------------------
------------------------------------------------------------
------------------------------------------------------------
------------------------------------------------------------
------------------------------------------------------------
------------------------------------------------------------
------------------------------------------------------------
------------------------------------------------------------
------------------------------------------------TGGGGAATATTG
CGCAATGGG-G-GAA-ACC-CTG-A-CGCAGC-AACGCCGCG-TGCGGGAT-GAAGGCC-
-TTC--G-GGTTGT-AAACCGC-TTTCAG-C-AGGGAAGAc-------------------
--------atCG-AC-GGTACCT-G-CAGAA-GAAGCCCCGGCT-AACTACGTGCCAGCA
-GCC---GCGGTAATACGTAGGGGGCGAGCGTTATCCG-GATT-CAT-TGGGCGTAAAGC
G-CGCGCAGGC-GG-T-TGCTCAAGCGGA-ACCTCT-AATC-TCGGG-GCTT-AAC-C-T
CGAGCC-G-GGT-TC-CG-AA-CT-GGAC-G-ACT-CGAGTG-CGGTAGAG-GCA-GAT-
GG-AAT-TC-C-CGGTGTAG-CGGTGG-AATG-CGCAGA-TATCGGGAA-GAACACC-AA
CG-GC-GA-AGGCAGTC-TG-CTGG-GC-C-G-TCACTGACGCTG-AGGCGCGAAAGCTG
GGGGAGCGAACAGG-ATTAGAT-ACCCTGGTAGTC-C-CA-GCCGTA-AAC-GATGAGCG
CT-GGGTGTGGGAGatt------------acatCT-TCCGT-GC-CGAA-GCTAACGCAT
TAAGCGCTCCGCCT-GG-GGAGTACGGCC-GCAAGGCTA-AAACTCAAA-GGAATTGACG
G-GGGC-CCG-CACAAGCA-GCGGAGCATGTG-GCTT-AATT-CGA-AGCAACGCG-A-A
GA-A-C-CTTA-CCAG-GGCTTGA-CATG-TAGGT--G-AAGC-GGCGGAAA---CGTCG
TGgccga-----------aaggaGC-CTA-CA-CA-GGTGGTGCATGGCT-GTCGTCAGC
TCGTGTCG-----TGAGATGTTGGG-TTAAGTC-CCGCAACGAGCGCAAC-CCCT--GCC
CCGTGTTACCAG-CAttt--agtTGGG-GACTCGCGGGGGA-CTG-C-CGGCGT--CAAG
CCG--G-A-G-GAAGGCGG-GG-A-TGACGTCAAGTCATC-ATGCC-CC--T-TATGC-C
CTG-GGCCG-CACACGT----GC-TACAATGG-CCG-G--C---ACAGCGGGCT---GCA
ACCTA-GC-GA-TAGGAAGCGAATCCC----GTAAAG-----------------------
------------------------------------------------------------
------------------------------------------------------------
------------------------------------------------------------
------------------------------------------------------------
------------------------------------------------------------
------------------------------------------------------------
------------------------------------------------------------
------------------------------------------------------------
------------------------------------------------------------
------------------------------------------------------------
------------------------------------------------------------
------------------------------------------------------------
------------------------------------------------------------
------------------------------------------------------------
------------------------------------------------------------
------------------------------------------------------------
------------------------------------------------------------
----------
>113s1-32
------------------------------------------------------------
------------------------------------------------------------
------------------------------------------------------------
------------------------------------------------------------
------------------------------------------------------------
------------------------------------------------------------
------------------------------------------------------------
------------------------------------------------------------
------------------------------------------------------------
------------------------------------------------------------
-----TGAG-C-GAA-AGC-TTG-A-TGGAGC-GACACAGCG-TGCACGAT-GAAGGTC-
-TTC--G-GATTGT-AAAGTGC-TGTTAT-A-AGGGAAGAacatttgcaatagg--aaat
gattgcagacTG-AC-GGTACCT-T-GTCAG-AAAGCGATGGCT-AACTATGTGCCAGCA
-GCC---GCGGTAATACATAGGTCGCAAGCGTTATCCG-GAAT-TAT-TGGGCGTAAAGC
G-TTCGTAGGC-TG-T-TTGTTAAGTCTG-GAGTTA-AATC-CCGGG-GCTC-AAC-C-C
CGGCTC-G-CTT-TG-GA-TA-CT-AGCA-A-ACT-AGAGTT-AGATAGAG-GTA-AGC-
GG-AAT-TC-C-ATGTGAAG-CGGTGA-AATG-CGTAGA-TATATGGAA-GAACACC-AA
AG-GC-GA-AGGCAGCT-TA-CTGG-GT-C-T-ATACTGACGCTG-AGGGACGAAAGCGT
GGGGAGCAAACAGG-ATTAGAT-ACCCTGGTAGTC-C-AC-GCCGTA-AAC-GATGATCA
TT-AGTCGGTGG--ag---------------aa---TCACT-GA-CGCA-GCTAACGCAT
TAAATGATCCGCCT-GA-GTAGTATGCTC-GCAAGAGTG-AAACTTAAA-GGAATTGACG
G-GGAC-CCG-CACAAGCG-GTGGAGCATGTG-GTTT-AATT-TGA-AGATACACG-G-A
AA-A-C-CTTA-CCCA-CTCTTGA-CATC-CTTCG-cA-AAGC-TATAGAGA---TATAG
TGgagg-------------ttatCG-GAGTGA-CA-GATGGTGCATGGTT-GTCGTCAGC
TCGTGTCG-----TGAGATGTTTGG-TCAAGTC-CTGCAACGAGCGCAAC-CCCT--ATC
TTTAGTTACTAA-CAtta--agtTGAG-GACTCTAGAGATA-CTG-C-CTGG-G--TAAC
TGG--G-A-G-GAAGGTGG-GG-A-TGACGTCAAATCATC-ATGCC-TC--T-TACGA-G
TGG-GGCCA-CACACGT----GC-TACAATGG-TCG-G--T---ACAAAGAGAA---GCA
ATATG-GC-GA-CATGGAGCAAATCTC----AAAAAG-----------------------
------------------------------------------------------------
------------------------------------------------------------
------------------------------------------------------------
------------------------------------------------------------
------------------------------------------------------------
------------------------------------------------------------
------------------------------------------------------------
------------------------------------------------------------
------------------------------------------------------------
------------------------------------------------------------
------------------------------------------------------------
------------------------------------------------------------
------------------------------------------------------------
------------------------------------------------------------
------------------------------------------------------------
------------------------------------------------------------
------------------------------------------------------------
----------
>113s1-51
------------------------------------------------------------
------------------------------------------------------------
------------------------------------------------------------
------------------------------------------------------------
------------------------------------------------------------
------------------------------------------------------------
------------------------------------------------------------
------------------------------------------------------------
------------------------------------------------------------
------------------------------------------------------------
-----TGGG-C-GAG-AGC-CTG-A-ACCAGC-CAAGTCGCG-TGAAGGAA-GACTGCCc
gCAA--G-GGTTGT-AAACTTC-TTTTGT-A-TGGGATTAaagtcgtctac--------g
tgtagacgttTG-CA-GTTACCA-T-ACGAA-TAAGCATCGGCT-AACTCCGTGCCAGCA
-GCC---GCGGTAATACGGAGGATGCGAGCGTTATCCG-GAAT-TAT-TGGGTTTAAAGG
G-TGCGTAGGT-TG-C-AAGGGAAGTCAG-GGGTGA-AAAG-CTATA-GCTC-AAC-T-A
TGGTCTTG-CCT-TT-GA-AA-CT-CTCT-A-GCT-AGAGTG-TACTGGAG-GTA-CGT-
GG-AAC-GT-G-TGGTGTAG-CGGTGA-AATG-CATAGA-TATCACACA-GAACTCC-GA
TT-GC-GC-AGGCAGCG-TA-CTAC-AT-T-A-CAACTGACACTG-AAGCACGAAAGCGT
GGGTATCAAACAGG-ATTAGAT-ACCCTGGTAGTC-C-AC-GCAGTA-AAC-GATGAATA
CT-AGATCTATGCGata------------tgacAG-TATGG-GT-CTAA-GCGAAAGCGA
TAAGTATTCCACCT-GG-GGAGTACGCCG-GCAACGGTG-AAACTCAAA-GAGATTGGCG
G-GGGT-CCG-CACAAGCG-GAGGAACATGTG-GTTT-AATT-CGA-TGATACGCG-A-G
GA-A-C-CTTA-CCCG-GGATTGA-AATGtAGATG--C-ATGA-GGCTGAGA---GGTCT
CTtccct----------tcggggCT-TCTATG-TA-GGTGCTGCATGGTT-GTCGTCAGC
TCGTGCCG-----TGAGGTGTCGGC-TTAAGTG-CCATAACGAGCGCAAC-CCGC--GTC
GATAGTTACTAA-CGagttaagtCGAG-GACTCTATCGAGA-CAG-C-CGTC-G--TAAG
ACG-aG-A-G-GAAGGAGC-GG-A-TGACGTCAAATCAGC-ACGGC-CC--T-TACAT-C
CGG-GGCGA-CACACGT----GT-TACAATGG-TAG-G--G---ACAGCGAGCA---GCC
ATCTG-GC-GA-CAGAGAGCTAA-------------------------------------
------------------------------------------------------------
------------------------------------------------------------
------------------------------------------------------------
------------------------------------------------------------
------------------------------------------------------------
------------------------------------------------------------
------------------------------------------------------------
------------------------------------------------------------
------------------------------------------------------------
------------------------------------------------------------
------------------------------------------------------------
------------------------------------------------------------
------------------------------------------------------------
------------------------------------------------------------
------------------------------------------------------------
------------------------------------------------------------
------------------------------------------------------------
----------
>113s1-83
------------------------------------------------------------
------------------------------------------------------------
------------------------------------------------------------
------------------------------------------------------------
------------------------------------------------------------
------------------------------------------------------------
------------------------------------------------------------
------------------------------------------------------------
------------------------------------------------------------
------------------------------------------------TGGGGAATCTTC
CGCAATGGG-C-GAA-AGC-CTG-A-CGGAGC-AACGCCGCG-TGAGTGAA-GACGGCC-
-TTC--G-GGTTGT-AAAACTC-TGTGAT-T-CGGGACGAaagataagtagacg-aataa
tctgcataagTG-AC-GGTACCG-A-AAAAG-CAAGCCACGGCT-AACTACGTGCCAGCA
-GCC---GCGGTAATACGTAGGTGGCAAGCGTTGTCCG-GAAT-TAT-TGGGCGTAAAGC
G-CGCGCAGGC-GG-C-TACTTAAGTCCA-TCTTAA-AAGT-GCGGG-GCTT-AAC-C-C
CGTGAT-G-GGA-TG-GA-AA-CT-GAGA-A-GCT-GGAGTG-TCGGAGAG-GAA-AGT-
GG-AAT-TC-C-TAGTGTAG-CGGTGA-AATG-CGTAGA-GATTAGGAA-GAACACC-GG
TG-GC-GA-AGGCGACT-TT-CTGG-AC-G-A-CAACTGACGCTT-AGGCGCGAAAGCGT
GGGGAGCAAACAGG-ATTAGAT-ACCCTGGTAGTC-C-AC-GCCGTA-AAC-GATGGATA
CT-AGGTGTAGGAGgtatc---------gacccCT-TCTGT-GC-CGGA-GTTAACGCAA
TAAGTATCCCGCCT-GG-GAAGTACGATC-GCAAGATTA-AAACTCAAA-GGAATTGACG
G-GGGC-CCG-CACAAGCG-GTGGAGTATGTG-GTTT-AATT-CGA-CGCAACGCG-A-A
GA-A-C-CTTA-CCAG-GTCTTGA-CATT-GATCG--C-TATT-TTCAGAAA---TGAGA
AGttctctt------tcgagagaCG-AGAAAA-CA-GGTGGTGCACGGCT-GTCGTCAGC
TCGTGTCG-----TGAGATGTTGGG-TTAAGTC-CCGCAACGAGCGCAAC-CCCT--ATC
ATTTGTTGCCAG-CAcgcaaaggTGGG-AACTCAAATGAGA-CCG-C-CGCAGA--CAAT
GCG--G-A-G-GAAGGCGG-GG-A-CGACGTCAAGTCATC-ATGCC-CC--T-TATGA-C
CTG-GGCTA-CACACGT----AC-TACAATGG-GTG-T--C--aACAAA-----------
------------------------------------------------------------
------------------------------------------------------------
------------------------------------------------------------
------------------------------------------------------------
------------------------------------------------------------
------------------------------------------------------------
------------------------------------------------------------
------------------------------------------------------------
------------------------------------------------------------
------------------------------------------------------------
------------------------------------------------------------
------------------------------------------------------------
------------------------------------------------------------
------------------------------------------------------------
------------------------------------------------------------
------------------------------------------------------------
------------------------------------------------------------
------------------------------------------------------------
----------
>113s1-84
------------------------------------------------------------
------------------------------------------------------------
------------------------------------------------------------
------------------------------------------------------------
------------------------------------------------------------
------------------------------------------------------------
------------------------------------------------------------
------------------------------------------------------------
------------------------------------------------------------
------------------------------------------------TGAGGAATATTG
GTCAATGGG-C-GAG-AGC-CTG-A-ACCAGC-CAAGTAGCG-TGCAGGAT-GACGGCC-
cTAT--G-GGTTGT-AAACTGC-TTTTAT-G-CGGGGATAaagtgagggac--------g
tgtccttcatTG-CA-GGTACCG-C-ATGAA-TAAGGACCGGCT-AATTCCGTGCCAGCA
-GCC---GCGGTAATACGGAAGGTCCGGGCGTTATCCG-GATT-TAT-TGGGTTTAAAGG
G-AGCGTAGGC-CG-T-GGATTAAGCGTG-TTGTGA-AATG-CAGGT-GCTC-AAC-G-T
CTGCACTG-CAG-CG-CG-AA-CT-GGTC-C-ACT-TGAGTG-TGCGCAAC-GCA-GGC-
GG-AAT-TC-G-TCGTGTAG-CGGTGA-AATG-CTTAGA-TATGACGAA-GAACTCC-GA
TT-GC-GA-AGGCAGCT-TG-CGGG-AG-C-A-CAACTGACGCTG-AAGCTCGAAAGTGC
GGGTATCGAACAGG-ATTAGAT-ACCCTGGTAGTC-C-GC-ACGGTA-AAC-GATGGATG
CC-CGTTGTCAGGCtgt------------ttcaGC-CTGGT-GA-CCAA-GCGAAAGCAT
TAAGCATCCCACCT-GG-GGAGTACGCCG-GCAACGGTG-AAACTCAAA-GGAATTGACG
G-GGGC-CCG-CACAAGCG-GAGGAACATGTG-GTTT-AATT-CGA-TGATACGCG-A-G
GA-A-C-CTTA-CCCG-GGCTTGA-ATTGcAGACG--A-AGGC-TTCAGAGA---TGAAG
CGgccct----------tcggggCG-TCTGTG-AA-GGTGCTGCATGGTT-GTCGTCAGC
TCGTGCCG-----TGAGGTGTCGGC-TTAAGTG-CCATAACGAGCGCAAC-CCCT--TTC
TTCAGTTGCCAT-CAggtgatgcTGGG-CACTCTGGAGACA-CTG-C-CACC-G--CAAG
GTG-tG-A-G-GAAGGTGG-GG-A-TGACGTCAAATCAGC-ACGGC-CC--T-TACGT-C
CGG-GGCTA-CACACGT----GT-TACAATGG-CCG-G--T---ACAGAGAGTT-----G
ATTTT-------------------------------------------------------
------------------------------------------------------------
------------------------------------------------------------
------------------------------------------------------------
------------------------------------------------------------
------------------------------------------------------------
------------------------------------------------------------
------------------------------------------------------------
------------------------------------------------------------
------------------------------------------------------------
------------------------------------------------------------
------------------------------------------------------------
------------------------------------------------------------
------------------------------------------------------------
------------------------------------------------------------
------------------------------------------------------------
------------------------------------------------------------
------------------------------------------------------------
----------
>113s1-92
------------------------------------------------------------
------------------------------------------------------------
------------------------------------------------------------
------------------------------------------------------------
------------------------------------------------------------
------------------------------------------------------------
------------------------------------------------------------
------------------------------------------------------------
------------------------------------------------------------
------------------------------------------------TGAGGAATATTG
GTCAATGGG-C-GGG-AGC-CTG-A-ACCAGC-CAAGTAGCG-TGCAGGAT-GACGGCC-
cTAT--G-GGTTGT-AAACTGC-TTTTAT-G-CGGGGATAaagtgagggac--------g
tgtccttcatTG-CA-GGTACCG-C-ATGAA-TAAGGACCGGCT-AATTCCGTGCCAGCA
-GCC---GCGGTAATACGGAAGGTCCGGGCGTTATCCG-GATT-TAT-TGGGTTTAAAGG
G-AGCGTAGGC-CG-T-GGATTAAGCGTG-TTGTGA-AATG-CAGGT-GCTC-AAC-G-T
CTGCACTG-CAG-CG-CG-AA-CT-GGTT-C-ACT-TGAGTG-TGCGCAAC-GCA-GGC-
GG-AAT-TC-G-TCGTGTAG-CGGTGA-AATG-CTTAGA-TATGACGAA-GAACTCC-GA
TT-GC-GA-AGGCAGCT-TG-CGGG-AG-C-A-CAACTGACGCTG-AAGCTCGAAAGTGC
GGGTATCGAACAGG-ATTAGAT-ACCCTGGTAGTC-C-GC-ACGGTA-AAC-GATGGATG
CC-CGTTGTCAGGCtgt------------ttcaGC-CTGGT-GA-CCAA-GCGAAAGCAT
TAAGCATCCCACCT-GG-GGAGTACGCCG-GCAACGGTG-AAACTCAAA-GGAATTGACG
G-GGGC-CCG-CACAAGCG-GAGGAACATGTG-GTTT-AATT-CGA-TGATACGCG-A-G
GA-A-C-CTTA-CCCG-GGCTTGA-ATTGcAGACG--A-AGGC-TTCAGAGA---TGAAG
AGtccct----------tcggggCG-TCTGTG-AA-GGTGCTGCATGGTT-GTCGTCAGC
TCGTGCCG-----TGAGGTGTCGGC-TTAAGTG-CCATAACGAGCGCAAC-CCCT--TTC
TTCAGTTGCCAT-CAggtgatgcTGGG-CACTCTGTAGACA-CTG-C-CACC-G--CAAG
GTG-tG-A-G-GAAGGTGG-GG-A-TGACGTCAAATCAGC-ACGGC-CC--T-TACGT-C
CGG-GGCTA-CACACGT----GT-TACAATGG-CCG-G--T---ACAGAGAGTT-----G
ATTTT-------------------------------------------------------
------------------------------------------------------------
------------------------------------------------------------
------------------------------------------------------------
------------------------------------------------------------
------------------------------------------------------------
------------------------------------------------------------
------------------------------------------------------------
------------------------------------------------------------
------------------------------------------------------------
------------------------------------------------------------
------------------------------------------------------------
------------------------------------------------------------
------------------------------------------------------------
------------------------------------------------------------
------------------------------------------------------------
------------------------------------------------------------
------------------------------------------------------------
----------
>113s1-93
------------------------------------------------------------
------------------------------------------------------------
------------------------------------------------------------
------------------------------------------------------------
------------------------------------------------------------
------------------------------------------------------------
------------------------------------------------------------
------------------------------------------------------------
------------------------------------------------------------
------------------------------------------------TGGGGAATATTG
GACAATGGA-CcAAA-AGT-CTG-A-TCCAGC-AATTCTGTG-TGCACGAT-GACGTTT-
-TTC--G-GAATGT-AAAGTGC-TTTCAG-T-CGGGAAGAagc-----------------
-------aagTG-AC-GGTACCG-A-CAGAA-GAAGCGACGGCT-AAATACGTGCCAGCA
-GCC---GCGGTAATACGTATGTCGCAAGCGTTATCCG-GATT-TAT-TGGGCGTAAAGC
G-CGTCTAGGC-GG-C-AAGGAAAGTCTG-ATGTGA-AAAT-GCGGG-GCTC-AAC-T-C
CGTA-TTG-CGT-TG-GA-AA-CT-GCCT-T-ACT-AGAGTA-CTGGAGAG-GTA-GGC-
GG-AAC-TA-C-AAGTGTAG-AGGTGA-AATT-CGTAGA-TATTTGTAG-GAATGCC-GA
TG-GG-GA-AGCCAGCC-TA-CTGG-AC-A-G-ATACTGACGCTA-AAGCGCGAAAGCGT
GGGTAGCAAACAGG-ATTAGAT-ACCCTGGTAGTC-C-AC-GCTGTA-AAC-GATGATTA
CT-AGGTGTTGGGGgtc-------------aaaCC-TCAGC-GC-CCAA-GCTAACGCGA
TAAGTAATCCGCCT-GG-GGAGTACGTAC-GCAAGTATG-AAACTCAAA-GGAATTGACG
G-GGAC-CCG-CACAAGCG-GTGGAGCATGTG-GTTT-AATT-CGA-CGCAACGCG-A-G
GA-A-C-CTTA-CCAG-CGTTTGA-CATC-CTACA--A-AGAG-TGCAGAGA---TGCGC
TTgtgcttct----tcggaagaaTG-TAGTGA-CA-GGTGGTGCATGGCT-GTCGTCAGC
TCGTGTCG-----TGAGATGTTGGG-TTAAGTC-CCGCAACGAGCGCAAC-CCCT--ATC
GTATGTTACCAG-CCttt--agtTGGG-GACTCATGCGATA-CTG-C-CTGCGA--CGAG
CAG--G-A-G-GAAGGTGG-GG-A-TGACGTCAAGTCATC-ATGCC-CC--T-TATAC-G
CTG-GGCTA-CACACGT----GC-TACAATGG-GTA-G--T---ACAGAGAGCG---GCG
AACCC-GC-GA-GGGGGAGCAA--------------------------------------
------------------------------------------------------------
------------------------------------------------------------
------------------------------------------------------------
------------------------------------------------------------
------------------------------------------------------------
------------------------------------------------------------
------------------------------------------------------------
------------------------------------------------------------
------------------------------------------------------------
------------------------------------------------------------
------------------------------------------------------------
------------------------------------------------------------
------------------------------------------------------------
------------------------------------------------------------
------------------------------------------------------------
------------------------------------------------------------
------------------------------------------------------------
----------
>123b-28
------------------------------------------------------------
------------------------------------------------------------
------------------------------------------------------------
------------------------------------------------------------
------------------------------------------------------------
------------------------------------------------------------
------------------------------------------------------------
------------------------------------------------------------
------------------------------------------------------------
------------------------------------------------TGGGGAATATTG
GGCAATGGG-C-GAA-AGC-CTG-A-CCCAGC-AACGCCGCG-TGAGTGAT-GAAGGCC-
-TTC--G-GGTTGT-AAAACTC-TTTGGA-C-AGGGACGAaga-----------------
-------aagTG-AC-GGTACCT-G-TAGAA-CAAGCCACGGCT-AACTACGTGCCAGCA
-GCC---GCGGTAATACGTAGGTGGCGAGCGTTATCCG-GATT-TAC-TGGGCGTAAAGG
G-CGTGTAGGC-GG-C-TAGATAAGTGTG-ATGTTT-AAAT-CCAAG-GCTT-AAC-C-T
TGGGGT-T-CAT-TA-CA-AA-CT-GTTT-A-GCT-TGAGTG-CTGGAGAG-GAT-AGT-
GG-AAT-TC-C-TAGTGTAG-CGGTAA-AATG-CGTAGA-TATTAGGAG-GAACACC-GG
TG-GC-GA-AGGCGGCT-AT-CTGG-AC-A-G-TAACTGACGCTG-AGGCGCGAAAGCGT
GGGGAGCAAACAGG-ATTAGAT-ACCCTGGTAGTC-C-AC-GCCGTA-AAC-GATGAATA
CT-AGCTGTAGGAGgtatc---------gacccCT-TCTGT-GG-CGCA-GTTAACACAA
TAAGTATTCCGCCT-GG-GGAGTACGGCC-GCAAGGTTA-AAACTCAAA-GGAATTGACG
G-GGAC-CCG-CACAAGCA-GTGGATTATGTG-GTTT-AATT-CGA-AGCAACGCG-A-A
GA-A-C-CTTA-CCAG-GACTTGA-CATC-CTCTG--A-CGAT-TCAGGAGA---CTGAA
TTttctct--------tcggagaCA-GAGAGA-CA-GGTGGTGCATGGTT-GTCGTCAGC
TCGTGTCG-----TGAGATGTTGGG-TTAAGTC-CCGCAACGAGCGCAAC-CCCT--ATT
GATTGTTGCTAA-CAgta--agaTGAG-CACTCAATTGAGA-CTG-C-CGTTGA--TAAA
ACG--G-A-G-GAAGGTGG-GG-A-CGACGTCAAATCATC-ATGCC-CC--T-TATGT-T
CTG-GGCTA-CACACGT----AA-TACAATGG-CTG-T--G---ACAGAGGGAA---GCA
AGAGG-GC-GA-CCTTAAGCGAA-------------------------------------
------------------------------------------------------------
------------------------------------------------------------
------------------------------------------------------------
------------------------------------------------------------
------------------------------------------------------------
------------------------------------------------------------
------------------------------------------------------------
------------------------------------------------------------
------------------------------------------------------------
------------------------------------------------------------
------------------------------------------------------------
------------------------------------------------------------
------------------------------------------------------------
------------------------------------------------------------
------------------------------------------------------------
------------------------------------------------------------
------------------------------------------------------------
----------
>123b-12
------------------------------------------------------------
------------------------------------------------------------
------------------------------------------------------------
------------------------------------------------------------
------------------------------------------------------------
------------------------------------------------------------
------------------------------------------------------------
------------------------------------------------------------
------------------------------------------------------------
------------------------------------------------TGAGGAATATTG
GTCAATGGG-C-GAG-AGC-CTG-A-ACCAGC-CAAGTAGCG-TGCAGGAT-GACGGCC-
cTAT--G-GGTTGT-AAACTGC-TTTTAT-G-TGGGGATAaagtgcgcgac--------g
tgtcgtgcatTG-CA-GGTACCA-C-ATGAA-TAAGGACCGGCT-AATTCCGTGCCAGCA
-GCC---GCGGTAATACGGAAGGTCCGGGCGTTATCCG-GATT-TAT-TGGGTTTAAAGG
G-AGCGTAGGC-TG-T-CTATTAAGCGTG-TTGTGA-AATT-TACCG-GCTC-AAC-C-G
GTGGCTTG-CAG-CG-CG-AA-CT-GGTC-G-ACT-TGAGTA-TGCAGGAA-GTA-GGC-
GG-AAT-TC-A-TGGTGTAG-CGGTGA-AATG-CTTAGA-TATCATGAC-GAACTCC-GA
TT-GC-GC-AGGCAGCT-TA-CTGT-AG-C-A-TAACTGACGCTG-ATGCTCGAAAGTGC
GGGTATCAAACAGG-ATTAGAT-ACCCTGGTAGTC-C-GC-ACGGTA-AAC-GATGGATG
CT-CGCTATTCGTCcgt------------ttagGA-TGAGT-GG-CCAA-GTGAAAACAT
TAAGCATCCCACCT-GG-GGAGTACGCCG-GCAACGGTG-AAACTCAAA-GGAATTGACG
G-GGGC-CCG-CACAAGCG-GAGGAACATGTG-GTTT-AATT-CGA-TGATACGCG-A-G
GA-A-C-CTTA-CCCG-GGCTTGA-ACTGcCAGCG--A-ACGA-TACAGAGA---TGTTG
AGgccct----------tcggggCG-CTGGTG-GA-GGTGCTGCATGGTT-GTCGTCAGC
TCGTGCCG-----TGAGGTGTCGGC-TTAAGTG-CCATAACGAGCGCAAC-CCTT--TTC
TTTAGTTGCCAT-CAggtgatgcTGGG-CACTCTATGGATA-CTG-C-CACC-G--TAAG
GTG-tG-A-G-GAAGGTGG-GG-A-TGACGTCAAATCAGC-ACGGC-CC--T-TACGT-C
CGG-GGCTA-CACACGT----GT-TACAATGG-GGC-A--T---ACAGAGTGTT--gGCT
TAA---------------------------------------------------------
------------------------------------------------------------
------------------------------------------------------------
------------------------------------------------------------
------------------------------------------------------------
------------------------------------------------------------
------------------------------------------------------------
------------------------------------------------------------
------------------------------------------------------------
------------------------------------------------------------
------------------------------------------------------------
------------------------------------------------------------
------------------------------------------------------------
------------------------------------------------------------
------------------------------------------------------------
------------------------------------------------------------
------------------------------------------------------------
------------------------------------------------------------
----------
>123b-16
------------------------------------------------------------
------------------------------------------------------------
------------------------------------------------------------
------------------------------------------------------------
------------------------------------------------------------
------------------------------------------------------------
------------------------------------------------------------
------------------------------------------------------------
------------------------------------------------------------
------------------------------------------------TGGGGAATATTG
CGCAATGGG-G-GAA-ACC-CTG-A-CGCAGC-GACGCCGCG-TGCGGGAT-GAAGGCC-
-TTC--G-GGTTGT-AAACCGC-TTTTGA-T-TGGGAGCAagcct---------------
-----tcgggTG-AG-TGTACCT-T-TCGAA-TAAGCGCCGGCT-AACTACGTGCCAGCA
-GCC---GCGGTAATACGTAGGGCGCAAGCGTTATCCG-GATT-TAT-TGGGCGTAAAGA
G-CTTGTAGGC-GG-T-TCGTCGCGTCTG-GTGTGA-AAGC-CCATC-GCTT-AAC-G-G
TGGGTCTG-CGC-CG-GG-TA-CG-GGCG-G-GCT-AGAGTG-CAGTAGGG-GAA-ACT-
GG-AAT-TC-T-CGGTGTAA-CGGTGG-AATG-TGTAGA-TATCGGGAA-GAACACC-AA
TG-GC-GA-AGGCAGGT-TT-CTGG-GC-T-G-TTACTGACGCTG-AGAAGCGAAAGCGT
GGGGAGCGAACAGG-ATTAGAT-ACCCTGGTAGTC-C-AC-GCCGTA-AAC-GGTGGACG
CT-GGATGTGGGGCccatt--------ccacggGT-TCCGT-GT-CGGA-GCTAACGCGT
TAAGCGTCCCGCCT-GG-GGAGTACGGCC-GCAAGGCTA-AAACTCAAA-GAAATTGACG
G-GGGC-CCG-CACAAGCG-GCGGAGCATGCG-GATT-AATT-CGA-TGCAACGCG-A-A
GA-A-C-CTTA-CCTG-GGCTTGA-CATGtGCCTG--A-TGAC-TGCAGAGA---TGTGG
TTtcctt----------tcggggCA-GGTTCA-CA-GGTGGTGCATGGTC-GTCGTCAGC
TCGTGTCG-----TGAGATGTTGGG-TTAAGTC-CCGCAACGAGCGCAAC-CCTC--GCC
CTGTGTTGCCAG-CGggttatgcCGGG-AACTCACGGGGGA-CCG-C-CGGGGT--TAAC
TCG--G-A-G-GAAGGTGG-GG-A-TGACGTCAGATCATC-ATGCC-CC--T-TACGT-C
CAG-GGCTT-CACGCAT----GC-TACAATGG-CCG-G--T---ACAACGGGGT---GCG
ACATG-GT-GA-CATG--------------------------------------------
------------------------------------------------------------
------------------------------------------------------------
------------------------------------------------------------
------------------------------------------------------------
------------------------------------------------------------
------------------------------------------------------------
------------------------------------------------------------
------------------------------------------------------------
------------------------------------------------------------
------------------------------------------------------------
------------------------------------------------------------
------------------------------------------------------------
------------------------------------------------------------
------------------------------------------------------------
------------------------------------------------------------
------------------------------------------------------------
------------------------------------------------------------
----------
>123b-31
------------------------------------------------------------
------------------------------------------------------------
------------------------------------------------------------
------------------------------------------------------------
------------------------------------------------------------
------------------------------------------------------------
------------------------------------------------------------
------------------------------------------------------------
------------------------------------------------------------
------------------------------------------------TGAGGAATATTC
CACAATGGG-C-GAA-AGC-CTG-A-TGGAGC-AATGCCGCG-TGCAGGAT-GAAGGCC-
-CTC--G-GGTCGT-AAACTGC-TTTTAT-T-AGAGAAGAa-------------------
--------taTG-AC-GGTAACT-A-ATGAA-TAAGGGACGGCT-AACTACGTGCCAGCA
-GCC---GCGGTCATACGTAGGTCCCAAGCGTTATCCG-GAGT-GAC-TGGGCGTAAAGA
GtTGCGTAGGC-GG-C-TAAGTAAGCGAG-TAATGA-AAAC-TATCG-GCTC-AAC-C-G
GTAGCCTG-TTA-TT-CG-AA-CT-GCTT-G-GCT-CGAGAT-TATCAGAG-GTC-GCT-
GG-AAT-TC-C-TAGTGTAG-CAGTGA-AATG-CGTAGA-TATTAGGAA-GAACACC-AA
TG-GC-GT-AGGCAGGC-GA-CTGG-GG-T-A-TTTCTGACGCTA-AGGCACGAAAGCGT
GGGGAGCGAACCGG-ATTAGAT-ACCCGGGTAGTC-C-AC-GCCGTA-AAC-GATGGATG
CT-AATTGTTCGGGgtatc---------gacccCT-TGAGT-AA-TAAA-GCTAACGCGT
TAAGCATCCCGCCT-GT-GGAGTACGGCC-GCAAGGCTA-AAACATAAA-GGAATTGACG
G-GGAC-CCG-CACAAGCG-GTGGAGGATGTT-CTTT-AATT-CGA-TGATAAGCG-A-A
GA-A-C-CTTA-CCAG-GGCTTGA-CATC-CCTAG--A-ATTT-CTCCGAAA---GGAGA
GAgtgcttt-------ttaagaaCT-AGGTGA-CA-GATCCTGCATGGCC-GTCGTCAGC
TCGTGTCG-----TGAGATGTTTGG-TTAAGTC-CATCAACGAGCGCAAC-CCTT--ATC
GTTAGTTG-------tat--ttt--------TCTAACGAGA-CTG-C-CCCG-G--TAAC
GGG--G-A-G-GAAGGAGG-GG-A-TGATGTCAGGTCAGT-ATTGG-TC--T-TACGT-C
CTG-GGCTA-GAAACGT----CC-TACAATGG-CTA-G--T---ACAATGGGCA---GCG
AATCC-GC-GA-GGTGAAGCAAATCCC---aTCAAAG-CTA-------------------
------------------------------------------------------------
------------------------------------------------------------
------------------------------------------------------------
------------------------------------------------------------
------------------------------------------------------------
------------------------------------------------------------
------------------------------------------------------------
------------------------------------------------------------
------------------------------------------------------------
------------------------------------------------------------
------------------------------------------------------------
------------------------------------------------------------
------------------------------------------------------------
------------------------------------------------------------
------------------------------------------------------------
------------------------------------------------------------
------------------------------------------------------------
----------
>123b-35
------------------------------------------------------------
------------------------------------------------------------
------------------------------------------------------------
------------------------------------------------------------
------------------------------------------------------------
------------------------------------------------------------
------------------------------------------------------------
------------------------------------------------------------
------------------------------------------------------------
------------------------------------------------TGGGGAATATTG
CACAATGGG-G-GAA-ACC-CTG-A-TGCAGC-GACGCCGCG-TGAGCGAA-GAAGGCC-
-TTC--G-GGTCGT-AAAGCTC-TTTTAT-A-TGGGAAGAt-------------------
--------aaTG-AC-GGTACCA-T-AAGAA-AAAGCCCCGGCT-AACTACGTGCCAGCA
-GCC---GCGGTAATACGTAGGGGGCTAGCGTTGTCCG-GAAT-CAC-TGGGCGTAAAGG
G-TTCGCAGGC-GG-C-AATGCAAGTCAG-ATGTAA-AAGG-CAAAG-GCTC-AAC-C-T
TTGTAA-G-CAT-CT-GA-AA-CT-GTAT-A-GCT-TGAGAA-GTGTAGAG-GCA-AGT-
GG-AAT-TT-T-TAGTGTAG-CGGTGA-AATG-CGTAGA-TATTAAAAA-GAATACC-GG
TG-GC-GA-AGGCGACT-TG-CTGG-GC-A-C-AATCTGACGCTG-AGGAACGAAAGCGT
GGGGAGCAAACAGG-ATTAGAT-ACCCTGGTAGTC-C-AC-GCCGTA-AAC-GATGAGTG
CT-AGGTGTCGGTAt-----------------aAA-TCGGT-GC-CGCA-GTTAACACAA
TAAGCACTCCGCCT-GG-GGAGTACGTGC-GCAAGCATG-AAACTCAAA-GGAATTGACG
G-GGAC-CCG-CACAAGCA-GCGGAGCATGTG-GTTT-AATT-CGA-AGCAACGCG-A-A
GA-A-C-CTTA-CCAG-GGCTTGA-CATAtAAGAG--A-CGAA-CTTAGAGA---TAAGT
TTtcttct--------tcggaagCC-CTTATA-CA-GGTGGTGCATGGTT-GTCGTCAGC
TCGTGTCG-----TGAGATGTTGGG-TTAAGTC-CCGCAACGAGCGCAAC-CCTT--ATT
ACTAGTTACCAG-CAttt-cggaTGGG-GACTCTAGAAAGA-CTG-C-CGATGA--TAAA
TCG--G-A-G-GAAGGTGG-GG-A-TGACGTCAAATCATC-ATGCC-CT--A-TATGC-C
CTG-GGCAA-CACACGT----GC-TACAATGG-CCG-T--A---ACAAAGAGAA---GCG
AAATC-GC-AA-GGTCAAGCAAACCTC----AAAAA------------------------
------------------------------------------------------------
------------------------------------------------------------
------------------------------------------------------------
------------------------------------------------------------
------------------------------------------------------------
------------------------------------------------------------
------------------------------------------------------------
------------------------------------------------------------
------------------------------------------------------------
------------------------------------------------------------
------------------------------------------------------------
------------------------------------------------------------
------------------------------------------------------------
------------------------------------------------------------
------------------------------------------------------------
------------------------------------------------------------
------------------------------------------------------------
----------
>123b-71
------------------------------------------------------------
------------------------------------------------------------
------------------------------------------------------------
------------------------------------------------------------
------------------------------------------------------------
------------------------------------------------------------
------------------------------------------------------------
------------------------------------------------------------
------------------------------------------------------------
------------------------------------------------TGAGGAATATTG
GTCAATGGG-C-GAG-AGC-CTG-A-ACCAGC-CAAGTAGCG-TGCAGGAT-GACGGCC-
cTAT--G-GGTTGT-AAACTGC-TTTTAC-G-CGGGGATAaagtgcgtgac--------g
tgtctcgcatTG-CA-GGTACCG-C-GTGAA-TAAGGACCGGCT-AATTCCGTGCCAGCA
-GCC---GCGGTAATACGGAAGGTCCGGGCGTTATCCG-GATT-TAT-TGGGTTTAAAGG
G-AGCGCAGGC-CG-C-CCGATAAGCGTG-TTGTGA-AATG-TACCG-GCTC-AAC-C-G
GTGAGTTG-CAG-CG-CG-AA-CT-GTCA-G-GCT-TGAGTG-CACGGTAA-GCA-GGC-
GG-AAT-TC-A-TGGTGTAG-CGGTGA-AATG-CTTAGA-TATCATGAG-GAACTCC-GA
TT-GC-GA-AGGCAGCT-TG-CTGC-AG-T-G-CGACTGACGCTT-AGGCTCGAAGGTGC
GGGTATCAAACAGG-ATTAGAT-ACCCTGGTAGTC-C-GC-ACGGTA-AAC-GATGGATG
CC-CGCTGTCCGCCcat------------tcgtGG-CGGGC-GG-CCAA-GCGAAAGCGT
TAAGCATCCCACCT-GG-GGAGTACGCCG-GCAACGGTG-AAACTCAAA-GGAATTGACG
G-GGGC-CCG-CACAAGCG-GAGGAACATGTG-GTTT-AATT-CGA-TGATACGCG-A-G
GA-A-C-CTTA-CCCG-GGCTTGA-ACTGcCAGTG--A-ACGA-TACAGAGA---TGTTG
AGgccct----------tcggggCG-CTGGTG-GA-GGTGCTGCATGGTT-GTCGTCAGC
TCGTGCCG-----TGAGGTGTCGGC-TTAAGTG-CCATAACGAGCGCAAC-CCCT--CTC
TTCAGTTGCCAT-CAggtgatgcTGGG-CACTCTGGAGACA-CTG-C-CACC-G--CAAG
GTG-tG-A-G-GAAGGTGG-GG-A-TGACGTCAAATCAGC-ACGGC-CC--T-TACGT-C
CGG-GGCTA-CACACGT----GT-TACAATGG-GGC-A--T---ACAGAGCGTCggtTCA
A-----------------------------------------------------------
------------------------------------------------------------
------------------------------------------------------------
------------------------------------------------------------
------------------------------------------------------------
------------------------------------------------------------
------------------------------------------------------------
------------------------------------------------------------
------------------------------------------------------------
------------------------------------------------------------
------------------------------------------------------------
------------------------------------------------------------
------------------------------------------------------------
------------------------------------------------------------
------------------------------------------------------------
------------------------------------------------------------
------------------------------------------------------------
------------------------------------------------------------
----------
>123b-5
------------------------------------------------------------
------------------------------------------------------------
------------------------------------------------------------
------------------------------------------------------------
------------------------------------------------------------
------------------------------------------------------------
------------------------------------------------------------
------------------------------------------------------------
------------------------------------------------------------
------------------------------------------------TGAGGAATATTG
GTCAATGGG-C-GGG-AGC-CTG-A-ACCAGC-CAAGTAGCG-TGCAGGAA-GACGGCC-
cTAT--G-GGTTGT-AAACTGC-TTTTAT-G-CGGGGATAaaggagtccac--------g
tgtgggctttTG-CA-GGTACCG-C-ATGAA-TAAGGACCGGCT-AATTCCGTGCCAGCA
-GCC---GCGGTAATACGGAAGGTCCGGGCGTTATCCG-GATT-TAT-TGGGTTTAAAGG
G-AGCGTAGGC-CG-C-GTTTTAAGCGTG-TTGTGA-AATG-TAGGC-GCCC-AAC-G-T
CTGCATCG-CAG-CG-CG-AA-CT-GGAA-C-GCT-TGAGTA-CGCGCAAC-GTT-GGC-
GG-AAT-TC-G-TCGTGTAG-CGGTGA-AATG-CTTAGA-TATGACGAA-GAACTCC-GA
TT-GC-GA-AGGCAGCT-GA-CGGG-AG-C-G-GCACTGACGCTT-AAGCTCGAAGGTGC
GGGTATCAAACAGG-ATTAGAT-ACCCTGGTAGTC-C-GC-ACGGTA-AAC-GATGGATG
CT-CGCTGTGTGCCttt-------------tgtGG-TACGC-GG-CTAA-GCGAAAGCGT
TAAGCATCCCACCT-GG-GGAGTACGCCG-GCAACGGTG-AAACTCAAA-GGAATTGACG
G-GGGC-CCG-CACAAGCG-GAGGAACATGTG-GTTT-AATT-CGA-TGATACGCG-A-G
GA-A-C-CTTA-CCCG-GGCTTGA-ACTGcCGGCG--A-ACGA-TCCAGAGA---TGGTG
AGgcccc----------tcggggCG-CCGGTG-GA-GGTGCTGCATGGTT-GTCGTCAGC
TCGTGCCG-----TGAGGTGTCGGC-TTAAGTG-CCATAACGAGCGCAAC-CCCT--CTC
CGTAGTTGCCAT-CAggtagtgcTGGG-CACTCTGCGGACA-CTG-C-CACC-G--CAAG
GTG-cG-A-G-GAAGGTGG-GG-A-TGACGTCAAATCAGC-ACGGC-CC--T-TACGT-C
CGG-GGCTA-CACACGT----GT-TACAATGG-GGG-G--C---ACAGCGAGTC---G--
--GCC-GC-GC-------------------------------------------------
------------------------------------------------------------
------------------------------------------------------------
------------------------------------------------------------
------------------------------------------------------------
------------------------------------------------------------
------------------------------------------------------------
------------------------------------------------------------
------------------------------------------------------------
------------------------------------------------------------
------------------------------------------------------------
------------------------------------------------------------
------------------------------------------------------------
------------------------------------------------------------
------------------------------------------------------------
------------------------------------------------------------
------------------------------------------------------------
------------------------------------------------------------
----------
>123b-79
------------------------------------------------------------
------------------------------------------------------------
------------------------------------------------------------
------------------------------------------------------------
------------------------------------------------------------
------------------------------------------------------------
------------------------------------------------------------
------------------------------------------------------------
------------------------------------------------------------
------------------------------------------------TAGGGAATCTTC
CACAATGGA-C-GCA-AGTtCTG-A-TGGAGC-AACGCCGCG-TGAGTGAA-GAAGGGT-
-TTC--G-GCTCGT-AAAGCTC-TGTTGT-T-GGTGAAGAaggacaggggtagt--aact
gacctttgttTG-AC-GGTAATC-A-ATTAG-AAAGTCACGGCT-AACTACGTGCCAGCA
-GCC---GCGGTAATACGTAGGTGGCAAGCGTTGTCCG-GATT-TAT-TGGGCGTAAAGC
G-AGTGCAGGC-GG-C-TCGATAAGTCTG-ATGTGA-AAGC-CTTCG-GCTC-AAC-C-G
GAGAATTG-CAT-CA-GA-AA-CT-GTCG-A-GCT-TGAGTA-CAGAAGAG-GAG-AGT-
GG-AAC-TC-C-ATGTGTAG-CGGTGA-AATG-CGTAGA-TATATGGAA-GAACACC-GG
TG-GC-GA-AGGCGGCT-CT-CTGG-TC-T-G-TTACTGACGCTG-AGGCTCGAAAGCAT
GGGTAGCGAACAGG-ATTAGAT-ACCCTGGTAGTC-C-AT-GCCGTA-AAC-GATGAGTG
CT-AAGTGTTGGGAggttt---------ccgccTC-TCAGT-GC-TGCA-GCTAACGCAT
TAAGCACTCCGCCT-GG-GGAGTACGACC-GCAAGGTTG-AAACTCAAA-GGAATTGACG
G-GGGC-CCG-CACAAGCG-GTGGAGCATGTG-GTTT-AATT-CGA-AGCAACGCG-A-A
GA-A-C-CTTA-CCAG-GTCTTGA-CATC-CATAG--C-CAGT-CTAAGAGA---TTAGA
TGttccct--------tcggggaCT-ATGAGA-CA-GGTGGTGCATGGCT-GTCGTCAGC
TCGTGTCG-----TGAGATGTTGGG-TTAAGTC-CCGCAACGAGCGCAAC-CCTT--GTC
ATTAGTTGCCAG-CAtta--agtTGGG-CACTCTAATGAGA-CTG-C-CGGTGA--CAAA
CCG--G-A-G-GAAGGTGG-GG-A-TGACGTCAAGTCATC-ATGCC-CC--T-TATGA-C
CTG-GGCTA-CACACGT----GC-TACAATGG-ACG-G--T---ACAACGAGA-------
------------------------------------------------------------
------------------------------------------------------------
------------------------------------------------------------
------------------------------------------------------------
------------------------------------------------------------
------------------------------------------------------------
------------------------------------------------------------
------------------------------------------------------------
------------------------------------------------------------
------------------------------------------------------------
------------------------------------------------------------
------------------------------------------------------------
------------------------------------------------------------
------------------------------------------------------------
------------------------------------------------------------
------------------------------------------------------------
------------------------------------------------------------
------------------------------------------------------------
----------
>123f-27
------------------------------------------------------------
------------------------------------------------------------
------------------------------------------------------------
------------------------------------------------------------
------------------------------------------------------------
------------------------------------------------------------
------------------------------------------------------------
------------------------------------------------------------
------------------------------------------------------------
------------------------------------------------TGGGGAATATTG
CACAATGGG-G-GAA-ACC-CTG-A-TGCAGC-GACGCCGCG-TGAGCGAA-GAAGGCT-
-TTC--G-AGTCGT-AAAGCTC-TGTCCT-A-TGAGAAGAt-------------------
--------aaTG-AC-GGTATCA-T-AGGAG-GAAGCCCTGGCT-AAATACGTGCCAGCA
-GCC---GCGGTAATACGTATGGGGCGAGCGTTGTCCG-GAAT-TAT-TGGGCGTAAAGG
G-TACGTAGGC-GG-T-TTTTTAAGTCAG-GTGTCA-AAGC-GTGGA-GCTT-AAC-T-C
CATTAA-G-CAC-TT-GA-AA-CT-GAAA-G-ACT-TGAGTG-AAGGAGAG-GAA-AGT-
GG-AAT-TC-C-TAGTGTAG-CGGTGA-AATG-CGTAGA-TATTAGGAG-GAATACC-GG
TG-GC-GA-AGGCGACT-TT-CTGG-AC-T-T-TTACTGACGCTC-AGGTACGAAAGCGT
GGGGAGCAAACAGG-ATTAGAT-ACCCTGGTAGTC-C-AC-GCCGTA-AAC-GATGAATG
CT-AGGTGTTGGGAgtc-------------aaaTC-TCGGT-GC-CGAA-GTTAACACAT
TAAGCATTCCGCCT-GG-GGAGTACGGTG-GCAACACTG-AAACTCAAA-GGAATTGACG
G-GGAC-CCG-CACAAGCA-GCGGAGCATGTG-GTTT-AATT-CGA-AGCAACGCG-A-A
GA-A-C-CTTA-CCAA-GGCTTGA-CATAtAGTTG--A-GTTA-TTGAGAAA---TTGAT
AAgtccc----------tcgggaCA-ACTATA-CA-GGTGGTGCATGGTT-GTCGTCAGC
TCGTGTCG-----TGAGATGTTGGG-TTAAGTC-CCGCAACGAGCGCAAC-CCTT--ATT
TTCAGTTACCAG-CAttt-aaggTGGG-GACTCTGAAGAGA-CTG-C-CGATGA--CAAA
TCG--G-A-G-GAAGGTGG-GG-A-TGACGTCAAATCATC-ATGCC-CT--T-TATGT-C
TTG-GGCTA-CACACGT----GC-TACAATGG-TCG-G--T---ACAACGAGAA---GCG
AGATA-GT-GA-TGTTAAGCGAAACTC----TAA--------------------------
------------------------------------------------------------
------------------------------------------------------------
------------------------------------------------------------
------------------------------------------------------------
------------------------------------------------------------
------------------------------------------------------------
------------------------------------------------------------
------------------------------------------------------------
------------------------------------------------------------
------------------------------------------------------------
------------------------------------------------------------
------------------------------------------------------------
------------------------------------------------------------
------------------------------------------------------------
------------------------------------------------------------
------------------------------------------------------------
------------------------------------------------------------
----------
>123f-19
------------------------------------------------------------
------------------------------------------------------------
------------------------------------------------------------
------------------------------------------------------------
------------------------------------------------------------
------------------------------------------------------------
------------------------------------------------------------
------------------------------------------------------------
------------------------------------------------------------
------------------------------------------------TGAGGAATATTG
GTCAATGGA-C-GAG-AGT-CTG-A-ACCAGC-CAAGTAGCG-TGCAGGAT-GACGGCC-
cTAT--G-GGTTGT-AAACTGC-TTTTGT-T-TGGGAATAatcgacattac--------g
tgtaatgtttTG-CA-TGTACCA-T-TCGAA-TAAGGACCGGCT-AATTCCGTGCCAGCA
-GCC---GCGGTAATACGGAAGGTCCAGGCGTTATCCG-GATT-TAT-TGGGTTTAAAGG
G-AGTGTAGGC-GG-T-TGGTTAAGCGTG-TTGTGA-AATG-TAGAT-GCTC-AAC-A-T
CTGACTTG-CAG-CG-CG-AA-CT-GGCT-G-ACT-TGAGTA-CACACAAC-GTA-GGC-
GG-AAT-TC-A-TGGTGTAG-CGGTGA-AATG-CTTAGA-TATCATGAA-GAACTCC-GA
TT-GC-GA-AGGCAGCT-TA-CGGG-AG-T-G-TTACTGACGCTT-AAGCTCGAAGGTGC
GGGTATCGAACAGG-ATTAGAT-ACCCTGGTAGTC-C-GC-ACAGTA-AAC-GATGGATG
CC-CGCTGTTAGCAcc--------------tggTG-TTAGC-GG-CTAA-GCGAAAGCAT
TAAGCATCCCACCT-GG-GGAGTACGCCG-GCAACGGTG-AAACTCAAA-GGAATTGACG
G-GGGC-CCG-CACAAGCG-GAGGAACATGTG-GTTT-AATT-CGA-TGATACGCG-A-G
GA-A-C-CTTA-CCCG-GGCTTGA-ATTGtAGGAG--C-ACGA-TACAGAGA---TGTTG
AGgtcct----------tcgggaCT-CCTATG-AA-GGTGCTGCATGGTT-GTCGTCAGC
TCGTGCCG-----TGAGGTGTCGGC-TTAAGTG-CCATAACGAGCGCAAC-CCCT--TTC
CTTAGTTGCCAT-CAggtaatgcTGGG-CACTCTGAGGATA-CTG-C-CACC-G--TAAG
GTG-tG-A-G-GAAGGTGG-GG-A-TGACGTCAAATCAGC-ACGGC-CC--T-TACGT-C
CGG-GGCTA-CACACGT----GT-TACAATGG-CCG-G--T---ACAGAATGTT---GGT
TGCAT-G-----------------------------------------------------
------------------------------------------------------------
------------------------------------------------------------
------------------------------------------------------------
------------------------------------------------------------
------------------------------------------------------------
------------------------------------------------------------
------------------------------------------------------------
------------------------------------------------------------
------------------------------------------------------------
------------------------------------------------------------
------------------------------------------------------------
------------------------------------------------------------
------------------------------------------------------------
------------------------------------------------------------
------------------------------------------------------------
------------------------------------------------------------
------------------------------------------------------------
----------
>123f-25
------------------------------------------------------------
------------------------------------------------------------
------------------------------------------------------------
------------------------------------------------------------
------------------------------------------------------------
------------------------------------------------------------
------------------------------------------------------------
------------------------------------------------------------
------------------------------------------------------------
------------------------------------------------TGGGGAATCTTC
CGCAATGGA-C-GAA-AGT-CTG-A-CGGAGC-AACGCCGCG-TGAGTGAA-GACGGCC-
-TTC--G-GGTTGT-AAAGCTC-TGTGAT-T-CGGGACGAaaggccatatgtga--ataa
tatatggaaaTG-AC-GGTACCG-A-AAAAG-CAAGCCACGGCT-AACTACGTGCCAGCA
-GCC---GCGGTAATACGTAGGTGGCAAGCGTTGTCCG-GAAT-TAT-TGGGCGTAAAGC
G-CGCGCAGGC-GG-T-CTCTTAAGTCCA-TCTTAG-AAGT-GCGGG-GCTT-AAC-C-C
CGTGAG-G-GGA-TG-GA-AA-CT-GGGA-G-ACT-GGAGTA-TCGGAGAG-GAA-AGT-
GG-AAT-TC-C-TAGTGTAG-CGGTGA-AATG-CGTAGA-TATTAGGAA-GAACACC-GG
TG-GC-GA-AGGCGACT-TT-CTGG-AC-G-A-AAACTGACGCTG-AGGCGCGAAAGCGT
GGGGAGCAAACAGG-ATTAGAT-ACCCTGGTAGTC-C-AC-GCCGTA-AAC-GATGGATA
CT-AGGTGTAGGAGgtatc---------gacccCT-TCTGT-GC-CGGA-GTTAACGCAA
TAAGTATCCCGCCT-GG-GAAGTACGATC-GCAAGATTA-AAACTCAAA-GGAATTGACG
G-GGGC-CCG-CACAAGCG-GTGGAGTATGTG-GTTT-AATT-CGA-CGCAACGCG-A-A
GA-A-C-CTTA-CCAA-GTCTTGA-CATT-GATCG--C-CATT-CCAAGAGA---TTGGA
AGttctcct------tcgggagaCG-AGAAAA-CA-GGTGGTGCACGGCT-GTCGTCAGC
TCGTGTCG-----TGAGATGTTGGG-TTAAGTC-CCGCAACGAGCGCAAC-CCCT--ATC
TTTTGTTGCCAG-CAcgtagaggTGGG-AACTCAGAAGAGA-CCG-C-CGCAGA--CAAT
GCG--G-A-G-GAAGGTGG-GG-A-TGACGTCAAGTCATC-ATGCC-CC--T-TATGA-C
TTG-GGCTA-CACACGT----AC-TACAATGG-GCT-T--T--aACAAAG----------
------------------------------------------------------------
------------------------------------------------------------
------------------------------------------------------------
------------------------------------------------------------
------------------------------------------------------------
------------------------------------------------------------
------------------------------------------------------------
------------------------------------------------------------
------------------------------------------------------------
------------------------------------------------------------
------------------------------------------------------------
------------------------------------------------------------
------------------------------------------------------------
------------------------------------------------------------
------------------------------------------------------------
------------------------------------------------------------
------------------------------------------------------------
------------------------------------------------------------
----------
>123f-3
------------------------------------------------------------
------------------------------------------------------------
------------------------------------------------------------
------------------------------------------------------------
------------------------------------------------------------
------------------------------------------------------------
------------------------------------------------------------
------------------------------------------------------------
------------------------------------------------------------
--------------------------------------------------GGGGATCTTC
CGCAATGGG-C-GAA-AGC-CTG-A-CGGAGC-AACGCCGCG-TGAGTGAA-GACGGCC-
-TTC--G-GGTTGT-AAAACTC-TGTGAT-T-CGGGACGAaagataagtagacg-aataa
tctgcataagTG-AC-GGTACCG-A-AAAAG-CAAGCCACGGCT-AACTACGTGCCAGCA
-GCC---GCGGTAATACGTAGGTGGCAAGCGTTGTCCG-GAAT-TAT-TGGGCGTAAAGC
G-CGCGCAGGC-GG-C-TACTTAAGTCCA-TCTTAA-AAGT-GCGGG-GCTT-AAC-C-C
CGTGAT-G-GGA-TG-GA-AA-CT-GAGA-A-GCT-GGAGTG-TCGGAGAG-GAA-AGT-
GG-AAT-TC-C-TAGTGTAG-CGGTGA-AATG-CGTAGA-GATTAGGAA-GAACACC-GG
TG-GC-GA-AGGCGACT-TT-CTGG-AC-G-A-CAACTGACGCTT-AGGCGCGAAAGCGT
GGGGAGCAAACAGG-ATTAGAT-ACCCTGGTAGTC-C-AC-GCCGTA-AAC-GATGGATA
CT-AGGTGTAGGAGgtatc---------gacccCT-TCTGT-GC-CGGA-GTTAACGCAA
TAAGTATCCCGCCT-GG-GAAGTACGATC-GCAAGATTA-AAACTCAAA-GGAATTGACG
G-GGGC-CCG-CACAAGCG-GTGGAGTATGTG-GTTT-AATT-CGA-CGCAACGCG-A-A
GA-A-C-CTTA-CCAG-GTCTTGA-CATT-GATCG--C-TATT-TTCAGAAA---TGAGA
AGttctcct------tcgggagaCG-AGAAAA-CA-GGTGGTGCACGGCT-GTCGTCAGC
TCGTGTCG-----TGAGATGTTGGG-TTAAGTC-CCGCAACGAGCGCAAC-CCCT--ATC
ATTTGTTGCCAG-CAcgcaaaggTGGG-AACTCAAATGAGA-CCG-C-CGCAGA--CAAT
GCG--G-A-G-GAAGGCGG-GG-A-CGACGTCAAGTCATC-ATGCC-CC--T-TATGA-C
CTG-GGCTA-CACACGT----AC-TACAATGG-GTG-T--C--aACAAAGA---------
------------------------------------------------------------
------------------------------------------------------------
------------------------------------------------------------
------------------------------------------------------------
------------------------------------------------------------
------------------------------------------------------------
------------------------------------------------------------
------------------------------------------------------------
------------------------------------------------------------
------------------------------------------------------------
------------------------------------------------------------
------------------------------------------------------------
------------------------------------------------------------
------------------------------------------------------------
------------------------------------------------------------
------------------------------------------------------------
------------------------------------------------------------
------------------------------------------------------------
----------
>123f-26
------------------------------------------------------------
------------------------------------------------------------
------------------------------------------------------------
------------------------------------------------------------
------------------------------------------------------------
------------------------------------------------------------
------------------------------------------------------------
------------------------------------------------------------
------------------------------------------------------------
------------------------------------------------TGGGGAATATTG
CACAATGGG-G-GAA-ACC-CTG-A-TGCAGC-GACGCCGCG-TGAGCGAA-GAAGGCC-
-TTC--G-GGTCGT-AAAGCTC-TTTTAT-A-TGGGAAGAt-------------------
--------aaTG-AC-GGTACCA-T-AAGAA-AAAGCCCCGGCT-AACTACGTGCCAGCA
-GCC---GCGGTAATACGTAGGGGGCTAGCGTTGTCCG-GAAT-CAC-TGGGCGTAAAGG
G-TTCGCAGGC-GG-C-AATGCAAGTCAG-ATGTAA-AAGG-CAAAG-GCTC-AAC-C-T
TTGTAA-G-CAT-CT-GA-AA-CT-GTAT-A-GCT-TGAGAA-GTGTAGAG-GCA-AGT-
GG-AAT-TT-T-TAGTGTAG-CGGTGA-AATG-CGTAGA-TATTAAAAA-GAATACC-GG
TG-GC-GA-AGGCGACT-TG-CTGG-GC-A-C-AATCTGACGCTG-AGGAACGAAAGCGT
GGGGAGCAAACAGG-ATTAGAT-ACCCTGGTAGTC-C-AC-GCCGTA-AAC-GATGAGTG
CT-AGGTGTCGGTAt-----------------aAA-TCGGT-GC-CGCA-GTTAACACAA
TAAGCACTCCTCCT-GG-GGAGTACGTGC-GCAAGCATG-AAACTCAAA-GGAATTGACG
G-GGAC-CCG-CACAAGCA-GCGGAGCATGTG-GTTT-AATT-CGA-AGCAACGCG-A-A
GA-A-C-CTTA-CCAG-GGCTTGA-CATAtAAGAG--A-CGAA-CTTAGAGA---TAAGT
TTtcttct--------tcggaagCC-CTTATA-CA-GGTGGTGCATGGTT-GTCGTCAGC
TCGTGTCG-----TGAGATGTTGGG-TTAAGTC-CCGCAACGAGCGCAAC-CCTT--ATT
ACTAGTTACCAG-CAttt-cggaTGGG-GACTCTAGAAAGA-CTG-C-CGATGA--TAAA
TCG--G-A-G-GAAGGTGG-GG-A-TGACGTCAAATCATC-ATGCC-CT--A-TATGC-C
CTG-GGCAA-CACACGT----GC-TACAATGG-CCG-T--A---ACAAAGAGAA---GCG
AAATC-GC-AA-GGTCAAGCAAACCTC----AAAAA------------------------
------------------------------------------------------------
------------------------------------------------------------
------------------------------------------------------------
------------------------------------------------------------
------------------------------------------------------------
------------------------------------------------------------
------------------------------------------------------------
------------------------------------------------------------
------------------------------------------------------------
------------------------------------------------------------
------------------------------------------------------------
------------------------------------------------------------
------------------------------------------------------------
------------------------------------------------------------
------------------------------------------------------------
------------------------------------------------------------
------------------------------------------------------------
----------
>123f-36
------------------------------------------------------------
------------------------------------------------------------
------------------------------------------------------------
------------------------------------------------------------
------------------------------------------------------------
------------------------------------------------------------
------------------------------------------------------------
------------------------------------------------------------
------------------------------------------------------------
--------------------------------------------------GGGGATCTTG
CACAATGGG-C-GAA-AGC-CTG-A-TGCAGC-GACGCCGCG-TGCGGGAT-GAAGGCC-
-TTC--G-GGTTGT-AAACCGC-TTTCAG-C-AGGGACGAggccg---------------
-----caaggTG-AC-GGTACCT-G-CAGAA-GAAGCCCCGGCT-AACTACGTGCCAGCA
-GCC---GCGGTAATACGTAGGGGGCAAGCGTTATCCG-GATT-CAT-TGGGCGTAAAGC
G-CGCGTAGGC-GG-T-TTGTTAGGTCAG-GAGTTA-AATC-TGGGG-GCTC-AAC-C-C
CTATCC-G-CTC-CT-GA-TA-CC-GGCA-G-GCT-TGAGTC-TGGTAGGG-GAA-GGC-
GG-AAT-TC-C-AAGTGTAG-CGGTGA-AATG-CGCAGA-TATTTGGAA-GAACACC-GG
TG-GC-GA-AGGCGGCC-TT-CTGG-GC-C-A-CGACTGACGCTG-AGGCGCGAAAGCTA
GGGGAGCGAACAGG-ATTAGAT-ACCCTGGTAGTC-C-TA-GCCGTA-AAC-GATGGACA
CT-AGGTGTGGGGAgatt-----------atacTT-TCCGT-GC-CGCA-GCCAACGCAT
TAAGTGTCCCGCCT-GG-GGAGTACGGTC-GCAAGACTA-AAACTCAAA-GGAATTGACG
G-GGGC-CCG-CACAAGCA-GCGGAGCATGTG-GCTT-AATT-CGA-AGCAACGCG-A-A
GA-A-C-CTTA-CCAG-GGCTTGA-CATT-TAGGT--G-AAGC-AGTGGAAA---CACTG
TGgccga-----------aaggaGC-CTA-AA-CA-GGTGGTGCATGGCT-GTCGTCAGC
TCGTGTCG-----TGAGATGTTGGG-TTAAGTC-CCGCAACGAGCGCAAC-CCTT--GTC
GCATGTTGCCAG-CGgttaaagcCGGG-CACCCATGCGAGA-CCG-C-CGGCGT--TAAG
CCG--G-A-G-GAAGGTGG-GG-A-CGACGTCAAGTCATC-ATGCC-CC--T-TATGT-C
CTG-GGCTG-CACACGT----GC-TACAATGG-CCG-G--C---ACAGAGGGCT---GCA
ACTGC-GC-GA-GCAGAAGCGAATC-----------------------------------
------------------------------------------------------------
------------------------------------------------------------
------------------------------------------------------------
------------------------------------------------------------
------------------------------------------------------------
------------------------------------------------------------
------------------------------------------------------------
------------------------------------------------------------
------------------------------------------------------------
------------------------------------------------------------
------------------------------------------------------------
------------------------------------------------------------
------------------------------------------------------------
------------------------------------------------------------
------------------------------------------------------------
------------------------------------------------------------
------------------------------------------------------------
----------
>123f-45
------------------------------------------------------------
------------------------------------------------------------
------------------------------------------------------------
------------------------------------------------------------
------------------------------------------------------------
------------------------------------------------------------
------------------------------------------------------------
------------------------------------------------------------
------------------------------------------------------------
------------------------------------------------TGAGGAATATTG
GTCAATGGG-C-GAG-AGC-CTG-A-ACCAGC-CAAGTCGCG-TGAAGGAA-GACTGCCc
gCAA--G-GGTTGT-AAACTTC-TTTTGT-A-TGGGATTAaagtcacctac--------g
tgtaggtgttTG-CA-GTTACCA-T-ACGAA-TAAGCATCGGCT-AACTCCGTGCCAGCA
-GCC---GCGGTAATACGGAGGATGCGAGCGTTATCCG-GAAT-TAT-TGGGTTTAAAGG
G-TGCGTAGGT-TG-C-AAGGGAAGTCAG-GGGTGA-AAAG-CTATA-GCTC-AAC-T-A
TGGTCTTG-CCT-TT-GA-AA-CT-CTCT-A-GCT-AGAGTG-TACTGGAG-GTA-CGT-
GG-AAC-GT-G-TGGTGTAG-CGGTGA-AATG-CATAGA-TATCACACA-GAACTCC-GA
TT-GC-GC-AGGCAGCG-TA-CTAC-AT-T-A-CAACTGACACTG-AAGCACGAAAGCGT
GGGTATCAAACAGG-ATTAGAT-ACCCTGGTAGTC-C-AC-GCAGTA-AAC-GATGAATA
CT-AGATCTATGCGata------------tgacAG-TATGG-GT-CTAA-GCGAAAGCGA
TAAGTATTCCACCT-GG-GGAGTACGCCG-GCAACGGTG-AAACTCAAA-GAGATTGGCG
G-GGGT-CCG-CACAAGCG-GAGGAACATGTG-GTTT-AATT-CGA-TGATACGCG-A-G
GA-A-C-CTTA-CCCG-GGATTGA-AATGtAGATG--C-ATGA-GGCTGAGA---GGTCT
CTtccct----------tcggggCT-TCTATG-TA-GGTGCTGCATGGTT-GTCGTCAGC
TCGTGCCG-----TGAGGTGTCGGC-TTAAGTG-CCATAACGAGCGCAAC-CCGC--GTC
GATAGTTACTAA-CGagttaagtCGAG-GACTCTATCGAGA-CAG-C-CGTC-G--TAAG
ACG-aG-A-G-GAAGGAGC-GG-A-TGACGTCAAATCAGC-ACGGC-CC--T-TACAT-C
CGG-GGCGA-CACACGT----GT-TACAATGG-TAG-G--G---ACAGCGAGCA---GCC
A-----------------------------------------------------------
------------------------------------------------------------
------------------------------------------------------------
------------------------------------------------------------
------------------------------------------------------------
------------------------------------------------------------
------------------------------------------------------------
------------------------------------------------------------
------------------------------------------------------------
------------------------------------------------------------
------------------------------------------------------------
------------------------------------------------------------
------------------------------------------------------------
------------------------------------------------------------
------------------------------------------------------------
------------------------------------------------------------
------------------------------------------------------------
------------------------------------------------------------
----------
>123f-67
------------------------------------------------------------
------------------------------------------------------------
------------------------------------------------------------
------------------------------------------------------------
------------------------------------------------------------
------------------------------------------------------------
------------------------------------------------------------
------------------------------------------------------------
------------------------------------------------------------
------------------------------------------------TGAGGAATATTG
GTCAATGGG-C-GCG-AGC-CTG-A-ACCAGC-CAAGTCGCG-TGAGGGAC-GACGGTTc
cTAC--G-GATTGT-AAACCTC-TTTAGG-C-GGGGAGTAatgtgctctac--------g
agtagagtagTG-AG-AGTACCC-G-CAGAA-TAAGCATCGGCT-AACTCCGTGCCAGCA
-GCC---GCGGTAATACGGAGGATGCGAGCGTTATCCG-GATT-TAT-TGGGTTTAAAGG
G-TGCGCAGGC-TG-T-GCATCAAGTCAG-CGGTAA-AATC-TCGGG-GCTC-AAC-C-C
CGTTTA-G-CCG-TT-GA-AA-CT-GGTG-T-GCT-GGAGTG-TGCGCGAG-GAA-GGC-
GG-AAT-GC-G-CGGTGTAG-CGGTGA-AATG-CATAGA-TATTGCGCA-GAACTCC-GA
TT-GC-GA-AGGCAGCC-TT-CCAG-TG-C-A-TGACTGACGCTG-AGGCACGAAAGCGT
GGGTATCGAACAGG-ATTAGAT-ACCCTGGTAGTC-C-AC-GCAGTA-AAC-GATGAATA
CT-ATCTTTCCGTCgcgat---------tgagcGG-GGGGA-GG-ACAA-GCGAAAGCGT
TAAGTATTCCACCT-GG-GGAGTACGCCG-GCAACGGTG-AAACTCAAA-GGAATTGACG
G-GGGC-CCG-CACAAGCG-GAGGAACATGTG-GTTT-AATT-CGA-TGATACGCG-A-G
GA-A-C-CTTA-CCCG-GGCTCAA-ACGCtGATAG--A-CCGG-TGTGGAAA---CACGC
CTtccct----------tcggggCT-GTCAGC-GA-GGTGCTGCATGGTT-GTCGTCAGC
TCGTGCCG-----TGAGGTGTCGGC-TTAAGTG-CCATAACGAGCGCAAC-CCCC--ATC
TCCAGTTGCCAT-CGgttaaagcCGGG-CACTCTGGAGAGA-CTG-C-CGGC-G--CAAG
CCG-tG-A-G-GAGGGCGG-GG-A-TGACGTCAAATCAGC-ACGGC-CC--T-TACGT-C
CGG-GGCGA-CACACGT----GT-TACAATGG-CGG-AgtT---ACAGCGGGAA---GC-
------------------------------------------------------------
------------------------------------------------------------
------------------------------------------------------------
------------------------------------------------------------
------------------------------------------------------------
------------------------------------------------------------
------------------------------------------------------------
------------------------------------------------------------
------------------------------------------------------------
------------------------------------------------------------
------------------------------------------------------------
------------------------------------------------------------
------------------------------------------------------------
------------------------------------------------------------
------------------------------------------------------------
------------------------------------------------------------
------------------------------------------------------------
------------------------------------------------------------
----------
>123f-82
------------------------------------------------------------
------------------------------------------------------------
------------------------------------------------------------
------------------------------------------------------------
------------------------------------------------------------
------------------------------------------------------------
------------------------------------------------------------
------------------------------------------------------------
------------------------------------------------------------
------------------------------------------------TGAGGAATATTG
GTCAATGGA-C-GCA-AGT-CTG-A-ACCAGC-CAAGTAGCG-TGCAGGAT-GACGGCC-
cTAT--G-GGTTGT-AAACTGC-TTTTAT-A-TGGGGATAaagtggggaac--------g
tgttccctttTG-CA-GGTACCA-T-ATGAA-TAAGGACCGGCT-AATTCCGTGCCAGCA
-GCC---GCGGTAATACGGAAGGTTCGGGCGTTATCCG-GATT-TAT-TGGGTTTAAAGG
G-AGCGTAGGC-CG-T-TTGGTAAGCGTG-TTGTGA-AATG-TAGGA-GCTC-AAC-T-T
CTAGATTG-CAG-CG-CG-AA-CT-GTCA-G-ACT-TGAGTG-CGCACAAC-GTA-GGC-
GG-AAT-TC-A-TGGTGTAG-CGGTGA-AATG-CTTAGA-TATCATGAA-GAACTCC-GA
TT-GC-GA-AGGCAGCT-TA-CGGG-AG-C-G-CAACTGACGCTG-AAGCTCGAAGGTGC
GGGTATCGAACAGG-ATTAGAT-ACCCTGGTAGTC-C-GC-ACAGTA-AAC-GATGGATG
CC-CGCTGTTAGCAcc--------------tagTG-TTAGC-GG-CTAA-GCGAAAGCAT
TAAGCATCCCACCT-GG-GGAGTACGCCG-GCAACGGTG-AAACTCAAA-GGAATTGACG
G-GGGC-CCG-CACAAGCG-GAGGAACATGTG-GTTT-AATT-CGA-TGATACGCG-A-G
GA-A-C-CTTA-CCCG-GGCTTGA-ATTGcAGAT--gA-ACGA-TTTAGAGA---TAATG
AGgtcctt---------cgggac-A-TCTGTG-AA-GGTGCTGCATGGTT-GTCGTCAGC
TCGTGCCG-----TGAGGTGTCGGC-TTAAGTG-CCATAACGAGCGCAAC-CCCT--TTC
TTTAGTTGCCAT-CAggttctgcTGGG-CACTCTGGAGATA-CTG-C-CACC-G--TAAG
GTG-tG-A-G-GAAGGTGG-GG-A-TGACGTCAAATCAGC-ACGGC-CC--T-TACGT-C
CGG-GGCTA-CACACGT----GT-TACAATGG-GTG-G--T---ACAGATAGTT---G--
--GTC-GT-GT-G-----------------------------------------------
------------------------------------------------------------
------------------------------------------------------------
------------------------------------------------------------
------------------------------------------------------------
------------------------------------------------------------
------------------------------------------------------------
------------------------------------------------------------
------------------------------------------------------------
------------------------------------------------------------
------------------------------------------------------------
------------------------------------------------------------
------------------------------------------------------------
------------------------------------------------------------
------------------------------------------------------------
------------------------------------------------------------
------------------------------------------------------------
------------------------------------------------------------
----------
>123f-85
------------------------------------------------------------
------------------------------------------------------------
------------------------------------------------------------
------------------------------------------------------------
------------------------------------------------------------
------------------------------------------------------------
------------------------------------------------------------
------------------------------------------------------------
------------------------------------------------------------
------------------------------------------------TGGGGAATATTG
CACAATGGA-C-GGA-AGT-TTG-A-TGCAGC-GACGCCGCG-TGGAGGGT-GTAGGCC-
-TTC--G-GGTTGT-GAACTCC-TTTTTC-T-CGTGAAAAaggcatgctt----------
ttgggtgtgtTG-AT-GGTAGCG-G-GGGAA-GAAGCGCCGGCT-AACTACGTGCCAGCA
-GCC---GCGGTAATACGTAGGGCGCGAGCGTTGTCCG-GATT-TAT-TGGGCGTAAAGA
G-CTCGTAGGT-GG-T-TCGTCGCGTCTG-TCGTGA-AAGC-CAGCA-GCTT-AAC-T-G
TTGGTCTG-CGG-TG-GG-TA-CG-GGCG-G-GCT-TGAGTG-CGGTAGGG-GTG-ACT-
GG-AAT-TC-C-TGGTGTAG-CGGTGG-AATG-CGCAGA-TATCAGGAG-GAACACC-GA
TG-GC-GA-AGGCAGGT-CA-CTGG-GC-C-G-TTACTGACGCTG-AGGAGCGAAAGCGT
GGGGAGCGAACAGG-ATTAGAT-ACCCTGGTAGTC-C-AC-GCTGTA-AAC-GTTGGGAA
CT-AGGTGTGGGGAtgctat-------cctgtgTT-TCTGC-GC-CGTA-GCTAACGCAT
TAAGTTCCCCGCCT-GG-GGAGTACGGCC-GCAAGGCTA-AAACTCAAA-GGAATTGACG
G-GGGC-CCG-CACAAGCG-GCGGAGCATGCG-GATT-AATT-CGA-TGCAACGCG-A-A
GA-A-C-CTTA-CCAA-GGCTTGA-CATA-CACTG-cG-ACAT-GCCAGAGA---TGGTG
TGgcctt-----------cggggTG-GTG-TA-CA-GGTGGTGCATGGTT-GTCGTCAGC
TCGTGTCG-----TGAGATGTTGGG-TTAAGTC-CCGCAACGAGCGCAAC-CCTT--GCC
TCATGTTGCCAG-CAcgttatggTGGG-GACTCGTGAGGGA-CTG-C-CGGGGT--TAAC
TCG--G-A-G-GAGGGTGG-GG-A-TGACGTCAAATCATC-ATGCC-CC--T-TATGT-C
TTG-GGCTT-CACGCAT----GC-TACAATGG-CCA-G--T---ACAGAGGGTT---GCG
ATAC--------------------------------------------------------
------------------------------------------------------------
------------------------------------------------------------
------------------------------------------------------------
------------------------------------------------------------
------------------------------------------------------------
------------------------------------------------------------
------------------------------------------------------------
------------------------------------------------------------
------------------------------------------------------------
------------------------------------------------------------
------------------------------------------------------------
------------------------------------------------------------
------------------------------------------------------------
------------------------------------------------------------
------------------------------------------------------------
------------------------------------------------------------
------------------------------------------------------------
----------
>123f2-10
------------------------------------------------------------
------------------------------------------------------------
------------------------------------------------------------
------------------------------------------------------------
------------------------------------------------------------
------------------------------------------------------------
------------------------------------------------------------
------------------------------------------------------------
------------------------------------------------------------
------------------------------------------------TGAGGAATATTG
GTCAATGGG-C-GAG-AGC-CTG-A-ACCAGC-CAAGTAGCG-TGCAGGAT-GACGGCC-
cTAT--G-GGTTGT-AAACTGC-TTTTAT-A-TGGGAATAaagtgagggac--------g
tgtcccttatTG-CA-TGTACCA-T-ACGAA-TAAGGACCGGCT-AATTCCGTGCCAGCA
-GCC---GCGGTAATACGGAAGGTCCAGGCGTTATCCG-GATT-TAT-TGGGTTTAAAGG
G-AGCGTAGGC-TG-T-TTGTTAAGCGTG-TTGTGA-AATG-TAAGA-GCTC-AAC-T-T
TTAGATTG-CAG-CG-CG-AA-CT-GGCA-G-ACT-TGAGTG-CGCACAAC-GTA-GGC-
GG-AAT-TC-A-TGGTGTAG-CGGTGA-AATG-CTTAGA-TATCATGAC-GAACTCC-GA
TT-GC-GA-AGGCAGCT-TA-CGGG-AG-C-G-CAACTGACGCTA-AAGCTCGAAGGTGC
GGGTATCGAACAGG-ATTAGAT-ACCCTGGTAGTC-C-GC-ACAGTA-AAC-GATGGATG
CC-CGCTGTTAGCAcc--------------tagTG-TTAGC-GG-CTAA-GCGAAAGCAT
TAAGCATCCCACCT-GG-GGAGTACGCCG-GCAACGGTG-AAACTCAAA-GGAATTGACG
G-GGGC-CCG-CACAAGCG-GAGGAACATGTG-GTTT-AATT-CGA-TGATACGCG-A-G
GA-A-C-CTTA-CCCG-GGCTTGA-ATTGcAGATG--T-TTAT-ATCAGAGA---TGATA
TAttccct---------tcggggCA-TTTGTG-AA-GGTGCTGCATGGTT-GTCGTCAGC
TCGTGCCG-----TGAGGTGTCGGC-TTAAGTG-CCATAACGAGCGCAAC-CCCT--TTT
TTTAGTTGCCAT-CAggtagtgcTGGG-CACTCTAGAGATA-CTG-C-CACC-G--TAAG
GTG-tG-A-G-GAAGGTGG-GG-A-TGACGTCAAATCAGC-ACGGC-CC--T-TACGT-C
CGG-GGCTA-CACACGT----GT-TACAATGG-GTG-G--T---ACAGAGAGTT---G--
------------GT-TGTAC----------------------------------------
------------------------------------------------------------
------------------------------------------------------------
------------------------------------------------------------
------------------------------------------------------------
------------------------------------------------------------
------------------------------------------------------------
------------------------------------------------------------
------------------------------------------------------------
------------------------------------------------------------
------------------------------------------------------------
------------------------------------------------------------
------------------------------------------------------------
------------------------------------------------------------
------------------------------------------------------------
------------------------------------------------------------
------------------------------------------------------------
------------------------------------------------------------
----------
>123f2-102
------------------------------------------------------------
------------------------------------------------------------
------------------------------------------------------------
------------------------------------------------------------
------------------------------------------------------------
------------------------------------------------------------
------------------------------------------------------------
------------------------------------------------------------
------------------------------------------------------------
------------------------------------------------TGAGGAATATTG
GTCAATGGG-C-GCG-AGC-CTG-A-ACCAGC-CAAGTCGCG-TGAGGGAC-GACGGTC-
cTAC--G-GATTGT-AAACCTC-TTTAGG-C-GGGGAGTAatgtgctctac--------g
agtagagtagTG-AG-AGTACCC-G-CAGAA-TAAGCATCGGCT-AACTCCGTGCCAGCA
-GCC---GCGGTAATACGGAGGATGCGAGCGTTATCCG-GATT-TAT-TGGGTTTAAAGG
G-TGCGCAGGC-TG-T-GCATCAAGTCAG-CGGTAA-AATC-TCGGG-GCTC-AAC-C-C
CGTTTA-G-CCG-TT-GA-AA-CT-GGTG-T-GCT-GGAGTG-TGCGCGAG-GAA-GGC-
GG-AAT-GC-G-CGGTGTAG-CGGTGA-AATG-CATAGA-TATTGCGCA-GAACTCC-GA
TT-GC-GA-AGGCAGCC-TT-CCAG-TG-C-A-TGACTGACGCTG-AGGCACGAAAGCGT
GGGTATCGAACAGG-ATTAGAT-ACCCTGGTAGTC-C-AC-GCAGTA-AAC-GATGAATA
CT-ATCTTTCCGTCgcgcc---------tgagcGG-GGGGA-GG-ACAA-GCGAAAGCGT
TAAGTATTCCACCT-GG-GGAGTACGCCG-GCAACGGTG-AAACTCAAA-GGAATTGACG
G-GGGC-CCG-CACAAGCG-GAGGAACATGTG-GTTT-AATT-CGA-TGATACGCG-A-G
GA-A-C-CTTA-CCCG-GGCTCAA-ACGCtGCTAG--A-TCGG-TGTGGAAA---CACGC
CTtccct----------tcggggCT-GTCAGC-GA-GGTGCTGCATGGTT-GTCGTCAGC
TCGTGCCG-----TGAGGTGTCGGC-TTAAGTG-CCATAACGAGCGCAAC-CCCC--ATC
TCCAGTTGCCAT-CGgttcaagcCGGG-CACTCTGGAGAGA-CTG-C-CGGC-G--CAAG
CCG-tG-A-G-GAGGGCGG-GG-A-TGACGTCAAATCAGC-ACGGC-CC--T-TACGT-C
CGG-GGCGA-CACACGT----GT-TACAATGG-CGG-AgtT---ACAGCGGGAA---GCC
------------------------------------------------------------
------------------------------------------------------------
------------------------------------------------------------
------------------------------------------------------------
------------------------------------------------------------
------------------------------------------------------------
------------------------------------------------------------
------------------------------------------------------------
------------------------------------------------------------
------------------------------------------------------------
------------------------------------------------------------
------------------------------------------------------------
------------------------------------------------------------
------------------------------------------------------------
------------------------------------------------------------
------------------------------------------------------------
------------------------------------------------------------
------------------------------------------------------------
----------
>123f2-107
------------------------------------------------------------
------------------------------------------------------------
------------------------------------------------------------
------------------------------------------------------------
------------------------------------------------------------
------------------------------------------------------------
------------------------------------------------------------
------------------------------------------------------------
------------------------------------------------------------
------------------------------------------------TGAGGAATATTG
GTCAATGGG-C-GAG-AGC-CTG-A-ACCAGC-CAAGTCGCG-TGAAGGAA-GACTGCCc
gCAA--G-GGTTGT-AAACTTC-TTTTGT-A-TGGGATTAaagtcgtctac--------g
tgtagacgttTG-CA-GTTACCA-T-ACGAA-TAAGCATCGGCT-AACTCCGTGCCAGCA
-GCC---GCGGTAATACGGAGGATGCGAGCGTTATCCG-GAAT-TAT-TGGGTTTAAAGG
G-TGCGTAGGT-TG-C-AAGGGAAGTCAG-GGGTGA-AAAG-CTATA-GCTC-AAC-T-A
TGGTCTTG-CCT-TT-GA-AA-CT-CTCT-A-GCT-AGAGTG-TACTGGAG-GTA-CGT-
GG-AAC-GT-G-TGGTGTAG-CGGTGA-AATG-CATAGA-TATCACACA-GAACTCC-GA
TT-GC-GC-AGGCAGCG-TA-CTAC-AT-T-A-CAACTGACACTG-AAGCACGAAAGCGT
GGGTATCAAACAGG-ATTAGAT-ACCCTGGTAGTC-C-AC-GCAGTA-AAC-GATGAATA
CT-AGATCTATGCGata------------tgacAG-TATGG-GT-CTAA-GCGAAAGCGA
TAAGTATTCCACCT-GG-GGAGTACGCCG-GCAACGGTG-AAACTCAAA-GAGATTGGCG
G-GGGT-CCG-CACAAGCG-GAGGAACATGTG-GTTT-AATT-CGA-TGATACGCG-A-G
GA-A-C-CTTA-CCCG-GGATTGA-AATGtAGATG--C-ATGA-GGCTGAGA---GGTCT
CTtccct----------tcggggCT-TCTATG-TA-GGTGCTGCATGGTT-GTCGTCAGC
TCGTGCCG-----TGAGGTGTCGGC-TTAAGTG-CCATAACGAGCGCAAC-CCGC--GTC
GATAGTTACTAA-CGagttaagtCGAG-GACTCTATCGAGA-CAG-C-CGTC-G--TAAG
ACG-aG-A-G-GAAGGAGC-GG-A-TGACGTCAAATCAGC-ACGGC-CC--T-TACAT-C
CGT-GGCGA-CACACGT----GT-TACAATGG-TAG-G--G---ACAGCGAGCA---GCC
A-----------------------------------------------------------
------------------------------------------------------------
------------------------------------------------------------
------------------------------------------------------------
------------------------------------------------------------
------------------------------------------------------------
------------------------------------------------------------
------------------------------------------------------------
------------------------------------------------------------
------------------------------------------------------------
------------------------------------------------------------
------------------------------------------------------------
------------------------------------------------------------
------------------------------------------------------------
------------------------------------------------------------
------------------------------------------------------------
------------------------------------------------------------
------------------------------------------------------------
----------
>123f2-17
------------------------------------------------------------
------------------------------------------------------------
------------------------------------------------------------
------------------------------------------------------------
------------------------------------------------------------
------------------------------------------------------------
------------------------------------------------------------
------------------------------------------------------------
------------------------------------------------------------
------------------------------------------------TGAGGAATATTG
GTCAATGGG-C-GTG-AGC-CTG-A-ACCAGC-CAAGTAGCG-TGCAGGAA-GACGGCC-
cTAT--G-GGTTGT-AAACTGC-TTTTAT-G-CGGGGATAaaggagtccac--------g
tgtggattttTG-CA-GGTACCG-C-ATGAA-TAAGGACCGGCT-AATTCCGTGCCAGCA
-GCC---GCGGTAATACGGAAGGTCCGGGCGTTATCCG-GATT-TAT-TGGGTTTAAAGG
G-AGCGTAGGC-CG-C-GTTTTAAGCGTG-TTGTGA-AATG-TAGAC-GCCC-AAC-G-T
CTGCATCG-CAG-CG-CG-AA-CT-GGGA-C-GCT-TGAGTA-CGCGCAAC-GTT-GGC-
GG-AAT-TC-G-TCGTGTAG-CGGTGA-AATG-CTTAGA-TATGACGAG-GAACTCC-GA
TT-GC-GA-AGGCAGCT-GA-CGGG-AG-C-G-GCACTGACGCTT-AAGCTCGAAGGTGC
GGGTATCAAACAGG-ATTAGAT-ACCCTGGTAGTC-C-GC-ACAGTA-AAC-GATGGATG
CC-CGCTGTGTGCCatt-------------tatGG-TACGC-GG-CTAA-GCGAAAGCGT
TAAGCATCCCACCT-GG-GGAGTACGCCG-GCAACGGTG-AAACTCAAA-GGAATTGACG
G-GGGC-CCG-CACAAGCG-GAGGAACATGTG-GTTT-AATT-CGA-TGATACGCG-A-G
GA-A-C-CTTA-CCCG-GGCTTGA-ACTGcCGGT--gC-ACGA-TCCAGAGA---TGGTG
AGgccctt---------cggggc-G-CCGGTG-GA-GGTGCTGCATGGTT-GTCGTCAGC
TCGTGCCG-----TGAGGTGTCGGC-TTAAGTG-CCATAACGAGCGCAAC-CCCT--CTC
CGTAGTTGCCAT-CAggtaatgcTGGG-CACTCTGCGGATA-CTG-C-CACC-G--CAAG
GTG-cG-A-G-GAAGGTGG-GG-A-TGACGTCAAATCAGC-ACGGC-CC--T-TACGT-C
CGG-GGCTA-CACACGT----GT-TACAATGG-GGG-G--C---ACAGCAAGTA---G--
--GCC-GC-GC-------------------------------------------------
------------------------------------------------------------
------------------------------------------------------------
------------------------------------------------------------
------------------------------------------------------------
------------------------------------------------------------
------------------------------------------------------------
------------------------------------------------------------
------------------------------------------------------------
------------------------------------------------------------
------------------------------------------------------------
------------------------------------------------------------
------------------------------------------------------------
------------------------------------------------------------
------------------------------------------------------------
------------------------------------------------------------
------------------------------------------------------------
------------------------------------------------------------
----------
>123f2-47
------------------------------------------------------------
------------------------------------------------------------
------------------------------------------------------------
------------------------------------------------------------
------------------------------------------------------------
------------------------------------------------------------
------------------------------------------------------------
------------------------------------------------------------
------------------------------------------------------------
------------------------------------------------TAGGGAATCTTC
CACAATGGA-C-GCA-AGT-CTG-A-TGGAGC-AACGCCGCG-TGAGTGAA-GAAGGGT-
-TTC--G-GCTCGT-AAAGCTC-TGTTGT-T-GGTGAAGAaggacaggggtagt--aact
gacctttgttTG-AC-GGTAATC-A-ATTAG-AAAGTCACGGCT-AACTACGTGCCAGCA
-GCC---GCGGTAATACGTAGGTGGCAAGCGTTGTCCG-GATT-TAT-TGGGCGTAAAGC
G-AGTGCAGGC-GG-T-TCGATAAGTCTG-ATGTGA-AAGC-CTTCG-GCTC-AAC-C-G
GAGAATTG-CAT-CA-GA-AA-CT-GTCG-A-GCT-TGAGTA-CAGAAGAG-GAG-AGT-
GG-AAC-TC-C-ATGTGTAG-CGGTGA-AATG-CGTAGA-TATATGGAA-GAACACC-GG
TG-GC-GA-AGGCGGCT-CT-CTGG-TC-T-G-TTACTGACGCTG-AGGCTCGAAAGCAT
GGGTAGCGAACAGG-ATTAGAT-ACCCTGGTAGTC-C-AT-GCCGTA-AAC-GATGAGTG
CT-AAGTGTTGGGAggttt---------ccgccTC-TCAGT-GC-TGCA-GCTAACGCAT
TAAGCACTCCGCCT-GG-GGAGTACGACC-GCAAGGTTG-AAACTCAAA-GGAATTGACG
G-GGGC-CCG-CACAAGCG-GTGGAGCATGTG-GTTT-AATT-CGA-AGCAACGCG-A-A
GA-A-C-CTTA-CCAG-GTCTTGA-CATC-CATAG--C-CAGT-CTAAGAGA---TTAGA
TGttccct--------tcggggaCT-ATGAGA-CA-GGTGGTGCATGGCT-GTCGTCAGC
TCGTGTCG-----TGAGATGTTGGG-TTAAGTC-CCGCAACGAGCGCAAC-CCTT--GTC
ATTAGTTGCCAG-CAtta--agtTGGG-CACTCTAATGAGA-CTG-C-CGGTGA--CAAA
CCG--G-A-G-GAAGGTGG-GG-A-TGACGTCAAGTCATC-ATGCC-CC--T-TATGA-C
CTG-GGCTA-CACACGT----GC-TACAATGG-ACG-G--T---ACAACGAGAA------
------------------------------------------------------------
------------------------------------------------------------
------------------------------------------------------------
------------------------------------------------------------
------------------------------------------------------------
------------------------------------------------------------
------------------------------------------------------------
------------------------------------------------------------
------------------------------------------------------------
------------------------------------------------------------
------------------------------------------------------------
------------------------------------------------------------
------------------------------------------------------------
------------------------------------------------------------
------------------------------------------------------------
------------------------------------------------------------
------------------------------------------------------------
------------------------------------------------------------
----------
>123f2-5
------------------------------------------------------------
------------------------------------------------------------
------------------------------------------------------------
------------------------------------------------------------
------------------------------------------------------------
------------------------------------------------------------
------------------------------------------------------------
------------------------------------------------------------
------------------------------------------------------------
------------------------------------------------TGGGGAATTTTG
CACAATGGG-G-GAA-ACC-CTG-A-TGCAGC-GACGCCGCG-TGATTT-A-GAAGGCC-
-TTC--G-GGTTGT-AAAAATC-TTTTGT-A-TGGGAAGAa-------------------
--------aaTG-AC-AGTACCA-T-ACGAA-TAAGGACCGGCT-AATTACGTGCCAGCA
-GCC---GCGGTAATACGTAAGGTCCGAGCGTTGTCCG-GAAT-CAT-TGGGCGTAAAGG
G-TACGTAGGC-GG-A-TAAGCAAGTTAG-AAGTGA-AATC-CTATA-GCTC-AAC-T-A
TAGTAA-G-CTT-TT-AA-AA-CT-GCTC-A-TCT-TGAGGT-ATGGAAGG-GAA-AGT-
GG-AAT-TC-C-TAGTGTAG-CGGTGA-AATG-CGCAGA-TATTAGGAG-GAATACC-GG
TG-GC-GA-AGGCGACT-TT-CTGG-CC-A-T-AAACTGACGCTG-AGGTACGAAAGCGT
GGGTAGCAAACAGG-ATTAGAT-ACCCTGGTAGTC-C-AC-GCCGTA-AAC-GATGAGTG
TT-AGGTGTCTGGAat---------------aaTC-TGGGT-GC-CGCA-GCTAACGCAA
TAAACACTCCGCCT-GG-GGAGTACGCAC-GCAAGTGTG-AAACTCAAA-GGAATTGACG
G-GGAC-CCG-CACAAGCA-GCGGAGCATGTG-GTTT-AATT-CGA-CGCAACGCG-A-A
GA-A-C-CTTA-CCAA-GTCTTGA-CATAtTACGG--A-GGGA-ATTAGAGA---TAGTT
CCttacttct-----tcggaagaCT-GTAATA-CA-GGTGGTGCATGGTT-GTCGTCAGC
TCGTGTCG-----TGAGATGTTGGG-TTAAGTC-CCATAACGAGCGCAAC-CCCT--ATA
TTTAGTTACCAT-CAtta--agtTGGG-GACTCTAGATATA-CTG-C-CGGTGA--TAAA
CCG--G-A-G-GAAGGTGG-GG-A-TGACGTCAAATCATC-ATGCC-CT--T-TATGA-C
TTG-GGCTA-CACACGT----GC-TACAATGG-CAG-G--T---ACACAGGGAA---GCG
AGACT-GC-GA-AGTTAAGCAAAACTC----AA---------------------------
------------------------------------------------------------
------------------------------------------------------------
------------------------------------------------------------
------------------------------------------------------------
------------------------------------------------------------
------------------------------------------------------------
------------------------------------------------------------
------------------------------------------------------------
------------------------------------------------------------
------------------------------------------------------------
------------------------------------------------------------
------------------------------------------------------------
------------------------------------------------------------
------------------------------------------------------------
------------------------------------------------------------
------------------------------------------------------------
------------------------------------------------------------
----------
>123f2-72
------------------------------------------------------------
------------------------------------------------------------
------------------------------------------------------------
------------------------------------------------------------
------------------------------------------------------------
------------------------------------------------------------
------------------------------------------------------------
------------------------------------------------------------
------------------------------------------------------------
------------------------------------------------TGAGGAATATTG
GTCAATGGG-C-GTG-AGC-CTG-A-ACCAGC-CAAGTAGCG-TGCAGGAA-GACGGCC-
cTAT--G-GGTTGT-AAACTGC-TTTTAT-G-CGGGGATAaaggagtccac--------g
tgtggattttTG-CA-GGTACCG-C-ATGAA-TAAGGACCGGCT-AATTCCGTGCCAGCA
-GCC---GCGGTAATACGGAAGGTCCGGGCGTTATCCG-GATT-TAT-TGGGTTTAAAGG
G-AGCGTAGGC-CG-C-GTTTTAAGCGTG-TTGTGA-AATG-TAGAC-GCCC-AAC-G-T
CTGCATCG-CAG-CG-CG-AA-CT-GGGA-C-GCT-TGAGTA-CGCGCAAC-GTT-GGC-
GG-AAT-TC-G-TCGTGTAG-CGGTGA-AATG-CTTAGA-TATGACGAG-GAACTCC-GA
TT-GC-GA-AGGCAGCT-GA-CGGG-AG-C-G-GCACTGACGCTT-AAGCTCGAAGGTGC
GGGTATCAAACAGG-ATTAGAT-ACCCTGGTAGTC-C-GC-ACAGTA-AAC-GATGGATG
CC-CGCTGTGTGCCtat-------------tatGG-TACGC-GG-CTAA-GCGAAAGCGT
TAAGCATCCCACCT-GG-GGAGTACGCCG-GCAACGGTG-AAACTCAAA-GGAATTGACG
G-GGGC-CCG-CACAAGCG-GAGGAACATGTG-GTTT-AATT-CGA-TGATACGCG-A-G
GA-A-C-CTTA-CCCG-GGCTTGA-ACTGcCGGT--gC-ACGA-TCCAGAGA---TGGTG
AGgccctt---------cggggc-G-CCGGTG-GA-GGTGCTGCATGGTT-GTCGTCAGC
TCGTGCCG-----TGAGGTGTCGGC-TTAAGTG-CCATAACGAGCGCAAC-CCCT--CTC
CGTAGTTGCCAT-CAggtaatgcTGGG-CACTCTGCGGATA-CTG-C-CACC-G--CAAG
GTG-cG-A-G-GAAGGTGG-GG-A-TGACGTCAAATCAGC-ACGGC-CC--T-TACGT-C
CGG-GGCTA-CACACGT----GT-TACAATGG-GGC-A--T---ACAGAGTGTT--gGCT
TAAC--------------------------------------------------------
------------------------------------------------------------
------------------------------------------------------------
------------------------------------------------------------
------------------------------------------------------------
------------------------------------------------------------
------------------------------------------------------------
------------------------------------------------------------
------------------------------------------------------------
------------------------------------------------------------
------------------------------------------------------------
------------------------------------------------------------
------------------------------------------------------------
------------------------------------------------------------
------------------------------------------------------------
------------------------------------------------------------
------------------------------------------------------------
------------------------------------------------------------
----------
>123f2-80
------------------------------------------------------------
------------------------------------------------------------
------------------------------------------------------------
------------------------------------------------------------
------------------------------------------------------------
------------------------------------------------------------
------------------------------------------------------------
------------------------------------------------------------
------------------------------------------------------------
------------------------------------------------TGGGGAATCTTC
CGCAATGGG-C-GAA-AGC-CTG-A-CGGAGC-AACGCCGCG-TGAGTGAA-GACGGCC-
-TTC--G-GGTTGT-AAAACTC-TGTGAT-T-CGGGACGAaagataagcagacg-aataa
tctgcataagTG-AC-GGTACCG-A-AAAAG-CAAGCCACGGCT-AACTACGTGCCAGCA
-GCC---GCGGTAATACGTAGGTGGCAAGCGTTGTCCG-GAAT-TAT-TGGGCGTAAAGC
G-CGCGCAGGC-GG-C-TACTTAAGTCCA-TCTTAA-AAGT-GCGGG-GCTT-AAC-C-C
CGTGAT-G-GGA-TG-GA-AA-CT-GAGA-A-GCT-GGAGTG-TCGGAGAG-GAA-AGT-
GG-AAT-TC-C-TAGTGTAG-CGGTGA-AATG-CGTAGA-GATTAGGAA-GAACACC-GG
TG-GC-GA-AGGCGACT-TT-CTGG-AC-G-A-CAACTGACGCTT-AGGCGCGAAAGCGT
GGGGAGCAAACAGG-ATTAGAT-ACCCTGGTAGTC-C-AC-GCCGTA-AAC-GATGGATA
CT-AGGTGTAGGAGgtatc---------gacccCT-TCTGT-GC-CGGA-GTTAACGCAA
TAAGTATCCCGCCT-GG-GAAGTACGATC-GCAAGATTA-AAACTCAAA-GGAATTGACG
G-GGGC-CCG-CACAAGCG-GTGGAGTATGTG-GTTT-AATT-CGA-CGCAACGCG-A-A
GA-A-C-CTTA-CCAG-GTCTTGA-CATT-GATCG--C-AATT-TTCAGAAA---TGAGA
AGttctcct------tcgggagaCG-AGAAAA-CA-GGTGGTGCACGGCT-GTCGTCAGC
TCGTGTCG-----TGAGATGTTGGG-TTAAGTC-CCGCAACGAGCGCAAC-CCCT--ATC
ATTTGTTGCCAG-CAcgcaaaggTGGG-AACTCAAATGAGA-CCG-C-CGCAGA--CAAT
GCG--G-A-G-GAAGGCGG-GG-A-CGACGTCAAGTCATC-ATGAC-CC--T-TATGA-C
CTG-GGCTA-CACACGT----AC-TACAATGG-GTG-T--C--aACAAA-----------
------------------------------------------------------------
------------------------------------------------------------
------------------------------------------------------------
------------------------------------------------------------
------------------------------------------------------------
------------------------------------------------------------
------------------------------------------------------------
------------------------------------------------------------
------------------------------------------------------------
------------------------------------------------------------
------------------------------------------------------------
------------------------------------------------------------
------------------------------------------------------------
------------------------------------------------------------
------------------------------------------------------------
------------------------------------------------------------
------------------------------------------------------------
------------------------------------------------------------
----------
>123f3-61
------------------------------------------------------------
------------------------------------------------------------
------------------------------------------------------------
------------------------------------------------------------
------------------------------------------------------------
------------------------------------------------------------
------------------------------------------------------------
------------------------------------------------------------
------------------------------------------------------------
------------------------------------------------------------
--------------A-ACC-CTG-A-CGCAGC-GACGCCGCG-TGCGGGAT-GAAGGCC-
-TTC--G-GGTTGT-AAACCGC-TTTTGA-T-TGGGAGCAagctt---------------
-----tcgggTG-AG-TGTACCT-T-TCGAA-TAAGCGCCGGCT-AACTACGTGCCAGCA
-GCC---GCGGTAATACGTAGGGCGCAAGCGTTATCCG-GAAT-TAT-TGGGCGTAAAGA
G-CTTGTAGGC-GG-T-TCGTCGCGTCTG-GTGTGA-AAGC-CCATC-GCTT-AAC-G-G
TGGGTCTG-CGC-CG-GG-TA-CG-GGCG-G-GCT-AGAGTG-CAGTAGGG-GAG-ACT-
GG-AAT-TC-C-CGGTGTAA-CGGTGG-AATG-TGTAGA-TATCGGGAA-GAACACC-AA
TG-GC-GA-AGGCAGGT-CT-CTGG-GC-T-G-TTACTGACGCTG-AGAAGCGAAAGCGT
GGGGAGCGAACAGG-ATTAGAT-ACCCTGGTAGTC-C-AC-GCCGTA-AAC-GGTGGACG
CT-GGATGTGGGGCccatt--------ccacggGT-TCCGT-GT-CGGA-GCTAACGCGT
TAAGCGTCCCGCCT-GG-GGAGTACGGCC-GCAAGGCTA-AAACTCAAA-GAAATTGACG
G-GGGC-CCG-CACAAGCG-GCGGAGCATGCG-GATT-AATT-CGA-TGCAACGCG-A-A
GA-A-C-CTTA-CCTG-GGCTTGA-CATGtGCCTG--A-CAGC-TGCAGAGA---TGTGG
TTtccct----------tcggggCA-GGTTCA-CA-GGTGGTGCATGGTC-GTCGTCAGC
TCGTGTCG-----TGAGATGTTGGG-TTAAGTC-CCGCAACGAGCGCAAC-CCTC--GCC
CTGTGTTGCCAG-CGggttatgcCGGG-AACTCACGGGGGA-CCG-C-CGGGGT--TAAC
TCG--G-A-G-GAAGGTGG-GG-A-TGACGTCAGATCATC-ATGCC-CC--T-TACGT-C
CAG-GGCTT-CACGCAT----GC-TACAATGG-CCG-G--T---ACAACGGGAT---GCG
ACATG-GT-GA-CATGGAGCGGATCCC----TTAAAA-CCGGTCT---------------
------------------------------------------------------------
------------------------------------------------------------
------------------------------------------------------------
------------------------------------------------------------
------------------------------------------------------------
------------------------------------------------------------
------------------------------------------------------------
------------------------------------------------------------
------------------------------------------------------------
------------------------------------------------------------
------------------------------------------------------------
------------------------------------------------------------
------------------------------------------------------------
------------------------------------------------------------
------------------------------------------------------------
------------------------------------------------------------
------------------------------------------------------------
----------
>123f3-34
------------------------------------------------------------
------------------------------------------------------------
------------------------------------------------------------
------------------------------------------------------------
------------------------------------------------------------
------------------------------------------------------------
------------------------------------------------------------
------------------------------------------------------------
------------------------------------------------------------
------------------------------------------------TAGGGAATCTTC
CACAATGGA-C-GCA-AGT-CTG-A-TGGAGC-AACGCCGCG-TGAGTGAA-GAAGGTT-
-TTC--G-GATCGT-AAAGCTC-TGTTGT-T-GGTGAAGAaggatagaggtagt--aact
ggcctttattTG-AC-GGTAATC-A-ACCAG-AAAGTCACGGCT-AACTACGTGCCAGCA
-GCC---GCGGTAATACGTAGGTGGCAAGCGTTGTCCG-GATT-TAT-TGGGCGTAAAGC
G-AGCGCAGGC-GG-A-TTGATAAGTCTG-ATGTGA-AAGC-CTTCG-GCTC-AAC-C-G
AAGAACTG-CAT-CA-GA-AA-CT-GTCA-A-TCT-TGAGTG-CAGAAGAG-GAG-AGT-
GG-AAC-TC-C-ATGTGTAG-CGGTGG-AATG-CGTAGA-TATATGGAA-GAACACC-AG
TG-GC-GA-AGGCGGCT-CT-CTGG-TC-T-G-TAACTGACGCTG-AGGCTCGAAAGCAT
GGGTAGCGAACAGG-ATTAGAT-ACCCTGGTAGTC-C-AT-GCCGTA-AAC-GATGAGTG
CT-AAGTGTTGGGAggttt---------ccgccTC-TCAGT-GC-TGCA-GCTAACGCAT
TAAGCACTCCGCCT-GG-GGAGTACGACC-GCAAGGTTG-AAACTCAAA-GGAATTGACG
G-GGGC-CCG-CACAAGCG-GTGGAGCATGTG-GTTT-AATT-CGA-AGCAACGCG-A-A
GA-A-C-CTTA-CCAG-GTCTTGA-CATC-CTTTG--A-CCAC-CTAAGAGA---TTAGG
TTttccct--------tcggggaCA-AAGAGA-CA-GGTGGTGCATGGCT-GTCGTCAGC
TCGTGTCG-----TGAGATGTTGGG-TTAAGTC-CCGCAACGAGCGCAAC-CCTT--GTT
AATAGTTGCCAG-CAtta--agtTGGG-CACTCTATTGAGA-CTG-C-CGGTGA--CAAA
CCG--G-A-G-GAAGGTGG-GG-A-TGACGTCAAGTCATC-ATGCC-CC--T-TATGA-C
CTG-GGCTA-CACACGT----GC-TACAATGG-GCA-G--T---ACAACGAGAA------
------------------------------------------------------------
------------------------------------------------------------
------------------------------------------------------------
------------------------------------------------------------
------------------------------------------------------------
------------------------------------------------------------
------------------------------------------------------------
------------------------------------------------------------
------------------------------------------------------------
------------------------------------------------------------
------------------------------------------------------------
------------------------------------------------------------
------------------------------------------------------------
------------------------------------------------------------
------------------------------------------------------------
------------------------------------------------------------
------------------------------------------------------------
------------------------------------------------------------
----------
>123f3-35
------------------------------------------------------------
------------------------------------------------------------
------------------------------------------------------------
------------------------------------------------------------
------------------------------------------------------------
------------------------------------------------------------
------------------------------------------------------------
------------------------------------------------------------
------------------------------------------------------------
------------------------------------------------TGAGGAATATTG
GTCAATGGG-C-GAG-AGC-CTG-A-ACCAGC-CAAGTAGCG-TGCAGGAT-GACGGCC-
cTAT--G-GGTTGT-AAACTGC-TTTTAT-A-TGGGAATAaagtgagggac--------g
tgtcccttatTG-CA-TGTACCA-T-ACGAA-TAAGGACCGGCT-AATTCCGTGCCAGCA
-GCC---GCGGTAATACGGAAGGTCCAGGCGTTATCCG-GATT-TAT-TGGGTTTAAAGG
G-AGCGTAGGC-TG-T-TTGTTAAGCGTG-TTGTGA-AATG-TAGGA-GCTC-AAC-T-T
TTAGATTG-CAG-CG-CG-AA-CT-GGCA-G-ACT-TGAGTG-CGCACAAC-GTA-GGC-
GG-AAT-TC-A-TGGTGTAG-CGGTGA-AATG-CTTAGA-TATCATGAC-GAACTCC-GA
TT-GC-GA-AGGCAGCT-TA-CGGG-AG-C-G-CAACTGACGCTA-AAGCTCGAAGGTGC
GGGTATCGAACAGG-ATTAGAT-ACCCTGGTAGTC-C-GC-ACAGTA-AAC-GATGGATG
CC-CGCTGTTAGCAcc--------------tagTG-TTAGC-GG-CTAA-GCGAAAGCAT
TAAGCATCCCACCT-GG-GGAGTACGCCG-GCAACGGTG-AAACTCAAA-GGAATTGACG
G-GGGC-CCG-CACAAGCG-GAGGAACATGTG-GTTT-AATT-CGA-TGATACGCG-A-G
GA-A-C-CTTA-CCCG-GGCTTGA-ATTGcAGATG--T-TTAT-GTCAGAGA---TGATG
TAttccct---------tcggggCA-TTTGTG-AA-GGTGCTGCATGGTT-GTCGTCAGC
TCGTGCCG-----TGAGGTGTCGGC-TTAAGTG-CCATAACGAGCGCAAC-CCCT--TTT
TTTAGTTGCCAT-CAggtagtgcTGGG-CACTCTAGAGATA-CTG-C-CACC-G--TAAG
GTG-tG-A-G-GAAGGTGG-GG-A-TGACGTCAAATCAGC-ACGGC-CC--T-TACGT-C
CGG-GGCTA-CACACGT----GT-TACAATGG-GTG-G--T---ACAGAGAGTT---G--
------------GT-TGTAC----------------------------------------
------------------------------------------------------------
------------------------------------------------------------
------------------------------------------------------------
------------------------------------------------------------
------------------------------------------------------------
------------------------------------------------------------
------------------------------------------------------------
------------------------------------------------------------
------------------------------------------------------------
------------------------------------------------------------
------------------------------------------------------------
------------------------------------------------------------
------------------------------------------------------------
------------------------------------------------------------
------------------------------------------------------------
------------------------------------------------------------
------------------------------------------------------------
----------
>123f3-53
------------------------------------------------------------
------------------------------------------------------------
------------------------------------------------------------
------------------------------------------------------------
------------------------------------------------------------
------------------------------------------------------------
------------------------------------------------------------
------------------------------------------------------------
------------------------------------------------------------
------------------------------------------------TGAGGAATATTG
GTCAATGGG-C-GCG-AGC-CTG-A-ACCAGC-CAAGTCGCG-TGAGGGAC-GACGGTC-
cTAC--G-GATTGT-AAACCTC-TTTAGG-C-GGGGAGTAatgtgctctac--------g
agtagagtagTG-AG-AGTACCC-G-CAGAA-TAAGCATCGGCT-AACTCCGTGCCAGCA
-GCC---GCGGTAATACGGAGGATGCGAGCGTTATCCG-GATT-TAT-TGGGTTTAAAGG
G-TGCGCAGGC-TG-T-GCATCAAGTCAG-CGGTAA-AATC-TCGGG-GCTC-AAC-C-C
CGTTTA-G-CCG-TT-GA-AA-CT-GGTG-T-GCT-GGAGTG-TGCGCGAG-GAA-GGC-
GG-AAT-GC-G-CGGTGTAG-CGGTGA-AATG-CATAGA-TATTGCGCA-GAACTCC-GA
TT-GC-GA-AGGCAGCC-TT-CCAG-TG-C-A-TGACTGACGCTG-AGGCACGAAAGCGT
GGGTATCGAACAGG-ATTAGAT-ACCCTGGTAGTC-C-AC-GCAGTA-AAC-GATGAATA
CT-ATCTTTCCGTCgcgcc---------tgagcGG-GGGGA-GG-ACAA-GCGAAAGCGT
TAAGTATTCCACCT-GG-GGAGTACGCCG-GCAACGGTG-AAACTCAAA-GGAATTGACG
G-GGGC-CCG-CACAAGCG-GAGGAACATGTG-GTTT-AATT-CGA-TGATACGCG-A-G
GA-A-C-CTTA-CCCG-GGCTCAA-ACGCtGATAG--A-CCGG-TGTGGAAA---CACGC
CTtccct----------tcggggCT-GTCAGC-GA-GGTGCTGCATGGTT-GTCGTCAGC
TCGTGCCG-----TGAGGTGTCGGC-TTAAGTG-CCATAACGAGCGCAAC-CCCC--ATC
TCCAGTTGCCAT-CGgttaaagcCGGG-CACTCTGGAGAGA-CTG-C-CGGC-G--CAAG
CCG-tG-A-G-GAGGGCGG-GG-A-TGACGTCAAATCAGC-ACGGC-CC--T-TACGT-C
CGG-GGCGA-CACACGT----GT-TACAATGG-CGG-AgtT---ACAGCGGGAA---GCC
------------------------------------------------------------
------------------------------------------------------------
------------------------------------------------------------
------------------------------------------------------------
------------------------------------------------------------
------------------------------------------------------------
------------------------------------------------------------
------------------------------------------------------------
------------------------------------------------------------
------------------------------------------------------------
------------------------------------------------------------
------------------------------------------------------------
------------------------------------------------------------
------------------------------------------------------------
------------------------------------------------------------
------------------------------------------------------------
------------------------------------------------------------
------------------------------------------------------------
----------
>123f3-54
------------------------------------------------------------
------------------------------------------------------------
------------------------------------------------------------
------------------------------------------------------------
------------------------------------------------------------
------------------------------------------------------------
------------------------------------------------------------
------------------------------------------------------------
------------------------------------------------------------
------------------------------------------------TGGGGAATCTTC
CGCAATGGA-C-GAA-AGT-CTG-A-CGGAGC-AACGCCGCG-TGAGTGAA-GACGGCC-
-TTC--G-GGTTGT-AAAGCTC-TGTGAT-T-CGGGACGAaaggccatatgtga--ataa
tatatggaaaTG-AC-GGTACCG-A-AAAAG-CAAGCCACGGCT-AACTACGTGCCAGCA
-GCC---GCGGTAATACGTAGGTGGCAAGCGTTGTCCG-GAAT-TAT-TGGGCGTAAAGC
G-CGCGCAGGC-GG-T-CACTTAAGTCCA-TCTTAG-AAGT-GCGGG-GCTT-AAC-C-C
CGTGAT-G-GGA-TG-GA-AA-CT-GGGA-G-ACT-GGAGTA-TCGGAGAG-GAA-AGT-
GG-AAT-TC-C-TAGTGTAG-CGGTGA-AATG-CGTAGA-TATTAGGAA-GAACACC-GG
TG-GC-GA-AGGCGACT-TT-CTGG-AC-G-A-AAACTGACGCTG-AGGCGCGAAAGCGT
GGGGAGCAAACAGG-ATTAGAT-ACCCTGGTAGTC-C-AC-GCCGTA-AAC-GATGGATA
CT-AGGTGTAGGAGgtatc---------gacccCT-TCTGT-GC-CGGA-GTTAACGCAA
TAAGTATCCCGCCT-GG-GAAGTACGATC-GCAAGATTA-AAACTCAAA-GGAATTGACG
G-GGGC-CCG-CACAAGCG-GTGGAGTATGTG-GTTT-AATT-CGA-CGCAACGCG-A-A
GA-A-C-CTTA-CCAA-GTCTTGA-CATT-GATCG--C-CATT-CCAAGAGA---TTGGA
AGttctcct------tcgggagaCG-AGAAAA-CA-GGTGGTGCACGGCT-GTCGTCAGC
TCGTGTCG-----TGAGATGTTGGG-TTAAGTC-CCGCAACGAGCGCAAC-CCCT--ATC
TTTTGTTGCCAG-CAcgtagaggTGGG-AACTCAGAAGAGA-CCG-C-CGCAGA--CAAT
GCG--G-A-G-GAAGGTGG-GG-A-TGACGTCAAGTCATC-ATGCC-CC--T-TATGA-C
TTG-GGCTA-CACACGT----AC-TACAATGG-GCT-T--T--aACAAAG----------
------------------------------------------------------------
------------------------------------------------------------
------------------------------------------------------------
------------------------------------------------------------
------------------------------------------------------------
------------------------------------------------------------
------------------------------------------------------------
------------------------------------------------------------
------------------------------------------------------------
------------------------------------------------------------
------------------------------------------------------------
------------------------------------------------------------
------------------------------------------------------------
------------------------------------------------------------
------------------------------------------------------------
------------------------------------------------------------
------------------------------------------------------------
------------------------------------------------------------
----------
>123f3-78
------------------------------------------------------------
------------------------------------------------------------
------------------------------------------------------------
------------------------------------------------------------
------------------------------------------------------------
------------------------------------------------------------
------------------------------------------------------------
------------------------------------------------------------
------------------------------------------------------------
------------------------------------------------TGGGGAATCTTC
CGCAATGGG-C-GAA-AGC-CTG-A-CGGAGC-AACGCCGCG-TGAGTGAA-GACGGCC-
-TTC--G-GGTTGT-AAAACTC-TGTGAT-T-CGGGACGAaagataagtagacg-aataa
tctgcataagTG-AC-GGTACCG-A-AAAAG-CAAGCCACGGCT-AACTACGTGCCAGCA
-GCC---GCGGTAATACGTAGGTGGCAAGCGTTGTCCG-GAAT-TAT-TGGGCGTAAAGC
G-CGCGCAGGC-GG-C-TACTTAAGTCCA-TCTTAA-AAGT-GCGGG-GCTT-AAC-C-C
CGTGAT-G-GGA-TG-GA-AA-CT-GAGA-A-GCT-GGAGTG-TCGGAGAG-GAA-AGT-
GG-AAT-TC-C-TAGTGTAG-CGGTGA-AATG-CGTAGA-GATTAGGAA-GAACACC-GG
TG-GC-GA-AGGCGACT-TT-CTGG-AC-G-A-CAACTGACGCTT-AGGCGCGAAAGCGT
GGGGAGCAAACAGG-ATTAGAT-ACCCTGGTAGTC-C-AC-GCCGTA-AAC-GATGGATA
CT-AGGTGTAGGAGgtatc---------gacccCT-TCTGT-GC-CGGA-GTTAACGCAA
TAAGTATCCCGCCT-GG-GAAGTACGATC-GCAAGATTA-AAACTCAAA-GGAATTGACG
G-GGGC-CCG-CACAAGCG-GTGGAGTATGTG-GTTT-AATT-CGA-CGCAACGCG-A-A
GA-A-C-CTTA-CCAG-GTCTTGA-CATT-GATCG--C-TATT-TTCAGAAA---TGAGA
AGttctcct------tcgggagaCG-AGAAAA-CA-GGTGGTGCACGGCT-GTCGTCAGC
TCGTGTCG-----TGAGATGTTGGG-TTAAGTC-CCGCAACGAGCGCAAC-CCCT--ATC
ATTTGTTGCCAG-CAcgtaaaggTGGG-AACTCAAATGAGA-CCG-C-CGCAGA--CAAT
GCG--G-A-G-GAAGGCGG-GG-A-CGACGTCAAGTCATC-ATGCC-CC--T-TATGA-C
CTG-GGCTA-CACACGT----AC-TACAATGG-GTG-T--C--aACAAA-----------
------------------------------------------------------------
------------------------------------------------------------
------------------------------------------------------------
------------------------------------------------------------
------------------------------------------------------------
------------------------------------------------------------
------------------------------------------------------------
------------------------------------------------------------
------------------------------------------------------------
------------------------------------------------------------
------------------------------------------------------------
------------------------------------------------------------
------------------------------------------------------------
------------------------------------------------------------
------------------------------------------------------------
------------------------------------------------------------
------------------------------------------------------------
------------------------------------------------------------
----------
>123f3-87
------------------------------------------------------------
------------------------------------------------------------
------------------------------------------------------------
------------------------------------------------------------
------------------------------------------------------------
------------------------------------------------------------
------------------------------------------------------------
------------------------------------------------------------
------------------------------------------------------------
------------------------------------------------TGGGGAATTTTG
CNCAATGGG-G-GAA-ACC-CTG-A-TGCAGC-GACGCCGCG-TGATTT-A-GAAGGCC-
-TTC--G-GGTTGT-AAAAATC-TTTTGT-A-TGGGAAGAa-------------------
--------aaTG-AC-AGTACCA-T-ACGAA-TAAGGACCGGCT-AATTACGTGCCAGCA
-GCC---GCGGTAATACGTAAGGTCCGAGCGTTGTCCG-GAAT-CAT-TGGGCGTAAAGG
G-TACGTAGGC-GG-A-TAAGCAAGTTAG-AAGTGA-AATC-CTATA-GCTC-AAC-T-A
TAGTAA-G-CTT-TT-AA-AA-CT-GCTC-A-TCT-TGAGGT-ATGGAAGG-GAA-AGT-
GG-AAT-TC-C-TAGTGTAG-CGGTGA-AATG-CGCAGA-TATTAGGAG-GAATACC-GG
TG-GC-GA-AGGCGACT-TT-CTGG-CC-A-T-AAACTGACGCTG-AGGTACGAAAGCGT
GGGTAGCAAACAGG-ATTAGAT-ACCCTGGTAGTC-C-AC-GCCGTA-AAC-GATGAGTG
TT-AGGTGTCTGGAat---------------aaTC-TGGGT-GC-CGCA-GCTAACGCAA
TAAACACTCCGCCT-GG-GGAGTACGCAC-GCAAGTGTG-AAACTCAAA-GGAATTGACG
G-GGAC-CCG-CACAAGCA-GCGGAGCATGTG-GTTT-AATT-CGA-CGCAACGCG-A-A
GA-A-C-CTTA-CCAA-GTCTTGA-CATAtTACGG--A-GGGA-ATTAGAGA---TAGTT
CCttacttct-----tcggaagaCT-GTAATA-CA-GGTGGTGCATGGTT-GTCGTCAGC
TCGTGTCG-----TGAGATGTTGGG-TTAAGTC-CCATAACGAGCGCAAC-CCCT--ATA
TTTAGTTACCAT-CAtta--agtTGGG-GACTCTAGATATA-CTG-C-CGGTGA--TAAA
CCG--G-A-G-GAAGGTGG-GG-A-TGACGTCAAATCATC-ATGCC-CT--T-TATGA-C
TTG-GGCTA-CACACGT----GC-TACAATGG-CAG-G--T---ACACAGGGAA---GCG
AGACT-GC-GA-AGTTAAGCAAAACTC----AA---------------------------
------------------------------------------------------------
------------------------------------------------------------
------------------------------------------------------------
------------------------------------------------------------
------------------------------------------------------------
------------------------------------------------------------
------------------------------------------------------------
------------------------------------------------------------
------------------------------------------------------------
------------------------------------------------------------
------------------------------------------------------------
------------------------------------------------------------
------------------------------------------------------------
------------------------------------------------------------
------------------------------------------------------------
------------------------------------------------------------
------------------------------------------------------------
----------
>123Q-10
------------------------------------------------------------
------------------------------------------------------------
------------------------------------------------------------
------------------------------------------------------------
------------------------------------------------------------
------------------------------------------------------------
------------------------------------------------------------
------------------------------------------------------------
------------------------------------------------------------
------------------------------------------------TGAGGAATATTG
NTCANTGGA-C-GAG-AGT-CTG-A-ACCAGC-CAAGTAGCG-TGCAGGAT-GACGGCC-
cTAT--G-GGTTGT-AAACTGC-TTTTGT-T-TGGGAATAatcgacattac--------g
tgtaatgtttTG-CA-TGTACCA-T-TCGAA-TAAGGACCGGCT-AATTCCGTGCCAGCA
-GCC---GCGGTAATACGGAAGGTCCAGGCGTTATCCG-GATT-TAT-TGGGTTTAAAGG
G-AGTGTAGGC-GG-T-TGGTTAAGCGTG-TTGTGA-AATG-TAGAT-GCTC-AAC-A-T
CTGACTTG-CAG-CG-CG-AA-CT-GGCT-G-ACT-TGAGTA-CACACAAC-GTA-GGC-
GG-AAT-TC-A-TGGTGTAG-CGGTGA-AATG-CTTAGA-TATCATGAA-GAACTCC-GA
TT-GC-GA-AGGCAGCT-TA-CGGG-AG-T-G-TTACTGACGCTT-AAGCTCGAAGGTGC
GGGTATCGAACAGG-ATTAGAT-ACCCTGGTAGTC-C-GC-ACAGTA-AAC-GATGGATG
CC-CGCTGTTAGCAcc--------------tggTG-TTAGC-GG-CTAA-GCGAAAGCAT
TAAGCATCCCACCT-GG-GGAGTACGCCG-GCAACGGTG-AAACTCAAA-GGAATTGACG
G-GGGC-CCG-CACAAGCG-GAGGAACATGTG-GTTT-AATT-CGA-TGATACGCG-A-G
GA-A-C-CTTA-CCCG-GGCTTGA-ATTGtAGGAG--C-ACGA-TACAGAGA---TGTTG
AGgtcct----------tcgggaCT-CCTATG-AA-GGTGCTGCATGGTT-GTCGTCAGC
TCGTGCCG-----TGAGGTGTCGGC-TTAAGTG-CCATAACGAGCGCAAC-CCCT--TTC
CTTAGTTGCCAT-CAggtaatgcTGGG-CACTCTGAGGATA-CTG-C-CACC-G--TAAG
GTG-tG-A-G-GAAGGTGG-GG-A-TGACGTCAAATCAGC-ACGGC-CC--T-TACGT-C
CGG-GGCTA-CACACGT----GT-TACAATGG-CCG-G--T---ACAGAATGTT---GGT
TGCAT-G-----------------------------------------------------
------------------------------------------------------------
------------------------------------------------------------
------------------------------------------------------------
------------------------------------------------------------
------------------------------------------------------------
------------------------------------------------------------
------------------------------------------------------------
------------------------------------------------------------
------------------------------------------------------------
------------------------------------------------------------
------------------------------------------------------------
------------------------------------------------------------
------------------------------------------------------------
------------------------------------------------------------
------------------------------------------------------------
------------------------------------------------------------
------------------------------------------------------------
----------
>123Q-104
------------------------------------------------------------
------------------------------------------------------------
------------------------------------------------------------
------------------------------------------------------------
------------------------------------------------------------
------------------------------------------------------------
------------------------------------------------------------
------------------------------------------------------------
------------------------------------------------------------
------------------------------------------------TGGGGAATATTG
CGCAATGGG-G-GAA-ACC-CTG-A-CGCAGC-AACGCCGCA-TGCGGGAT-GAAGGCC-
-TTC--G-GGTTGT-AAACCGC-TTTCAG-C-AGGGAAGAc-------------------
--------atCG-AC-GGTACCT-G-CAGAA-GAAGCCCCGGCT-AACTACGTGCCAGCA
-GCC---GCGGTAATACGTAGGGGGCGAGCGTTATCCG-GATT-CAT-TGGGCGTAAAGC
G-CGCGCAGGC-GG-T-TGCTCAAGCGGA-ACCTCT-AATC-TCGGG-GCTT-AAC-C-T
CGAGCC-G-GGT-TC-CG-AA-CT-GGAC-G-ACT-CGAGTG-CGGTAGAG-GCA-GAT-
GG-AAT-TC-C-CGGTGTAG-CGGTGG-AATG-CGCAGA-TATCGGGAA-GAACACC-AA
CG-GC-GA-AGGCAGTC-TG-CTGG-GC-C-G-TCACTGACGCTG-AGGCGCGAAAGCTG
GGGGAGCGAACAGG-ATTAGAT-ACCCTGGTAGTC-C-CA-GCCGTA-AAC-GATGAGCG
CT-GGGTGTGGGAGatt------------acatCT-TCCGT-GC-CGAA-GCTAACGCAT
TAAGCGCTCCGCCT-GG-GGAGTACGGCC-GCAAGGCTA-AAACTCAAA-GGAATTGACG
G-GGGC-CCG-CACAAGCA-GCGGAGCATGTG-GCTT-AATT-CGA-AGCAACGCG-A-A
GA-A-C-CTTA-CCAG-GGCTTGA-CATG-TAGGT--G-AAGC-GGCGGAAA---CGTCG
TGgccga-----------aaggaGC-CTA-CA-CA-GGTGGTGCATGGCT-GTCGTCAGC
TCGTGTCG-----TGAGATGTTGGG-TTAAGTC-CCGCAACGAGCGCAAC-CCCT--GCC
CCGTGTTACCAG-CAttt--agtTGGG-GACTCGCGGGGGA-CTG-C-CGGCGT--CAAG
CCG--G-A-G-GAAGGCGG-GG-A-TGACGTCAAGTCATC-ATGCC-CC--T-TATGC-C
CTG-GGCCG-CACACGT----GC-TACAATGG-CCG-G--C---ACAGCGGGCT---GCA
ACCTA-GC-GA-TAGGAAGCGAATCCC----GTAAAG-----------------------
------------------------------------------------------------
------------------------------------------------------------
------------------------------------------------------------
------------------------------------------------------------
------------------------------------------------------------
------------------------------------------------------------
------------------------------------------------------------
------------------------------------------------------------
------------------------------------------------------------
------------------------------------------------------------
------------------------------------------------------------
------------------------------------------------------------
------------------------------------------------------------
------------------------------------------------------------
------------------------------------------------------------
------------------------------------------------------------
------------------------------------------------------------
----------
>123Q-21
------------------------------------------------------------
------------------------------------------------------------
------------------------------------------------------------
------------------------------------------------------------
------------------------------------------------------------
------------------------------------------------------------
------------------------------------------------------------
------------------------------------------------------------
------------------------------------------------------------
------------------------------------------------TGGGGAATCTTC
CGCAATGGG-C-GAA-AGC-CTG-A-CGGAGC-AACGCCGCG-TGAGTGAA-GACGGCC-
-TTC--G-GGTTGT-AAAACTC-TGTGAT-T-CGGGACGAaagataagcagacg-aataa
tctgcataagTG-AC-GGTACCG-A-AAAAG-CAAGCCACGGCT-AACTACGTGCCAGCA
-GCC---GCGGTAATACGTAGGTGGCAAGCGTTGTCCG-GAAT-TAT-TGGGCGTAAAGC
G-CGCGCAGGC-GG-C-TACTTAAGTCCA-TCTTAA-AAGT-GCGGG-GCTT-AAC-C-C
CGTGAT-G-GGA-TG-GA-AA-CT-GAGA-A-GCT-GGAGTG-TCGGAGAG-GAA-AGT-
GG-AAT-TC-C-TAGTGTAG-CGGTGA-AATG-CGTAGA-GATTAGGAA-GAACACC-GG
TG-GC-GA-AGGCGACT-TT-CTGG-AC-G-A-CAACTGACGCTT-AGGCGCGAAAGCGT
GGGGAGCAAACAGG-ATTAGAT-ACCCTGGTAGTC-C-AC-GCCGTA-AAC-GATGGATA
CT-AGGTGTAGGAGgtatc---------gacccCT-TCTGT-GC-CGGA-GTTAACGCAA
TAAGTATCCCGCCT-GG-GAAGTACGATC-GCAAGATTA-AAACTCAAA-GGAATTGACG
G-GGGC-CCG-CACAAGCG-GTGGAGTATGTG-GTTT-AATT-CGA-CGCAACGCG-A-A
GA-A-C-CTTA-CCAG-GTCTTGA-CATT-GATCG--C-AATT-TTCAGAAA---TGAGA
AGttctcct------tcgggagaCG-AGAAAA-CA-GGTGGTGCACGGCT-GTCGTCAGC
TCGTGTCG-----TGAGATGTTGGG-TTAAGTC-CCGCAACGAGCGCAAC-CCCT--ATC
ATTTGTTGCCAG-CAcgcaaaggTGGG-AACTCAAATGAGA-CCG-C-CGCAGA--CAAT
GCG--G-A-G-GAAGGCGG-GG-A-CGACGTCAAGTCATC-ATGCC-CC--T-TATGA-C
CTG-GGCTA-CACACGT----AC-TACAATGG-GTG-T--C--aACAAA-----------
------------------------------------------------------------
------------------------------------------------------------
------------------------------------------------------------
------------------------------------------------------------
------------------------------------------------------------
------------------------------------------------------------
------------------------------------------------------------
------------------------------------------------------------
------------------------------------------------------------
------------------------------------------------------------
------------------------------------------------------------
------------------------------------------------------------
------------------------------------------------------------
------------------------------------------------------------
------------------------------------------------------------
------------------------------------------------------------
------------------------------------------------------------
------------------------------------------------------------
----------
>123Q-26
------------------------------------------------------------
------------------------------------------------------------
------------------------------------------------------------
------------------------------------------------------------
------------------------------------------------------------
------------------------------------------------------------
------------------------------------------------------------
------------------------------------------------------------
------------------------------------------------------------
--------------------------------------------------GGGGATATTG
CGCAATGGG-G-GAA-ACC-CTG-A-CGCAGC-GACGCCGCG-TGCGGGAT-GAAGGCC-
-TTC--G-GGTTGT-AAACCGC-TTTTGA-T-TGGGAGCAagcct---------------
-----tcgggTG-AG-TGTACCT-T-TCGAA-TAAGCGCCGGCT-AACTACGTGCCAGCA
-GCC---GCGGTAATACGTAGGGCGCAAGCGTTATCCG-GAAT-TAT-TGGGCGTAAAGA
G-CTTGTAGGC-GG-T-TCGTCGCGTCTG-GTGTGA-AAGC-CCATC-GCTT-AAC-G-G
TGGGTCTG-CGC-CG-GG-TA-CG-GGCG-G-GCT-AGAGTG-CAGTAGGG-GAG-ACT-
GG-AAT-TC-C-CGGTGTAA-CGGTGG-AATG-TGTAGA-TATCGGGAA-GAACACC-AA
TG-GC-GA-AGGCAGGT-CT-CTGG-GC-T-G-TTACTGACGCTG-AGAAGCGAAAGCGT
GGGGAGCGAACAGG-ATTAGAT-ACCCTGGTAGTC-C-AC-GCCGTA-AAC-GGTGGACG
CT-GGATGTGGGGCccatt--------ccacggGT-TCCGT-GT-CGGA-GCTAACGCGT
TAAGCGTCCCGCCT-GG-GGAGTACGGCC-GCAAGGCTA-AAACTCAAA-GAAATTGACG
G-GGGC-CCG-CACAAGCG-GCGGAGCATGCG-GATT-AATT-CGA-TGCAACGCG-A-A
GA-A-C-CTTA-CCTG-GGCTTGA-CATGtGCCTG--T-CGAC-TGCAGAGA---TGTGG
TTtccct----------tcggggCA-GGTTCA-CA-GGTGGTGCATGGTC-GTCGTCAGC
TCGTGTCG-----TGAGATGTTGGG-TTAAGTC-CCGCAACGAGCGCAAC-CCTC--GCC
CTGTGTTGCCAG-CGggttatgcCGGG-AACTCACGGGGGA-CCG-C-CGGGGT--TAAC
TCG--G-A-G-GAAGGTGG-GG-A-TGACGTCAGATCATC-ATGCC-CC--T-TACGT-C
CAG-GGCTT-CACGCAT----GC-TACAATGG-CCG-G--T---ACAACGGGAT---GCG
ACATG-GT-GA-CATGGA------------------------------------------
------------------------------------------------------------
------------------------------------------------------------
------------------------------------------------------------
------------------------------------------------------------
------------------------------------------------------------
------------------------------------------------------------
------------------------------------------------------------
------------------------------------------------------------
------------------------------------------------------------
------------------------------------------------------------
------------------------------------------------------------
------------------------------------------------------------
------------------------------------------------------------
------------------------------------------------------------
------------------------------------------------------------
------------------------------------------------------------
------------------------------------------------------------
----------
>123Q-3
------------------------------------------------------------
------------------------------------------------------------
------------------------------------------------------------
------------------------------------------------------------
------------------------------------------------------------
------------------------------------------------------------
------------------------------------------------------------
------------------------------------------------------------
------------------------------------------------------------
------------------------------------------------TGGGGAATCTTC
CGCAATGGA-C-GAA-AGT-CTG-A-CGGAGC-AACGCCGCG-TGAGTGAA-GACGGTC-
-TTC--G-GATTGT-AAAGCTC-TGTTAT-A-CGGGACGAacggcaaggtggta-aatag
ccatcatgagTG-AC-GGTACCG-T-AAGAG-AAAGCCACGGCT-AACTACGTGCCAGCA
-GCC---GCGGTAATACGTAGGTGGCAAGCGTTGTCCG-GAAT-TAT-TGGGCGTAAAGG
G-CGCGCAGGC-GG-T-TTTTTAAGTCGG-TCTTAA-AAGT-GCGGG-GCTT-AAC-C-C
CGTGAG-G-GGA-CC-GA-AA-CT-GGAA-G-ACT-TGAGTG-TCGGAGAG-GAA-AGC-
GG-AAT-TC-C-TAGTGTAG-CGGTGA-AATG-CGTAGA-TATTAGGAG-GAACACC-GG
TG-GC-GA-AAGCGGCT-TT-CTGG-AC-G-A-CAACTGACGCTG-AGGCGCGAAAGCGT
GGGGAGCAAACAGG-ATTAGAT-ACCCTGGTAGTC-C-AC-GCCGTA-AAC-GATGGATA
CT-AGGTGTAGGAGgtatc---------gactcCT-TCTGT-GC-CGTA-GTTAACGCTA
TAAGTATCCCGCCT-GG-GGAGTACGGCC-GCAAGGTTG-AAACTCAAA-GGAATTGACG
G-GGGC-CCG-CACAAGCG-GTGGAGTATGTG-GTTT-AATT-CGA-CGCAACGCG-A-A
GA-A-C-CTTA-CCAA-GCCTTGA-CATT-GATCG--C-AATT-TTCAGAGA---TGAGA
AGttcctct------tcggaggaCG-AGAAAA-CA-GGTGGTGCACGGCT-GTCGTCAGC
TCGTGTCG-----TGAGATGTTGGG-TTAAGTC-CCGCAACGAGCGCAAC-CCCT--ATC
TTCTGTTACCAG-CAcgtaatggTGGG-GACTCAGGAGAGA-CTG-C-CGCAGA--CAAT
GCG--G-A-G-GAAGGCGG-GG-A-TGACGTCAAGTCATC-ATGCC-CC--T-TATGG-C
TTG-GGCTA-CACACGT----AC-TACAATGG-CTC-T--T--aATAGA-----------
------------------------------------------------------------
------------------------------------------------------------
------------------------------------------------------------
------------------------------------------------------------
------------------------------------------------------------
------------------------------------------------------------
------------------------------------------------------------
------------------------------------------------------------
------------------------------------------------------------
------------------------------------------------------------
------------------------------------------------------------
------------------------------------------------------------
------------------------------------------------------------
------------------------------------------------------------
------------------------------------------------------------
------------------------------------------------------------
------------------------------------------------------------
------------------------------------------------------------
----------
>123Q-4
------------------------------------------------------------
------------------------------------------------------------
------------------------------------------------------------
------------------------------------------------------------
------------------------------------------------------------
------------------------------------------------------------
------------------------------------------------------------
------------------------------------------------------------
------------------------------------------------------------
------------------------------------------------------------
----------------------G-A-ACCAGC-CAAGTAGCG-TGCAGGAT-GACGGCC-
cTAT--G-GGTTGT-AAACTGC-TTTTAT-G-TGGGGATAaagtgcgtgac--------g
tgtcatgcatTG-CA-GGTACCA-C-ATGAA-TAAGGACCGGCT-AATTCCGTGCCAGCA
-GCC---GCGGTAATACGGAAGGTCCGGGCGTTATCCG-GATT-TAT-TGGGTTTAAAGG
G-AGCGTAGGC-TG-T-CTATTAAGCGTG-TTGTGA-AATA-TACCG-GCTC-AAC-C-G
GTGGCTTG-CAG-CG-CG-AA-CT-GGTC-G-ACT-TGAGTA-TGCAGGAA-GTA-GGC-
GG-AAT-TC-A-TGGTGTAG-CGGTGA-AATG-CTTAGA-TATCATGAC-GAACTCC-GA
TT-GC-GC-AGGCAGCT-TA-CTGT-AG-C-A-TAACTGACGCTG-ATGCTCGAAAGTGC
GGGTATCAAACAGG-ATTAGAT-ACCCTGGTAGTC-C-GC-ACGGTA-AAC-GATGGATG
CT-CGCTATTCGTCcat------------tttgGA-TGAGT-GG-CCAA-GTGAAAACAT
TAAGCATCCCACCT-GG-GGAGTACGCCG-GCAACGGTG-AAACTCAAA-GGAATTGACG
G-GGGC-CCG-CACAAGCG-GAGGAACATGTG-GTTT-AATT-CGA-TGATACGCG-A-G
GA-A-C-CTTA-CCCG-GGCTTGA-ACTGcCAGCG--A-ACGA-TACAGAGA---TGTTG
AGgccct----------tcggggCG-CTGGTG-GA-GGTGCTGCATGGTT-GTCGTCAGC
TCGTGCCG-----TGAGGTGTCGGC-TTAAGTG-CCATAACGAGCGCAAC-CCTT--TTC
TTTAGTTGCCAT-CAggtgatgcTGGG-CACTCTATGGATA-CTG-C-CACC-G--TAAG
GTG-tG-A-G-GAAGGTGG-GG-A-TGACGTCAAATCAGC-ACGGC-CC--T-TACGT-C
CGG-GGCTA-CACACGT----GT-TACAATGG-GGC-A--T---ACAGAGTGTT---GGC
TTAAC-GC-AA-GTTTGGTCTAATCTT----C-AAAG-TGTCT-----------------
------------------------------------------------------------
------------------------------------------------------------
------------------------------------------------------------
------------------------------------------------------------
------------------------------------------------------------
------------------------------------------------------------
------------------------------------------------------------
------------------------------------------------------------
------------------------------------------------------------
------------------------------------------------------------
------------------------------------------------------------
------------------------------------------------------------
------------------------------------------------------------
------------------------------------------------------------
------------------------------------------------------------
------------------------------------------------------------
------------------------------------------------------------
----------
>123Q-6
------------------------------------------------------------
------------------------------------------------------------
------------------------------------------------------------
------------------------------------------------------------
------------------------------------------------------------
------------------------------------------------------------
------------------------------------------------------------
------------------------------------------------------------
------------------------------------------------------------
------------------------------------------------TGGGGAATATTG
CACAATGGG-G-GAA-ACC-CTG-A-TGCAGC-GACGCCGCG-TGAGCGAA-GAAGGCC-
-TTC--G-GGTCGT-AAAGCTC-TTTTAT-A-TGGGAAGAt-------------------
--------aaTG-AC-GGTACCA-T-AAGAA-AAAGCCCCGGCT-AACTACGTGCCAGCA
-GCC---GCGGTAATACGTAGGGGGCTAGCGTTGTCCG-GAAT-CAC-TGGGCGTAAAGG
G-TTCGCAGGC-GG-C-AATGCAAGTCAG-ATGTAA-AAGG-CAAAG-GCTC-AAC-C-T
TTGTAA-G-CAT-CT-GA-AA-CT-GTAT-A-GCT-TGAGAA-GTGTAGAG-GCA-AGT-
GG-AAT-TT-T-TAGTGTAG-CGGTGA-AATG-CGTAGA-TATTAAAAA-GAATACC-GG
TG-GC-GA-AGGCGACT-TG-CTGG-GC-A-C-AATCTGACGCTG-AGGAACGAAAGCGT
GGGGAGCAAACAGG-ATTAGAT-ACCCTGGTAGTC-C-AC-GCCGTA-AAC-GATGAGTG
CT-AGGTGTCGGTAt-----------------aAA-TCGGT-GC-CGCA-GTTAACACAA
TAAGCACTCCGCCT-GG-GGAGTACGTGC-GCAAGCATG-AAACTCAAA-GGAATTGACG
G-GGAC-CCG-CACAAGCA-GCGGAGCATGTG-GTTT-AATT-CGA-AGCAACGCG-A-A
GA-A-C-CTTA-CCAG-GGCTTGA-CATAtAAGAG--A-CGAA-CTTAGAGA---TAAGT
TTtcttct--------tcggaagCC-TTTATA-CA-GGTGGTGCATGGTT-GTCGTCAGC
TCGTGTCG-----TGAGATGTTGGG-TTAAGTC-CCGCAACGAGCGCAAC-CCTT--ATT
ACTAGTTACCAG-CAttt-cggaTGGG-GACTCTAGAAAGA-CTG-C-CGATGA--TAAA
TCG--G-A-G-GAAGGTGG-GG-A-TGACGTCAAATCATC-ATGCC-CT--A-TATGC-C
CTG-GGCAA-CACACGT----GC-TACAATGG-CCG-T--A---ACAAAGAGAA---GCG
AAATC-GC-AA-GGTCAAGCAAACCTC----AAAAA------------------------
------------------------------------------------------------
------------------------------------------------------------
------------------------------------------------------------
------------------------------------------------------------
------------------------------------------------------------
------------------------------------------------------------
------------------------------------------------------------
------------------------------------------------------------
------------------------------------------------------------
------------------------------------------------------------
------------------------------------------------------------
------------------------------------------------------------
------------------------------------------------------------
------------------------------------------------------------
------------------------------------------------------------
------------------------------------------------------------
------------------------------------------------------------
----------
>127b-60
------------------------------------------------------------
------------------------------------------------------------
------------------------------------------------------------
------------------------------------------------------------
------------------------------------------------------------
------------------------------------------------------------
------------------------------------------------------------
------------------------------------------------------------
------------------------------------------------------------
------------------------------------------------TGAGGAATATTG
GTCAATGGG-C-GAG-AGC-CTG-A-ACCAGC-CAAGTAGCG-TGCAGGAT-GACGGCC-
cTAT--G-GGTTGT-AAACTGC-TTTTAT-G-CGGGGATAaagtgcgtgac--------g
tgtcatgcatTG-CA-GGTACCG-C-ATGAA-TAAGGACCGGCT-AATTCCGTGCCAGCA
-GCC---GCGGTAATACGGAAGGTCCGGGCGTTATCCG-GATT-TAT-TGGGTTTAAAGG
G-AGCGTAGGC-CG-C-CAGATAAGCGTG-TTGTGA-AATG-TACCG-GCTC-AAC-C-G
GTGAATTG-CAG-CG-CG-AA-CT-GTTT-G-GCT-TGAGTG-CACGGTAA-GCA-GGC-
GG-AAT-TC-A-TGGTGTAG-CGGTGA-AATG-CTTAGA-TATCATGAA-GAACTCC-GA
TT-GC-GA-AGGCAGCT-TG-CTGC-AG-T-G-CGACTGACGCTG-ATGCTCGAAGGTGC
GGGTATCAAACAGG-ATTAGAT-ACCCTGGTAGTC-C-GC-ACGGTA-AAC-GATGGATG
CC-CGCTGTCCGCCttt-------------tgtGG-CGGGT-GG-CCAA-GCGAAAGCGT
TAAGCATCCCACCT-GG-GGAGTACGCCG-GCAACGGTG-AAACTCAAA-GGAATTGACG
G-GGGC-CCG-CACAAGCG-GAGGAACATGTG-GTTT-AATT-CGA-TGATACGCG-A-G
GA-A-C-CTTA-CCCG-GGCTTGA-ACTGcCAGTG--A-ACGA-TACAGAGA---TGTTG
AGgccct----------tcggggCG-CTGGTG-GA-GGTGCTGCATGGTT-GTCGTCAGC
TCGTGCCG-----TGAGGTGTCGGC-TTAAGTG-CCATAACGAGCGCAAC-CCCT--TTT
TTCAGTTGCCAT-CAggtaatgcTGGG-CACTCTGGAGATA-CTG-C-CACC-G--CAAG
GTG-tG-A-G-GAAGGTGG-GG-A-TGACGTCAAATCAGC-ACGGC-CC--T-TACGT-C
CGG-GGCTA-CACACGT----GT-TACAATGG-GGC-A--T---ACAGAGTGTT--gGCT
TAAC--------------------------------------------------------
------------------------------------------------------------
------------------------------------------------------------
------------------------------------------------------------
------------------------------------------------------------
------------------------------------------------------------
------------------------------------------------------------
------------------------------------------------------------
------------------------------------------------------------
------------------------------------------------------------
------------------------------------------------------------
------------------------------------------------------------
------------------------------------------------------------
------------------------------------------------------------
------------------------------------------------------------
------------------------------------------------------------
------------------------------------------------------------
------------------------------------------------------------
----------
>127b-2
------------------------------------------------------------
------------------------------------------------------------
------------------------------------------------------------
------------------------------------------------------------
------------------------------------------------------------
------------------------------------------------------------
------------------------------------------------------------
------------------------------------------------------------
------------------------------------------------------------
--------------------------------------------------GGGGATCTTC
CGCAATGGA-C-GAA-AGT-CTG-A-CGGAGC-AACGCCGCG-TGAGTGAA-GAAGGTC-
-TTC--G-GATTGT-AAAGCTC-TGTTAT-A-CGGGACGAaaaagacggatgcc-aacag
tatccgtccgTG-AC-GGTACCG-T-AAGAG-AAAGCCACGGCT-AACTACGTGCCAGCA
-GCC---GCGGTAATACGTAGGTGGCAAGCGTTGTCCG-GAAT-TAT-TGGGCGTAAAGG
G-CGCGCAGGC-GG-T-TCGGTAAGTCTG-TCTTAA-AAGT-GCGGG-GCTT-AAC-C-C
CGTGAG-G-GGA-CG-GA-AA-CT-GTCG-A-ACT-TGAGTG-TCGGAGAG-GAA-AGC-
GG-AAT-TC-C-TAGTGTAG-CGGTGA-AATG-CGTAGA-TATTAGGAG-GAACACC-GG
TG-GC-GA-AAGCGGCT-TT-CTGG-AC-G-A-CAACTGACGCTG-AGGCGCGAAAGCGT
GGGGAGCAAACAGG-ATTAGAT-ACCCTGGTAGTC-C-AC-GCCGTA-AAC-GATGGATA
CT-AGGTGTAGGAGgtatc---------gacccCT-TCTGT-GC-CGTA-GTTAACGCTA
TAAGTATCCCGCCT-GG-GGAGTACGGCC-GCAAGGTTG-AAACTCAAA-GGAATTGACG
G-GGGC-CCG-CACAAGCG-GTGGAGTATGTG-GTTT-AATT-CGA-CGCAACGCG-A-A
GA-A-C-CTTA-CCAA-GCCTTGA-CATT-GATCG--C-AATT-TTCAGAGA---TGAGA
AGttcctct------tcggaggaCG-AGAAAA-CA-GGTGGTGCACGGCT-GTCGTCAGC
TCGTGTCG-----TGAGATGTTGGG-TTAAGTC-CCGCAACGAGCGCAAC-CCCT--ATC
TTCTGTTACCAG-CAcgtaaaggTGGG-GACTCAGGAGAGA-CTG-C-CGCAGA--CAAT
GCG--G-A-G-GAAGGCGG-GG-A-TGACGTCAAGTCATC-ATGCC-CC--T-TATGG-C
TTG-GGCTA-CACACGT----AC-TACAATGG-CTCtA--A---ATAGAGG---------
------------------------------------------------------------
------------------------------------------------------------
------------------------------------------------------------
------------------------------------------------------------
------------------------------------------------------------
------------------------------------------------------------
------------------------------------------------------------
------------------------------------------------------------
------------------------------------------------------------
------------------------------------------------------------
------------------------------------------------------------
------------------------------------------------------------
------------------------------------------------------------
------------------------------------------------------------
------------------------------------------------------------
------------------------------------------------------------
------------------------------------------------------------
------------------------------------------------------------
----------
>127b-31
------------------------------------------------------------
------------------------------------------------------------
------------------------------------------------------------
------------------------------------------------------------
------------------------------------------------------------
------------------------------------------------------------
------------------------------------------------------------
------------------------------------------------------------
------------------------------------------------------------
------------------------------------------------TAGGGAATCTTC
CGCAATGGA-C-GCA-AGT-CTG-A-CGGAGC-AACGCCGCG-TGAGTGAA-GAAGGTT-
-TTC--G-GATCGT-AAAACTC-TGTTGT-A-AGAGAAGAacaaattgtagagt--aact
gctacagtctTG-AC-GGTATCT-T-ACCAG-AAAGCCACGGCT-AACTACGTGCCAGCA
-GCC---GCGGTAATACGTAGGTGGCAAGCGTTGTCCG-GATT-TAT-TGGGCGTAAAGG
G-GGCGCAGGC-TG-C-TTCTTAAGTCTG-ATGTGA-AAGC-CCACG-GCTT-AAC-C-G
TGGAAGTG-CAT-TG-GA-AA-CT-GGGA-A-GCT-TGAGTA-CAGAAGAG-GAA-AGT-
GG-AAC-TC-C-ATGTGTAG-CGGTGG-AATG-CGTAGA-TATATGGAA-GAACACC-AG
TG-GC-GA-AAGCGACT-TT-CTGG-TC-T-G-TCACTGACGCTG-AGGCCCGAAAGCGT
GGGTAGCAAACAGG-ATTAGAT-ACCCTGGTAGTC-C-AC-GCCGTA-AAC-GATGAGCG
CT-AGGTGTTGGAGggttt---------ccaccCT-TCAGT-GC-CGCA-GCTAACGCAT
TAAGCGCTCCGCCT-GG-GGAGTACGACC-GCAAGGTTG-AAACTCAAA-GGAATTGACG
G-GGAC-CCG-CACAAGCG-GTGGAGCATGTG-GTTT-AATT-CGA-AGCAACGCG-A-A
GA-A-C-CTTA-CCAA-GTCTTGA-CATC-CTTTG--A-CCAC-TCTAGAGA---TAGAG
CTttccct--------ttggggaCA-AAGTGA-CA-GGTGGTGCATGGTT-GTCGTCAGC
TCGTGTCG-----TGAGATGTTGGG-TTAAGTC-CCGCAACGAGCGCAAC-CCCT--ATT
GTTAGTTGCCAG-CAttg--agtTGGG-CACTCTAGCAAGA-CTG-C-CGGTGA--CAAA
CCG--G-A-G-GAAGGCGG-GG-A-TGACGTCAAATCATC-ATGCC-CC--T-TATGA-C
TTG-GGCTA-CACACGT----GC-TACAATGG-ATG-G--T---ACAACGGGCA------
------------------------------------------------------------
------------------------------------------------------------
------------------------------------------------------------
------------------------------------------------------------
------------------------------------------------------------
------------------------------------------------------------
------------------------------------------------------------
------------------------------------------------------------
------------------------------------------------------------
------------------------------------------------------------
------------------------------------------------------------
------------------------------------------------------------
------------------------------------------------------------
------------------------------------------------------------
------------------------------------------------------------
------------------------------------------------------------
------------------------------------------------------------
------------------------------------------------------------
----------
>127f-65
------------------------------------------------------------
------------------------------------------------------------
------------------------------------------------------------
------------------------------------------------------------
------------------------------------------------------------
------------------------------------------------------------
------------------------------------------------------------
------------------------------------------------------------
------------------------------------------------------------
------------------------------------------------TAGGGAATTTTT
CACAATGGG-C-GCA-AGC-CTT-A-TGAAGC-AATGCCGCG-TGAACGAT-GAAGGTC-
-TTA--TaGATTGT-AAAGTTC-TTTTAT-A-TGGGAAGAaacgctaaaatagg--aaat
gattttagttTG-AC-TGTACCA-T-TTGAA-TAAGTATCGGCT-AACTATGTGCCAGCA
-GCC---GCGGTAATACATAGGATGCAAGCGTTATCCG-GATT-TAC-TGGGCGTAAAAC
G-AGCGCAGGC-GG-G-TTTGTAAGTTTG-GTATTA-AATC-TAGAT-GCTT-AAC-G-T
CTAGCT-G-TAT-CA-AA-AA-CT-GTAA-A-CCT-AGAGTG-TAGTAGGG-AGT-TGG-
GG-AAC-TC-C-ATGTGGAG-CGGTAA-AATG-CGTAGA-TATATGGAA-GAACACC-GG
TG-GC-GA-AGGCGCCA-AC-TTGG-AC-T-A-TCACTGACGCTT-AGGCTCGAAAGTGT
GGGGAGCAAATAGG-ATTAGAT-ACCCTAGTAGTC-C-AC-ACCGTA-AAC-GATCATCA
TT-AAATGTCGGCCcga-------------atgGG-TCGGT-GT-TGTA-GCTAACGCAT
TAAATGATGTGCCT-GG-GTAGTACATTC-GCAAGAATG-AAACTCAAAcGGAATTGACG
G-GGAC-CCG-CACAAGTG-GTGGAGCATGTT-GCTT-AATT-TGA-CAATACACG-T-A
GA-A-C-CTTA-CCTA-GGTTTGA-CATC-TATTG-cG-ATGC-TATAGAAA---TATAG
TTgagg-------------ttaaCA-ATATGA-CA-GGTGGTGCATGGTT-GTCGTCAGC
TCGTGTCG-----TGAGATGTTGGG-TTAAGTC-CCGCAACGAGCGCAAC-CCCT--TTC
GTTAGTTA-------ct----tt--------TCTAGCGATA-CTG-C-TACC-G--CAAG
GTA--G-A-G-GAAGGTGG-GG-A-TGACGTCAAATCATC-ATGCC-CC--T-TATAT-C
TAG-GGCTG-CAAACGT----GC-TACAATGG-CTA-A--T---ACAAACTGCT---GCA
AAATC-GT-AA-GATGAAGCGAA-------------------------------------
------------------------------------------------------------
------------------------------------------------------------
------------------------------------------------------------
------------------------------------------------------------
------------------------------------------------------------
------------------------------------------------------------
------------------------------------------------------------
------------------------------------------------------------
------------------------------------------------------------
------------------------------------------------------------
------------------------------------------------------------
------------------------------------------------------------
------------------------------------------------------------
------------------------------------------------------------
------------------------------------------------------------
------------------------------------------------------------
------------------------------------------------------------
----------
>127f-70
------------------------------------------------------------
------------------------------------------------------------
------------------------------------------------------------
------------------------------------------------------------
------------------------------------------------------------
------------------------------------------------------------
------------------------------------------------------------
------------------------------------------------------------
------------------------------------------------------------
------------------------------------------------TAGGGAATCTTC
CACAATGGG-C-GCA-AGC-CTG-A-TGGAAC-AACACCGCG-TGAGTGAA-GAAGGGT-
-TTC--G-GCTCGT-AAAGCTC-TGTTGT-T-GGAGAAGAacgtgcgtgagagt--aact
gttcacgcagTG-AC-GGTATCC-A-ACCAG-AAAGTCACGGCT-AACTACGTGCCAGCA
-GCC---GCGGTAATACGTAGGTGGCAAGCGTTATCCG-GATT-TAT-TGGGCGTAAAGC
G-AGCGCAGGC-GG-T-TGCTTAGGTCTG-ATGTGA-AAGC-CTTCG-GCTT-AAC-C-G
AAGAAGTG-CAT-CG-GA-AA-CC-GGGC-G-ACT-TGAGTG-CAGAAGAG-GAC-AGT-
GG-AAC-TC-C-ATGTGTAG-CGGTGG-AATG-CGTAGA-TATATGGAA-GAACACC-AG
TG-GC-GA-AGGCGGCT-GT-CTGG-TC-T-G-CAACTGACGCTG-AGGCTCGAAAGCAT
GGGTAGCGAACAGG-ATTAGAT-ACCCTGGTAGTC-C-AT-GCCGTA-AAC-GATGAGTG
CT-AGGTGTTGGAGggttt---------ccgccCT-TCAGT-GC-CGGA-GCTAACGCAT
TAAGCACTCCGCCT-GG-GGAGTACGACC-GCAAGGTTG-AAACTCAAA-GGAATTGACG
G-GGGC-CCG-CACAAGCG-GTGGAGCATGTG-GTTT-AATT-CGA-AGCTACGCG-A-A
GA-A-C-CTTA-CCAG-GTCTTGA-CATC-TTGCG--C-TAAC-CTAAGAGA---TTAGG
CGttccct--------tcggggaCG-CAATGA-CA-GGTGGTGCATGGTC-GTCGTCAGC
TCGTGTCG-----TGAGATGTTGGG-TTAAGTC-CCGCAACGAGCGCAAC-CCTT--GTT
ACTAGTTGCCAG-CAttt--agtTGGG-CACTCTAGTGAGA-CTG-C-CGGTGA--CAAA
CCG--G-A-G-GAAGGTGG-GG-A-CGACGTCAGATCATC-ATGCC-CC--T-TATGA-C
CTG-GGCTA-CACACGT----GC-TACAATGG-ACA-G--T---ACAACGAGTT------
------------------------------------------------------------
------------------------------------------------------------
------------------------------------------------------------
------------------------------------------------------------
------------------------------------------------------------
------------------------------------------------------------
------------------------------------------------------------
------------------------------------------------------------
------------------------------------------------------------
------------------------------------------------------------
------------------------------------------------------------
------------------------------------------------------------
------------------------------------------------------------
------------------------------------------------------------
------------------------------------------------------------
------------------------------------------------------------
------------------------------------------------------------
------------------------------------------------------------
----------
>127Q-110
------------------------------------------------------------
------------------------------------------------------------
------------------------------------------------------------
------------------------------------------------------------
------------------------------------------------------------
------------------------------------------------------------
------------------------------------------------------------
------------------------------------------------------------
------------------------------------------------------------
------------------------------------------------TGGGGAATATTG
CGCAATGGG-G-GAA-ACC-CTG-A-CGCAGC-GACGCCGCG-TGCGGGAT-GAAGGCC-
-TTC--G-GGTTGT-AAACCGC-TTTTGA-T-TGGGAGCAagctt---------------
-----tcgggTG-AG-TGTACCT-T-TCGAA-TAAGCGCCGGCT-AACTACGTGCCAGCA
-GCC---GCGGTAATACGTAGGGCGCAAGCGTTATCCG-GAAT-TAT-TGGGCGTAAAGA
G-CTTGTAGGC-GG-T-TCGTCGCGTCTG-GTGTGA-AAGC-CCATC-GCTT-AAC-G-G
TGGGTTTG-CGC-CG-GG-TA-CG-GGCG-G-GCT-AGAGTG-CAGTAGGG-GAG-ACT-
GG-AAT-TC-T-CGGTGTAA-CGGTGG-AATG-TGTAGA-TATCGGGAA-GAACACC-AA
TG-GC-GA-AGGCAGGT-CT-CTGG-GC-T-G-TTACTGACGCTG-AGAAGCGAAAGCGT
GGGGAGCGAACAGG-ATTAGAT-ACCCTGGTAGTC-C-AC-GCCGTA-AAC-GGTGGACG
CT-GGATGTGGGGCccatt--------ccacggGT-TCTGT-GT-CGGA-GCTAACGCGT
TAAGCGTCCCGCCT-GG-GGAGTACGGCC-GCAAGGCTA-AAACTCAAA-GAAATTGACG
G-GGGC-CCG-CACAAGCG-GCGGAGCATGCG-GATT-AATT-CGA-TGCAACGCG-A-A
GA-A-C-CTTA-CCTG-GGCTTGA-CATGtGCCTG--A-TTAC-TGCAGAGA---TGTGG
TTtccct----------tcggggCA-GGTTCA-CA-GGTGGTGCATGGTC-GTCGTCAGC
TCGTGTCG-----TGAGATGTTGGG-TTAAGTC-CCGCAACGAGCGCAAC-CCTC--GCC
CTGTGTTGCCAG-CGggttatgcCGGG-AACTCACGGGGGA-CCG-C-CGGGGT--TAAC
TCG--G-A-G-GAAGGTGG-GG-A-TGACGTCAGATCATC-ATGCC-CC--T-TACGT-C
CAG-GGCTT-CACGCAT----GC-TAAAATGG-CCG-G--T---ACAACGGGAT---GCG
ACATG-GT-GA-CATG--------------------------------------------
------------------------------------------------------------
------------------------------------------------------------
------------------------------------------------------------
------------------------------------------------------------
------------------------------------------------------------
------------------------------------------------------------
------------------------------------------------------------
------------------------------------------------------------
------------------------------------------------------------
------------------------------------------------------------
------------------------------------------------------------
------------------------------------------------------------
------------------------------------------------------------
------------------------------------------------------------
------------------------------------------------------------
------------------------------------------------------------
------------------------------------------------------------
----------
>127Q-23
------------------------------------------------------------
------------------------------------------------------------
------------------------------------------------------------
------------------------------------------------------------
------------------------------------------------------------
------------------------------------------------------------
------------------------------------------------------------
------------------------------------------------------------
------------------------------------------------------------
------------------------------------------------TGAGGAATATTG
GTCAATGGA-C-GCA-AGT-CTG-A-ACCAGC-CAAGTAGCG-TGCAGGAT-GACGGCC-
cTAT--G-GGTTGT-AAACTGC-TTTTAT-A-TGGGGATAaagtggggaac--------g
tgttccctttTG-CA-GGTACCA-T-ATGAA-TAAGGACCGGCT-AATTCCGTGCCAGCA
-GCC---GCGGTAATACGGAAGGTTCGGGCGTTATCCG-GATT-TAT-TGGGTTTAAAGG
G-AGCGTAGGC-CG-T-TTGGTAAGCGTG-TTGTGA-AATG-TAGGA-GCTC-AAC-T-T
CTAGATTG-CAG-CG-CG-AA-CT-GTCA-G-ACT-TGAGTG-CGCACAAC-GTA-GGC-
GG-AAT-TC-A-TGGTGTAG-CGGTGA-AATG-CTTAGA-TATCATGAA-GAACTCC-GA
TT-GC-GA-AGGCAGCT-TA-CGGG-AG-C-G-CAACTGACGCTG-AAGCTCGAAGGTGC
GGGTATCGAACAGG-ATTAGAT-ACCCTGGTAGTC-C-GC-ACAGTA-AAC-GATGGATG
CC-CGCTGTTAGCAcc--------------tagTG-TTAGC-GG-CTAA-GCGAAAGCAT
TAAGCATCCCACCT-GG-GGAGTACGCCG-GCAACGGTG-AAACTCAAA-GGAATTGACG
G-GGGC-CCG-CACAAGCG-GAGGAACATGTG-GTTT-AATT-CGA-TGATACGCG-A-G
GA-A-C-CTTA-CCCG-GGCTTGA-ATTGcAGAT--gA-ACGA-TTTAGAGA---TAATG
AGgtcctt---------cgggac-A-TCTGTG-AA-GGTGCTGCATGGTT-GTCGTCAGC
TCGTGCCG-----TGAGGTGTCGGC-TTAAGTG-CCATAACGAGCGCAAC-CCCT--TTC
TTTAGTTGCCAT-CAggtcatgcTGGG-CACTCTGGAGATA-CTG-C-CACC-G--TAAG
GTG-tG-A-G-GAAGGTGG-GG-A-TGACGTCAAATCAGC-ACGGC-CC--T-TACGT-C
CGG-GGCTA-CACACGT----GT-TACAATGG-GTG-G--T---ACAGATAGTT---G--
--GTC-GT-GT-G-----------------------------------------------
------------------------------------------------------------
------------------------------------------------------------
------------------------------------------------------------
------------------------------------------------------------
------------------------------------------------------------
------------------------------------------------------------
------------------------------------------------------------
------------------------------------------------------------
------------------------------------------------------------
------------------------------------------------------------
------------------------------------------------------------
------------------------------------------------------------
------------------------------------------------------------
------------------------------------------------------------
------------------------------------------------------------
------------------------------------------------------------
------------------------------------------------------------
----------
>136b-16
------------------------------------------------------------
------------------------------------------------------------
------------------------------------------------------------
------------------------------------------------------------
------------------------------------------------------------
------------------------------------------------------------
------------------------------------------------------------
------------------------------------------------------------
------------------------------------------------------------
------------------------------------------------TGGGGAATATTG
CGCAATGGG-G-GAA-ACC-CTG-A-CGCAGC-AACGCCGCG-TGCGGGAT-GAAGGCC-
-TTC--G-GGTTGT-AAACCGC-TTTCAG-C-AGGGAAGAc-------------------
--------atCG-AC-GGTACCT-G-CAGAA-GAAGCCCCGGCT-AACTACGTGCCAGCA
-GCC---GCGGTAATACGTAGGGGGCGAGCGTTATCCG-GATT-CAT-TGGGCGTAAAGC
G-CGCGCAGGC-GG-T-TGCTCAAGCGGA-ACCTCT-AATC-TCGGG-GCTT-AAC-C-T
CGAGCC-G-GGT-TC-CG-AA-CT-GGAC-G-ACT-CGAGTG-CGGTAGAG-GCA-GAT-
GG-AAT-TC-C-CGGTGTAG-CGGTGG-AATG-CGCAGA-TATCGGGAA-GAACACC-AA
CG-GC-GA-AGGCAGTC-TG-CTGG-GC-C-G-TCACTGACGCTG-AGGCGCGAAAGCTG
GGGGAGCGAACAGG-ATTAGAT-ACCCTGGTAGTC-C-CA-GCCGTA-AAC-GATGAGCG
CT-GGGTGTGGGAGatt------------acatCT-TCCGT-GC-CGAA-GCTAACGCAT
TAAGCGCTCCGCCT-GG-GGAGTACGGCC-GCAAGGCTA-AAACTCAAA-GGAATTGACG
G-GGGC-CCG-CACAAGCA-GCGGAGCATGTG-GCTT-AATT-CGA-AGCAACGCG-A-A
GA-A-C-CTTA-CCAG-GGCTTGA-CATG-TAGGT--G-AAGC-GGCGGAAA---CGTCG
TGgccga-----------aaggaGC-CTA-CA-CA-GGTGGTGCATGGCT-GTCGTCAGC
TCGTGTCG-----TGAGATGTTGGG-TTAAGTC-CCGCAACGAGCGCAAC-CCCT--GCC
CCGTGTTACCAG-CAttt--agtT------------------------------------
------------------------------------------------------------
------------------------------------------------------------
------------------------------------------------------------
------------------------------------------------------------
------------------------------------------------------------
------------------------------------------------------------
------------------------------------------------------------
------------------------------------------------------------
------------------------------------------------------------
------------------------------------------------------------
------------------------------------------------------------
------------------------------------------------------------
------------------------------------------------------------
------------------------------------------------------------
------------------------------------------------------------
------------------------------------------------------------
------------------------------------------------------------
------------------------------------------------------------
------------------------------------------------------------
------------------------------------------------------------
----------
>136b-22
------------------------------------------------------------
------------------------------------------------------------
------------------------------------------------------------
------------------------------------------------------------
------------------------------------------------------------
------------------------------------------------------------
------------------------------------------------------------
------------------------------------------------------------
------------------------------------------------------------
------------------------------------------------TGAGGAATATTG
GTCAATG-G-C-GTG-AGC-CTG-A-ACCAGC-CAAGTAGCG-TGCAGGAA-GACGGCC-
cTAT--G-GGTTGT-AAACTGC-TTTTAT-G-CGGGGATAaaggagtccac--------g
tgtggattttTG-CA-GGTACCG-C-ATGAA-TAAGGACCGGCT-AATTCCGTGCCAGCA
-GCC---GCGGTAATACGGAAGGTCCGGGCGTTATCCG-GATT-TAT-TGGGTTTAAAGG
G-AGCGTAGGC-CG-C-GTTTTAAGCGTG-TTGTGA-AATG-TAGAC-GCCC-AAC-G-T
CTGCATCG-CAG-CG-CG-AA-CT-GGGA-C-GCT-TGAGTA-CGCGCAAC-GTT-GGC-
GG-AAT-TC-G-TCGTGTAG-CGGTGA-AATG-CTTAGA-TATGACGAG-GAACTCC-GA
TT-GC-GA-AGGCAGCT-GA-CGGG-AG-C-G-GCACTGACGCTT-AAGCTCGAAGGTGC
GGGTATCAAACAGG-ATTAGAT-ACCCTGGTAGTC-C-GC-ACAGTA-AAC-GATGGATG
CC-CGCTGTGTGCCtat-------------tatGG-TACGC-GG-CTAA-GCGAAAGCGT
TAAGCATCCCACCT-GG-GGAGTACGCCG-GCAACGGTG-AAACTCAAA-GGAATTGACG
G-GGGC-CCG-CACAAGCG-GAGGAACATGTG-GTTT-AATT-CGA-TGATACGCG-A-G
GA-A-C-CTTA-CCCG-GGCTTGA-ACTGcCGGT--gC-ACGA-TCCAGAGA---TGGTG
AGgccctt---------cggggc-G-CCGGTG-GA-GGTGCTGCATGGTT-GTCGTCAGC
TCGTGCCG-----TGAGGTGTCGGC-TTAAGTG-CCATAACGAGCGCAAC-CCCT--CTC
CGTAGTTGCCAT-CAggtaatgcTGGG-CACTCTGCGGATA-CTG-C-CACC-G--CAAG
GTG-cG-A-G-GAAGGTGG-GG-A-TGACGTCAAATCAGC-ACGGC-CC--T-TACGT-C
CGG-GGCTA-CACACGT----GT-TACAATGG-GGG-G--C---ACAGCGAGTA---G--
--GCC-GC-GC-G-----------------------------------------------
------------------------------------------------------------
------------------------------------------------------------
------------------------------------------------------------
------------------------------------------------------------
------------------------------------------------------------
------------------------------------------------------------
------------------------------------------------------------
------------------------------------------------------------
------------------------------------------------------------
------------------------------------------------------------
------------------------------------------------------------
------------------------------------------------------------
------------------------------------------------------------
------------------------------------------------------------
------------------------------------------------------------
------------------------------------------------------------
------------------------------------------------------------
----------
>136b-24
------------------------------------------------------------
------------------------------------------------------------
------------------------------------------------------------
------------------------------------------------------------
------------------------------------------------------------
------------------------------------------------------------
------------------------------------------------------------
------------------------------------------------------------
------------------------------------------------------------
------------------------------------------------TGGGGAATCTTC
CGCAATGGG-C-GAA-AGC-CTG-A-CGGAGC-AACGCCGCG-TGAGTGAA-GACGGCC-
-TTC--G-GGTTGT-AAAACTC-TGTGAT-T-CGGGACGAaagataagcagacg-aataa
tctgcataagTG-AC-GGTACCG-A-AAAAG-CAAGCCACGGCT-AACTACGTGCCAGCA
-GCC---GCGGTAATACGTAGGTGGCAAGCGTTGTCCG-GAAT-TAT-TGGGCGTAAAGC
G-CGCGCAGGC-GG-C-TACTTAAGTCCA-TCTTAA-AAGT-GCGGG-GCTT-AAC-C-C
CGTGAT-G-GGA-TG-GA-AA-CT-GAGA-A-GCT-GGAGTG-TCGGAGAG-GAA-AGT-
GG-AAT-TC-C-TAGTGTAG-CGGTGA-AATG-CGTAGA-GATTAGGAA-GAACACC-GG
TG-GC-GA-AGGCGACT-TT-CTGG-AC-G-A-CAACTGACGCTT-AGGCGCGAAAGCGT
GGGGAGCAAACAGG-ATTAGAT-ACCCTGGTAGTC-C-AC-GCCGTA-AAC-GATGGATA
CT-AGGTGTAGGAGgtatc---------gacccCT-TCTGT-GC-CGGA-GTTAACGCAA
TAAGTATCCCGCCT-GG-GAAGTACGATC-GCAAGATTA-AAACTCAAA-GGAATTGACG
G-GGGC-CCG-CACAAGCG-GTGGAGTATGTG-GTTT-AATT-CGA-CGCAACGCG-A-A
GA-A-C-CTTA-CCAG-GTCTTGA-CATT-GATCG--C-AATT-TTCAGAAA---TGAGA
AGttctcct------tcgggagaCG-AGAAAA-CA-GGTGGTGCACGGCT-GTCGTCAGC
TCGTGTCG-----TGAGATGTTGGG-TTAAGTC-CCGCAACGAGCGCAAC-CCC------
------------------------------------------------------------
------------------------------------------------------------
------------------------------------------------------------
------------------------------------------------------------
------------------------------------------------------------
------------------------------------------------------------
------------------------------------------------------------
------------------------------------------------------------
------------------------------------------------------------
------------------------------------------------------------
------------------------------------------------------------
------------------------------------------------------------
------------------------------------------------------------
------------------------------------------------------------
------------------------------------------------------------
------------------------------------------------------------
------------------------------------------------------------
------------------------------------------------------------
------------------------------------------------------------
------------------------------------------------------------
------------------------------------------------------------
----------
>136b-27
------------------------------------------------------------
------------------------------------------------------------
------------------------------------------------------------
------------------------------------------------------------
------------------------------------------------------------
------------------------------------------------------------
------------------------------------------------------------
------------------------------------------------------------
------------------------------------------------------------
------------------------------------------------TGGGGAATCTTC
CGCAATGGA-C-GAA-AGT-CTG-A-CGGAGC-AACGCCGCG-TGAGTGAA-GACGGCC-
-TTC--G-GGTTGT-AAAGCTC-TGTGAT-T-CGGGACGAaaggccatatgtga--ataa
tatatggaaaTG-AC-GGTACCG-A-AAAAG-CAAGCCACGGCT-AACTACGTGCCAGCA
-GCC---GCGGTAATACGTAGGTGGCAAGCGTTGTCCG-GAAT-TAT-TGGGCGTAAAGC
G-CGCGCAGGC-GG-T-CACTTAAGTCCA-TCTTAG-AAGT-GCGGG-GCTT-AAC-C-C
CGTGAT-G-GGA-TG-GA-AA-CT-GGGA-G-ACT-GGAGTA-TCGGAGAG-GAA-AGT-
GG-AAT-TC-C-TAGTGTAG-CGGTGA-AATG-CGTAGA-TATTAGGAA-GAACACC-GG
TG-GC-GA-AGGCGACT-TT-CTGG-AC-G-A-AAACTGACGCTG-AGGCGCGAAAGCGT
GGGGAGCAAACAGG-ATTAGAT-ACCCTGGTAGTC-C-AC-GCCGTA-AAC-GATGGATA
CT-AGGTGTAGGAGgtatc---------gacccCT-TCTGT-GC-CGGA-GTTAACGCAA
TAAGTATCCCGCCT-GG-GAAGTACGATC-GCAAGATTA-AAACTCAAA-GGAATTGACG
G-GGGC-CCG-CACAAGCG-GTGGAGTATGTG-GTTT-AATT-CGA-CGCAACGCG-A-A
GA-A-C-CTTA-CCAA-GTCTTGA-CATT-GATCG--C-CATT-CCAAGAGA---TTGGA
AGttctcct------tcgggagaCG-AGAAAA-CA-GGTGGTGCACGGCT-GTCGTCAGC
TCGTGTCG-----TGAGATGTTGGG-TTAAGTC-CCGCAACGAGCGCAAC-CCCT--ATC
TTTTGTTG----------------------------------------------------
------------------------------------------------------------
------------------------------------------------------------
------------------------------------------------------------
------------------------------------------------------------
------------------------------------------------------------
------------------------------------------------------------
------------------------------------------------------------
------------------------------------------------------------
------------------------------------------------------------
------------------------------------------------------------
------------------------------------------------------------
------------------------------------------------------------
------------------------------------------------------------
------------------------------------------------------------
------------------------------------------------------------
------------------------------------------------------------
------------------------------------------------------------
------------------------------------------------------------
------------------------------------------------------------
------------------------------------------------------------
----------
>136b-31
------------------------------------------------------------
------------------------------------------------------------
------------------------------------------------------------
------------------------------------------------------------
------------------------------------------------------------
------------------------------------------------------------
------------------------------------------------------------
------------------------------------------------------------
------------------------------------------------------------
------------------------------------------------TAGGGAATCTTC
CACAATGGA-C-GCA-AGT-CTG-A-TGGAGC-AACGCCGCG-TGAGTGAA-GAAGGGT-
-TTC--G-GCTCGT-AAAGCTC-TGTTGT-T-GGTGAAGAaggacaggggtagt--aact
gacctttgttTG-AC-GGTAATC-A-ATTAG-AAAGTCACGGCT-AACTACGTGCCAGCA
-GCC---GCGGTAATACGTAGGTGGCAAGCGTTGTCCG-GATT-TAT-TGGGCGTAAAGC
G-AGTGCAGGC-GG-C-TCGATAAGTCTG-ATGTGA-AAGC-CTTCG-GCTC-AAC-C-G
GAGAATTG-CAT-CA-GA-AA-CT-GTCG-A-GCT-TGAGTA-CAGAAGAG-GAG-AGT-
GG-AAC-TC-C-ATGTGTAG-CGGTGA-AATG-CGTAGA-TATATGGAA-GAACACC-GG
TG-GC-GA-AGGCGGCT-CT-CTGG-TC-T-G-TTACTGACGCTG-AGGCTCGAAAGCAT
GGGTAGCGAACAGG-ATTAGAT-ACCCTGGTAGTC-C-AT-GCCGTA-AAC-GATGAGTG
CT-AAGTGTTGGGAggttt---------ccgccTC-TCAGT-GC-TGCA-GCTAACGCAT
TAAGCACTCCGCCT-GG-GGAGTACGACC-GCAAGGTTG-AAACTCAAA-GGAATTGACG
G-GGGC-CCG-CACAAGCG-GTGGAGCATGTG-GTTT-AATT-CGA-AGCAACGCG-A-A
GA-A-C-CTTA-CCAG-G------------------------------------------
------------------------------------------------------------
------------------------------------------------------------
------------------------------------------------------------
------------------------------------------------------------
------------------------------------------------------------
------------------------------------------------------------
------------------------------------------------------------
------------------------------------------------------------
------------------------------------------------------------
------------------------------------------------------------
------------------------------------------------------------
------------------------------------------------------------
------------------------------------------------------------
------------------------------------------------------------
------------------------------------------------------------
------------------------------------------------------------
------------------------------------------------------------
------------------------------------------------------------
------------------------------------------------------------
------------------------------------------------------------
------------------------------------------------------------
------------------------------------------------------------
------------------------------------------------------------
----------
>136b-75
------------------------------------------------------------
------------------------------------------------------------
------------------------------------------------------------
------------------------------------------------------------
------------------------------------------------------------
------------------------------------------------------------
------------------------------------------------------------
------------------------------------------------------------
------------------------------------------------------------
------------------------------------------------TGAGGAATATTG
GTCAATGGG-C-GAG-AGC-CTG-A-ACCAGC-CAAGTAGCG-TGCAGGAT-GACGGCC-
cTAT--G-GGTTGT-AAACTGC-TTTTAT-G-CGGGGATAaagtgcgtgac--------g
tgtcgtgcatTG-CA-GGTACCG-C-ATGAA-TAAGGACCGGCT-AATTCCGTGCCAGCA
-GCC---GCGGTAATACGGAAGGTCCGGGCGTTATCCG-GATT-TAT-TGGGTTTAAAGG
G-AGCGTAGGC-CG-C-CAGATAAGCGTG-TTGTGA-AATG-TACCG-GCTC-AAC-C-G
GTGAATTG-CAG-CG-CG-AA-CT-GTTT-G-GCT-TGAGTG-CACGGTAA-GCA-GGC-
GG-AAT-TC-A-TGGTGTAG-CGGTGA-AATG-CTTAGA-TATCATGAA-GAACTCC-GA
TT-GC-GA-AGGCAGCT-TG-CTGC-AG-T-G-CGACTGACGCTG-ATGCTCGAAGGTGC
GGGTATCAAACAGG-ATTAGAT-ACCCTGGTAGTC-C-GC-ACGGTA-AAC-GATGGATG
CC-CGCTGTCCGCCctt-------------tgtGG-CGGGT-GG-CCAA-GCGAAAGCGT
TAAGCATCCCACCT-GG-GGAGTACGCCG-GCAACGGTG-AAACTCAAA-GGAATTGACG
G-GGGC-CCG-CACAAGCG-GAGGAACATGTG-GTTT-AATT-CGA-TGATACGCG-A-G
GA-A-C-CTTA-CCCG-GGCTTGA-ACTGcCAGTG--A-ACGA-TACAGAGA---TGTTG
AGgccct----------tcggggCA-CTGGTG-GA-GGTGCTGCATGGTT-GTCGTCAGC
TCGTGCCG-----TGAGGTGTCGGC-TTAAGTG-CCATAACGAGCGCAAC-CCCT--TTT
TTCAGTTGCCAT-CAggtaatgcTGGG-CACTCTGGAGATA-CTG-C-CACC-G--CAAG
GTG-tG-A-G-GAAGGTGG-GG-A-TGACGTCAAATCAGC-ACGGC-CC--T-TACGT-C
CGG-GGCTA-CACACGT----GT-TACAATGG-GGC-A--T---ACAGAGTGTT--gGCT
TAAC--------------------------------------------------------
------------------------------------------------------------
------------------------------------------------------------
------------------------------------------------------------
------------------------------------------------------------
------------------------------------------------------------
------------------------------------------------------------
------------------------------------------------------------
------------------------------------------------------------
------------------------------------------------------------
------------------------------------------------------------
------------------------------------------------------------
------------------------------------------------------------
------------------------------------------------------------
------------------------------------------------------------
------------------------------------------------------------
------------------------------------------------------------
------------------------------------------------------------
----------
>136f-115
------------------------------------------------------------
------------------------------------------------------------
------------------------------------------------------------
------------------------------------------------------------
------------------------------------------------------------
------------------------------------------------------------
------------------------------------------------------------
------------------------------------------------------------
------------------------------------------------------------
------------------------------------------------TAGGGAATCTTC
CACAATGGA-C-GCA-AGT-CTG-A-TGGAGC-AACGCCGCG-TGAGTGAA-GAAGGTT-
-TTC--G-GATCGT-AAAGCTC-TGTTGT-T-GGTGAAGAaggatagaggtagt--aact
ggcctttattTG-AC-GGTAATC-A-ACCAG-AAAGTCACGGCT-AACTACGTGCCAGCA
-GCC---GCGGTAATACGTAGGTGGCAAGCGTTGTCCG-GATT-TAT-TGGGCGTAAAGC
G-AGCGCAGGC-GG-A-AGAATAAGTCTG-ATGTGA-AAGC-CCTCG-GCTT-AAC-C-G
AGGAACTG-CAT-CG-GA-AA-CT-GTTT-T-TCT-TGAGTG-CAGAAGAG-GAG-AGT-
GG-AAC-TC-C-ATGTGTAG-CGGTGG-AATG-CGTAGA-TATATGGAA-GAACACC-AG
TG-GC-GA-AGGCGGCT-CT-CTGG-TC-T-G-CAACTGACGCTG-AGGCTCGAAAGCAT
GGGTAGCGAACAGG-ATTAGAT-ACCCTGGTAGTC-C-AT-GCCGTA-AAC-GATGAGTG
CT-AAGTGTTGGGAggttt---------ccgccTC-TCAGT-GC-TGCA-GCTAACGCAT
TAAGCACTCCGCCT-GG-GGAGTACGACC-GCAAGGTTG-AAACTCAAA-GGAATTGACG
G-GGGC-CCG-CACAAGCG-GTGGAGCATGTG-GTTT-AATT-CGA-AGCAACGCG-A-A
GA-A-C-CTTA-CCAG-GTCTTGA-CATC-TAGTG--C-CATT-TGTAGAGA---TACAA
AGttccct--------tcggggaCG-CTAAGA-CA-GGTGGTGCATGGCT-GTCGTCAGC
TCGTGTCG-----TGAGATGTTGGG-TTAAGTC-CCGCAACGAGCGCAAC-CCTT--GTT
ATTAGTTGCCAG-CAtta--agtTGGG-CACTCTAATGAGA-CTG-C-CGGTGA--CAAA
CCG--G-A-G-GAAGGTGG-GG-A-TGACGTCAAGTCATC-ATGCC-CC--T-TATGA-C
CTG-GGCTA-CACACGT----GC-TACAATGG-GCA-G--T---ACAACGAGAA------
------------------------------------------------------------
------------------------------------------------------------
------------------------------------------------------------
------------------------------------------------------------
------------------------------------------------------------
------------------------------------------------------------
------------------------------------------------------------
------------------------------------------------------------
------------------------------------------------------------
------------------------------------------------------------
------------------------------------------------------------
------------------------------------------------------------
------------------------------------------------------------
------------------------------------------------------------
------------------------------------------------------------
------------------------------------------------------------
------------------------------------------------------------
------------------------------------------------------------
----------
>141b-14
------------------------------------------------------------
------------------------------------------------------------
------------------------------------------------------------
------------------------------------------------------------
------------------------------------------------------------
------------------------------------------------------------
------------------------------------------------------------
------------------------------------------------------------
------------------------------------------------------------
------------------------------------------------------------
------GGG-C-GAG-AGC-CTG-A-ACCAGC-CAAGTAGCG-TGCAGGAT-GACGGCC-
cTAT--G-GGTTGT-AAACTGC-TTTTAT-G-CGGGGATAaagtgcgtgac--------g
tgtcatgcatTG-CA-GGTACCG-C-ATGAA-TAAGGACCGGCT-AATTCCGTGCCAGCA
-GCC---GCGGTAATACGGAAGGTCCGGGCGTTATCCG-GATT-TAT-TGGGTTTAAAGG
G-AGCGTAGGC-CG-C-CAGATAAGCGTG-TTGTGA-AATG-TACCG-GCTC-AAC-C-G
GTGAATTG-CAG-CG-CG-AA-CT-GTCT-G-GCT-TGAGTG-CACGGTAA-GCA-GGC-
GG-AAT-TC-A-TGGTGTAG-CGGTGA-AATG-CTTAGA-TATCATGAG-GAACTCC-GA
TT-GC-GA-AGGCAGCT-TG-CTGC-AG-T-G-CGACTGACGCTG-ATGCTCGAAGGTGC
GGGTATCAAACAGG-ATTAGAT-ACCCTGGTAGTC-C-GC-ACGGTA-AAC-GATGGATG
CC-CGCTGTCCGCCttt-------------tgtGG-CGGGT-GG-CCAA-GCGAAAGCGT
TAAGCATCCCACCT-GG-GGAGTACGCCG-GCAACGGTG-AAACTCAAA-GGAATTGACG
G-GGGC-CCG-CACAAGCG-GAGGAACATGTG-GTTT-AATT-CGA-TGATACGCG-A-G
GA-A-C-CTTA-CCCG-GGCTTGA-ACTGcCGGCG--A-ACGA-TACAGAGA---TGTTG
AGgccct----------tcggggCG-CCGGTG-GA-GGTGCTGCATGGTT-GTCGTCAGC
TCGTGCCG-----TGAGGTGTCGGC-TTAAGTG-CCATAACGAGCGCAAC-CCCT--TTT
TTCAGTTGCCAT-CAggtgatgcTGGG-CACTCTGGAGATA-CTG-C-CACC-G--CAAG
GTG-tG-A-G-GAAGGTTG-GG-A-TGACGTCAAATCAGC-ACGGC-CC--T-TACGT-C
CGG-GGCTA-CACACGT----GT-TACAATGG-GGC-A--T---ACAGAGTGTT---GGC
TTAAC-GC-AA-GTTTGGTCTAATCT----------------------------------
------------------------------------------------------------
------------------------------------------------------------
------------------------------------------------------------
------------------------------------------------------------
------------------------------------------------------------
------------------------------------------------------------
------------------------------------------------------------
------------------------------------------------------------
------------------------------------------------------------
------------------------------------------------------------
------------------------------------------------------------
------------------------------------------------------------
------------------------------------------------------------
------------------------------------------------------------
------------------------------------------------------------
------------------------------------------------------------
------------------------------------------------------------
----------
>141b-19
------------------------------------------------------------
------------------------------------------------------------
------------------------------------------------------------
------------------------------------------------------------
------------------------------------------------------------
------------------------------------------------------------
------------------------------------------------------------
------------------------------------------------------------
------------------------------------------------------------
------------------------------------------------TAGGGAATCTTC
CGCAATGGA-C-GCA-AGT-CTG-A-CGGAGC-AACGCCGCG-TGAGTGAA-GAAGGTT-
-TTC--G-GATCGT-AAAACTC-TGTTGT-A-AGAGAAGAacaaattgtagagt--aact
gctacagtctTG-AC-GGTATCT-T-ACCAG-AAAGCCACGGCT-AACTACGTGCCAGCA
-GCC---GCGGTAATACGTAGGTGGCAAGCGTTGTCCG-GATT-TAT-TGGGCGTAAAGG
G-GGCGCAGGC-TG-C-TTCTTAAGTCTG-ATGTGA-AAGC-CCACG-GCTT-AAC-C-G
TGGAAGTG-CAT-TG-GA-AA-CT-GGGA-A-GCT-TGAGTA-CAGAAGAG-GAA-AGT-
GG-AAC-TC-C-ATGTGTAG-CGGTGG-AATG-CGTAGA-TATATGGAA-GAACACC-AG
TG-GC-GA-AAGCGACT-TT-CTGG-TC-T-G-TCACTGACGCTG-AGGCCCGAAAGCGT
GGGTAGCAAACAGG-ATTAGAT-ACCCTGGTAGTC-C-AC-GCCGTA-AAC-GATGAGCG
CT-AGGTGTTGGAGggttt---------ccaccCT-TCAGT-GC-CGCA-GCTAACGCAT
TAAGCGCTCCGCCT-GG-GGAGTACGACC-GCAAGGTTG-AAACTCAAA-GGAATTGACG
G-GGAC-CCG-CACAAGCG-GTGGAGCATGTG-GTTT-AATT-CGA-AGCAACGCG-A-A
GA-A-C-CTTA-CCAA-GTCTTGA-CATC-CTTTG--A-CCAC-TCTAGAGA---TAGAG
CTttccct--------tcggggaCA-AAGTGA-CA-GGTGGTGCATGGTT-GTCGTCAGC
TCGTGTCG-----TGAGATGTTGGG-TTAAGTC-CCGCAACGAGCGCAAC-CCCT--ATT
GTTAGTTGCCAG-CAttg--agtTGGG-CACTCTAGCAAGA-CTG-C-CGGTGA--CAAA
CCG--G-A-G-GAAGGCGG-GG-A-TGACGTCAAATCATC-ATGCC-CC--T-TATGA-C
TTG-GGCTA-CACACGT----GC-TACAATGG-ATG-G--T---ACAACGGGCA------
------------------------------------------------------------
------------------------------------------------------------
------------------------------------------------------------
------------------------------------------------------------
------------------------------------------------------------
------------------------------------------------------------
------------------------------------------------------------
------------------------------------------------------------
------------------------------------------------------------
------------------------------------------------------------
------------------------------------------------------------
------------------------------------------------------------
------------------------------------------------------------
------------------------------------------------------------
------------------------------------------------------------
------------------------------------------------------------
------------------------------------------------------------
------------------------------------------------------------
----------
>141b-23
------------------------------------------------------------
------------------------------------------------------------
------------------------------------------------------------
------------------------------------------------------------
------------------------------------------------------------
------------------------------------------------------------
------------------------------------------------------------
------------------------------------------------------------
------------------------------------------------------------
---------------------------------------------------GGGATCTTC
CACAATGGA-C-GCA-AGT-CTG-A-TGGAGC-AACGCCGCG-TGAGTGAA-GAAGGGT-
-TTC--G-GCTCGT-AAAGCTC-TGTTGT-T-GGTGAAGAaggacaggggtagt--aact
gacctttgttTG-AC-GGTAATC-A-ATTAG-AAAGTCACGGCT-AACTACGTGCCAGCA
-GCC---GCGGTAATACGTAGGTGGCAAGCGTTGTCCG-GATT-TAT-TGGGCGTAAAGC
G-AGTGCAGGC-GG-C-TCGATAAGTCTG-ATGTGA-AAGC-CTTCG-GCTC-AAC-C-G
GAGAATTG-CAT-CA-GA-AA-CT-GTCG-A-GCT-TGAGTA-CAGAAGAG-GAG-AGT-
GG-AAC-TC-C-ATGTGTAG-CGGTGA-AATG-CGTAGA-TATATGGAA-GAACACC-GG
TG-GC-GA-AGGCGGCT-CT-CTGG-TC-T-G-TTACTGACGCTG-AGGCTCGAAAGCAT
GGGTAGCGAACAGG-ATTAGAT-ACCCTGGTAGTC-C-AT-GCCGTA-AAC-GATGAGTG
CT-AAGTGTTGGGAggttt---------ccgccTC-TCAGT-GC-TGCA-GCTAACGCAT
TAAGCACTCCGCCT-GG-GGAGTACGACC-GCAAGGTTG-AAACTCAAA-GGAATTGACG
G-GGGC-CCG-CACAAGCG-GTGGAGCATGTG-GTTT-AATT-CGA-AGCAACGCG-A-A
GA-A-C-CTTA-CCAG-GTCTTGA-CATC-CATAG--C-CAGT-CTAAGAGA---TTAGA
TGttccct--------tcggggaCT-ATGAGA-CA-GGTGGTGCATGGCT-GTCGTCAGC
TCGTGTCG-----TGAGATGTTGGG-TTAAGTC-CCGCAACGAGCGCAAC-CCTT--GTC
ATTAGTTGCCAG-CAtta--agtTGGG-CACTCTAATGAGA-CTG-C-CGGTGA--CAAA
CCG--G-A-G-GAAGGTGG-GG-A-TGACGTCAAGTCATC-ATGCC-CC--T-TATGA-C
CTG-GGCTA-CACACGT----GC-TACAATGG-ACG-G--T---ACAACGAGAA---GCG
------------------------------------------------------------
------------------------------------------------------------
------------------------------------------------------------
------------------------------------------------------------
------------------------------------------------------------
------------------------------------------------------------
------------------------------------------------------------
------------------------------------------------------------
------------------------------------------------------------
------------------------------------------------------------
------------------------------------------------------------
------------------------------------------------------------
------------------------------------------------------------
------------------------------------------------------------
------------------------------------------------------------
------------------------------------------------------------
------------------------------------------------------------
------------------------------------------------------------
----------
>141b-3
------------------------------------------------------------
------------------------------------------------------------
------------------------------------------------------------
------------------------------------------------------------
------------------------------------------------------------
------------------------------------------------------------
------------------------------------------------------------
------------------------------------------------------------
------------------------------------------------------------
------------------------------------------------------------
-------------AA-AGC-CTG-A-TGCAGC-GACGCCGCG-TGAGCGAA-GAAGTAT-
-TTC--G-GTATGT-AAAGCTC-TATCAG-A-AGGGAAGAa-------------------
--------aaTG-AC-GGTACCT-T-ACTAA-GAAGCTCCGGCT-AAATACGTGCCAGCA
-GCC---GCGGTAATACGTATGGAGCAAGCGTTATCCG-GATT-TAC-TGGGTGTAAAGG
G-AGTGTAGGC-GG-C-ACTATAAGTCTG-ATGTGA-AAAC-CTAAG-GCTT-AAC-C-A
TAGGATTG-CAT-TG-GA-AA-CT-GTAG-A-GCT-GGAGTA-TCGGAGAG-GCA-AGC-
GG-AAT-TC-C-TGGTGTAG-TGGTGA-AATA-CGTAGA-TATCAGGAA-GAACATC-GG
TG-GC-GA-AGGCGGCT-TG-CTGG-AC-G-A-TAACTGACGCTA-AGGCTCGAAAGCGT
GGGAAGCGAACAGG-ATTAGAT-ACCCTGGTAGTC-C-AC-GCTGTA-AAC-GATGAACA
CT-AGGTGTTGGGAggct----------aagccTT-TCAGT-GC-CGCA-GCAAACGCAA
TAAGTGTTCCACCT-GG-GGAGTACGTTC-GCAAGAATG-AAACTCAAA-GGAATTGACG
G-GGAC-CCG-CACAAGCG-GTGGAGCATGTG-GTTT-AATT-CGA-AGCAACGCG-A-A
GA-A-C-CTTA-CCAA-GTCTTGA-CATC-CCTGT-gA-CAGT-ATATGTAA--tGTATA
TTttcta----------cggaacAC-AGGAGA-CA-GGTGGTGCATGGTT-GTCGTCAGC
TCGTGTCG-----TGAGATGTTGGG-TTAAGTC-CCGCAACGAGCGCAAC-CCTT--GTA
CTTAGTAGCCAG-CAtta--aggTGGG-CACTCTGAGTAGA-CTG-C-CGGGGT--GAAC
CCG--G-A-G-GAAGGTGG-GG-A-TGACGTCAAATCATC-ATGCC-CC--T-TATGA-C
TTG-GGCTA-CACACGT----GC-TACAATGG-CGT-G--A---ACAGAGGGAA---GCT
AAGGA-GC-GA-TCCGGAGCAAATCTC----ATAAAG-CACGTCCC-AGTTCG-GA----
------------------------------------------------------------
------------------------------------------------------------
------------------------------------------------------------
------------------------------------------------------------
------------------------------------------------------------
------------------------------------------------------------
------------------------------------------------------------
------------------------------------------------------------
------------------------------------------------------------
------------------------------------------------------------
------------------------------------------------------------
------------------------------------------------------------
------------------------------------------------------------
------------------------------------------------------------
------------------------------------------------------------
------------------------------------------------------------
------------------------------------------------------------
----------
>141b-83
------------------------------------------------------------
------------------------------------------------------------
------------------------------------------------------------
------------------------------------------------------------
------------------------------------------------------------
------------------------------------------------------------
------------------------------------------------------------
------------------------------------------------------------
------------------------------------------------------------
------------------------------------------------------ATATTG
GTCAATGGG-C-GAG-AGC-CTG-A-ACCAGC-CAAGTAGCG-TGCAGGAT-GGCGGCC-
cTAT--G-GGTTGT-AAACTGC-TTTTAT-G-TGGGGATAaagtgcgtgac--------g
tgtcatgcatTG-CA-GGTACCA-C-ATGAA-TAAGGACCGGCT-AATTCCGTGCCAGCA
-GCC---GCGGTAATACGGAAGGTCCGGGCGTTATCCG-GATT-TAT-TGGGTTTAAAGG
G-AGCGTAGGC-TG-T-CTATTAAGCGTG-TTGTGA-AATT-TACCG-GCTC-AAC-C-G
GTGGCTTG-CAG-CG-CG-AA-CT-GGTC-G-ACT-TGAGTA-TGCAGGAA-GTA-GGC-
GG-AAT-TC-A-TGGTGTAG-CGGTGA-AATG-CTTAGA-TATCATGAC-GAACTCC-GA
TT-GC-GC-AGGCAGCT-TA-CTGT-AG-C-A-TAACTGACGCTG-ATGCTCGAAAGTGC
GGGTATCAAACAGG-ATTAGAT-ACCCTGGTAGTC-C-GC-ACGGTA-AAC-GATGGATG
CT-CGCTATTCGTCcta------------tttgGA-TGAGT-GG-CCAA-GTGAAAACAT
TAAGCATCCCACCT-GG-GGAGTACGCCG-GCAACGGTG-AAACTCAAA-GGAATTGACG
G-GGGC-CCG-CACAAGCG-GAGGAACATGTG-GTTT-AATT-CGA-TGATACGCG-A-G
GA-A-C-CTTA-CCCG-GGCTTGA-ACTGcCAGCG--A-ACGA-TACAGAGA---TGTTG
AGgccct----------tcggggCG-CTGGTG-GA-GGTGCTGCATGGTT-GTCGTCAGC
TCGTGCCG-----TGAGGTGTCGGC-TTAAGTG-CCATAACGAGCGCAAC-CCTT--TTC
TTTAGTTGCCAT-CAggtaatgcTGGG-CACTCTATGGATA-CTG-C-CACC-G--TAAG
GTG-tG-A-G-GAAGGTGG-GG--------------------------------------
------------------------------------------------------------
------------------------------------------------------------
------------------------------------------------------------
------------------------------------------------------------
------------------------------------------------------------
------------------------------------------------------------
------------------------------------------------------------
------------------------------------------------------------
------------------------------------------------------------
------------------------------------------------------------
------------------------------------------------------------
------------------------------------------------------------
------------------------------------------------------------
------------------------------------------------------------
------------------------------------------------------------
------------------------------------------------------------
------------------------------------------------------------
------------------------------------------------------------
------------------------------------------------------------
----------
>163b-1
------------------------------------------------------------
------------------------------------------------------------
------------------------------------------------------------
------------------------------------------------------------
------------------------------------------------------------
------------------------------------------------------------
------------------------------------------------------------
------------------------------------------------------------
------------------------------------------------------------
------------------------------------------------TGGGGAATATTG
CGCAATGGG-G-GGA-ACC-CTG-A-CGCAGC-GACGCCGCG-TGCGGGAT-GAAGGCC-
-TTC--G-GGTTGT-AAACCGC-TTTTGA-T-TGGGAGCAagcct---------------
----tttgggTG-AG-TGTACCT-T-TCGAA-TAAGCGCCGGCT-AACTACGTGCCAGCA
-GCC---GCGGTAATACGTAGGGCGCAAGCGTTATCCG-GAAT-TAT-TGGGCGTAAAGA
G-CTTGTAGGC-GG-T-TCGTCGCGTCTG-GTGTGA-AAGC-CCATC-GCTT-AAC-G-G
TGGGTTTG-CGC-CG-GG-TA-CG-GGCG-G-GCT-AGAGTG-CAGTAGGG-GAG-ACT-
GG-AAT-TC-T-CGGTGTAA-CGGTGG-AATG-TGTAGA-TATCGGGAA-GAACACC-AA
TG-GC-GA-AGGCAGGT-CT-CTGG-GC-T-G-TTACTGACGCTG-AGAAGCGAAAGCGT
GGGGAGCGAACAGG-ATTAGAT-ACCCTGGTAGTC-C-AC-GCCGTA-AAC-GGTGGACG
CT-GGATGTGGGGCccatt--------ccacggGT-TCTGT-GT-CGGA-GCTAACGCGT
TAAGCGTCCCGCCT-GG-GGAGTACGGCC-GCAAGGCTA-AAACTCAAA-GAAATTGACG
G-GGGC-CCG-CACAAGCG-GCGGAGCATGCG-GATT-AATT-CGA-TGCAACGCG-A-A
GA-A-C-CTTA-CCTG-GGCTTGA-CATGtGCCTG--A-CGAC-TGCAGAGA---TGTGG
TTtcctt----------tcggggCA-GGTTCA-CA-GGTGGTGCATGGTC-GTCGTCAGC
TCGTGTCG-----TGAGATGTTGGG-TTAAGTC-CCGCAACGAGCGCAAC-CCTC--GCC
CTGTGTTGCCAG-CGggttatgcCGGG-AACTCACGGGGGA-CCG-C-CGGGGT--TAAC
TCG--G-A-G-GAAGGTGG-GG-A-TGACGTCAGATCATC-ATGCC-CC--T-TACGT-C
CAG-GGCTT-CACGCAT----GC-TACAATGG-CCA-G--T---ACAACGGGTT---GCT
TCATG-GT-GA-CAT---------------------------------------------
------------------------------------------------------------
------------------------------------------------------------
------------------------------------------------------------
------------------------------------------------------------
------------------------------------------------------------
------------------------------------------------------------
------------------------------------------------------------
------------------------------------------------------------
------------------------------------------------------------
------------------------------------------------------------
------------------------------------------------------------
------------------------------------------------------------
------------------------------------------------------------
------------------------------------------------------------
------------------------------------------------------------
------------------------------------------------------------
------------------------------------------------------------
----------
>163b-51
------------------------------------------------------------
------------------------------------------------------------
------------------------------------------------------------
------------------------------------------------------------
------------------------------------------------------------
------------------------------------------------------------
------------------------------------------------------------
------------------------------------------------------------
------------------------------------------------------------
------------------------------------------------TGGGGAATATTG
GGCAATGGG-C-GAA-AGC-CTG-A-CCCAGC-AACGCCGCG-TGAGTGAT-GATGGCC-
-TTC--G-GGTTGT-AAAACTC-TTTGGA-C-AGGGACGAaga-----------------
-------aagTG-AC-GGTACCT-G-TAGAA-CAAGCCACGGCT-AACTACGTGCCAGCA
-GCC---GCGGTAATACGTAGGTGGCGAGCGTTATCCG-GATT-TAC-TGGGCGTAAAGG
G-CGTGTAGGC-GG-C-TAGATAAGTGTG-ATGTTT-AAAT-CCAAG-GCTT-AAC-C-T
TGGGGT-T-CAT-TA-CA-AA-CT-GTTT-A-GCT-TGAGTG-CTGGAGAG-GAT-AGT-
GG-AAT-TC-C-TAGTGTAG-CGGTAA-AATG-CGTAGA-TATTAGGAG-GAACACC-GG
TG-GC-GA-AGGCGGCT-AT-CTGG-AC-A-G-TAACTGACGCTG-AGGCGCGAAAGCGT
GGGGAGCAAACAGG-ATTAGAT-ACCCTGGTAGTC-C-AC-GCCGTA-AAC-GATGAATA
CT-AGCTGTAGGAGgtatc---------gacccCT-TCTGT-GG-CGCA-GTTAACACAA
TAAGTATTCCGCCT-GG-GGAGTACGGCC-GCAAGGTTA-AAACTCAAA-GGAATTGACG
G-GGAC-CCG-CACAAGCA-GTGGATTATGTG-GTTT-AATT-CGA-AGCAACGCG-A-A
GA-A-C-CTTA-CCAG-GACTTGA-CATC-CTCTG--A-CGAT-TCAGGAGA---CTGAA
TTttctct--------tcggagaCA-GAGAGA-CA-GGTGGTGCATGGTT-GTCGTCAGC
TCGTGTCG-----TGAGATGTTGGG-TTAAGTC-CCGCAACGAGCGCAAC-CCCT--ATT
GATTGTTGCTAA-CAgta--agaTGAG-CACTCAATTGAGA-CTG-C-CGTTGA--TAAA
ACG--G-A-G-GAAGGTGG-GG-A-CGACGTCAAATCATC-ATGCC-CC--T-TATGT-T
CTG-GGCTA-CACACGT----AA-TACAATGG-CTG-T--G---ACAGAGGGAA---GCA
AGAGG-GC-GA-CCTTAAGCGAA-------------------------------------
------------------------------------------------------------
------------------------------------------------------------
------------------------------------------------------------
------------------------------------------------------------
------------------------------------------------------------
------------------------------------------------------------
------------------------------------------------------------
------------------------------------------------------------
------------------------------------------------------------
------------------------------------------------------------
------------------------------------------------------------
------------------------------------------------------------
------------------------------------------------------------
------------------------------------------------------------
------------------------------------------------------------
------------------------------------------------------------
------------------------------------------------------------
----------
>163b-19
------------------------------------------------------------
------------------------------------------------------------
------------------------------------------------------------
------------------------------------------------------------
------------------------------------------------------------
------------------------------------------------------------
------------------------------------------------------------
------------------------------------------------------------
------------------------------------------------------------
------------------------------------------------TGGGGAATCTTC
CGCAATGGG-C-GAA-AGC-CTG-A-CGGAGC-AACGCCGCG-TGAGTGAA-GACGGCC-
-TTC--G-GGTTGT-AAAACTC-TGTGAT-T-CGGGACGAaagataagcagacg-aataa
tctgcataagTG-AC-GGTACCG-A-AAAAG-CAAGCCACGGCT-AACTACGTGCCAGCA
-GCC---GCGGTAATACGTAGGTGGCAAGCGTTGTCCG-GAAT-TAT-TGGGCGTAAAGC
G-CGCGCAGGC-GG-C-TACTTAAGTCCA-TCTTAA-AAGT-GCGGG-GCTT-AAC-C-C
CGTGAT-G-GGA-TG-GA-AA-CT-GAGA-A-GCT-GGAGTG-TCGGAGAG-GAA-AGT-
GG-AAT-TC-C-TAGTGTAG-CGGTGA-AATG-CGTAGA-GATTAGGAA-GAACACC-GG
TG-GC-GA-AGGCGACT-TT-CTGG-AC-G-A-CAACTGACGCTT-AGGCGCGAAAGCGT
GGGGAGCAAACAGG-ATTAGAT-ACCCTGGTAGTC-C-AC-GCCGTA-AAC-GATGGATA
CT-AGGTGTAGGAGgtatc---------gacccCT-TCTGT-GC-CGGA-GTTAACGCAA
TAAGTATCCCGCCT-GG-GAAGTACGATC-GCAAGATTA-AAACTCAAA-GGAATTGACG
G-GGGC-CCG-CACAAGCG-GTGGAGTATGTG-GTTT-AATT-CGA-CGCAACGCG-A-A
GA-A-C-CTTA-CCAG-GTCTTGA-CATT-GATCG--C-TATT-TTCAGAAA---TGAGA
AGttctcct------tcgggagaCG-AGAAAA-CA-GGTGGTGCACGGCT-GTCGTCAGC
TCGTGTCG-----TGAGATGTTGGG-TTAAGTC-CCGCAACGAGCGCAAC-CCCT--ATC
ATTTGTTGCCAG-CAcgcaaaggTGGG-AACTCAAATGAGA-CCG-C-CGCAGA--CAAT
GCG--G-A-G-GAAGGCGG-GG-A-CGACGTCAAGTCATC-ATGCC-CC--T-TATGA-C
CTG-GGCTA-CACACGT----AC-TACAATGG-GTG-T--C--aACAAA-----------
------------------------------------------------------------
------------------------------------------------------------
------------------------------------------------------------
------------------------------------------------------------
------------------------------------------------------------
------------------------------------------------------------
------------------------------------------------------------
------------------------------------------------------------
------------------------------------------------------------
------------------------------------------------------------
------------------------------------------------------------
------------------------------------------------------------
------------------------------------------------------------
------------------------------------------------------------
------------------------------------------------------------
------------------------------------------------------------
------------------------------------------------------------
------------------------------------------------------------
----------
>1BV-26
------------------------------------------------------------
------------------------------------------------------------
------------------------------------------------------------
------------------------------------------------------------
------------------------------------------------------------
------------------------------------------------------------
------------------------------------------------------------
------------------------------------------------------------
------------------------------------------------------------
------------------------------------------------TGAGGAATATTG
GTCAATGGG-C-GAG-AGC-CTA-C-ACCAGC-CAAGTAGCG-TGCAGGAT-GACGGCC-
cTAT--G-GGTTGT-AAACTGC-TTTTAT-A-TGGGAATAaagtgagggac--------g
tgtcccttatTG-CA-TGTACCA-T-ACGAA-TAAGGACCGGCT-AATTCCGTGCCAGCA
-GCC---GCGGTAATACGGAAGGTCCAGGCGTTATCCG-GATT-TAT-TGGGTTTAAAGG
G-AGCGTAGGC-TG-T-TTGTTAAGCGTG-TTGTGA-AATG-TAAGA-GCTC-AAC-T-T
TTAGATTG-CAG-CG-CG-AA-CT-GGCA-G-ACT-TGAGTG-CGCACAAC-GTA-GGC-
GG-AAT-TC-A-TGGTGTAG-CGGTGA-AATG-CTTAGA-TATCATGAC-GAACTCC-GA
TT-GC-GA-AGGCAGCT-TA-CGGG-AG-C-G-CAACTGACGCTA-AAGCTCGAAGGTGC
GGGTATCGAACAGG-ATTAGAT-ACCCTGGTAGTC-C-GC-ACAGTA-AAC-GATGGATG
CC-CGCTGTTAGCAcc--------------tagTG-TTAGC-GG-CTAA-GCGAAAGCAT
TAAGCATCCCACCT-GG-GGAGTACGCCG-GCAACGGTG-AAACTCAAA-GGAATTGACG
G-GGGC-CCG-CACAAGCG-GAGGAACATGTG-GTTT-AATT-CGA-TGATACGCG-A-G
GA-A-C-CTTA-CCCG-GGCTTGA-ATTGcAGATG--T-TTAT-ATCAGAGA---TGATA
TAttccct---------tcggggCA-TTTGTG-AA-GGTGCTGCATGGTT-GTCGTCAGC
TCGTGCCG-----TGAGGTGTCGGC-TTAAGTG-CCATAACGAGCGCAAC-CCCT--TTT
TTTAGTTGCCAT-CAggtagtgcTGGG-CACTCTAGAGATA-CTG-C-CACC-G--TAAG
GTG-tG-A-G-GAAGGTGG-GG-A-TGACGTCAAATCAGC-ACGGC-CC--T-TACGT-C
CGG-GGCTA-CACACGT----GT-TACAATGG-GTG-G--T---ACAGAGAGTT---G--
------------GT-TGTAC----------------------------------------
------------------------------------------------------------
------------------------------------------------------------
------------------------------------------------------------
------------------------------------------------------------
------------------------------------------------------------
------------------------------------------------------------
------------------------------------------------------------
------------------------------------------------------------
------------------------------------------------------------
------------------------------------------------------------
------------------------------------------------------------
------------------------------------------------------------
------------------------------------------------------------
------------------------------------------------------------
------------------------------------------------------------
------------------------------------------------------------
------------------------------------------------------------
----------
>1BV-55
------------------------------------------------------------
------------------------------------------------------------
------------------------------------------------------------
------------------------------------------------------------
------------------------------------------------------------
------------------------------------------------------------
------------------------------------------------------------
------------------------------------------------------------
------------------------------------------------------------
------------------------------------------------TGGGGAATATTG
GACAATGGA-G-GCA-ACT-CTG-A-TCCAGC-AATTCTGTG-TGTGTGAA-GAAGGTT-
-TTA--G-GACTGT-AAAACAC-TTTTAG-T-AGGGAAGAaag-----------------
-------aaaTG-AC-GGTACCT-A-CAGAA-GAAGCGACGGCT-AAATACGTGCCAGCA
-GCC---GCGGTAATACGTATGTCGCGAGCGTTATCCG-GAAT-TAT-TGGGCTTAAAGG
G-CATCTAGGC-GG-T-TAAACAAGTTGA-AGGTGA-AAAC-CTGTG-GCTC-AAC-C-A
TAGGCTTG-CCT-AC-AA-AA-CT-GTAT-A-ACT-AGAGTA-CTGGAAAG-GTG-GGT-
GG-AAC-TA-C-ACGAGTAG-AGGTGA-AATT-CGTAGA-TATGTGTAG-GAATGCC-GA
TG-AT-GA-AGATAACT-CA-CTGG-AC-A-G-CAACTGACGCTG-AAGTGCGAAAGCTA
GGGGAGCAAACAGG-ATTAGAT-ACCCTGGTAGTC-C-TA-GCTGTA-AAC-GATGATCA
CT-GGGTGTGGGGAttc------------gaagTC-TCTGT-GC-CGAA-GCAAAAGCGA
TAAGTGATCCGCCT-GG-GGAGTACGTTC-GCAAGAATG-AAACTCAAA-GGAATTGACG
G-GGAC-CCG-CACAAGTG-GTGGAGCATGTG-GTTT-AATT-CGA-CGCAACGCG-A-G
GA-A-C-CTTA-CCAG-ATCTTGA-CATC-CTCCG--A-AGAG-CATAGAAG---TATGC
TTgtgcct--------acgggaaCG-GAGAGA-CA-GGTGGTGCATGGCT-GTCGACAGC
TCGTGTTG-----TGA--------------------------------------------
------------------------------------------------------------
------------------------------------------------------------
------------------------------------------------------------
------------------------------------------------------------
------------------------------------------------------------
------------------------------------------------------------
------------------------------------------------------------
------------------------------------------------------------
------------------------------------------------------------
------------------------------------------------------------
------------------------------------------------------------
------------------------------------------------------------
------------------------------------------------------------
------------------------------------------------------------
------------------------------------------------------------
------------------------------------------------------------
------------------------------------------------------------
------------------------------------------------------------
------------------------------------------------------------
------------------------------------------------------------
------------------------------------------------------------
----------
>1BVbact-24
------------------------------------------------------------
------------------------------------------------------------
---------GATGAACGC--T-A---G----CT-ATA-GG--C-----T-----T--AAC
A-CAT-GCA-AGTC-GA--GGGgcagcatatagattgct---------------------
------------------------tgcaatttatgatggcgAC-CGGCGCATGGGTG-AG
TAACGCGTATCCAACCTA--CCCAT-TACTA-GG-G-AATAACCCAGCGA-AAGTTGGCC
TAATGCCCTATGTAgTCGT--tTG-AT-CGCCT-GAGA-Tt-TCGAcGAAAGAtt-----
------------taTCG-GTATTGGATGGGGATGCGT-CTGATTAGCTTGTTG-G-CG-G
GGTAAAGGCCCA-C-CAAGGC-AACGATCAGTAGGGG-TTCTGAGAGGAAGG-TCC-CCC
ACATTGGA-AC-TGAG-ACACGGTCCAAACTCCTACGGGAGGCAGCAGTGAGGAATATTG
GTCAATGGG-C-GAG-AGC-CTG-A-ACCAGC-CAAGTAGCG-TGCAGGAT-GACGGCC-
cTAT--G-GGTTGT-AAACTGC-TTTTAT-A-TGGGAATAaagtgagggac--------g
tgtcccttatTG-CA-TGTACCA-T-ACGAA-TAAGGACCGGCT-AATTCCGTGCCAGCA
-GCC---GCGGTAATACGGAAGGTCCAGGCGTTATCCG-GATT-TAT-TGGGTTTAAAGG
G-AGCGTAGGC-TG-T-TTGTTAAGCGTG-TTGTGA-AATG-TAAGA-GCTC-AAC-T-T
TTAGATTG-CAG-CG-CG-AA-CT-GGCA-G-ACT-TGAGTG-CGCACAAC-GTA-GGC-
GG-AAT-TC-A-TGGTGTAG-CGGTGA-AATG-CTTAGA-TATCATGAC-GAACTCC-GA
TT-GC-GA-AGGCAGCT-TA-CGGG-AG-C-G-CAACTGACGCTA-AAGCTCGAAGGTGC
GGGTATCGAACAGG-ATTAGAT-ACCCTGGTAGTC-C-GC-ACAGTA-AAC-GATGGATG
CC-CGCTGTTAGCAcc--------------tagTG-TTAGC-GG-CTAA-GCGAAAGCAT
TAAGCATCCCACCT-GGgGGAGTACGCC--------------------------------
------------------------------------------------------------
------------------------------------------------------------
------------------------------------------------------------
------------------------------------------------------------
------------------------------------------------------------
------------------------------------------------------------
------------------------------------------------------------
------------------------------------------------------------
------------------------------------------------------------
------------------------------------------------------------
------------------------------------------------------------
------------------------------------------------------------
------------------------------------------------------------
------------------------------------------------------------
------------------------------------------------------------
------------------------------------------------------------
------------------------------------------------------------
------------------------------------------------------------
------------------------------------------------------------
------------------------------------------------------------
------------------------------------------------------------
------------------------------------------------------------
------------------------------------------------------------
------------------------------------------------------------
------------------------------------------------------------
----------
>1BVbact-19
------------------------------------------------------------
------------------------------------------------------------
---------GATGAACGC--T-A---G----CT-ACA-GG--C-----T-----T--AAC
A-CAT-GCA-AGTC-GC--AGGgtaacatgaggaaagct---------------------
------------------------tgctttccttgatgacgAC-TGGCGCACGGGTG-AG
TAACGCGTATCCAACCTT--CCCAT-AACTA-CG-G-GATAACCCGTTGA-AAGACGGCC
TAATACCGTATGATaTCGTT--TG-CT-GACAT-CAAA-T-AACGAtTAAAGGtt-----
------------taGCG-GTTATGGATGGGGATGCGT-CTGATTAGCTTGTTG-G-CG-G
GGTAACGGCCCA-C-CAAGGC-GACGATCAGTAGGGG-TTCTGAGAGGAAGG-TCC-CCC
ACATTGGA-AC-TGAG-ACACGGTCCAAACTCCTACGGGAGGCAGCAGTGAGGAATATTG
GTCAATGGG-C-GAG-AGC-CTG-A-ACCAGC-CAAGTAGCG-TGCAGGAT-GACGGCC-
cTAT--G-GGTTGT-AAACTGC-TTTTAT-G-TGGGGATAaagtgcgtgac--------g
tgtcatgcatTG-CA-GGTACCA-C-ATGAA-TAAGGACCGGCT-AATTCCGTGCCAGCA
-GCC---GCGGTAATACGGAAGGTCCGGGCGTTATCCG-GATT-TAT-TGGGTTTAAAGG
G-AGCGTAGGC-TG-T-CTATTAAGCGTG-TTGTGA-AATT-TACCG-GCTC-AAC-C-G
GTGGCTTG-CAG-CG-CG-AA-CT-GGTC-G-ACT-TGAGTA-TGCAGGAA-GTA-GGC-
GG-AAT-TC-A-TGGTGTAG-CGGTGA-AATG-CTTAGA-TATCATGAC-GAACTCC-GA
TT-GC-GC-AGGCAGCT-TA-CTGT-AG-C-A-TAACTGACGCTG-ATGCTCGAAAGTGC
GGGTATCAAACAGG-ATTAGAT-ACCCTGGTAGTC-C-GC-ACGGTA-AAC-GATGGATG
CT-CGCTATTCGTCcta------------tttgGA-TGAGT-GG-CCAA-GTGAAAACAT
TAAGCATCCCACCT-GG-GGAGTACGCCG-GC----------------------------
------------------------------------------------------------
------------------------------------------------------------
------------------------------------------------------------
------------------------------------------------------------
------------------------------------------------------------
------------------------------------------------------------
------------------------------------------------------------
------------------------------------------------------------
------------------------------------------------------------
------------------------------------------------------------
------------------------------------------------------------
------------------------------------------------------------
------------------------------------------------------------
------------------------------------------------------------
------------------------------------------------------------
------------------------------------------------------------
------------------------------------------------------------
------------------------------------------------------------
------------------------------------------------------------
------------------------------------------------------------
------------------------------------------------------------
------------------------------------------------------------
------------------------------------------------------------
------------------------------------------------------------
------------------------------------------------------------
----------
>1BVbact-18
------------------------------------------------------------
------------------------------------------------------------
---------GATGAACGC--T-G---G----CG-GCGcTG--C-----C-----T--AAC
A-CAT-GCA-AGTC-GA--ACGattaaagcacctt-------------------------
----------------------------cgggtgtgtatagAG-TGGCGAACGGGTG-AG
TAACACGTGACCAACCTG--CCTCT-TACAT-TG-G-GACAACCAAAAGA-AATTCTGGC
TAATACCAAATACT-CCGCA-cAT-AT-CACAT-GATG-TaTGCGG-GAAAGCtt-----
------------ttGCG-GTAAGAGATGGGGTCGCGG-CCCATTAGGTAGACG-G-CG-G
GGTAGAAGCCCA-C-CGTGCC-GATGATGGGTAGCCG-GGTTGAGAGACCGA-CCG-GCC
ACATTGGG-AC-TGAG-ATACGGCCCAGACTCCTACGGGAGGCAGCAGTGGGGAATATTG
CGCAATGGG-G-GAA-ACC-CTG-A-CGCAGC-AACGCCGCG-TGCGGGAT-GAAGGCC-
-TTC--G-GGTTGT-AAACCGC-TTTCAG-C-AGGGAAGAc-------------------
--------atCG-AC-GGTACCT-G-CAGAA-GAAGCCCCGGCT-AACTACGTGCCAGCA
-GCC---GCGGTAATACGTAGGGGGCGAGCGTTATCCG-GATT-CAT-TGGGCGTAAAGC
G-CGCGCAGGC-GG-T-TGCTCAAGCGGA-ACCTCT-AATC-TCGGG-GCTT-AAC-C-T
CGAGCC-G-GGT-TC-CG-AA-CT-GGAC-G-ACT-CGAGTG-CGGTAGAG-GCA-GAT-
GG-AAT-TC-C-CGGTGTAG-CGGTGG-AATG-CGCAGA-TATCGGGAA-GAACACC-AA
CG-GC-GA-AGGCAGTC-TG-CTGG-GC-C-G-TCACTGACGCTG-AGGCGCGAAAGCTG
GGGGAGCGAACAGG-ATTAGAT-ACCCTGGTAGTC-C-CA-GCCGTA-AAC-GATGAGCG
CT-GGGTGTGGGAGatt------------acatCT-TCCGT-GC-CGAA-GCTAACGCAT
TAAGCGCTCCGCCT-GG-GGAGTACGGCC-GCAAGGCTA-AAACTCAAA-GGAATTGACG
G-GG--------------------------------------------------------
------------------------------------------------------------
------------------------------------------------------------
------------------------------------------------------------
------------------------------------------------------------
------------------------------------------------------------
------------------------------------------------------------
------------------------------------------------------------
------------------------------------------------------------
------------------------------------------------------------
------------------------------------------------------------
------------------------------------------------------------
------------------------------------------------------------
------------------------------------------------------------
------------------------------------------------------------
------------------------------------------------------------
------------------------------------------------------------
------------------------------------------------------------
------------------------------------------------------------
------------------------------------------------------------
------------------------------------------------------------
------------------------------------------------------------
------------------------------------------------------------
------------------------------------------------------------
------------------------------------------------------------
----------
>1BVbact-28
------------------------------------------------------------
------------------------------------------------------------
---------GATGAACGC--T-A---G----CT-ACA-GG--C-----T-----T--AAC
A-CAT-GCA-AGTC-GA--GGGgaaacggcatcaagcgct--------------------
-----------------------tgcgcctgatggacgtcgAC-CGGCGCACGGGTG-AG
TAACGCGTATCCAACCTG--CCCCA-CACTA-AG-G-GACAACCCGCAGA-AATGTGGGC
TAATACCTTATATT-TTCCA-cCA-AG-GGCAT-CGTC-GaTGGAA-CAAAGAtt-----
------------taTCG-GTATGGGATGGGGATGCGT-CCGATTAGGTTGTTG-G-CG-G
GGTAACGGCCCA-C-CAAGCC-ATCGATCGGTAGGGG-TTCTGAGAGGAAGG-TCC-CCC
ACATAGGA-AC-TGAG-ACACGGTCCTAACTCCTACGGGAGGCAGCAGTGAGGAATATTG
GTCAATGGG-C-GGG-AGC-CTG-A-ACCAGC-CAAGTAGCG-TGCAGGAA-GACGGCC-
cTAT--G-GGTTGT-AAACTGC-TTTTAT-G-CGGGGATAaaggagtccac--------g
tgtgggctttTG-CA-GGTACCG-C-ATGAA-TAAGGACCGGCT-AATTCCGTGCCAGCA
-GCC---GCGGTAATACGGAAGGTCCGGGCGTTATCCG-GATT-TAT-TGGGTTTAAAGG
G-AGCGTAGGC-TG-C-GTTTTAAGCGTG-TTGTGA-AATG-TAGGC-GCCC-AAC-G-T
CTGCATCG-CAG-CG-CG-AA-CT-GGAA-C-GCT-TGAGTA-CGCGCAAC-GTT-GGC-
GG-AAT-TC-G-TCGTGTAG-CGGTGA-AATG-CTTAGA-TATGACGAA-GAACTCC-GA
TT-GC-GA-AGGCAGCT-GA-CGGG-AG-C-G-GCACTGACGCTT-AAGCTCGAAGGTGC
GGGTATCAAACAGG-ATTAGAT-ACCCTGGTAGTC-C-GC-ACGGTA-AAC-GATGGATG
CT-CGCTGTGTGCCttt-------------tgtGG-TACGC-GG-CTAA-GCGAAAGCGT
TAAGCATCCCACCT-GG-GGAGTACGCCG-GCAACGGTG-AAACTC--------------
------------------------------------------------------------
------------------------------------------------------------
------------------------------------------------------------
------------------------------------------------------------
------------------------------------------------------------
------------------------------------------------------------
------------------------------------------------------------
------------------------------------------------------------
------------------------------------------------------------
------------------------------------------------------------
------------------------------------------------------------
------------------------------------------------------------
------------------------------------------------------------
------------------------------------------------------------
------------------------------------------------------------
------------------------------------------------------------
------------------------------------------------------------
------------------------------------------------------------
------------------------------------------------------------
------------------------------------------------------------
------------------------------------------------------------
------------------------------------------------------------
------------------------------------------------------------
------------------------------------------------------------
------------------------------------------------------------
----------
>1BVbact-87
------------------------------------------------------------
------------------------------------------------------------
---------GACGAACGC--T-G---G----CG-GCG-TG--C-----T-----T--AAC
A-CAT-GCA-AGTC-GA--ACGagagttagatcaaatgagtttt----------------
-------------------cggacgagtgagatttaacgaaAG-TGGCGAACGGGTG-AG
TAACACGTGAGCAACCTG--CCTTA-CACAG-GG-G-GATAGCCATTGGA-AACGGTGAT
TAATACCCCATAAGa-CCAC-aAT-AC-CGCAT-GGTA-AaAGGG-tAAAAGGga-----
------------taCCG-GTGTAAGATGGGCTCGCGT-CTGATTAGCTAGTTG-G-TG-G
GGTAAAGGCCTA-C-CAAGGC-GACGATCAGTAGCCG-GTCTGAGAGGATGA-ACG-GCC
ACATTGGA-AC-TGAG-ACACGGTCCAAACTCCTACGGGAGGCAGCAGTGGGGAATATTG
CACAATGGG-G-GAA-ACC-CTG-A-TGCAGC-GACGCCGCG-TGAGCGAA-GAAGGCT-
-TTC--G-AGTCGT-AAAGCTC-TGTCCT-A-TGAGAAGAt-------------------
--------aaTG-AC-GGTATCA-T-AGGAG-GAAGCCCTGGCT-AAATACGTGCCAGCA
-GCC---GCGGTAATACGTATGGGGCGAGCGTTGTCCG-GAAT-TAT-TGGGCGTAAAGG
G-TACGTAGGC-GG-T-TTTTTAAGTCAG-GTGTCA-AAGC-GTGGA-GCTT-AAC-T-C
CATTAA-G-CAC-TT-GA-AA-CT-GAAA-G-ACT-TGAGTG-AAGGAGAG-GAA-AGT-
GG-AAT-TC-C-TAGTGTAG-CGGTGA-AATG-CGTAGA-TATTAGGAG-GAATACC-GG
TG-GC-GA-AGGCGACT-TT-CTGG-AC-T-T-TTACTGACGCTC-AGGTACGAAAGCGT
GGGGAGCAAACAGG-ATTAGAT-ACCCTGGTAGTC-C-AC-GCCGTA-AAC-GATGAATG
CT-AGGTGTTGGGAgtc-------------aaaTC-TCGGT-G-----------------
------------------------------------------------------------
------------------------------------------------------------
------------------------------------------------------------
------------------------------------------------------------
------------------------------------------------------------
------------------------------------------------------------
------------------------------------------------------------
------------------------------------------------------------
------------------------------------------------------------
------------------------------------------------------------
------------------------------------------------------------
------------------------------------------------------------
------------------------------------------------------------
------------------------------------------------------------
------------------------------------------------------------
------------------------------------------------------------
------------------------------------------------------------
------------------------------------------------------------
------------------------------------------------------------
------------------------------------------------------------
------------------------------------------------------------
------------------------------------------------------------
------------------------------------------------------------
------------------------------------------------------------
------------------------------------------------------------
------------------------------------------------------------
----------
>258b-16
------------------------------------------------------------
------------------------------------------------------------
------------------------------------------------------------
------------------------------------------------------------
------------------------------------------------------------
------------------------------------------------------------
------------------------------------------------------------
------------------------------------------------------------
------------------------------------------------------------
------------------------------------------------TGAGGAATATTG
NTCAATGGA-C-GCA-AGT-CTG-A-ACCAGC-CAAGTAGCG-TGCAGGAT-GACGGCC-
cTAT--G-GGTTGT-AAACTGC-TTTTAT-A-TGGGGATAaagtagggaac--------g
tgttccctttTG-CA-GGTACCA-T-ATGAA-TAAGGACCGGCT-AATTCCGTGCCAGCA
-GCC---GCGGTAATACGGAAGGTTCGGGCGTTATCCG-GATT-TAT-TGGGTTTAAAGG
G-AGCGTAGGC-CG-T-TTGGTAAGCGTG-TTGTGA-AATG-TAGTA-GCTC-AAC-T-T
CTAGATTG-CAG-CG-CG-AA-CT-GTCA-G-ACT-TGAGTG-CGCACAAC-GTA-GGC-
GG-AAT-TC-A-TGGTGTAG-CGGTGA-AATG-CTTAGA-TATCATGAA-GAACTCC-GA
TT-GC-GA-AGGCAGCT-TA-CGGG-AG-C-G-CAACTGACGCTG-AAGCTCGAAGGTGC
GGGTATCGAACAGG-ATTAGAT-ACCCTGGTAGTC-C-GC-ACAGTA-AAC-GATGGATG
CC-CGCTGTTAGCAcc--------------tagTG-TTAGC-GG-CTAA-GCGAAAGCAT
TAAGCATCCCACCT-GG-GGAGTACGCCG-GCAACGGTG-AAACTCAAA-GGAATTGACG
G-GGGC-CCG-CACAAGCG-GAGGAACATGTG-GTTT-AATT-CGA-TGATACGCG-A-G
GA-A-C-CTTA-CCCG-GGCTTGA-ATTGcAGAT--gA-ACGA-TTTAGAGA---TAATG
AGgtcctt---------cgggac-A-TCTGTG-AA-GGTGCTGCATGGTT-GTCGTCAGC
TCGTGCCG-----TGAGGTGTCGGC-TTAAGTG-CCATAACGAGCGCAAC-CCCT--TTC
TTTAGTTGCCAT-CAggttctgcTGGG-CACTCTGGAGATA-CTG-C-CACC-G--TAAG
GTG-tG-A-G-GAAGGTGG-GG-A-TGACGTCAAATCAGC-ACGGC-CC--T-TACGT-C
CGG-GGCTA-CACACGT----GT-TACAATGG-GTG-G--T---ACAGATAGTT---G--
--GTC-GT-AT-G-----------------------------------------------
------------------------------------------------------------
------------------------------------------------------------
------------------------------------------------------------
------------------------------------------------------------
------------------------------------------------------------
------------------------------------------------------------
------------------------------------------------------------
------------------------------------------------------------
------------------------------------------------------------
------------------------------------------------------------
------------------------------------------------------------
------------------------------------------------------------
------------------------------------------------------------
------------------------------------------------------------
------------------------------------------------------------
------------------------------------------------------------
------------------------------------------------------------
----------
>26Vag-14
------------------------------------------------------------
------------------------------------------------------------
------------------------------------------------------------
------------------------------------------------------------
------------------------------------------------------------
------------------------------------------------------------
------------------------------------------------------------
------------------------------------------------------------
------------------------------------------------------------
---------------------------------------------CAGTAGGGAATCTTC
CACAATGGA-C-GCA-AGT-CTG-A-TGGAGC-AACGCCGCG-TGAGTGAA-GAAGGGT-
-TTC--G-GCTCGT-AAAGCTC-TGTTGT-T-GGTGAAGAaggacaggggtagt--aact
gacctttgttTG-AC-GGTAATC-A-ATTAG-AAAGTCACGGCT-AACTACGTGCCAGCA
-GCC---GCGGTAATACGTAGGTGGCAAGCGTTGTCCG-GATT-TAT-TGGGCGTAAAGC
G-AGTGCAGGC-GG-C-TCGATAAGTCTG-ATGTGA-AAGC-CTTCG-GCTC-AAC-C-G
GAGAATTG-CAT-CA-GA-AA-CT-GTCG-A-GCT-TGAGTA-CAGAAGAG-GAG-AGT-
GG-AAC-TC-C-ATGTGTAG-CGGTGA-AATG-CGTAGA-TATATGGAA-GAACACC-GG
TG-GC-GA-AGGCGGCT-CT-CTGG-TC-T-G-TTACTGACGCTG-AGGCTCGAAAGCAT
GGGTAGCGAACAGG-ATTAGAT-ACCCTGGTAGTC-C-AT-GCCGTA-AAC-GATGAGTG
CT-AAGTGTTGGGAggttt---------ccgccTC-TCAGT-GC-TGCA-GCTAACGCAT
TAAGCACTCCGCCT-GG-GGAGTACGACC-GCAAGGTTG-AAACTCAAA-GGAATTGACG
G-GGGC-CCG-CACAAGCG-GTGGAGCATGTG-GTTT-AATT-CGA-AGCAACGCG-A-A
GA-A-C-CTTA-CCAG-GTCTTGA-CATC-CATAG--C-CAGT-CTAAGAGA---TTAGA
TGttccct--------tcggggaCT-ATGAGA-CA-GGTGGTGCATGGCT-GTCGTCAGC
TCGTGTCG-----TGAGATGTTGGG-TTAAGTC-CCGCAACGAGCGCAAC-CCTT--GTC
ATTAGTTGCCAG-CAtta--agtTGGG-CACTCTAATGAGA-CTGcC-CGGTGA--CAAA
CCG--GaA-G-GAAGGTGG-GG-AaTGACGTCAAGTCATCcATGCC-CCctT-TATGA-C
CTG-GG------------------------------------------------------
------------------------------------------------------------
------------------------------------------------------------
------------------------------------------------------------
------------------------------------------------------------
------------------------------------------------------------
------------------------------------------------------------
------------------------------------------------------------
------------------------------------------------------------
------------------------------------------------------------
------------------------------------------------------------
------------------------------------------------------------
------------------------------------------------------------
------------------------------------------------------------
------------------------------------------------------------
------------------------------------------------------------
------------------------------------------------------------
------------------------------------------------------------
------------------------------------------------------------
----------
>2BV-76
------------------------------------------------------------
------------------------------------------------------------
------------------------------------------------------------
------------------------------------------------------------
------------------------------------------------------------
------------------------------------------------------------
------------------------------------------------------------
------------------------------------------------------------
------------------------------------------------------------
------------------------------------------------TGGGGAATCTTC
CGCAATGGA-C-GAA-AGT-CTG-A-CGGAGC-AACGCCGCG-TGAGTGAA-GACGGCC-
-TTC--G-GGTTGT-AAAGCTC-TGTGAT-T-CGGGACGAaaggccatatgtga--ataa
tatatggaaaTG-AC-GGTACCG-A-AAAAG-CAAGCCACGGCT-AACTACGTGCCAGCA
-GCC---GCGGTAATACGTAGGTGGCAAGCGTTGTCCG-GAAT-TAT-TGGGCGTAAAGC
G-CGCGCAGGC-GG-T-CACTTAAGTCCA-TCTTAG-AAGT-GCGGG-GCTT-AAC-C-C
CGTGAT-G-GGA-TG-GA-AA-CT-GGGA-G-ACT-GGAGTA-TCGGAGAG-GAA-AGT-
GG-AAT-TC-C-TAGTGTAG-CGGTGA-AATG-CGTAGA-TATTAGGAA-GAACACC-GG
TG-GC-GA-AGGCGACT-TT-CTGG-AC-G-A-AAACTGACGCTG-AGGCGCGAAAGCGT
GGGGAGCAAACAGG-ATTAGAT-ACCCTGGTAGTC-C-AC-GCCGTA-AAC-GATGGATA
CT-AGGTGTAGGAGgtatc---------gacccCT-TCTGT-GC-CGGA-GTTAACGCAA
TAAGTATCCCGCCT-GG-GAAGTACGATC-GCAAGATTA-AAACTCAAA-GGAATTGACG
G-GGGC-CCG-CACAAGCG-GTGGAGTATGTG-GTTT-AATT-CGA-CGCAACGCG-A-A
GA-A-C-CTTA-CCAA-GTCTTGA-CATT-GATCG--C-CATT-CCAAGAGA---TTGGA
AGttctcct------tcgggagaCG-AGAAAA-CA-GGTGGTGCACGGCT-GTCGTCAGC
TCGTGTCG-----TGAGATGTTGGG-TTAAGTC-CCGCAACGAGCGCAAC-CCCT--ATC
TTTTGTTGCCAG-CAcgtagaggTGGG-AACTCAGAAGAGA-CCG-C-CGCAGA--CAAT
------------------------------------------------------------
------------------------------------------------------------
------------------------------------------------------------
------------------------------------------------------------
------------------------------------------------------------
------------------------------------------------------------
------------------------------------------------------------
------------------------------------------------------------
------------------------------------------------------------
------------------------------------------------------------
------------------------------------------------------------
------------------------------------------------------------
------------------------------------------------------------
------------------------------------------------------------
------------------------------------------------------------
------------------------------------------------------------
------------------------------------------------------------
------------------------------------------------------------
------------------------------------------------------------
------------------------------------------------------------
----------
>2BVbact-1
------------------------------------------------------------
------------------------------------------------------------
------------------------------------------------------------
---------------------Ttttcggacggaa--------------------------
----------------------------gatgtagttacttAG-TGGCGGACGGGTG-AG
TAACGCGTGGGGAACCTG--CCCTG-TACCG-GGgG-GATAGCAGCCGGA-AACGGCTGA
TAATACCGCATAAG-CGCACgaAT-GT-CGCAT-GACA-TgGTGTG-AAAAACtc-----
------------cgGTG-GTATAGGATGGACCCGCGC-CTGATTAGCCGGTTG-G-TG-G
GGTAAAAGCCTA-C-CAAAGC-GAAGATCAGTAGCCG-AGTTGAGAGACTGA-CCG-GCC
ACATTGGG-AC-TGAG-ACACGGCCCAGACTCCTACGGGAGGCAGCAGTGGGGAATATTG
CACAATGGG-C-GAA-AGC-CTG-A-TGCAGC-GACGCCGCG-TGAGCGAA-GAAGTAT-
-TTC--G-GTATGT-AAAGCTC-TATCAG-A-AGGGAAGAa-------------------
--------aaTG-AC-GGTACCT-T-ACTAA-GAAGCTCCGGCT-AAATACGTGCCAGCA
-GCC---GCGGTAATACGTATGGAGCAAGCGTTATCCG-GATT-TAC-TGGGTGTAAAGG
G-AGTGTAGGC-GG-C-ACTATAAGTCTG-ATGTGA-AAAC-CTAAG-GCTT-AAC-C-A
TAGGATTG-CAT-TG-GA-AA-CT-GTAG-A-GCT-GGAGTA-TCGGAGAG-GCA-AGC-
GG-AAT-TC-C-TGGTGTAG-TGGTGA-AATA-CGTAGA-TATCAGGAA-GAACATC-GG
TG-GC-GA-AGGCGGCT-TG-CTGG-AC-G-A-TAACTGACGCTA-AGGCTCGAAAGCGT
GGGAAGCGAACAGG-ATTAGAT-ACCCTGGTAGTC-C-AC-GCTGTA-AAC-GATGAACA
CT-AGGTGTTGGGAggct----------aagccTT-TCAGT-GC-CGCA-GCAAACGCAA
TAAGTGTTCCACCT-GG-GGAGTACGTTC-GCAAGAATG-AAACTCAAA-GGAATTGACG
G-GGAC-CCG-CACAAGCG-GTGGAGCATGTG-GTTT-AATT-CGA-AGCAACGCG-A-A
GA-A-C-CTTA-CCAA-GTCTTGA------------------------------------
------------------------------------------------------------
------------------------------------------------------------
------------------------------------------------------------
------------------------------------------------------------
------------------------------------------------------------
------------------------------------------------------------
------------------------------------------------------------
------------------------------------------------------------
------------------------------------------------------------
------------------------------------------------------------
------------------------------------------------------------
------------------------------------------------------------
------------------------------------------------------------
------------------------------------------------------------
------------------------------------------------------------
------------------------------------------------------------
------------------------------------------------------------
------------------------------------------------------------
------------------------------------------------------------
------------------------------------------------------------
------------------------------------------------------------
------------------------------------------------------------
------------------------------------------------------------
----------
>2BVbact-56
------------------------------------------------------------
------------------------------------------------------------
------------------------------------------------------------
------------------------------------------------------------
------------------------------------------------------------
------------------------------------------------------------
------------------------------------------------------------
------------------------------------------------------------
------------------------------------------------------------
------------------------------------------------TGGGGAATCTTG
CACAATGGG-C-GAA-AGC-CTG-A-TGCAGC-GACGCCGCG-TGCGGGAT-GAAGGCC-
-TTC--G-GGTTGT-AAACCGC-TTTCAG-C-AGGGACGAggccg---------------
-----caaggTG-AC-GGTACCT-G-CAGAA-GAAGCCCCGGCT-AACTACGTGCCAGCA
-GCC---GCGGTAATACGTAGGGGGCAAGCGTTATCCG-GATT-CAT-TGGGCGTAAAGC
G-CGCGTAGGC-GG-T-CTGTTAGGTCAG-GAGTCA-AATC-TGGGG-GCTC-AAC-C-C
CTATCC-G-CTC-CT-GA-TA-CC-GGCA-G-GCT-TGAGTC-TGGTATGG-GAA-GGT-
GG-AAT-TC-C-AAGTGTAG-CGGTGA-AATG-CGCAGA-TATTTGGAA-GAACACC-AG
TG-GC-GA-AGGCGGCC-TT-CTGG-GC-C-A-TGACTGACGCTG-AGGCGCGAAAGCTA
GGGGAGCGAACAGG-ATTAGAT-ACCCTGGTAGTC-C-TA-GCTGTA-AAC-GATGGACA
CT-AGGTGTGGGGAgatt-----------atacTT-TCCGT-GC-CGCA-GCTAACGCAT
TAAGTGTCCCGCCT-GG-GGAGTACGGTC-GCAAGACTA-AAACTCAAA-GGAATTGACG
G-GGGC-CCG-CACAAGCA-GCGGAGCATGTG-GCTT-AATT-CGA-AGCAACGCG-A-A
GA-A-C-CTTA-CCAG-GGCTTGA-CATT-TAGGT--G-AAGC-AGTGGAAA---CACTG
TGgccga-----------aaggaGC-CTA-AA-CA-GGTGGTGCATGGCT-GTCGTCAGC
TCGTGTCG-----TGAGATGTTGGG-TTAAGTC-CCGCAACGAGCGCAAC-CCTC--GTC
GCATGTTGCCAG-CGgtt-cggcCGGG-CACCCATGCGAGA-CCG-C-CGGCGT--TAAG
CCG--G-A-G-GAAGGTGG-GG-A-CGACGTCAAGTCATC-ATGCC-CC--T-TATGT-C
CTG-GGCTG-CACACGT----GC-TACAATGG-CCG-G--C---ACAGAGGGCT---GCT
ACTGC-GC-GA-GCAGGAGCGAAT------------------------------------
------------------------------------------------------------
------------------------------------------------------------
------------------------------------------------------------
------------------------------------------------------------
------------------------------------------------------------
------------------------------------------------------------
------------------------------------------------------------
------------------------------------------------------------
------------------------------------------------------------
------------------------------------------------------------
------------------------------------------------------------
------------------------------------------------------------
------------------------------------------------------------
------------------------------------------------------------
------------------------------------------------------------
------------------------------------------------------------
------------------------------------------------------------
----------
>2BVbact-97
------------------------------------------------------------
------------------------------------------------------------
---------GATGAACGC--T-G---G----CG-GCG-TG--C-----T-----T--AAC
A-CAT-GCA-AGTC-GA--ACGgagctttgaggaagtgct--------------------
-----------------------tgcacagaattaaagcttAG-TGGCGGACGGGTG-AG
TAACGCGTGAGGAACCTG--CCTTT-CACAG-TG-G-AATAACAACGGGA-AACCGTTGC
TAATGGCGCATGACaTCGC--aTT-GA-GGCAT-CTCA-Ga-GCGAtTAAAGGaga----
-----------aatCCG-GTGAAAGATGGACTCGCGT-CCGATTAGCTAGTTG-G-TG-A
GGTAACGGCCCA-C-CAAGGC-GACGATCGGTAGCCG-AACTGAGAGGTTGA-TCG-GCC
ACATTGGG-AC-TGAG-ACACGGCCCAGACTCCTACGGGAGGCAGCAGTGGGGAATATTG
GGCAATGGG-C-GAA-AGC-CTG-A-CCCAGC-AACGCCGCG-TGAAGTAT-GAAGGCC-
-TTC--G-GGTTGT-AAACTTC-TTTGAT-C-AGGGAAGAaac-----------------
-------aaaTG-AC-GGTACCT-G-AAAAA-CAAGCCACGGCT-AACTACGTGCCAGCA
-GCC---GCGGTAATACGTAGGTGGCGAGCGTTATCCG-GATT-TAC-TGGGTGTAAAGG
G-CGTGCAGGC-GG-G-CTGATAAGTCAG-ATGTGA-AATC-CCCGA-GCTT-AAC-T-C
GGGAACTG-CAT-CT-GA-TA-CT-GTTG-G-TCT-TGAGTG-CTGGAGAG-GAT-AGT-
GG-AAT-TC-C-TAGTGTAG-CGGTAA-AATG-CGCAGA-TATTAGGAG-GAACACC-AG
TG-GC-GA-AGGCGGCT-AT-CTGG-AC-A-G-TAACTGACGCTG-AGGCGCGAAAGCGT
GGGTAGCAAACAGG-ATTAGAT-ACCCTGGTAGTC-C-AC-GCCGTA-AAC-GATGATTA
CT-AGGTGTAGGAGgtatc---------gacccCT-TCTGT-GC-CGGA-GTTAACACAA
TAAGTAATCCACCT-GG-GGAGTACGGCC-GCAAGGTTG-AAACTCAAA-GGAATTGACG
G-GGGC-C----------------------------------------------------
------------------------------------------------------------
------------------------------------------------------------
------------------------------------------------------------
------------------------------------------------------------
------------------------------------------------------------
------------------------------------------------------------
------------------------------------------------------------
------------------------------------------------------------
------------------------------------------------------------
------------------------------------------------------------
------------------------------------------------------------
------------------------------------------------------------
------------------------------------------------------------
------------------------------------------------------------
------------------------------------------------------------
------------------------------------------------------------
------------------------------------------------------------
------------------------------------------------------------
------------------------------------------------------------
------------------------------------------------------------
------------------------------------------------------------
------------------------------------------------------------
------------------------------------------------------------
------------------------------------------------------------
----------
>3BV-1
------------------------------------------------------------
------------------------------------------------------------
------------------------------------------------------------
------------------------------------------------------------
------------------------------------------------------------
------------------------------------------------------------
------------------------------------------------------------
------------------------------------------------------------
------------------------------------------------------------
------------------------------------------------------------
-------GG-C-GAA-AGC-CTG-A-TGCAGC-GACGCCGCG-TGAGCGAA-GAAGTAT-
-TTC--G-GTATGT-AAAGCTC-TATCAG-A-AGGGAAGAa-------------------
--------aaTG-AC-GGTACCT-T-ACTAA-GAAGCTCCGGCT-AAATACGTGCCAGCA
-GCC---GCGGTAATACGTATGGAGCAAGCGTTATCCG-GATT-TAC-TGGGTGTAAAGG
G-AGTGTAGGC-GG-C-ACTATAAGTCTG-ATGTGA-AAAC-CTAAG-GCTT-AAC-C-A
TAGGATTG-CAT-TG-GA-AA-CT-GTAG-A-GCT-GGAGTA-TCGGAGAG-GCA-AGC-
GG-AAT-TC-C-TGGTGTAG-TGGTGA-AATA-CGTAGA-TATCAGGAA-GAACATC-GG
TG-GC-GA-AGGCGGCT-TG-CTGG-AC-G-A-TAACTGACGCTA-AGGCTCGAAAGCGT
GGGAAGCGAACAGG-ATTAGAT-ACCCTGGTAGTC-C-AC-GCTGTA-AAC-GATGAACA
CT-AGGTGTTGGGAggct----------aagccTT-TCAGT-GC-CGCA-GCAAACGCAA
TAAGTGTTCCACCT-GG-GGAGTACGTTC-GCAAGAATG-AAACTCAAA-GGAATTGACG
G-GGAC-CCG-CACAAGCG-GTGGAGCATGTG-GTTT-AATT-CGA-AGCAACGCG-A-A
GA-A-C-CTTA-CCAA-GTCTTGA-CATC-CCTGT-gA-CAGT-ATATGTAA--tGTATA
TTttcta----------cggaacAC-AGGAGA-CA-GGTGGTGCATGGTT-GTCGTCAGC
TCGTGTCG-----TGAGATGTTGGG-TTAAGTC-CCGCAACGAGCGCAACcCCTT--GTA
CTTAGTAGCCAG-CAtta--aggTGGG-CACTCTAAGTAGA-CTG---------------
------------------------------------------------------------
------------------------------------------------------------
------------------------------------------------------------
------------------------------------------------------------
------------------------------------------------------------
------------------------------------------------------------
------------------------------------------------------------
------------------------------------------------------------
------------------------------------------------------------
------------------------------------------------------------
------------------------------------------------------------
------------------------------------------------------------
------------------------------------------------------------
------------------------------------------------------------
------------------------------------------------------------
------------------------------------------------------------
------------------------------------------------------------
------------------------------------------------------------
------------------------------------------------------------
------------------------------------------------------------
----------
>3BV-106
------------------------------------------------------------
------------------------------------------------------------
------------------------------------------------------------
------------------------------------------------------------
------------------------------------------------------------
------------------------------------------------------------
------------------------------------------------------------
------------------------------------------------------------
------------------------------------------------------------
------------------------------------------------TGGGGAATCTTC
CGCAATGGA-C-GAA-AGT-CTG-A-CGGAGC-AACGCCGCG-TGAGTGAA-GACGGCC-
-TTC--G-GGTTGT-AAAGCTC-TGTGAT-T-CGGGACGAaaggctatatgtga--ataa
tatatggaaaTG-AC-GGTACCG-A-AAAAG-CAAGCCACGGCT-AACTACGTGCCAGCA
-GCC---GCGGTAATACGTAGGTGGCAAGCGTTGTCCG-GAAT-TAT-TGGGCGTAAAGC
G-CGCGCAGGC-GG-T-CTCTTAAGTCCA-TCTTAG-AAGT-GCGGG-GCTT-AAC-C-C
CGTGAG-G-GGA-TG-GA-AA-CT-GGGA-G-ACT-GGAGTA-TCGGAGAG-GAA-AGT-
GG-AAT-TC-C-TAGTGTAG-CGGTGA-AATG-CGTAGA-TATTAGGAA-GAACACC-GG
TG-GC-GA-AGGCGACT-TT-CTGG-AC-G-A-AAACTGACGCTG-AGGCGCGAAAGCGT
GGGGAGCAAACAGG-ATTAGAT-ACCCTGGTAGTC-C-AC-GCCGTA-AAC-GATGGATA
CT-AGGTGTAGGAGgtatc---------gacccCT-TCTGT-GC-CGGA-GTTAACGCAA
TAAGTATCCCGCCT-GG-GAAGTACGATC-GCAAGATTA-AAACTCAAA-GGAATTGACG
G-GGGC-CCG-CACAAGCG-GTGGAGTATGTG-GTTT-AATT-CGA-CGCAACGCG-A-A
GA-A-C-CTTA-CCAA-GTCTTGA-CATT-GATCG--C-CATT-CCAAGAGA---TTGGA
AGttctcct------tcgggagaCG-AGAAAA-CA-GGTGGTGCACGGCT-GTCGTCAGC
TCGTGTCG-----TGAGATGTTGGG-TTAAGTC-CCGCAACGAGCGCAAC-CCCT--ATC
TTTTGTTGCCAG-CAcgtagaggTGGG-AACTCAGAAGAGA-CCG-C-CGCAGA--CAAT
GCG--G-A-G-GAAGGTGG-GG-A-TGACGTCAAGTCATC-ATG----------------
------------------------------------------------------------
------------------------------------------------------------
------------------------------------------------------------
------------------------------------------------------------
------------------------------------------------------------
------------------------------------------------------------
------------------------------------------------------------
------------------------------------------------------------
------------------------------------------------------------
------------------------------------------------------------
------------------------------------------------------------
------------------------------------------------------------
------------------------------------------------------------
------------------------------------------------------------
------------------------------------------------------------
------------------------------------------------------------
------------------------------------------------------------
------------------------------------------------------------
------------------------------------------------------------
----------
>3BV-74
------------------------------------------------------------
------------------------------------------------------------
------------------------------------------------------------
------------------------------------------------------------
------------------------------------------------------------
------------------------------------------------------------
------------------------------------------------------------
------------------------------------------------------------
------------------------------------------------------------
------------------------------------------------TGGGGAATCTTC
CGCAATGGA-C-GAA-AGT-CTG-A-CGGAGC-AACGCCGCG-TGAGTGAA-GACGGCC-
-TTC--G-GGTTGT-AAAGCTC-TGTGAT-T-CGGGACGAaaggccatatgtga--ataa
tatatggaaaTG-AC-GGTACCG-A-AAAAG-CAAGCCACGGCT-AACTACGTGCCAGCA
-GCC---GCGGTAATACGTAGGTGGCAAGCGTTGTCCG-GAAT-TAT-TGGGCGTAAAGC
G-CGCGCAGGC-GG-T-CACTTAAGTCCA-TCTTAG-AAGT-GCGGG-GCTT-AAC-C-C
CGTGAT-G-GGA-TG-GA-AA-CT-GGGA-G-ACT-GGAGTA-TCGGAGAG-GAA-AGT-
GG-AAT-TC-C-TAGTGTAG-CGGTGA-AATG-CGTAGA-TATTAGGAA-GAACACC-GG
TG-GC-GA-AGGCGACT-TT-CTGG-AC-G-A-AAACTGACGCTG-AGGCGCGAAAGCGT
GGGGAGCAAACAGG-ATTAGAT-ACCCTGGTAGTC-C-AC-GCCGTA-AAC-GATGGATA
CT-AGGTGTAGGAGgtatc---------gacccCT-TCTGT-GC-CGGA-GTTAACGCAA
TAAGTATCCCGCCT-GG-GAAGTACGATC-GCAAGATTA-AAACTCAAA-GGAATTGACG
G-GGGC-CCG-CACAAGCG-GTGGAGTATGTG-GTTT-AATT-CGA-CGCAACGCG-A-A
GA-A-C-CTTA-CCAA-GTCTTGA-CATT-GATCG--C-CATT-CCAAGAGA---TTGGA
AGttctcct------tcgggagaCG-AGAAAA-CA-GGTGGTGCACGGCT-GTCGTCAGC
TCGTGTCG-----TGAGATGTTGGG-TTAAGTC-CCGCAACGAGCGCAAC-ACCT--ATC
TTTTGTTGCCAG-CAcgtagaggTGGG-AACTCAGAAGAGA-CCG-C-CGCAGA--CAAT
GCG--G-A-G-GAAGGTGG-GG-A-TGACGTCAAGTCATC-ATGCC-CC--T-TATGA-C
TT----------------------------------------------------------
------------------------------------------------------------
------------------------------------------------------------
------------------------------------------------------------
------------------------------------------------------------
------------------------------------------------------------
------------------------------------------------------------
------------------------------------------------------------
------------------------------------------------------------
------------------------------------------------------------
------------------------------------------------------------
------------------------------------------------------------
------------------------------------------------------------
------------------------------------------------------------
------------------------------------------------------------
------------------------------------------------------------
------------------------------------------------------------
------------------------------------------------------------
------------------------------------------------------------
----------
>3BV-15
------------------------------------------------------------
------------------------------------------------------------
------------------------------------------------------------
------------------------------------------------------------
------------------------------------------------------------
------------------------------------------------------------
------------------------------------------------------------
------------------------------------------------------------
------------------------------------------------------------
-------------------------------------------------GGGGAATATTG
CGCAATGGG-G-GGA-ACC-CTG-A-CGCAGC-GACGCCGCG-TGCGGGAT-GAAGGCC-
-TTC--G-GGTTGT-AAACCGC-TTTTGA-T-TGGGAGCAagctt---------------
-----tcgggTG-AG-TGTACCT-T-TCGAA-TAAGCGCCGGCT-AACTACGTGCCAGCA
-GCC---GCGGTAATACGTAGGGCGCAAGCGTTATCCG-GATT-TAT-TGGGCGTAAAGA
G-CTTGTAGGC-GG-T-TCGTCGCGTCTG-GTGTGA-AAGC-CCATC-GCTT-AAC-G-G
TGGGTCTG-CGC-CG-GG-TA-CG-GGCG-G-GCT-AGAGTG-CAGTAGGG-GAA-ACT-
GG-AAT-TC-T-CGGTGTAA-CGGTGG-AATG-TGTAGA-TATCGGGAA-GAACACC-AA
TG-GC-GA-AGGCAGGT-TT-CTGG-GC-T-G-TTACTGACGCTG-AGAAGCGAAAGCGT
GGGGAGCGAACAGG-ATTAGAT-ACCCTGGTAGTC-C-AC-GCCGTA-AAC-GGTGGACG
CT-GGATGTGGGGCccatt--------ccacggGT-TCCGT-GT-CGGA-GCTAACGCGT
TAAGCGTCCCGCCT-GG-GGAGTACGGCC-GCAAGGCTA-AAACTCAAA-GAAATTGACG
G-GGGC-CCG-CACAAGCG-GCGGAGCATGCG-GATT-AATT-CGA-TGCAACGCG-A-A
GA-A-C-CTTA-CCTG-GGCTTGA-CATGtGCCTG--A-TGAC-TGCAGAGA---TGTGG
TTtcctt----------tcggggCA-GGTTCA-CA-GGTGGTGCATGGTC-GTCGTCAGC
TCGTGTCG-----TGAGATGTTGGG-TTAAGTC-CCGCAACGAGCGCAAC-CCTC--GCC
CTGTGTTGCCAG-CGggttatgcCGGG-AACTCACGGGGGA-CCG-C-CGGGGT--TAAC
TCG--G-A-G-GAAGGTGG-GG-A-TGACGTCAGATCATC-ATGCC-CC--T-TACGT-C
CAG-GGCTT-CACGCAT----GC-TACAATGG-CCG-G--T---ACAACGGGGT---GCG
ACATG-GT-GA-CATGG-------------------------------------------
------------------------------------------------------------
------------------------------------------------------------
------------------------------------------------------------
------------------------------------------------------------
------------------------------------------------------------
------------------------------------------------------------
------------------------------------------------------------
------------------------------------------------------------
------------------------------------------------------------
------------------------------------------------------------
------------------------------------------------------------
------------------------------------------------------------
------------------------------------------------------------
------------------------------------------------------------
------------------------------------------------------------
------------------------------------------------------------
------------------------------------------------------------
----------
>3BV-30
------------------------------------------------------------
------------------------------------------------------------
------------------------------------------------------------
------------------------------------------------------------
------------------------------------------------------------
------------------------------------------------------------
------------------------------------------------------------
------------------------------------------------------------
------------------------------------------------------------
------------------------------------------------TGAGGAATATTC
CACAATGGG-C-GAA-AGC-CTG-A-TGGAGC-AATGCCGCG-TGCAGGAT-GAAGGCC-
-CTC--G-GGTCGT-AAACTGC-TTTTAT-T-AGAGAAGAa-------------------
--------taTG-AC-GGTAACT-A-ATGAA-TAAGGGACGGCT-AACTACGTGCCAGCA
-GCC---GCGGTCATACGTAGGTCCCAAGCGTTATCCG-GAGT-GAC-TGGGCGTAAAGA
GtTGCGTAGGC-GG-C-TAAGTAAGCGAG-TAATGA-AAAC-TATCG-GCTC-AAC-C-G
GTAGCCTG-TTA-TT-CG-AA-CT-GCTT-G-GCT-CGAGAT-TATCAGAG-GTC-GCT-
GG-AAT-TC-C-TAGTGTAG-CAGTGA-AATG-CGTAGA-TATTAGGAA-GAACACC-AA
TG-GC-GT-AGGCAGGC-GA-CTGG-GG-T-A-TTTCTGACGCTA-AGGCACGAAAGCGT
GGGGAGCGAACCGG-ATTAGAT-ACCCGGGTAGTC-C-AC-GCCGTA-AAC-GATGGATG
CT-AATTGTTCGGGgtatc---------gacccCT-TGAGT-AA-TAAA-GCTAACGCGT
TAAGCATCCCGCCT-GT-GGAGTACGGCC-GCAAGGCTA-AAACATAAA-GGAATTGACG
G-GGAC-CCG-CACAAGCG-GTGGAGGATGTT-CTTT-AATT-CGA-TGATAAGCG-A-A
GA-A-C-CTTA-CCAG-GGCTTGA-CATC-CCTAG--A-ATTT-CTCCGAAA---GGAGA
GAgtgcttt-------ttaagaaCT-AGGTGA-CA-GATCCTGCATGGCC-GTCGTCAGC
TCGTGTCG-----TGAGATGTTTGG-TTAAGTC-CATCAACGAGCGCAAC-CCTT--ATC
GTTAGTTG-------tat--ttt--------TCTAACGAGA-CTG-C-CCCG-G--TAAC
GGG--G-A-G-GAAGGAGG-GG-A-TGATGTCAGGTCAGT-ATTGG-TC--T-TACGT-C
CTG-GGCTA-GAAACGT----CC-TACAATGG-CTA-G--T---ACAATGGG--------
------------------------------------------------------------
------------------------------------------------------------
------------------------------------------------------------
------------------------------------------------------------
------------------------------------------------------------
------------------------------------------------------------
------------------------------------------------------------
------------------------------------------------------------
------------------------------------------------------------
------------------------------------------------------------
------------------------------------------------------------
------------------------------------------------------------
------------------------------------------------------------
------------------------------------------------------------
------------------------------------------------------------
------------------------------------------------------------
------------------------------------------------------------
------------------------------------------------------------
----------
>3BV-37
------------------------------------------------------------
------------------------------------------------------------
------------------------------------------------------------
------------------------------------------------------------
------------------------------------------------------------
------------------------------------------------------------
------------------------------------------------------------
------------------------------------------------------------
------------------------------------------------------------
------------------------------------------------TGAGGAATATTG
GTCAATGGG-C-GAG-AGC-CTG-A-ACCAGC-CAAGTAGCG-TGCAGGAT-GACGGCC-
cTAT--G-GGTTGT-AAACTGC-TTTTAC-G-CGGGGATAaagtgcgtgac--------g
tgtctcgcatTG-CA-GGTACCG-C-ATGAA-TAAGGACCGGCT-AATTCCGTGCCAGCA
-GCC---GCGGTAATACGGAAGGTCCGGGCGTTATCCG-GATT-TAT-TGGGTTTAAAGG
G-AGCGCAGGC-CG-C-CCGATAAGCGTG-TTGTGA-AATG-TACCG-GCTC-AAC-C-G
GTGAGTTG-CAG-CG-CG-AA-CT-GTCA-G-GCT-TGAGTG-CACGGTAA-GCA-GGC-
GG-AAT-TC-A-TGGTGTAG-CGGTGA-AATG-CTTAGA-TATCATGAG-GAACTCC-GA
TT-GC-GA-AGGCAGCT-TG-CTGC-AG-T-G-CGACTGACGCTT-AGGCTCGAAGGTGC
GGGTATCAAACAGG-ATTAGAT-ACCCTGGTAGTC-C-GC-ACGGTA-AAC-GATGGATG
CC-CGCTGTCCGCCcat------------tcgtGG-CGGGC-GG-CCAA-GCGAAAGCGT
TAAGCATCCCACCT-GG-GGAGTACGCCG-GCAACGGTG-AAACTCAAA-GGAATTGACG
G-GGGC-CCG-CACAAGCG-GAGGAACATGTG-GTTT-AATT-CGA-TGATACGCG-A-G
GA-A-C-CTTA-CCCG-GGCTTGA-ACTGcCAGTG--A-ACGA-TACAGAGA---TGTTG
AGgccct----------tcggggCG-CTGGTG-GA-GGTGCTGCATGGTT-GTCGTCAGC
TCGTGCCG-----TGAGGTGTCGGC-TTAAGTG-CCATAACGAGCGCAAC-CCCT--CTC
TTCAGTTGCCAT-CAggtgatgcTGGG-CACTCTGGAGACA-CTG-C-CACC-G--CAAG
GTG-tG-A-G-GAAGGTGG-GG-A-TGACGTCAAATCAGC-ACGGC-CC--T-TACGT-C
CGG-GGCTA-CACACGT----GT-TACAATGG-GGC-A--T---ACAGAGCGTCggtTCA
A-----------------------------------------------------------
------------------------------------------------------------
------------------------------------------------------------
------------------------------------------------------------
------------------------------------------------------------
------------------------------------------------------------
------------------------------------------------------------
------------------------------------------------------------
------------------------------------------------------------
------------------------------------------------------------
------------------------------------------------------------
------------------------------------------------------------
------------------------------------------------------------
------------------------------------------------------------
------------------------------------------------------------
------------------------------------------------------------
------------------------------------------------------------
------------------------------------------------------------
----------
>3BV-52
------------------------------------------------------------
------------------------------------------------------------
------------------------------------------------------------
------------------------------------------------------------
------------------------------------------------------------
------------------------------------------------------------
------------------------------------------------------------
------------------------------------------------------------
------------------------------------------------------------
-----------------------------CTCCTACGGGAGGCAGCAGTGAGGAATATTG
GTCAATGGG-C-GAG-AGC-CTG-A-ACCAGC-CAAGTAGCG-TGCAGGAT-GACGGCC-
cTAT--G-GGTTGT-AAACTGC-TTTTAC-G-CGGGGATAaagtgcgtgac--------g
tgtcgcgcatCG-CA-GGTACCG-C-GTGAA-TAAGGACCGGCT-AATTCCGTGCCAGCA
-GCC---GCGGTAATACGGAAGGTCCGGGCGTTATCCG-GATT-TAT-TGGGTTTAAAGG
G-AGCGCAGGC-CG-C-CCGATAAGCGTG-TTGTGA-AATG-TACCG-GCTC-AAC-C-G
GTGAGTTG-CAG-CG-CG-AA-CT-GTCA-G-GCT-TGAGTG-CACGGTAA-GCA-GGC-
GG-AAT-TC-A-TGGTGTAG-CGGTGA-AATG-CTTAGA-TATCATGAG-GAACTCC-GA
TT-GC-GA-AGGCAGCT-TG-CTGC-AG-T-G-CGACTGACGCTT-AGGCTCGAAGGTGC
GGGTATCAAACAGG-ATTAGAT-ACCCTGGTAGTC-C-GC-ACGGTA-AAC-GATGGATG
CC-CGCTGTCCGCCcat------------tcgtGG-CGGGC-GG-CCAA-GCGAAAGCGT
TAAGCATCCCACCT-GG-GGAGTACGCCG-GCAACGGTG-AAACTCAAA-GGAATTGACG
G-GGGC-CCA-CACAAGCG-GAGGAACATGTG-GTTT-AATT-CGA-TGATACGCG-A-G
GA-A-C-CTTA-CCCG-GGCTTGA-ACTGcCAGTG--A-ACGA-TACAGAGA---TGTTG
AGgccct----------tcggggCG-CTGGTG-GA-GGTGCTGCATGGTT-GTCGTCAGC
TCGTGCCG-----TGAGGTGTCGGC-TTAAGTG-CCATAACGAGCGCAAC-CCCT--CTC
TTCAGTTGCCAT-CAggtgatgcTGGG-CACTCTGGAGACA-CTG-C-CACC-G--CAAG
GTG-tG-A-G-GAAGGTGG-GG-A-TGACGTCAAATCAGC-ACGGC-CC--T-TACGT-T
CGG-GGCTA-CACACGT----GT-TACAATGG-G--------------------------
------------------------------------------------------------
------------------------------------------------------------
------------------------------------------------------------
------------------------------------------------------------
------------------------------------------------------------
------------------------------------------------------------
------------------------------------------------------------
------------------------------------------------------------
------------------------------------------------------------
------------------------------------------------------------
------------------------------------------------------------
------------------------------------------------------------
------------------------------------------------------------
------------------------------------------------------------
------------------------------------------------------------
------------------------------------------------------------
------------------------------------------------------------
------------------------------------------------------------
----------
>4BVb-10
------------------------------------------------------------
------------------------------------------------------------
------------------------------------------------------------
------------------------------------------------------------
------------------------------------------------------------
------------------------------------------------------------
------------------------------------------------------------
------------------------------------------------------------
------------------------------------------------------------
------------------------------------GGGAGGCAGCAGTGGGGAATATTG
GGCAATGGG-C-GAA-AGC-CTG-A-CCCAGC-AACGCCGCG-TGAAGTAT-GAAGGCC-
-TTC--G-GGTTGT-AAACTTC-TTTGAT-C-AGGGAAGAaac-----------------
-------aaaTG-AC-GGTACCT-G-AAAAA-CAAGCCACGGCT-AACTACGTGCCAGCA
-GCC---GCGGTAATACGTAGGTGGCGAGCGTTATCCG-GATT-TAC-TGGGTGTAAAGG
G-CGTGCAGGC-GG-G-CTGATAAGTCAG-ATGTGA-AATC-CCCGA-GCTT-AAC-T-C
GGGAACTG-CAT-CT-GA-TA-CT-GTTG-G-TCT-TGAGTG-CTGGAGAG-GAT-AGT-
GG-AAT-TC-C-TAGTGTAG-CGGTAA-AATG-CGCAGA-TATTAGGAG-GAACACC-AG
TG-GC-GA-AGGCGGCT-AT-CTGG-AC-A-G-TAACTGACGCTG-AGGCGCGAAAGCGT
GGGTAGCAAACAGG-ATTAGAT-ACCCTGGTAGTC-C-AC-GCCGTA-AAC-GATGATTA
CT-AGGTGTAGGAGgtatc---------gacccCT-TCTGT-GC-CGGA-GTTAACACAA
TAAGTAATCCACCT-GG-GGAGTACGGCC-GCAAGGTTG-AAACTCAAA-GGAATTGACG
G-GGGC-CCG-CACAAGCA-GTGGAGTATGTG-GTTT-AATT-CGA-CGCAACGCG-A-A
GA-A-C-CTTA-CCAG-GGTTTGA-CATC-CCTTG--A-ACGA-TGTAGAGA---TACAT
AAttccct--------tcggggaCA-AGGAGA-CA-GGTGGTGCATGGTT-GTCGTCAGC
TCGTGTCG-----TGAGATGTTGGG-TTAAGTC-CCGCAACGAGCGCAAC-CCCT--ATT
GCCAGTTGCCAT-CAttt--agtTGGG-CACTCAGGCGAGA-CTG-C-CGTTGA--TAAA
ACG--G-A-G-GAAGGTGG-GG-A-TGACGTCAAATCATC-ATGCC-CC--T-TATAT-C
CTG-GGCTA-CACACGT----AC-TACAATGG-CTA-C--A---ACA-------------
------------------------------------------------------------
------------------------------------------------------------
------------------------------------------------------------
------------------------------------------------------------
------------------------------------------------------------
------------------------------------------------------------
------------------------------------------------------------
------------------------------------------------------------
------------------------------------------------------------
------------------------------------------------------------
------------------------------------------------------------
------------------------------------------------------------
------------------------------------------------------------
------------------------------------------------------------
------------------------------------------------------------
------------------------------------------------------------
------------------------------------------------------------
------------------------------------------------------------
----------
>4BVb-11
------------------------------------------------------------
------------------------------------------------------------
------------------------------------------------------------
------------------------------------------------------------
------------------------------------------------------------
------------------------------------------------------------
------------------------------------------------------------
------------------------------------------------------------
------------------------------------------------------------
------------------------------------------------TGGGGAATCTTC
CGCAATGGA-C-GAA-AGT-CTG-A-CGGAGC-AACGCCGCG-TGAGTGAA-GACGGCC-
-TTC--G-GGTTGT-AAAGCTC-TGTGAT-T-CGGGACGAaaggccatatgtga--ataa
tatatggaaaTG-AC-GGTACCG-A-AAAAG-CAAGCCACGGCT-AACTACGTGCCAGCA
-GCC---GCGGTAATACGTAGGTGGCAAGCGTTGTCCG-GAAT-TAT-TGGGCGTAAAGC
G-CGCGCAGGC-GG-T-CTCTTAAGTCCA-TCTTAG-AAGT-GCGGG-GCTT-AAC-C-C
CGTGAG-G-GGA-TG-GA-AA-CT-GGGA-G-ACT-GGAGTA-TCGGAGAG-GAA-AGT-
GG-AAT-TC-C-TAGTGTAG-CGGTGA-AATG-CGTAGA-TATTAGGAA-GAACACC-GG
TG-GC-GA-AGGCGACT-TT-CTGG-AC-G-A-AAACTGACGCTG-AGGCGCGAAAGCGT
GGGGAGCAAACAGG-ATTAGAT-ACCCTGGTAGTC-C-AC-GCCGTA-AAC-GATGGATA
CT-AGGTGTAGGAGgtatc---------gacccCT-TCTGT-GC-CGGA-GTTAACGCAA
TAAGTATCCCGCCT-GG-GAAGTACGATC-GCAAGATTA-AAACTCAAA-GGAATTGACG
G-GGGC-CCG-CACAAGCG-GTGGAGTATGTG-GTTT-AATT-CGA-CGCAACGCG-A-A
GA-A-C-CTTA-CCAA-GTCTTGA-CATT-GATCG--C-CATT-CCAAGAGA---TTGGA
AGttctcct------tcgggagaCG-AGAAAA-CA-GGTGGTGCACGGCT-GTCGTCAGC
TCGTGTCG-----TGAGATGTTGGG-TTAAGTC-CCGCAACGAGCGCAAC-CCCT--ATC
TTTTGTTGCCAG-CAcgtagaggTGGG-AACTCAGAAGAGA-CCG-C-CGCAGA--CAAT
GCG--G-A-G-GAAGGTGG-GG-A-TGACGTCAAGTCATC-ATGCC-CC--T-TATGA-C
TTG-GGCTA-CACACGT----AC-T-----------------------------------
------------------------------------------------------------
------------------------------------------------------------
------------------------------------------------------------
------------------------------------------------------------
------------------------------------------------------------
------------------------------------------------------------
------------------------------------------------------------
------------------------------------------------------------
------------------------------------------------------------
------------------------------------------------------------
------------------------------------------------------------
------------------------------------------------------------
------------------------------------------------------------
------------------------------------------------------------
------------------------------------------------------------
------------------------------------------------------------
------------------------------------------------------------
------------------------------------------------------------
----------
>4BVb-79
------------------------------------------------------------
------------------------------------------------------------
------------------------------------------------------------
------------------------------------------------------------
------------------------------------------------------------
------------------------------------------------------------
------------------------------------------------------------
------------------------------------------------------------
------------------------------------------------------------
------------------------------------------------------------
----------C-GAA-AGC-CTGcA-TGCAGC-GACGCCGCGtTGAGCGAA-GAAGTAT-
-TTC--G-GTATGT-AAAGCTC-TATCAG-A-AGGGAAGAa-------------------
--------aaTG-AC-GGTACCT-T-ACTAA-GAAGCTCCGGCT-AAATACGTGCCAGCA
-GCC---GCGGTAATACGTATGGAGCAAGCGTTATCCG-GATT-TAC-TGGGTGTAAAGG
G-AGTGTAGGC-GG-C-ACTATAAGTCTG-ATGTGA-AAAC-CTAAG-GCTT-AAC-C-A
TAGGATTG-CAT-TG-GA-AA-CT-GTAG-A-GCT-GGAGTA-TCGGAGAG-GCA-AGC-
GG-AAT-TC-C-TGGTGTAG-TGGTGA-AATA-CGTAGA-TATCAGGAA-GAACATC-GG
TG-GC-GA-AGGCGGCT-TG-CTGG-AC-G-A-TAACTGACGCTA-AGGCTCGAAAGCGT
GGGAAGCGAACAGG-ATTAGAT-ACCCTGGTAGTC-C-AC-GCTGTA-AAC-GATGAACA
CT-AGGTGTTGGGAggct----------aagccTT-TCAGT-GC-CGCA-GCAAACGCAA
TAAGTGTTCCACCT-GG-GGAGTACGTTC-GCAAGAATG-AAACTCAAA-GGAATTGACG
G-GGAC-CCG-CACAAGCG-GTGGAGCATGTG-GTTT-AATT-CGA-AGCAACGCG-A-A
GA-A-C-CTTA-CCAA-GTCTTGA-CATC-CCTGT-gA-CAGT-ATATGTAA--tGTATA
TTttcta----------cggaacAC-AGGAGA-CA-GGTGGTGCATGGTT-GTCGTCAGC
TCGTGTCG-----TGAGATGTTGGG-TTAAGTC-CCGCAACGAGCGCAAC-CCTT--GTA
CTTAGTAG----------------------------------------------------
------------------------------------------------------------
------------------------------------------------------------
------------------------------------------------------------
------------------------------------------------------------
------------------------------------------------------------
------------------------------------------------------------
------------------------------------------------------------
------------------------------------------------------------
------------------------------------------------------------
------------------------------------------------------------
------------------------------------------------------------
------------------------------------------------------------
------------------------------------------------------------
------------------------------------------------------------
------------------------------------------------------------
------------------------------------------------------------
------------------------------------------------------------
------------------------------------------------------------
------------------------------------------------------------
------------------------------------------------------------
----------
>4BVb-23
------------------------------------------------------------
------------------------------------------------------------
------------------------------------------------------------
------------------------------------------------------------
------------------------------------------------------------
------------------------------------------------------------
------------------------------------------------------------
------------------------------------------------------------
------------------------------------------------------------
------------------------------------GGGAGGCAGCAGTGGGGAATATTG
GACAATGGA-G-GCA-ACT-CTG-A-TCCAGC-AATTCTGTG-TGTGTGAA-GAAGGTT-
-TTA--G-GACTGT-AAAACAC-TTTTAG-T-AGGGAAGAaat-----------------
-------aaaTG-AC-GGTACCT-A-CAGAA-GAAGCGACGGCT-AAATACGTGCCAGCA
-GCC---GCGGTAATACGTATGTCGCGAGCGTTATCCG-GAAT-TAT-TGGGCTTAAAGG
G-CATCTAGGC-GG-T-TAAACAAGTTGA-AGGTGA-AAAC-CTGTG-GCTC-AAC-C-A
TAGGCTTG-CCT-AC-AA-AA-CT-GTAT-A-ACT-AGAGTA-CTGGAAAG-GTG-GGT-
GG-AAC-TA-C-ACGAGTAG-AGGTGA-AATT-CGTAGA-TATGTGTAG-GAATGCC-GA
TG-AT-GA-AGATAACT-CA-CTGG-AC-A-G-CAACTGACGCTG-AAGTGCGAAAGCTA
GGGGAGCAAACAGG-ATTAGAT-ACCCTGGTAGTC-C-TA-GCTGTA-AAC-GATGATCA
CT-GGGTGTGGGGAttc------------gaagTC-TCTGT-GC-CGAA-GCAAAAGCGA
TAAGTGATCCGCCT-GG-GGAGTACGTTC-GCAAGAATG-AAACTCAAA-GGAATTGACG
G-GGAC-CCG-CACAAGTG-GTGGAGCATGTG-GTTT-AATT-CGA-CGCAACGCG-A-G
GA-A-C-CTTA-CCAG-ATCTTGA-CATC-CTCCG--A-AGAG-CATAGAAG---TATGC
TTgtgcct--------acgggaaCG-GAGAGA-CA-GGTGGTGCATGGCT-GTCGACAGC
TCGTGTTG-----TGAGATGTTGGG-TTAAGTC-CCGCAACGAGCGAAAC-CCCT--ATC
ATTAGTTACCAT-CAtta--agtTGGG-GACTCTAATGAAA-CTG-C-CTACGA--AGAG
TAG--G-A-G-GAAGGTGG-GG-A-TGACGTCAAGTCAAC-ATGCC-CC--T-TATGA-T
CTG-GGCTA---------------------------------------------------
------------------------------------------------------------
------------------------------------------------------------
------------------------------------------------------------
------------------------------------------------------------
------------------------------------------------------------
------------------------------------------------------------
------------------------------------------------------------
------------------------------------------------------------
------------------------------------------------------------
------------------------------------------------------------
------------------------------------------------------------
------------------------------------------------------------
------------------------------------------------------------
------------------------------------------------------------
------------------------------------------------------------
------------------------------------------------------------
------------------------------------------------------------
------------------------------------------------------------
----------
>4BVb-66
------------------------------------------------------------
------------------------------------------------------------
------------------------------------------------------------
------------------------------------------------------------
------------------------------------------------------------
------------------------------------------------------------
------------------------------------------------------------
------------------------------------------------------------
------------------------------------------------------------
------------------------------------------------TGGGGAATCTTC
CGCAATGGA-C-GAA-AGT-CTG-A-CGGAGC-AACGCCGCG-TGAGTGAA-GAAGGTC-
-TTC--G-GATTGT-AAAACTC-TGTTAT-A-CGGGACGAaaaaggcggatgcc-aacag
tatccgtccgTG-AC-GGTACCG-T-AAGAG-AAAGCCACGGCT-AACTACGTGCCAGCA
-GCC---GCGGTAATACGTAGGTGGCAAGCGTTGTCCG-GAAT-TAT-TGGGCGTAAAGG
G-CGCGCAGGC-GG-T-TCGGTAAGTCTG-TCTTAA-AAGT-GCGGG-GCTT-AAC-C-C
CGTGAG-G-GGA-CG-GA-AA-CT-GTCG-A-ACT-TGAGTG-TCGGAGAG-GAA-AGC-
GG-AAT-TC-C-TAGTGTAG-CGGTGA-AATG-CGTAGA-TATTAGGAG-GAACACC-GG
TG-GC-GA-AAGCGGCT-TT-CTGG-AC-G-A-CAACTGACGCTG-AGGCGCGAAAGCGT
GGGGAGCAAACAGG-ATTAGAT-ACCCTGGTAGTC-C-AC-GCCGTA-AAC-GATGGATA
CT-AGGTGTAGGAGgtatc---------gacccCT-TCTGT-GC-CGTA-GTTAACGCTA
TAAGTATCCCGCCT-GG-GGAGTACGGCC-GCAAGGTTG-AAACTCAAA-GGAATTGACG
G-GGGC-CCG-CACAAGCG-GTGGAGTATGTG-GTTT-AATT-CGA-CGCAACGCG-A-A
GA-A-C-CTTA-CCAA-GCCTTGA-CATT-GATCG--C-AATT-TTCAGAGA---TGAGA
AGttcctct------tcggaggaCG-AGAAAA-CA-GGTGGTGCACGGCT-GTCGTCAGC
TCGTGTCG-----TGAGATGTTGGG-TTAAGTC-CCGCAACGAGCGCAAC-CCCT--ATC
TTCTGTTACCAG-CAcgtaagggTGGG-GACTCAGGAGAGA-CTG-C-CGCAGA--CAAT
GCG--G-A-G-GAAGGCGG-GG-A-TGACGTCAAGTCATC-ATGCC-CC--T-TATGG-C
TTG-GGCTA-CACACGT----AC-TACAATGG-CTC------------------------
------------------------------------------------------------
------------------------------------------------------------
------------------------------------------------------------
------------------------------------------------------------
------------------------------------------------------------
------------------------------------------------------------
------------------------------------------------------------
------------------------------------------------------------
------------------------------------------------------------
------------------------------------------------------------
------------------------------------------------------------
------------------------------------------------------------
------------------------------------------------------------
------------------------------------------------------------
------------------------------------------------------------
------------------------------------------------------------
------------------------------------------------------------
------------------------------------------------------------
----------
>4BVb-88
------------------------------------------------------------
------------------------------------------------------------
------------------------------------------------------------
------------------------------------------------------------
------------------------------------------------------------
------------------------------------------------------------
------------------------------------------------------------
------------------------------------------------------------
------------------------------------------------------------
------------------------------------------------TGAGGAATATTG
GTCAATGGG-C-GAG-AGC-CTG-A-ACCAGC-CAAGTAGCG-TGCAGGAC-GACGGCC-
cTAT--G-GGTTGT-AAACTGC-TTTTAT-G-TGGGGATAaagtgcgtgac--------g
tgtcatgcatTG-CA-GGTACCA-C-ATGAA-TAAGGACCGGCT-AATTCCGTGCCAGCA
-GCC---GCGGTAATACGGAAGGTCCGGGCGTTATCCG-GATT-TAT-TGGGTTTAAAGG
G-AGCGTAGGC-TG-T-CTATTAAGCGTG-TTGTGA-AATA-TACCG-GCTC-AAC-C-G
GTGGCTTG-CAG-CG-CG-AA-CT-GGTC-G-ACT-TGAGTA-TGTAGGAA-GTA-GGC-
GG-AAT-TC-A-TGGTGTAG-CGGTGA-AATG-CTTAGA-TATCATGAC-GAACTCC-GA
TT-GC-GC-AGGCAGCT-TA-CTGT-AG-C-A-TAACTGACGCTG-ATGCTCGAAAGTGC
GGGTATCAAACAGG-ATTAGAT-ACCCTGGTAGTC-C-GC-ACGGTA-AAC-GATGGATG
CT-CGCTATTCGTCcta------------tttgGA-TGAGT-GG-CCAA-GTGAAAACAT
TAAGCATCCCACCT-GG-GGAGTACGCCG-GCAACGGTG-AAACTCAAA-GGAATTGACG
G-GGGC-CCG-CACAAGCG-GAGGAACATGTG-GTTT-AATT-CGA-TGATACGCG-A-G
GA-A-C-CTTA-CCCG-GGCTTGA-ACTGcCAGCG--A-ACGA-TACAGAGA---TGTTG
AGgccct----------tcggggCG-CTGGTG-GA-GGTGCTGCATGGTT-GTCGTCAGC
TCGTGCCG-----TGAGGTGTCGGC-TTAAGTG-CCATAACGAGCGCAAC-CCTT--TTC
TTTAGTTGCCAT-CAggtaatgcTGGG-CACTCTATGGATA-CTG-C-CACC-G--TAAG
GTG-tG-A-G-GAANGTGG-GG-A-TGACGTCAAATCAGC-ACGGC-CC--T-TACGT-C
C-----------------------------------------------------------
------------------------------------------------------------
------------------------------------------------------------
------------------------------------------------------------
------------------------------------------------------------
------------------------------------------------------------
------------------------------------------------------------
------------------------------------------------------------
------------------------------------------------------------
------------------------------------------------------------
------------------------------------------------------------
------------------------------------------------------------
------------------------------------------------------------
------------------------------------------------------------
------------------------------------------------------------
------------------------------------------------------------
------------------------------------------------------------
------------------------------------------------------------
------------------------------------------------------------
----------
>4BVb-24
------------------------------------------------------------
------------------------------------------------------------
------------------------------------------------------------
------------------------------------------------------------
------------------------------------------------------------
------------------------------------------------------------
------------------------------------------------------------
------------------------------------------------------------
------------------------------------------------------------
------------------------------------------------TGAGGAATATTG
GTCAATGGG-C-GAG-AGC-CTG-A-ACCAGC-CAAGTAGCG-TGCAGGAT-GACGGCC-
cTAT--G-GGTTGT-AAACTGC-TTTTAT-A-TGGGAATAaagtgagggac--------g
tgtcccttatTG-CA-TGTACCA-T-ACGAA-TAAGGACCGGCT-AATTCCGTGCCAGCA
-GCC---GCGGTAATACGGAAGGTCCAGGCGTTATCCG-GATT-TAT-TGGGTTTAAAGG
G-AGCGTAGGC-TG-T-TTGTTAAGCGTG-TTGTGA-AATG-TAGGA-GCTC-AAC-T-T
TTAGATTG-CAG-CG-CG-AA-CT-GGCA-G-ACT-TGAGTG-CGCACAAC-GTA-GGC-
GG-AAT-TC-A-TGGTGTAG-CGGTGA-AATG-CTTAGA-TATCATGAC-GAACTCC-GA
TT-GC-GA-AGGCAGCT-TA-CGGG-AG-C-G-CAACTGACGCTA-AAGCTCGAAGGTGC
GGGTATCGAACAGG-ATTAGAT-ACCCTGGTAGTC-C-GC-ACAGTA-AAC-GATGGATG
CC-CGCTGTTAGCAcc--------------tagTG-TTAGC-GG-CTAA-GCGAAAGCAT
TAAGCATCCCACCT-GG-GGAGTACGCCG-GCAACGGTG-AAACTCAAA-GGAATTGACG
G-GGGC-CCG-CACAAGCG-GAGGAACATGTG-GTTT-AATT-CGA-TGATACGCG-A-G
GA-A-C-CTTA-CCCG-GGCTTGA-ATTGcAGATG--T-TTAT-GTCAGAGA---TGATG
TAttccct---------tcggggCA-TTTGTG-AA-GGTGCTGCATGGTT-GTCGTCAGC
TCGTGCCG-----TGAGGTGTCGGC-TTAAGTG-CCATAACGAGCGCAAC-CCCT--TTT
TTTAGTTGCCAT-CAggtagtgcTGGG-CACTCTAGAGATA-CTG-C-CACC-G--TAAG
GTG-tG-A-G-GAAGGTGG-GG-A-TGACGTCAAATCAGC-ACGGC-CC--T-TACGT-C
C-----------------------------------------------------------
------------------------------------------------------------
------------------------------------------------------------
------------------------------------------------------------
------------------------------------------------------------
------------------------------------------------------------
------------------------------------------------------------
------------------------------------------------------------
------------------------------------------------------------
------------------------------------------------------------
------------------------------------------------------------
------------------------------------------------------------
------------------------------------------------------------
------------------------------------------------------------
------------------------------------------------------------
------------------------------------------------------------
------------------------------------------------------------
------------------------------------------------------------
------------------------------------------------------------
----------
>4BVb-89
------------------------------------------------------------
------------------------------------------------------------
------------------------------------------------------------
------------------------------------------------------------
------------------------------------------------------------
------------------------------------------------------------
------------------------------------------------------------
------------------------------------------------------------
------------------------------------------------------------
------------------------------------------------TGAGGAATATTG
GTCAATGGG-C-GAG-AGC-CTG-A-ACCAGC-CAAGTAGCG-TGCAGGAT-GACGGCC-
cTAT--G-GGTTGT-AAACTGC-TTTTAT-A-TGGGAATAaagtgagggac--------g
tgtcccttatTG-CA-TGTACCA-T-ACGAA-TAAGGACCGGCT-AATTCCGTGCCAGCA
-GCC---GCGGTAATACGGAAGGTCCAGGCGTTATCCG-GATT-TAT-TGGGTTTAAAGG
G-AGCGTAGGC-TG-T-TTGTTAAGCGTG-TTGTGA-AATG-TAGGA-GCTC-AAC-T-T
TTAGATTG-CAG-CG-CG-AA-CT-GGCA-G-ACT-TGAGTG-CGCACAAC-GTA-GGC-
GG-AAT-TC-A-TGGTGTAG-CGGTGA-AATG-CTTAGA-TATCATGAC-GAACTCC-GA
TT-GC-GA-AGGCAGCT-TA-CGGG-AG-C-G-CAACTGACGCTA-AAGCTCGAAGGTGC
GGGTATCGAACAGG-ATTAGAT-ACCCTGGTAGTC-C-GC-ACAGTA-AAC-GATGGATG
CC-CGCTGTTAGCAcc--------------tagTG-TTAGC-GG-CTAA-GCGAAAGCAT
TAAGCATCCCACCT-GG-GGAGTACGTCG-GCAACGGTG-AAACTCAAA-GGAATTGACG
G-GGGC-CCG-CACAAGCG-GAGGAACATGTG-GTTT-AATT-CGA-TGATACGCG-A-G
GA-A-C-CTTA-CCCG-GGCTTGA-ATTGcAGATG--T-TTAT-ATCAGAGA---TGATA
TAttccct---------tcggggCA-TTTGTG-AA-GGTGCTGCATGGTT-GTCGTCAGC
TCGTGCCG-----TGAGGTGTCGGC-TTAAGTG-CCATAACGAGCGCAAC-CCCT--TTT
TTTAGTTGCCAT-CAggtagtgcTGGG-CACTCTAGAGATA-CTG-C-CACC-G--TAAG
GTG-tG-A-G-GAAGGTGG-GG-A-TGACGTCAAATCAGC-ACGGC-CC--T-TACGT-C
CGG-GGCTA-CACACGT----GT-TACAATGG-GTG-G--T---ACAGAGAGTT---G--
------------GT-TGTAC----------------------------------------
------------------------------------------------------------
------------------------------------------------------------
------------------------------------------------------------
------------------------------------------------------------
------------------------------------------------------------
------------------------------------------------------------
------------------------------------------------------------
------------------------------------------------------------
------------------------------------------------------------
------------------------------------------------------------
------------------------------------------------------------
------------------------------------------------------------
------------------------------------------------------------
------------------------------------------------------------
------------------------------------------------------------
------------------------------------------------------------
------------------------------------------------------------
----------
>4BVQ-28
------------------------------------------------------------
------------------------------------------------------------
------------------------------------------------------------
------------------------------------------------------------
------------------------------------------------------------
------------------------------------------------------------
------------------------------------------------------------
------------------------------------------------------------
------------------------------------------------------------
------------------------------------------------TGGGGAATATTG
GGCAATGGG-C-GAA-AGC-CTG-A-CCCAGC-AACGCCGCG-TGAGTGAT-GAAGGCC-
-TTC--G-GGTTGT-AAAACTC-TTTGGA-C-AGGGACGAaga-----------------
-------aagTG-AC-GGTACCT-G-TAGAA-CAAGCCACGGCT-AACTACGTGCCAGCA
-GCC---GCGGTAATACGTAGGTGGCGAGCGTTATCCG-GATT-TAC-TGGGCGTAAAGG
G-CGTGTAGGC-GG-C-TAGATAAGTGTG-ATGTTT-AAAT-CCAAG-GCTT-AAC-C-T
TGGGGT-T-CAT-TA-CA-AA-CT-GTTT-A-GCT-TGAGTG-CTGGAGAG-GAT-AGT-
GG-AAT-TC-C-TAGTGTAG-CGGTAA-AATG-CGTAGA-TATTAGGAG-GAACACC-GG
TG-GC-GA-AGGCGGCT-AT-CTGG-AC-A-G-TAACTGACGCTG-AGGCGCGAAAGCGT
GGGGAGCAAACAGG-ATTAGAT-ACCCTGGTAGTC-C-AC-GCCGTA-AAC-GATGAATA
CT-AGCTGTAGGAGgtatc---------gacccCT-TCTGT-GG-CGCA-GTTAACACAA
TAAGTATTCCGCCT-GG-GGAGTACGGCC-GCAAGGTTA-AAACTCAAA-GGAATTGACG
G-GGAC-CCG-CACAAGCA-GTGGATTATGTG-GTTT-AATT-CGA-AGCAACGCG-A-A
GA-A-C-CTTA-CCAG-GACTTGA-CATC-CTCTG--A-CGAT-TCAGGAGA---CTGAA
TTttctct--------tcggagaCA-GAGAGA-CA-GGTGGTGCATGGTT-GTCGTCAGC
TCGTGTCG-----TGAGATGTTGGG-TTAAGTC-CCGCAACGAGCGCAAC-CCCT--ATT
GATTGTTGCTAA-CAgta--agaTGAG-CACTCAATTGAGA-CTG-C-CGTTGA--TAAA
ACG--G-A-G-GAAGGTGG-GG-A-CGACGTCAAATCATC-ATGCC-CC--T-TATGT-T
CTG-GG------------------------------------------------------
------------------------------------------------------------
------------------------------------------------------------
------------------------------------------------------------
------------------------------------------------------------
------------------------------------------------------------
------------------------------------------------------------
------------------------------------------------------------
------------------------------------------------------------
------------------------------------------------------------
------------------------------------------------------------
------------------------------------------------------------
------------------------------------------------------------
------------------------------------------------------------
------------------------------------------------------------
------------------------------------------------------------
------------------------------------------------------------
------------------------------------------------------------
------------------------------------------------------------
----------
>4BVQ-3
------------------------------------------------------------
------------------------------------------------------------
------------------------------------------------------------
------------------------------------------------------------
------------------------------------------------------------
------------------------------------------------------------
------------------------------------------------------------
------------------------------------------------------------
------------------------------------------------------------
------------------------------------------------TGGGGAATATTG
CACAATGGG-C-GAA-AGC-CTG-A-CCCAGC-AACGCCGCG-TGAGTGAT-GAAGGCC-
-TTC--G-GGTTGT-AAAACTC-TTTGGA-C-AGGGACGAaga-----------------
-------aagTG-AC-GGTACCT-G-TAGAA-CAAGCCACGGCT-AACTACGTGCCAGCA
-GCC---GCGGTAATACGTAGGTGGCGAGCGTTATCCG-GATT-TAC-TGGGCGTAAAGG
G-CGTGTAGGC-GG-C-TAGATAAGTGTG-ATGTTT-AAAT-CCAAG-GCTT-AAC-C-T
TGGGGT-T-CAT-TA-CA-AA-CT-GTTT-A-GCT-TGAGTG-CTGGAGAG-GAT-AGT-
GG-AAT-TC-C-TAGTGTAG-CGGTAA-AATG-CGTAGA-TATTAGGAG-GAACACC-GG
TG-GC-GA-AGGCGGCT-AT-CTGG-AC-A-G-TAACTGACGCTG-AGGCGCGAAAGCGT
GGGGAGCAAACAGG-ATTAGAT-ACCCTGGTAGTC-C-AC-GCCGTA-AAC-GATGAATA
CT-AGCTGTAGGAGgtatc---------gacccCT-TCTGT-GG-CGCA-GTTAACACAA
TAAGTATTCCGCCT-GG-GGAGTACGGCC-GCAAGGTTA-AAACTCAAA-GGAATTGACG
G-GGAC-CCG-CACAAGCA-GTGGATTATGTG-GTTT-AATT-CGA-AGCAACGCG-A-A
GA-A-C-CTTA-CCAG-GACTTGA-CATC-CTCTG--A-CGAT-TCAGGAGA---CTGAA
TTttctct--------tcggagaCA-GAGAGA-CA-GGTGGTGCATGGTT-GTCGTCAGC
TCGTGTCG-----TGAGATGTTGGG-TTAAGTC-CCGCAACGAGCGCAAC-CCCT--ATT
GATTGTTGCTAA-CAgta--agaTGAG-CACTCAATTGAGA-CTG-C-CGTTGA--TAAA
ACG--G-A-G-GAAGGTGG-GG-A-CGACGTCAAATCATC-ATGCC-CC--T-TATGT-T
CTG-GGCTA-CACACGT----AA-TACAATGG-CTG-T----------------------
------------------------------------------------------------
------------------------------------------------------------
------------------------------------------------------------
------------------------------------------------------------
------------------------------------------------------------
------------------------------------------------------------
------------------------------------------------------------
------------------------------------------------------------
------------------------------------------------------------
------------------------------------------------------------
------------------------------------------------------------
------------------------------------------------------------
------------------------------------------------------------
------------------------------------------------------------
------------------------------------------------------------
------------------------------------------------------------
------------------------------------------------------------
------------------------------------------------------------
----------
>4BVQ-86
------------------------------------------------------------
------------------------------------------------------------
------------------------------------------------------------
------------------------------------------------------------
------------------------------------------------------------
------------------------------------------------------------
------------------------------------------------------------
------------------------------------------------------------
------------------------------------------------------------
------------------------------------------------TGGGGAATCTTC
CGCAATGGA-C-GAA-AGT-CTG-A-CGGAGC-AACGCCGCG-TGAGTGAA-GACGGCC-
-TTC--G-GGTTGT-AAAGCTC-TGTGAT-T-CGGGACGAaaggccatatgtga--ataa
tatatggaaaTG-AC-GGTACCG-A-AAAAG-CAAGCCACGGCT-AACTACGTGCCAGCA
-GCC---GCGGTAATACGTAGGTGGCAAGCGTTGTCCG-GAAT-TAT-TGGGCGTAAAGC
G-CGCGCAGGC-GG-T-CTCTTAAGTCCA-TCTTAG-AAGT-GCGGG-GCTT-AAC-C-C
CGTGAG-G-GGA-TG-GA-AA-CT-GGGA-G-ACT-GGAGTA-TCGGAGAG-GAA-AGT-
GG-AAT-TC-C-TAGTGTAG-CGGTGA-AATG-CGTAGA-TATTAGGAA-GAACACC-GG
TG-GC-GA-AGGCGACT-TT-CTGG-AC-G-A-AAACTGACGCTG-AGGCGCGAAAGCGT
GGGGAGCAAACAGG-ATTAGAT-ACCCTGGTAGTC-C-AC-GCCGTA-AAC-GATGGATA
CT-AGGTGTAGGAGgtatc---------gacccCT-TCTGT-GC-CGGA-GTTAACGCAA
TAAGTATCCCGCCT-GG-GAAGTACGATC-GCAAGATTA-AAACTCAAA-GGAATTGACG
G-GGGC-CCG-CACAAGCG-GTGGAGTATGTG-GTTT-AATT-CGA-CGCAACGCG-A-A
GA-A-C-CTTA-CCAA-GTCTTGA-CATT-GATCG--C-CATT-CCAAGAGA---TTGGA
AGttctcct------tcgggagaCG-AGAAAA-CA-GGTGGTGCACGGCT-GTCGTCAGC
TCGTGTCG-----TGAGATGTTGGG-TTAAGTC-CCGCAACGAGCGCAAC-CCCT--ATC
TTTTGTTGCCAG-CAcgtagaggTGGG-AACTCAGAAGAGA-CCG-C-CGCAGA--CAAT
GCG--G-A-G-GAAGGTGG-GG-A-TGACGTCAAGTCATC-ATGCC-CC--T-TATGA-C
TTG-GGCTA-CACACGT----AC-TACAATGG-GCT-T--T--aAC--------------
------------------------------------------------------------
------------------------------------------------------------
------------------------------------------------------------
------------------------------------------------------------
------------------------------------------------------------
------------------------------------------------------------
------------------------------------------------------------
------------------------------------------------------------
------------------------------------------------------------
------------------------------------------------------------
------------------------------------------------------------
------------------------------------------------------------
------------------------------------------------------------
------------------------------------------------------------
------------------------------------------------------------
------------------------------------------------------------
------------------------------------------------------------
------------------------------------------------------------
----------
>4BVQ-57
------------------------------------------------------------
------------------------------------------------------------
------------------------------------------------------------
------------------------------------------------------------
------------------------------------------------------------
------------------------------------------------------------
------------------------------------------------------------
------------------------------------------------------------
------------------------------------------------------------
------------------------------------------------TGAGGAATATTG
GTCAATGGG-C-GGG-AGC-CTG-A-ACCAGC-CAAGTAGCG-TGCAGGAA-GACGGCC-
cTAT--G-GGTTGT-AAACTGC-TTTTAT-G-CGGGGATAaaggagtccac--------g
tgtgggctttTG-CA-GGTACCG-C-ATGAA-TAAGGACCGGCT-AATTCCGTGCCAGCA
-GCC---GCGGTAATACGGAAGGTCCGGGCGTTATCCG-GATT-TAT-TGGGTTTAAAGG
G-AGCGTAGGC-CG-C-GTTTTAAGCGTG-TTGTGA-AATG-TAGGC-GCCC-AAC-G-T
CTGCATCG-CAG-CG-CG-AA-CT-GGAA-C-GCT-TGAGTA-CGCGCAAC-GTT-GGC-
GG-AAT-TC-G-TCGTGTAG-CGGTGA-AATG-CTTAGA-TATGACGAA-GAACTCC-GA
TT-GC-GA-AGGCAGCT-GA-CGGG-AG-C-G-GCACTGACGCTT-AAGCTCGAAGGTGC
GGGTATCAAACAGG-ATTAGAT-ACCCTGGTAGTC-C-GC-ACGGTA-AAC-GATGGATG
CT-CGCTGTGTGCCttt-------------tgtGG-TACGC-GG-CTAA-GCGAAAGCGT
TAAGCATCCCACCT-GG-GGAGTACGCCG-GCAACGGTG-AAACTCAAA-GGAATTGACG
G-GGGC-CCG-CACAAGCG-GAGGAACATGTG-GTTT-AATT-CGA-TGATACGCG-A-G
GA-A-C-CTTA-CCCG-GGCTTGA-ACTGcCGGCG--A-ACGA-TCCAGAGA---TGGTG
AGgcccc----------tcggggCG-CCGGTG-GA-GGTGCTGCATGGTT-GTCGTCAGC
TCGTGCCG-----TGAGGTGTCGGC-TTAAGTG-CCATAACGAGCGCAAC-CCCT--CTC
CGTAGTTGCCAT-CAggtagtgcTGGG-CACTCTGCGGACA-CTG-C-CACCGC--CAAG
GTG-cG-A-G-GAAGGTGG-GG-A-TGACGTCAAATCAGC-ACGGC-CC--T-TACGT-C
C-----------------------------------------------------------
------------------------------------------------------------
------------------------------------------------------------
------------------------------------------------------------
------------------------------------------------------------
------------------------------------------------------------
------------------------------------------------------------
------------------------------------------------------------
------------------------------------------------------------
------------------------------------------------------------
------------------------------------------------------------
------------------------------------------------------------
------------------------------------------------------------
------------------------------------------------------------
------------------------------------------------------------
------------------------------------------------------------
------------------------------------------------------------
------------------------------------------------------------
------------------------------------------------------------
----------
>4Vag-18
------------------------------------------------------------
------------------------------------------------------------
------------------------------------------------------------
------------------------------------------------------------
------------------------------------------------------------
------------------------------------------------------------
------------------------------------------------------------
------------------------------------------------------------
------------------------------------------------------------
------------------------------------------------TAGGGAATCTTC
CACAATGGG-C-GCA-AGC-CTG-A-TGGAAC-AACACCGCG-TGAGTGAA-GAAGGGT-
-TTC--G-GCTCGT-AAAGCTC-TGTTGT-T-GGAGAAGAacgtgcgtgagagt--aact
gttcacgcagTG-AC-GGTATCC-A-ACCAG-AAAGTCACGGCT-AACTACGTGCCAGCA
-GCC---GCGGTAATACGTAGGTGGCAAGCGTTATCCG-GATT-TAT-TGGGCGTAAAGC
G-AGCGCAGGC-GG-T-TGCTTAGGTCTG-ATGTGA-AAGC-CTTCG-GCTT-AAC-C-G
AAGAAGTG-CAT-CG-GA-AA-CC-GGGC-G-ACT-TGAGTG-CAGAAGAG-GAC-AGT-
GG-AAC-TC-C-ATGTGTAG-CGGTGG-AATG-CGTAGA-TATATGGAA-GAACACC-AG
TG-GC-GA-AGGCGGCT-GT-CTGG-TC-T-G-CAACTGACGCTG-AGGCTCGAAAGCAT
GGGTAGCGAACAGG-ATTAGAT-ACCCTGGTAGTC-C-AT-GCCGTA-AAC-GATGAGTG
CT-AGGTGTTGGAGggttt---------ccgccCT-TCAGT-GC-CGGA-GCTAACGCAT
TAAGCACTCCGCCT-GG-GGAGTACGACC-GCAAGGTTG-AAACTCAAA-GGAATTGACG
G-GGGC-CCG-CACAAGCG-GTGGAGCATGTG-GTTT-AATT-CGA-AGCTACGCG-A-A
GA-A-C-CTTA-CCAG-GTCTTGA-CATC-TTGCG--C-TAAC-CTAAGAGA---TTAGG
CGttccct--------tcggggaCG-CAATGA-CA-GGTGGTGCATGGTC-GTCGTCAGC
TCGTGTCG-----TGAGATGTTGGG-TTAAGTC-CCGCAACGAGCGCAAC-CCTT--GTT
ACTAGTTGCCAG-CAttt--agtTGGG-CACTCTAGTGAGA-CTG-C-CGGTGA--CAAA
CCG--G-A-G-GAAGGTGG-GG-A-CGACGTCAGATCATC-ATGCC-CC--T-TATGA-C
CTG-GGCTA-CACACGT----GC-TACAATGG-ACG-G--T---ACAACGAGTT------
------------------------------------------------------------
------------------------------------------------------------
------------------------------------------------------------
------------------------------------------------------------
------------------------------------------------------------
------------------------------------------------------------
------------------------------------------------------------
------------------------------------------------------------
------------------------------------------------------------
------------------------------------------------------------
------------------------------------------------------------
------------------------------------------------------------
------------------------------------------------------------
------------------------------------------------------------
------------------------------------------------------------
------------------------------------------------------------
------------------------------------------------------------
------------------------------------------------------------
----------
>5BVbact-111
------------------------------------------------------------
------------------------------------------------------------
---------GATAAACGC--T-G---A----CA-GAA-TG--C-----T-----T--AAC
A-CCT-GCA-AGTC-GA---TGatgggagctagct-------------------------
----------------------------tgctagaagaagtCA-TGGCGGACGGGTG-AG
TAACGTGTAAAGAACTTA--CCATA-TAGAC-TG-G-GATAACAGAGGGA-AACTTCTGA
TAATACTGGATAAG--TTAG--AA-GT-AGCAT-TACTaA-GTAA-tGAAAGGtag----
----------caatACG-CTATATGAGAGCTTTGCAT-CCTATTAGCTAGTTG-G-TG-G
GGTAAAAGCCTA-C-CAAGGC-GATGATAGGTAGCCG-GCCTGAGAGGGTGG-ACG-GCC
ACAAGGGG-AC-TGAG-ATACGGCCCTTACTCCTACGGGAGGCAGCAGTGGGGAATATTG
GACAATGGA-G-GCA-ACT-CTG-A-TCCAGC-AATTCTGTG-TGTGTGAA-GAAGGTT-
-TTA--G-GACTGT-AAAACAC-TTTTAG-T-AGGGAAGAaag-----------------
-------aaaTG-AC-GGTACCT-A-CAGAA-GAAGCGACGGCT-AAATACGTGCCAGCA
-GCC---GCGGTAATACGTATGTCGCGAGCGTTATCCG-GAAT-TAT-TGGGCTTAAAGG
G-CATCTAGGC-GG-T-TAAACAAGTTGA-AGGTGA-AAAC-CTGTG-GCTC-AAC-C-A
TAGGCTTG-CCT-AC-AA-AA-CT-GTAT-A-ACT-AGAGTA-CTGGAAAG-GTG-GGT-
GG-AAC-TA-C-ACGAGTAG-AGGTGA-AATT-CGTAGA-TATGTGTAG-GAATGCC-GA
TG-AT-GA-AGATAACT-CA-CTGG-AC-A-G-CAACTGACGCTG-AAGTGCGAAAGCTA
GGGGAGCAAACAGG-ATTAGAT-ACCCTGGTAGTC-C-TA-GCTGTA-AAC-GATGATCA
CTgGGGTGTGGGGAttc------------gaagTC-TCTGT-GC-CGAA-ANCAAAGCGA
TAAGTGATCCGCCT-GG-GGAGTA------------------------------------
------------------------------------------------------------
------------------------------------------------------------
------------------------------------------------------------
------------------------------------------------------------
------------------------------------------------------------
------------------------------------------------------------
------------------------------------------------------------
------------------------------------------------------------
------------------------------------------------------------
------------------------------------------------------------
------------------------------------------------------------
------------------------------------------------------------
------------------------------------------------------------
------------------------------------------------------------
------------------------------------------------------------
------------------------------------------------------------
------------------------------------------------------------
------------------------------------------------------------
------------------------------------------------------------
------------------------------------------------------------
------------------------------------------------------------
------------------------------------------------------------
------------------------------------------------------------
------------------------------------------------------------
------------------------------------------------------------
----------
>5BVbact-19
------------------------------------------------------------
------------------------------------------------------------
------------------------------------------C-----T-----T--AAC
A-CAT-GCA-AGTC-GA--ACGagaggacatgggaagct---------------------
------------------------tgcttcctatgaaatcgAG-TGGCAAACGGGTG-AG
TAACGCGTAAACAACCTG--CCCTT-CGGAT-GG-G-GATAACAGCCGGA-AACGGCTGC
TAATACCGAATACGaTCTTT--TC-GT-CGCAT-GACG-G-AAAGAaGAAAGGatggcct
cta-tacaaagctaTCG-CCGAAGGAGGGGTTTGCGT-CTGATTAGCTGGTTG-G-AG-G
GGTAACGGCCCA-A-CAAGGC-GATGATCAGTAGCCG-GTCTGAGAGGATGA-ACG-GCC
ACATTGGG-AC-TGAG-ACACGGCCCAGACTCCTACGGGAGGCAGCAGTGGGGAATCTTC
CGCAATGGA-C-GAA-AGT-CTG-A-CGGAGC-AACGCCGCG-TGAGTGAA-GAAGGTC-
-TTC--G-GATTGT-AAAACTC-TGTTAT-A-CGGGACGAaaaaggcggatgcc-aacag
tatccgtccgTG-AC-GGTACCG-T-AAGAG-AAAGCCACGGCT-AACTACGTGCCAGCA
-GCC---GCGGTAATACGTAGGTGGCAAGCGTTGTCCG-GAAT-TAT-TGGGCGTAAAGG
G-CGCGCAGGC-GG-T-TCGGTAAGTCTG-TCTTAA-AAGT-GCGGG-GCTT-AAC-C-C
CGTGAG-G-GGA-CG-GA-AA-CT-GTCG-A-ACT-TGAGTG-TCGGAGAG-GAA-AGC-
GG-AAT-TC-C-TAGTGTAG-CGGTGA-AATG-CGTAGA-TATTAGGAG-GAACACC-GG
TG-GC-GA-AAGCGGCT-TT-CTGG-AC-G-A-CAACTGACGCTG-AGGCGCGAAAGCGT
GGGGAGCAAACAGG-ATTAGAT-ACCCTGGTAGTC-C-AC-GCCGTA-AAC-GATGGATA
CT-AGGTGTAGGAGgtatc---------gacccCT-TCTGT-GC-CGTA-GTTAACGCTA
TAAGTATCCCGCCT-GG-GGAGTACGGCC-GCAAGGTTG-AAACTCAAA-GGAATTGAC-
------------------------------------------------------------
------------------------------------------------------------
------------------------------------------------------------
------------------------------------------------------------
------------------------------------------------------------
------------------------------------------------------------
------------------------------------------------------------
------------------------------------------------------------
------------------------------------------------------------
------------------------------------------------------------
------------------------------------------------------------
------------------------------------------------------------
------------------------------------------------------------
------------------------------------------------------------
------------------------------------------------------------
------------------------------------------------------------
------------------------------------------------------------
------------------------------------------------------------
------------------------------------------------------------
------------------------------------------------------------
------------------------------------------------------------
------------------------------------------------------------
------------------------------------------------------------
------------------------------------------------------------
------------------------------------------------------------
----------
>5BVbact-26
------------------------------------------------------------
------------------------------------------------------------
------------------------------------------C-----T-----T--AAC
A-CAT-GCA-AGTC-TA---TGaggaagtttagct-------------------------
----------------------------tgctaaatggactCA-TGGCGGACGGGTG-AG
TAACGCGTAAAGAACTTG--CCCTT-TAGAC-TG-G-GATAACAGAGGGA-AACTTCTGA
TAATACTGGATAAG-TTAGT--AT-AT-CGCAT-GATA-T-GCAAAtGAAAGCta-----
------------cgGCA-CTAAAGGAGAGCTTTGCGT-CCTATTAGCTAGTTG-G-TA-A
GGTAAGAGCTTA-C-CAAGGC-GATGATAGGTAGCCG-GCCTGAGAGGGTGG-ACG-GCC
ACAAGGGG-AC-TGAG-ATACGGCCCTTACTCCTACGGGAGGCAGCAGTGGGGAATATTG
GACAATGGA-G-GAA-ACT-CTG-A-TCCAGC-AATTCTGTG-TGTGTGAA-GAAGGTT-
-TTA--G-GACTGT-AAAACAC-TTTTAG-T-AGGGAAGAaaa-----------------
-------aaaTG-AC-GGTACCT-A-CAGAA-GAAGCAACGGCT-AAATACGTGCCAGCA
-GCC---GCGGTAATACGTATGTTGCGAGCGTTATCCG-GAAT-TAT-TGGGCTTAAAGG
G-CATCTAGGC-GG-T-AAGACAAGTTGA-AGGTGA-AAAC-CTGTG-GCTC-AAC-C-A
TAGGCTTG-CCT-AC-AA-AA-CT-GTTG-A-ACT-AGAGTA-CTGGAAAG-GTG-GGT-
GG-AAC-TA-C-ACGAGTAG-AGGTGA-AATT-CGTAGA-TATGTGTAG-GAATGCC-GA
TG-AT-GA-AGATAACT-CA-CTGG-AC-A-G-AAACTGACGCTG-AAGTGCGAAAGCTA
GGGGAGCAAACAGG-ATTAGAT-ACCCTGGTAGTC-C-TA-GCTGTA-AAC-GATGATCA
CT-GGGTGTGGGGAtgc------------gaagTC-TCTGT-GC-CGAA-GCAAAAGCGA
TAAGTGATCCGCCT-GG-GGAGTACGTTC-GCAAGAATG-AAACTCAAA-GGAATTGACG
--GGGC-CCG-CACNAGTG-GTGGAGCATGTG-GTTT-AATT-CGA-CGC----------
------------------------------------------------------------
------------------------------------------------------------
------------------------------------------------------------
------------------------------------------------------------
------------------------------------------------------------
------------------------------------------------------------
------------------------------------------------------------
------------------------------------------------------------
------------------------------------------------------------
------------------------------------------------------------
------------------------------------------------------------
------------------------------------------------------------
------------------------------------------------------------
------------------------------------------------------------
------------------------------------------------------------
------------------------------------------------------------
------------------------------------------------------------
------------------------------------------------------------
------------------------------------------------------------
------------------------------------------------------------
------------------------------------------------------------
------------------------------------------------------------
------------------------------------------------------------
------------------------------------------------------------
----------
>5Vag-3
------------------------------------------------------------
------------------------------------------------------------
------------------------------------------------------------
------------------------------------------------------------
------------------------------------------------------------
------------------------------------------------------------
------------------------------------------------------------
------------------------------------------------------------
------------------------------------------------------------
-----------------------------CTCCTGCGGGAGGCAGCAGTAGGGAATCTTC
CACAATGGA-C-GCN-AGT-CTG-A-TGGAGC-AACGCCGCG-TGAGTGAA-GAAGGGT-
-TTC--G-GCTCGT-AAAGCTC-TGTTGT-T-GGTGAAGAaggacaggggtagt--aact
gacctttgttTG-AC-GGTAATC-A-ATTAG-AAAGTCACGGCT-AACTACGTGCCAGCA
-GCC---GCGGTAATACGTAGGTGGCAAGCGTTGTCCG-GATT-TAT-TGGGCGTAAAGC
G-AGTGCAGGC-GG-C-TCGATAAGTCTG-ATGTGA-AAGC-CTTCG-GCTC-AAC-C-G
GAGAATTG-CAT-CA-GA-AA-CT-GTCG-A-GCT-TGAGTA-CAGAAGAG-GAG-AGT-
GG-AAC-TC-C-ATGTGTAG-CGGTGA-AATG-CGTAGA-TATATGGAA-GAACACC-GG
TG-GC-GA-AGGCGGCT-CT-CTGG-TC-T-G-TTACTGACGCTG-AGGCTCGAAAGCAT
GGGTAGCGAACAGG-ATTAGAT-ACCCTGGTAGTC-C-AT-GCCGTA-AAC-GATGAGTG
CT-AAGTGTTGGGAggttt---------ccgccTC-TCAGT-GC-TGCA-GCTAACGCAT
TAAGCACTCCGCCT-GG-GGAGTACGACC-GCAAGGTTG-AAACTCAAA-GGAATTGACG
G-GGGC-CCG-CACAAGCG-GTGGAGCATGTG-GTTT-AATT-CGA-AGCAACGCG-A-A
GA-A-C-CTTA-CCAG-GTCTTGA-CATC-CATAG--C-CAGT-CTAAGAGA---TTAGA
TGttccct--------tcggggaCT-ATGAGA-CA-GGTGGTGCATGGCT-GTCGTCAGC
TCGTGTCG-----TGAGATGTTGGG-TTAAGTC-CCGCAACGAGCGCAAC-CCTT--GTC
ATTAGTTGCCAG-CAtta--agtTGGG-CACTCTAATGAGA-CTG-C-CGGTGA--CAAA
CCG--G-AaG-NANGGTGG-GG-AaTGACNTCAAA-------------------------
------------------------------------------------------------
------------------------------------------------------------
------------------------------------------------------------
------------------------------------------------------------
------------------------------------------------------------
------------------------------------------------------------
------------------------------------------------------------
------------------------------------------------------------
------------------------------------------------------------
------------------------------------------------------------
------------------------------------------------------------
------------------------------------------------------------
------------------------------------------------------------
------------------------------------------------------------
------------------------------------------------------------
------------------------------------------------------------
------------------------------------------------------------
------------------------------------------------------------
------------------------------------------------------------
----------
>6BV-75
------------------------------------------------------------
------------------------------------------------------------
------------------------------------------------------------
------------------------------------------------------------
------------------------------------------------------------
------------------------------------------------------------
------------------------------------------------------------
------------------------------------------------------------
------------------------------------------------------------
------------------------------------------------TGAGGAATATTC
CACAATGGG-C-GAA-AGC-CTG-A-TGGAGC-AATGCCGCG-TGCAGGAT-GAAGGCC-
-CTC--G-GGTCGT-AAACTGC-TTTTAT-T-AGAGAAGAa-------------------
--------taTG-AC-GGTAACT-A-ATGAA-TAAGGGACGGCT-AACTACGTGCCAGCA
-GCC---GCGGTCATACGTAGGTCCCAAGCGTTATCCG-GAGT-GAC-TGGGCGTAAAGA
GtTGCGTAGGC-GG-C-TAAGTAAGCGAG-TAATGA-AAAC-TATCG-GCTC-AAC-C-G
GTAGCCTG-TTA-TT-CG-AA-CT-GCTT-G-GCT-CGAGAT-TATCAGAG-GTC-GCT-
GG-AAT-TC-C-TAGTGTAG-CAGTGA-AATG-CGTAGA-TATTAGGAA-GAACACC-AA
TG-GC-GT-AGGCAGGC-GA-CTGG-GG-T-A-TTTCTGACGCTA-AGGCACGAAAGCGT
GGGGAGCGAACCGG-ATTAGAT-ACCCGGGTAGTC-C-AC-GCCGTA-AAC-GATGGATG
CT-AATTGTTCGGGgtatc---------gacccCT-TGAGT-AA-TAAA-GCTAACGCGT
TAAGCATCCCGCCT-GT-GGAGTACGGCC-GCAAGGCTA-AAACATAAA-GGAATTGACG
G-GGAC-CCG-CACAAGCG-GTGGAGGATGTT-CTTT-AATT-CGA-TGATAAGCG-A-A
GA-A-C-CTTA-CCAG-GGCTTGA-CATC-CCTAG--A-ATTT-CTCCGAAA---GGAGA
GAgtgcttt-------ttaagaaCT-AGGTGA-CA-GATCCTGCATGGCC-GTCGTCAGC
TCGTGTCG-----TGAGATGTTTGG-TTAAGTC-CATCAACGAGCGCAAC-CCTT--ATC
GTTAGTTG-------tat--ttt--------TCTAACGAGA-CTG-C-CCCG-G--TAAC
GGG--G-A-G-GAAGGAGG-GG-A-TGATGTCAGGTCAGT-ATTGG-TC--T-TACGT-C
CTG-GGCTA-GAAACGT----CC-TACAATGG-C--------------------------
------------------------------------------------------------
------------------------------------------------------------
------------------------------------------------------------
------------------------------------------------------------
------------------------------------------------------------
------------------------------------------------------------
------------------------------------------------------------
------------------------------------------------------------
------------------------------------------------------------
------------------------------------------------------------
------------------------------------------------------------
------------------------------------------------------------
------------------------------------------------------------
------------------------------------------------------------
------------------------------------------------------------
------------------------------------------------------------
------------------------------------------------------------
------------------------------------------------------------
----------
>6BV-11
------------------------------------------------------------
------------------------------------------------------------
------------------------------------------------------------
------------------------------------------------------------
------------------------------------------------------------
------------------------------------------------------------
------------------------------------------------------------
------------------------------------------------------------
------------------------------------------------------------
------------------------------------------------TGGGGAATATTG
GGCAATGGG-C-GAA-AGC-CTG-A-CCCAGC-AACGCCGCG-TGAGTGAT-GAAGGCC-
-TTC--G-GGTTGT-AAAACTC-TTTGGA-C-AGGGACGAaga-----------------
-------aagTG-AC-GGTACCT-G-TAGAA-CAAGCCACGGCT-AACTACGTGCCAGCA
-GCC---GCGGTAATACGTAGGTGGCGAGCGTTATCCG-GATT-TAC-TGGGCGTAAAGG
G-CGTGTAGGC-GG-C-TAGATAAGTGTG-ATGTTT-AAAT-CCAAG-GCTT-AAC-C-T
TGGGGT-T-CAT-TA-CA-AA-CT-GTTT-A-GCT-TGAGTG-CTGGAGAG-GAT-AGT-
GG-AAT-TC-C-TAGTGTAG-CGGTAA-AATG-CGTAGA-TATTAGGAG-GAACACC-GG
TG-GC-GA-AGGCGGCT-AT-CTGG-AC-A-G-TAACTGACGCTG-AGGCGCGAAAGCGT
GGGGAGCAAACAGG-ATTAGAT-ACCCTGGTAGTC-C-AC-GCCGTA-AAC-GATGAATA
CT-AGCTGTAGGAGgtatc---------gacccCT-TCTGT-GG-CGCA-GTTAACACAA
TAAGTATTCCGCCT-GG-GGAGTACGGCC-GCAAGGTTA-AAACTCAAA-GGAATTGACG
G-GGAC-CCG-CACAAGCA-GTGGATTATGTG-GTTT-AATT-CGA-AGCAACGCG-A-A
GA-A-C-CTTA-CCAG-GACTTGA-CATC-CTCTG--A-CGAT-TCAGGAGA---CTGAA
TTttctct--------tcggagaCA-GAGAGA-CA-GGTGGTGCATGGTT-GTCGTCAGC
TCGTGTCG-----TGAGATGTTGGG-TTAAGTC-CCGCAACGAGCGCAAC-CCCT--ATT
GATTGTTGCTAA-CAgta--agaTGAG-CACTCAATTGAGA-CTG-C-CGTTGA--TAAA
ACG--G-A-G-GAAGGTGG-GG-A-CGACGTCNAATCATC-ATGCC-CC--T-TATGT-T
CTG-GGCTA---------------------------------------------------
------------------------------------------------------------
------------------------------------------------------------
------------------------------------------------------------
------------------------------------------------------------
------------------------------------------------------------
------------------------------------------------------------
------------------------------------------------------------
------------------------------------------------------------
------------------------------------------------------------
------------------------------------------------------------
------------------------------------------------------------
------------------------------------------------------------
------------------------------------------------------------
------------------------------------------------------------
------------------------------------------------------------
------------------------------------------------------------
------------------------------------------------------------
------------------------------------------------------------
----------
>6BV-12
------------------------------------------------------------
------------------------------------------------------------
------------------------------------------------------------
------------------------------------------------------------
------------------------------------------------------------
------------------------------------------------------------
------------------------------------------------------------
------------------------------------------------------------
------------------------------------------------------------
------------------------------------------------TGGGGAATATTG
CACAATGGA-G-GGA-ACT-CTG-A-TGCAGC-GACGCCGCG-TGAACGAA-GAAGGCT-
-TTC--G-AGTCGT-AAAGTTC-TTTTAT-A-TGGGAAGAt-------------------
--------aaTG-AC-GGTACCA-T-AAGAA-AAAGCCCCGGCT-AACTACGTGCCAGCA
-GCC---GCGGTAATACGTAGGGGGCTAGCGTTGTCCG-GAAT-CAC-TGGGCGTAAAGG
G-TTCGCAGGC-GG-A-AATGCAAGTCAG-GTGTAA-AAGG-CAGTA-GCTT-AAC-T-A
CTGTAA-G-CAT-TT-GA-AA-CT-GCAT-A-TCT-TGAGAA-GAGTAGAG-GTA-AGT-
GG-AAT-TT-T-TAGTGTAG-CGGTGA-AATG-CGTAGA-TATTAAAAA-GAATACC-GG
TG-GC-GA-AGGCGACT-TA-CTGG-GC-T-C-ATTCTGACGCTG-AGGAACGAAAGCGT
GGGTAGCAAACAGG-ATTAGAT-ACCCTGGTAGTC-C-AC-GCTGTA-AAC-GATGAGTG
CT-AGGTATCGGAAg-----------------aAT-TCGGT-GC-CGCA-GTTAACACAT
TAAGCACTCCGCCT-GG-GGAGTACGTGC-GCAAGCATG-AAACTCAAA-GGAATTGACG
G-GGAC-CCG-CACAAGCA-GCGGAGCATGTG-GTTT-AATT-CGA-AGCAACGCG-A-A
GA-A-C-CTTA-CCAG-GGCTTGA-CATAcTGAGG--A-CCGG-TATAGAGA---TATAC
CCtcttct--------tcggaagCC-TCAATA-CA-GGTGGTGCATGGTT-GTCGTCAGC
TCGTGTCG-----TGAGATGTTCAG-TTAAGTC-TGGCAACGAGCGCAAC-CCCT--ATC
TTTAGTTACCAG-CAttt-cggaTGGG-GACTCTAAAGAGA-CTG-C-CGATGA--TAAA
TCG--G-A-G-GAAGGTGG-GG-A-TGACGTCAAATCATC-ATGCC-CT--A-TATGC-C
CTG-GGCTA-CACACGT----GC-TACAATGG-AAG-A--T---ACAAAGGG--------
------------------------------------------------------------
------------------------------------------------------------
------------------------------------------------------------
------------------------------------------------------------
------------------------------------------------------------
------------------------------------------------------------
------------------------------------------------------------
------------------------------------------------------------
------------------------------------------------------------
------------------------------------------------------------
------------------------------------------------------------
------------------------------------------------------------
------------------------------------------------------------
------------------------------------------------------------
------------------------------------------------------------
------------------------------------------------------------
------------------------------------------------------------
------------------------------------------------------------
----------
>6BV-66
------------------------------------------------------------
------------------------------------------------------------
------------------------------------------------------------
------------------------------------------------------------
------------------------------------------------------------
------------------------------------------------------------
------------------------------------------------------------
------------------------------------------------------------
------------------------------------------------------------
------------------------------------------------TGGGGAATATTG
GACAATGGA-G-GTA-ACT-CTG-A-TCCAGC-AATTCTGTG-TGTGTGAA-GAAGGTT-
-TTA--G-GACTGT-AAAACAC-TTTTAG-T-AGGGAAGAaaa-----------------
-------aaaTG-AC-GGTACCT-A-CAGAA-GAAGCAACGGCT-AAATACGTGCCAGCA
-GCC---GCGGTAATACGTATGTTGCGAGCGTTATCCG-GAAT-TAT-TGGGCTTAAAGG
G-CATCTAGGC-GG-T-AAGACAAGTTGA-AGGTGA-AAAC-CTGTG-GCTC-AAC-C-A
TAGGCTTG-CCT-AC-AA-AA-CT-GTTG-A-ACT-AGAGTA-CTGGAAAG-GTG-GGT-
GG-AAC-TA-C-ACGAGTAG-AGGTGA-AATT-CGTAGA-TATGTGTAG-GAATGCC-GA
TG-AT-GA-AGATAACT-CA-CTGG-AC-A-G-AAACTGACGCTG-AAGTGCGAAAGCTA
GGGGAGCAAACAGG-ATTAGAT-ACCCTGGTAGTC-C-TA-GCTGTA-AAC-GATGATCA
CT-GGGTGTGGGGAtgc------------gaagTC-TCTGT-GC-CGAA-GCAAAAGCGA
TAAGTGATCCGCCT-GG-GGAGTACGTTC-GCAAGAATG-AAACTCAAA-GGAATTGACG
G-GGGC-CCG-CACAAGTG-GTGGAGCATGTG-GTTT-AATT-CGA-CGCAACGCG-A-G
GA-A-C-CTTA-CCAG-ATCTTGA-CATC-CTCGG--G-AGAG-TATAGAAG---TATAC
TTgtgcct--------tcgggaaCC-GAGAGA-CA-GGTGGTGCATGGCT-GTCGACAGC
TCGTGTTG-----TGAGATGTTGGG-TTAAGTC-CCGCAACGAGCGANAC-CCCT--ATC
ATTAGTTG----------------------------------------------------
------------------------------------------------------------
------------------------------------------------------------
------------------------------------------------------------
------------------------------------------------------------
------------------------------------------------------------
------------------------------------------------------------
------------------------------------------------------------
------------------------------------------------------------
------------------------------------------------------------
------------------------------------------------------------
------------------------------------------------------------
------------------------------------------------------------
------------------------------------------------------------
------------------------------------------------------------
------------------------------------------------------------
------------------------------------------------------------
------------------------------------------------------------
------------------------------------------------------------
------------------------------------------------------------
------------------------------------------------------------
----------
>6BV-7
------------------------------------------------------------
------------------------------------------------------------
------------------------------------------------------------
------------------------------------------------------------
------------------------------------------------------------
------------------------------------------------------------
------------------------------------------------------------
------------------------------------------------------------
------------------------------------------------------------
------------------------------------------------TAGGGAATCTTC
CACAATGGA-C-GCA-AGTtCTG-A-TGGAGC-AACGCCGCG-TGAGTGAA-GAAGGGT-
-TTC--G-GCTCGT-AAAGCTC-TGTTGT-T-GGTGAAGAaggacaggggtagt--aact
gacctttgttTG-AC-GGTAATC-A-ATTAG-AAAGTCACGGCT-AACTACGTGCCAGCA
-GCC---GCGGTAATACGTAGGTGGCAAGCGTTGTCCG-GATT-TAT-TGGGCGTAAAGC
G-AGTGCAGGC-GG-C-TCGATAAGTCTG-ATGTGA-AAGC-CTTCG-GCTC-AAC-C-G
GAGAATTG-CAT-CA-GA-AA-CT-GTCG-A-GCT-TGAGTA-CAGAAGAG-GAG-AGT-
GG-AAC-TC-C-ATGTGTAG-CGGTGA-AATG-CGTAGA-TATATGGAA-GAACACC-GG
TG-GC-GA-AGGCGGCT-CT-CTGG-TC-T-G-TTACTGACGCTG-AGGCTCGAAAGCAT
GGGTAGCGAACAGG-ATTAGAT-ACCCTGGTAGTC-C-AT-GCCGTA-AAC-GATGAGTG
CT-AAGTGTTGGGAggttt---------ccgccTC-TCAGT-GC-TGCA-GCTAACGCAT
TAAGCACTCCGCCT-GG-GGAGTACGACC-GCAAGGTTG-AAACTCAAA-GGAATTGACG
G-GGGC-CCG-CACAAGCG-GTGGAGCATGTG-GTTT-AATT-CGA-AGCAACGCG-A-A
GA-A-C-CTTA-CCAG-GTCTTGA-CATC-CATAG--C-CAGT-CTAAGAGA---TTAGA
TGttccct--------tcggggaCT-ATGAGA-CA-GGTGGTGCATGGCT-GTCGTCAGC
TCGTGTCG-----TGAGATGTTGGG-TTAAGTC-CCGCAACGAGCGCAAC-CCTT--GTC
ATTAGTTGCCAG-CAtta--agtTGGG-CACTCTAATGAGA-CTG-CcCGGTGAacAAAA
CCG--G-A-G-GAAGGTGG-GG-A-TGACGTCAAGTCATC-ATGCC-CC-nT-TATGA-C
CTGgGGCTA-CACACGT----GCcTACAATGG-ACG-G--T---AC--------------
------------------------------------------------------------
------------------------------------------------------------
------------------------------------------------------------
------------------------------------------------------------
------------------------------------------------------------
------------------------------------------------------------
------------------------------------------------------------
------------------------------------------------------------
------------------------------------------------------------
------------------------------------------------------------
------------------------------------------------------------
------------------------------------------------------------
------------------------------------------------------------
------------------------------------------------------------
------------------------------------------------------------
------------------------------------------------------------
------------------------------------------------------------
------------------------------------------------------------
----------
>6BV-36
------------------------------------------------------------
------------------------------------------------------------
------------------------------------------------------------
------------------------------------------------------------
------------------------------------------------------------
------------------------------------------------------------
------------------------------------------------------------
------------------------------------------------------------
------------------------------------------------------------
------------------------------------------------TGAGGAATATTG
GTCAATGGG-C-GAG-AGC-CTG-A-ACCAGC-CAAGTAGCG-TGCAGGAT-GACGGCC-
cTAT--G-GGTTGT-AAACTGC-TTTTAT-G-TGGGGATAaagtgcgcgac--------g
tgtcgtgcatTG-CA-GGTACCA-C-ATGAA-TAAGGACCGGCT-AATTCCGTGCCAGCA
-GCC---GCGGTAATACGGAAGGTCCAGGCGTTATCCG-GATT-TAT-TGGGTTTAAAGG
G-AGCGTAGGC-TG-T-CTATTAAGCGTG-TTGTGA-AATT-TACCG-GCTC-AAC-C-G
GTGGCTTG-CAG-CG-CG-AA-CT-GGTC-G-ACT-TGAGTA-TGCAGGAA-GTA-GGC-
GG-AAT-TC-A-TGGTGTAG-CGGTGA-AATG-CTTAGA-TATCATGAC-GAACTCC-GA
TT-GC-GC-AGGCAGCT-TA-CTGT-AG-C-A-TAACTGACGCTG-ATGCTCGAAAGTGC
GGGTATCAAACAGG-ATTAGAT-ACCCTGGTAGTC-C-GC-ACGGTA-AAC-GATGGATG
CT-CGCTATTCGTCcta------------tttgGA-TGAGT-GG-CCAA-GTGAAAACAT
TAAGCATCCCACCT-GG-GGAGTACGCCG-GCAACGGTG-AAACTCAAA-GGAATTGACG
G-GGGC-CCG-CACAAGCG-GAGGAACATGTG-GTTT-AATT-CGA-TGATACGCG-A-G
GA-A-C-CTTA-CCCG-GGCTTGA-ACTGcCAGCG--A-ACGA-TACAGAGA---TGTTG
AGgcctt----------tcggggCG-CTGGTG-GA-GGTGCTGCATGGTT-GTCGTCAGC
TCGTGCCG-----TGAGGTGTCGGC-TTAAGTG-CCATAACGAGCGCAAC-CCTT--TTC
TTTAGTTGCCAT-CAggtgatgcTGGG-CACTCTATGGATA-CTG-C-CACC-G--TAAG
GTG-tG-A-G-GAAGGTGG-GG-A-TGACGTCAAATCAGC-ACGG---------------
------------------------------------------------------------
------------------------------------------------------------
------------------------------------------------------------
------------------------------------------------------------
------------------------------------------------------------
------------------------------------------------------------
------------------------------------------------------------
------------------------------------------------------------
------------------------------------------------------------
------------------------------------------------------------
------------------------------------------------------------
------------------------------------------------------------
------------------------------------------------------------
------------------------------------------------------------
------------------------------------------------------------
------------------------------------------------------------
------------------------------------------------------------
------------------------------------------------------------
------------------------------------------------------------
----------
>6BV-15
------------------------------------------------------------
------------------------------------------------------------
------------------------------------------------------------
------------------------------------------------------------
------------------------------------------------------------
------------------------------------------------------------
------------------------------------------------------------
------------------------------------------------------------
------------------------------------------------------------
------------------------------------------------TGAGGAATATTG
GTCAATGGG-C-GGG-AGC-CTG-A-ACCAGC-CAAGTAGCG-TGCAGGAA-GACGGCC-
cTAT--G-GGTTGT-AAACTGC-TTTTAT-G-CGGGGATAaaggagtccac--------g
tgtgggctttTG-CA-GGTACCG-C-ATGAA-TAAGGACCGGCT-AATTCCGTGCCAGCA
-GCC---GCGGTAATACGGAAGGTCCGGGCGTTATCCG-GATT-TAT-TGGGTTTAAAGG
G-AGCGTAGGC-CG-C-GTTTTAAGCGTG-TTGTGA-AATG-TAGGC-GCCC-AAC-G-T
CTGCATCG-CAG-CG-CG-AA-CT-GGAA-C-GCT-TGAGTA-CGCGCAAC-GTT-GGC-
GG-AAT-TC-G-TCGTGTAG-CGGTGA-AATG-CTTAGA-TATGACGAA-GAACTCC-GA
TT-GC-GA-AGGCAGCT-GA-CGGG-AG-C-G-GCACTGACGCTT-AAGCTCGAAGGTGC
GGGTATCAAACAGG-ATTAGAT-ACCCTGGTAGTC-C-GC-ACGGTA-AAC-GATGGATG
CC-CGCTGTGCGCCctt-------------cggGG-CGCGC-GG-CCAA-GCGAAAGCGT
TAAGCATCCCACCT-GG-GGAGTACGCCG-GCAACGGTG-AAACTCAAA-GGAATTGACG
G-GGGC-CCG-CACAAGCG-GAGGAACATGTG-GTTT-AATT-CGA-TGATACGCG-A-G
GA-A-C-CTTA-CCCG-GGCTTGA-ACTGcCGGCG--A-ACGA-TCCAGAGA---TGGTG
AGgcccc----------tcggggCG-CCGGTG-GA-GGTGCTGCATGGTT-GTCGTCAGC
TCGTGCCG-----TGAGGTGTCGGC-TTAAGTG-CCATAACGAGCGCAAC-CCCT--CTC
CGTAGTTGCCAT-CAggtagtgcTGGG-CACTCTGCGGACA-CTG-C-CACC-G--CAAG
GTG-cG-A-G-GAAGGTGG-GG-A-TGACGTCAAATCAGC-ACGGC-CC--T-TACGT-C
CGG-GGCTA-CACACGT----GT-TACAATGG-GGG-G--C---ACAGCGAGTC---G--
--GCC-GC-GC-------------------------------------------------
------------------------------------------------------------
------------------------------------------------------------
------------------------------------------------------------
------------------------------------------------------------
------------------------------------------------------------
------------------------------------------------------------
------------------------------------------------------------
------------------------------------------------------------
------------------------------------------------------------
------------------------------------------------------------
------------------------------------------------------------
------------------------------------------------------------
------------------------------------------------------------
------------------------------------------------------------
------------------------------------------------------------
------------------------------------------------------------
------------------------------------------------------------
----------
>7BV-93
------------------------------------------------------------
------------------------------------------------------------
------------------------------------------------------------
------------------------------------------------------------
------------------------------------------------------------
------------------------------------------------------------
------------------------------------------------------------
------------------------------------------------------------
------------------------------------------------------------
------------------------------------------------TGGGGAATATTG
CACAATGGG-C-GAA-AGC-CTG-A-TGCAGC-GACGCCGCG-TGAGCGAA-GAAGTAT-
-TTC--G-GTATGT-AAAGCTC-TATCAG-A-AGGGAAGAa-------------------
--------aaTG-AC-GGTACCT-T-ACTAA-GAAGCTCCGGCT-AAATACGTGCCAGCA
-GCC---GCGGTAATACGTATGGAGCAAGCGTTATCCG-GATT-TAC-TGGGTGTAAAGG
G-AGTGTAGGC-GG-C-ACTATAAGTCTG-ATGTGA-AAAC-CTAAG-GCTT-AAC-C-A
TAGGATTG-CAT-TG-GA-AA-CT-GTAG-A-GCT-GGAGTA-TCGGAGAG-GCA-AGC-
GG-AAT-TC-C-TGGTGTAG-TGGTGA-AATA-CGTAGA-TATCAGGAA-GAACATC-GG
TG-GC-GA-AGGCGGCT-TG-CTGG-AC-G-A-TAACTGACGCTA-AGGCTCGAAAGCGT
GGGAAGCGAACAGG-ATTAGAT-ACCCTGGTAGTC-C-AC-GCTGTA-AAC-GATGAACA
CT-AGGTGTTGGGAggct----------aagccTT-TCAGT-GC-CGCA-GCAAACGCAA
TAAGTGTTCCACCT-GG-GGAGTACGTTC-GCAAGAATG-AAACTCAAA-GGAATTGACG
G-GGAC-CCG-CACAAGCG-GTGGAGCATGTG-GTTT-AATT-CGA-AGCAACGCG-A-A
GA-A-C-CTTA-CCAA-GTCTTGA-CATC-CCTGT-gA-CAGT-ATATGTAA--tGTATA
TTttcta----------cggaacAC-AGGAGA-CA-GGTGGTGCATGGTT-GTCGTCAGC
TCGTGTCG-----TGAGATGTTGGG-TTAAGTC-CCGCAACGAGCGCAAC-CCTT--GTA
CTTAGTAGCCAG-CAtta--agaTGGG-CACTCTA-------------------------
------------------------------------------------------------
------------------------------------------------------------
------------------------------------------------------------
------------------------------------------------------------
------------------------------------------------------------
------------------------------------------------------------
------------------------------------------------------------
------------------------------------------------------------
------------------------------------------------------------
------------------------------------------------------------
------------------------------------------------------------
------------------------------------------------------------
------------------------------------------------------------
------------------------------------------------------------
------------------------------------------------------------
------------------------------------------------------------
------------------------------------------------------------
------------------------------------------------------------
------------------------------------------------------------
------------------------------------------------------------
----------
>7BV-70
------------------------------------------------------------
------------------------------------------------------------
------------------------------------------------------------
------------------------------------------------------------
------------------------------------------------------------
------------------------------------------------------------
------------------------------------------------------------
------------------------------------------------------------
------------------------------------------------------------
------------------------------------------------TGAGGAATATTG
GTCAATGGG-C-GAG-AGC-CTG-A-ACCAGC-CAAGTAGCG-TGCAGGAA-GACGGCC-
cTAT--G-GGTTGT-AAACTGC-TTTTAT-G-TGGGGATAaagtgcgcgac--------g
tgtcgtgcatTG-CA-GGTACCA-C-ATGAA-TAAGGACCGGCT-AATTCCGTGCCAGCA
-GCC---GCGGTAATACGGAAGGTCCGGGCGTTATCCG-GATT-TAT-TGGGTTTAAAGG
G-AGCGTAGGC-TG-T-CTATTAAGCGTG-TTGTGA-AATT-TACCG-GCTC-AAC-C-G
GTGGCTTG-CAG-CG-CG-AA-CT-GGTC-G-ACT-TGAGTA-TGCAGGAA-GTA-GGC-
GG-AAT-TC-A-TGGTGTAG-CGGTGA-AATG-CTTAGA-TATCATGAC-GAACTCC-GA
TT-GC-GC-AGGCAGCT-TA-CTGT-AG-C-A-TAACTGACGCTG-ATGCTCGAAAGTGC
GGGTATCAAACAGG-ATTAGAT-ACCCTGGTAGTC-C-GC-ACGGTA-AAC-GATGGATG
CT-CGCTATTCGTCcta------------tttgGA-TGAGT-GG-CCAA-GTGAAAACAT
TAAGCATCCCACCT-GG-GGAGTACGCCG-GCAACGGTG-AAACTCAAA-GGAATTGACG
G-GGGC-CCG-CACAAGCG-GAGGAACATGTG-GTTT-AATT-CGA-TGATACGCG-A-G
GA-A-C-CTTA-CCCG-GGCTTGA-ACTGcCAGCG--A-ACGA-TACAGAGA---TGTTG
AGgccct----------tcggggCG-CTGGTG-GA-GGTGCTGCATGGTT-GTCGTCAGC
TCGTGCCG-----TGAGGTGTCGGC-TTAAGTG-CCATAACGAGCGCAAC-CCTT--TTC
TTTAGTTGCCAT-CAggtgatgcTGGG-CACTCTATGGATA-CTG-C-CACC-G--TAAG
GTG-tG-A-G-GAAGGT-------------------------------------------
------------------------------------------------------------
------------------------------------------------------------
------------------------------------------------------------
------------------------------------------------------------
------------------------------------------------------------
------------------------------------------------------------
------------------------------------------------------------
------------------------------------------------------------
------------------------------------------------------------
------------------------------------------------------------
------------------------------------------------------------
------------------------------------------------------------
------------------------------------------------------------
------------------------------------------------------------
------------------------------------------------------------
------------------------------------------------------------
------------------------------------------------------------
------------------------------------------------------------
------------------------------------------------------------
----------
>7BVC-1
------------------------------------------------------------
------------------------------------------------------------
------------------------------------------------------------
------------------------------------------------------------
------------------------------------------------------------
------------------------------------------------------------
------------------------------------------------------------
------------------------------------------------------------
------------------------------------------------------------
------------------------------------------------TGGGGAATATTG
GGCAATGGG-C-GAA-AGC-CTG-A-CCCAGC-AACGCCGCG-TGAAGTAT-GAAGGCC-
-TTC--G-GGTTGT-AAACTTC-TTTGAT-C-AGGGAAGAaac-----------------
-------aaaTG-AC-GGTACCT-G-AAAAA-CAAGCCACGGCT-AACTACGTGCCAGCA
-GCC---GCGGTAATACGTAGGTGGCGAGCGTTATCCG-GATT-TAC-TGGGTGTAAAGG
G-CGTGCAGGC-GG-G-CTGATAAGTCAG-ATGTGA-AATC-CCCGA-GCTT-AAC-T-C
GGGAACTG-CAT-CT-GA-TA-CT-GTTG-G-TCT-TGAGTG-CTGGAGAG-GAT-AGT-
GG-AAT-TC-C-TAGTGTAG-CGGTAA-AATG-CGCAGA-TATTAGGAG-GAACACC-AG
TG-GC-GA-AGGCGGCT-AT-CTGG-AC-A-G-TAACTGACGCTG-AGGCGCGAAAGCGT
GGGTAGCAAACAGG-ATTAGAT-ACCCTGGTAGTC-C-AC-GCCGTA-AAC-GATGATTA
CT-AGGTGTAGGAGgtatc---------gacccCT-TCTGT-GC-CGGA-GTTAACACAA
TAAGTAATCCACCT-GG-GGAGTACGGCC-GCAAGGTTG-AAACTCAAA-GGAATTGACG
G-GGGC-CCG-CACAAGCA-GTGGAGTATGTG-GTTT-AATT-CGA-CGCAACGCG-A-A
GA-A-C-CTTA-CCAG-GGTTTGA-CATC-CCTTG--A-ACGA-TGTAGAGA---TACAT
AAttccct--------tcggggaCA-AGGAGA-CA-GGTGGTGCATGGTT-GTCGTCAGC
TCGTGTCG-----TGAGATGTTGGG-TTAAGTC-CCGCAACGAGCGCAAC-CCCT--ATT
GCCAGTTGCCAT-CAttt--agtTGGG-CACTCAGGCGAGA-CTG-C-CG----------
------------------------------------------------------------
------------------------------------------------------------
------------------------------------------------------------
------------------------------------------------------------
------------------------------------------------------------
------------------------------------------------------------
------------------------------------------------------------
------------------------------------------------------------
------------------------------------------------------------
------------------------------------------------------------
------------------------------------------------------------
------------------------------------------------------------
------------------------------------------------------------
------------------------------------------------------------
------------------------------------------------------------
------------------------------------------------------------
------------------------------------------------------------
------------------------------------------------------------
------------------------------------------------------------
------------------------------------------------------------
----------
>7BVC-108
------------------------------------------------------------
------------------------------------------------------------
------------------------------------------------------------
------------------------------------------------------------
------------------------------------------------------------
------------------------------------------------------------
------------------------------------------------------------
------------------------------------------------------------
------------------------------------------------------------
------------------------------------------------TGGGGAATATTG
GACAATGGA-G-GGN-ACT-CTG-A-TCCAGC-AATTCTGTG-TGTGTGAA-GAAGGTT-
-TTA--G-GACTGT-AAAACAC-TTTTAG-T-AGGGAAGAaaa-----------------
-------aaaTG-AC-GGTACCT-A-CAGAA-GAAGCAACGGCT-AAATACGTGCCAGCA
-GCC---GCGGTAATACGTATGTTGCGAGCGTTATCCG-GAAT-TAT-TGGGCTTAAAGG
G-CATCTAGGC-GG-T-AAGACAAGTTGA-AGGTGA-AAAC-CTATG-GCTC-AAC-C-A
TAGGCTTG-CCT-AC-AA-AA-CT-GTTG-A-ACT-AGAGTA-CTGGAAAG-GTG-GGT-
GG-AAC-TA-C-ACGAGTAG-AGGTGA-AATT-CGTAGA-TATGTGTAG-GAATGCC-GA
TG-AT-GA-AGATAACT-CA-CTGG-AC-A-G-AAACTGACGCTG-AAGTGCGAAAGCTA
GGGGAGCAAACAGG-ATTAGAT-ACCCTGGTAGTC-C-TA-GCTGTA-AAC-GATGATCA
CT-GGGTGTGGGGAtgc------------gaagTC-TCTGT-GC-CGAA-TCAAAAGCGA
TAAGTGATCCGCCT-GG-GGAGTACGTTC-GCAAGAATG-AAACTCA-------------
------------------------------------------------------------
------------------------------------------------------------
------------------------------------------------------------
------------------------------------------------------------
------------------------------------------------------------
------------------------------------------------------------
------------------------------------------------------------
------------------------------------------------------------
------------------------------------------------------------
------------------------------------------------------------
------------------------------------------------------------
------------------------------------------------------------
------------------------------------------------------------
------------------------------------------------------------
------------------------------------------------------------
------------------------------------------------------------
------------------------------------------------------------
------------------------------------------------------------
------------------------------------------------------------
------------------------------------------------------------
------------------------------------------------------------
------------------------------------------------------------
------------------------------------------------------------
------------------------------------------------------------
------------------------------------------------------------
----------
>7BVC-47
------------------------------------------------------------
------------------------------------------------------------
------------------------------------------------------------
------------------------------------------------------------
------------------------------------------------------------
------------------------------------------------------------
------------------------------------------------------------
------------------------------------------------------------
------------------------------------------------------------
------------------------------------------------TGGGGAATCTTC
CGCAATGGG-C-GAA-AGC-CTG-A-CGGAGC-AACGCCGCG-TGAGTGAA-GACGGCC-
-TTC--G-GGTTGT-AAAACTC-TGTGAT-T-CGGGACGAaagataagtagacg-aataa
tctgcataagTG-AC-GGTACCG-A-AAAAG-CAAGCCACGGCT-AACTACGTGCCAGCA
-GCC---GCGGTAATACGTAGGTGGCAAGCGTTGTCCG-GAAT-TAT-TGGGCGTAAAGC
G-CGCGCAGGC-GG-C-TACTTAAGTCCA-TCTTAA-AAGT-GCGGG-GCTT-AAC-C-C
CGTGAT-G-GGA-TG-GA-AA-CT-GAGA-A-GCT-GGAGTG-TCGGAGAG-GAA-AGT-
GG-AAT-TC-C-TAGTGTAG-CGGTGA-AATG-CGTAGA-GATTAGGAA-GAACACC-GG
TG-GC-GA-AGGCGACT-TT-CTGG-AC-G-A-CAACTGACGCTT-AGGCGCGAAAGCGT
GGGGAGCAAACAGG-ATTAGAT-ACCCTGGTAGTC-C-AC-GCCGTA-AAC-GATGGATA
CT-AGGTGTAGGAGgtatc---------gacccCT-TCTGT-GC-CGGA-GTTAACGCAA
TAAGTATCCCGCCT-GG-GAAGTACGATC-GCAAGATTA-AAACTCAAA-GGAATTGACG
G-GGGC-CCG-CACAAGCG-GTGGAGTATGTG-GTTT-AATT-CGA-CGCAACGCG-A-A
GA-A-C-CTTA-CCAG-GTCTTGA-CATT-GATCG--C-TATT-TTCAGAAA---TGAGA
AGttctcct------tcgggagaCG-AGAAAA-CA-GGTGGTGCACGGCT-GTCGTCAGC
TCGTGTCG-----TGAGATGTTGGG-TTAAGTC-CCGCAACGAGCGCAAC-CCCT--ATC
ATTTGTTGCCAG-CAcgcaaaggTGGG-AACTCAAATGAGA-CCG-C-CGC---------
------------------------------------------------------------
------------------------------------------------------------
------------------------------------------------------------
------------------------------------------------------------
------------------------------------------------------------
------------------------------------------------------------
------------------------------------------------------------
------------------------------------------------------------
------------------------------------------------------------
------------------------------------------------------------
------------------------------------------------------------
------------------------------------------------------------
------------------------------------------------------------
------------------------------------------------------------
------------------------------------------------------------
------------------------------------------------------------
------------------------------------------------------------
------------------------------------------------------------
------------------------------------------------------------
------------------------------------------------------------
----------
>7BVC-4
------------------------------------------------------------
------------------------------------------------------------
------------------------------------------------------------
------------------------------------------------------------
------------------------------------------------------------
------------------------------------------------------------
------------------------------------------------------------
------------------------------------------------------------
------------------------------------------------------------
------------------------------------------------TGGGGAATCTTC
CGCAATGGA-C-GAA-AGT-NTG-A-CGGAGC-AACGCCGCG-TGAGTGAT-GACGGTC-
-TTC--G-GATTGT-AAAGCTC-TGTTAA-T-CGGGACGAatggtttgtgtgca-aatag
tgcatagacaTG-AC-GGTACCG-G-AATAG-AAAGCCACGGCT-AACTACGTGCCAGCA
-GCC---GCGGTAATACGTAGGTGGCAAGCGTTGTCCG-GAAT-TAT-TGGGCGTAAAGC
G-CGCGCAGGC-GG-A-CTAGCCAGTCAG-TCTTAA-AAGT-TCGGG-GCTT-AAC-C-C
CGTGAT-G-GGA-TT-GA-AA-CT-ACTA-G-TCT-AGAGTA-TCGGAGAG-GAA-AGT-
GG-AAT-TC-C-TAGTGTAG-CGGTGA-AATG-CGTAGA-TATTAGGAA-GAACACC-AG
TG-GC-GA-AGGCGACT-TT-CTGG-AC-G-A-ACACTGACGCTG-AGGCGCGAAAGCCA
GGGGAGCGAACGGG-ATTAGAT-ACCCCGGTAGTC-C-TG-GCCGTA-AAC-GATGGGTA
CT-AAGTGTGGGAGgtatc---------gacccCT-TCCGT-GC-TGCA-GTTAACGCAA
TAAGTACCCCGCCT-GG-GGAGTACGGTC-GCAAGACTG-AAACTCAAA-GGAATTGACG
G-GGGC-CCG-CACAAGCG-GTGGAGTATGTG-GTTT-AATT-CGA-CGCAACGCG-A-A
GA-A-C-CTTA-CCAG-GTCTTGA-CATT-GATGG--A-CAGA-ACTAGAGA---TAGTT
TTtcttct--------tcggaagCC-AGAAAA-CA-GGTGGTGCACGGTT-GTCGTCAGC
[truncated: 1,854,313 more chars]
