# Supplementary material for: Bacterial Communities in Women with Bacterial Vaginosis: High Resolution Phylogenetic Analyses Reveal Relationships of Microbiota to Clinical Criteria
Source: PLoS One. 2012 Jun 18;7(6):e37818. doi: 10.1371/journal.pone.0037818 (PMC3377712; doi:10.1371/journal.pone.0037818)
Supplement: Reference Package S1 — (vaginal-0.9.2-raxml.refpkg) Contains files required for classification of vaginal reference sequences in the V3/V4 region of the 16S rRNA gene. (TGZ) [file pone.0037818.s014.gz › vaginal-0.9.2-raxml.refpkg/vaginal.phylip.newick]

((((123f3-78:0.00000102316360297475,(123f-3:0.00294347961011310645,((((123Q-21:0.00000102316360297475,(8BV-50:0.00000102316360297475,(123f2-80:0.00296265803313043759,136b-24:0.00000102316360297475)26:0.00000102316360297475)36:0.00000102316360297475)55:0.00297124745791402115,(163b-19:0.00000102316360297475,7BVB-75:0.00305894705418112032)38:0.00000102316360297475)48:0.00295557691345193141,113s1-83:0.00591163797940480549)23:0.00000102316360297475,7BVC-47:0.00000102316360297475)27:0.00000102316360297475)48:0.00294184223931029344)100:0.09208114528589536607,(HM021348:0.01065921276492906751,HM021391:0.01179899842559757953)21:0.00000102316360297475)27:0.00254043631047815152,(HM021462:0.00243343013842589303,(HM021374:0.01147680348907491668,HM021446:0.00558162594752583795)61:0.00769745378962144455)50:0.00748476655080051491)22:0.00295815262744308308,(FM872653:0.00866946255812279208,((S000478276:0.02525175907884552942,S000478277:0.00927464488033476718)61:0.02192884079376926018,(((((S000437155:0.00000102316360297475,S000001979:0.00000102316360297475)99:0.00970971653850244074,(S000011947:0.00135404938192401777,S002232093:0.00000102316360297475)75:0.00108663360725946259)100:0.12512282990560932849,((((112Q-65:0.00000102316360297475,3BV-74:0.00256518684058085504)16:0.00046900223256857957,((2BV-76:0.00000102316360297475,(123f3-54:0.00000102316360297475,S000446390:0.00000102316360297475)75:0.00000102316360297475)31:0.00000102316360297475,136b-27:0.00000102316360297475)26:0.00000102316360297475)65:0.00328163579608694699,(123f-25:0.00000102316360297475,(4BVQ-86:0.00000102316360297475,(4BVb-11:0.00000102316360297475,3BV-106:0.00305113579443316157)58:0.00000102316360297475)50:0.00000102316360297475)67:0.00312202874918960770)100:0.08820162129881388424,(((((((S001885060:0.07646846016114709765,(S001885131:0.00880086896594967083,S001885130:0.01414222369464524821)100:0.01373562298769730530)100:0.27035575513775478296,(S000926211:0.19506986137867149411,((S000009627:0.11494463288561142245,((((7BV-93:0.00000102316360297475,4BVb-79:0.00000102316360297475)36:0.00000102316360297475,(3BV-1:0.00000102316360297475,(141b-3:0.00000102316360297475,2BVbact-1:0.00000102316360297475)67:0.00427743230946464950)52:0.00436267220081945108)100:0.28650987236205321951,S000393168:0.13612398580146969906)85:0.07931695678963338048,(((S000399530:0.00346699685474246211,(S001548775:0.00568107328898408322,((S000445107:0.01736968969377645014,S000445108:0.01948626306535014910)90:0.00389808216358183534,S001548766:0.00000102316360297475)98:0.01221014542342983497)71:0.00390136846946150884)99:0.09009440199417131923,((S000088215:0.01380077685588642841,S000090757:0.01070887771231269700)100:0.08041141628335361780,((S000445105:0.00144502786607609039,(S000406436:0.00000102316360297475,S000445106:0.00000102316360297475)65:0.00000102316360297475)98:0.01984743329863531205,((S000445104:0.01736491864216168149,S000088643:0.00000102316360297475)100:0.03507996342836562642,((S002033266:0.00000102316360297475,((S002225093:0.00000102316360297475,S000087731:0.01342367190657113574)94:0.00000102316360297475,S000629151:0.00301620114025308436)93:0.00000102316360297475)57:0.00000102316360297475,S000087730:0.00000102316360297475)100:0.02489227420938467175)68:0.02250060789755727736)78:0.03933640564672939016)5:0.00451535943600877079)66:0.04392170949975868210,(((S000431597:0.00000102316360297475,(S000650082:0.00166520205281065685,S000650083:0.00167366673560279686)91:0.00333105500909343160)100:0.21720987465067448374,((S000399526:0.04899105519340370835,S000399521:0.01791300395472459478)100:0.06531716952322005887,(S000399513:0.01801147847088504020,(S000436017:0.01271851976757608534,S000002770:0.00158488615039643422)100:0.00203480271705639652)99:0.07667108079122800235)100:0.11388887073569843589)50:0.03028338340575096807,(S000020526:0.01396968928087822560,(S002235133:0.00000102316360297475,S002151033:0.00228693336512311501)62:0.00000102316360297475)100:0.11962470981825824856)62:0.05827464605852793883)19:0.01058884976851891431)31:0.01464134983110581580)57:0.04642941357032380478,(S000701704:0.04224777045176754398,(S001548760:0.00114791011357494831,(((S002290588:0.00000102316360297475,S001548756:0.00000102316360297475)100:0.01457532785023999029,S001548765:0.01043563166438637654)69:0.00141868915956627198,S002287993:0.00141669755806702116)87:0.01408978914469723870)100:0.09558068921527942963)96:0.05063501949906720756)73:0.09881408936850209768)38:0.02530358654273273666)100:0.20305170978116693359,(((((S001549688:0.00478094323973297496,(S001549685:0.00000102316360297475,(S001549681:0.00000102316360297475,S001549682:0.00000102316360297475)43:0.00000102316360297475)84:0.00000102316360297475)63:0.00818208655449328276,S000366397:0.00000102316360297475)100:0.35407037065300567269,(S000140702:0.03282190497595896539,((S000634343:0.00000102316360297475,S001879390:0.00135962594113902581)99:0.00137084049180366671,S001589391:0.00272720787824764143)100:0.02696175054928433290)100:0.25873189808776586585)33:0.05259969902674182379,(S000438214:0.01158153099218828599,S001905112:0.00038080156780608183)100:0.34559051283474007121)46:0.08011106809941130613,((((S000701700:0.00000102316360297475,S002235821:0.00000102316360297475)100:0.37442208197917109525,((S001016325:0.03117177814418235771,S002408135:0.00000102316360297475)100:0.17768824944231434437,((S001016323:0.09076134938207075509,(((((123b-75-f:0.00000102316360297475,123b-189R-62:0.00000102316360297475)79:0.00000102316360297475,6BV-12:0.00000102316360297475)78:0.00643661866069646180,3001-189R-13:0.00083817399126234315)82:0.01276965866512724292,S000003547:0.02535061681995268157)100:0.10204947367819920678,(123Q-6:0.00000102316360297475,(S000432296:0.00000102316360297475,(123f-26:0.00314387181083750468,(123b-35:0.00000102316360297475,7BVA-93:0.00000102316360297475)21:0.00000102316360297475)70:0.00000102316360297475)66:0.00244536623232434209)100:0.08875775721500255011)98:0.06688175826936941515)100:0.10090752256069471238,((S000398321:0.00969269622578815097,(S000131535:0.00000102316360297475,S002167081:0.00209205358588756283)78:0.00000102316360297475)100:0.02573850657153882796,S000432294:0.04404231964502122731)100:0.10426948604481191263)71:0.04731527592396547049)62:0.04471204846398444538)53:0.05729642498156552188,((S000141070:0.05490054296487049262,((8BV-109:0.00000102316360297475,(3025-338F-5:0.00000102316360297475,123f-27:0.00000102316360297475)79:0.00000102316360297475)95:0.01323002966919402043,1BVbact-87:0.00000102316360297475)100:0.07120461530895487445)100:0.14154435311750457327,(S000399515:0.00632274475352242581,(S000432293:0.00210955024563492383,((S002288847:0.00000102316360297475,S000995080:0.00000102316360297475)99:0.00862157426033503989,S000319466:0.00000102316360297475)57:0.00413510016996955065)74:0.00414335749667599923)100:0.19877667927086833943)92:0.08061534889328181297)43:0.04133800691557546619,(((113f4-90:0.01750201013878173104,S000432295:0.01464219105799510236)62:0.01234556487236559801,S001792991:0.02460258587977689690)100:0.08414032589267850248,(((((((123f3-87:0.00000102316360297475,S000432300:0.00150074884963108564)21:0.00000102316360297475,123f2-5:0.00000102316360297475)28:0.00000102316360297475,S001589410:0.00000102316360297475)17:0.00000102316360297475,3001-189R-24:0.00724472183422661571)89:0.04938850725077683496,((S002165144:0.02658238610692002096,S001587928:0.00261154039934874665)65:0.01055353349891519597,((S000432298:0.01457557496883780598,S001587935:0.00593251585537820422)35:0.00149576623352091803,S001587932:0.00717409832103917556)34:0.00151074455347648844)92:0.03287884595558934753)77:0.02135668932723627789,(S000768875:0.09077925145963496034,S000432299:0.01557273061143746480)100:0.05228238665519336498)32:0.02263653596779053104,S000002016:0.07752165941526381610)37:0.02726510498801269430)100:0.28269999202959611440)100:0.11344034978637883293)54:0.07478474102412048519)39:0.07243600228644551942,(((((((7BVA-75:0.00358465336494471348,(7BVC-108:0.01213127523263819382,5BVbact-26:0.01319508555171460852)47:0.00000102316360297475)10:0.00000102316360297475,8BV-10:0.00000102316360297475)64:0.00483033047666978684,6BV-66:0.00000102316360297475)98:0.05892517334146563784,(((1BV-55:0.00000102316360297475,7BVB-4:0.01456100799786624010)76:0.00000102316360297475,(5BVbact-111:0.00945935387311091537,S000096693:0.00118037058595451194)78:0.00520761812457829973)62:0.00000102316360297475,4BVb-23:0.00718688285418898377)99:0.05270044796625897310)100:0.44285780098442484309,(((3025-338F-92:0.00000102316360297475,113s1-93:0.00000102316360297475)86:0.00465007721731341538,3025-189R-78:0.00000102316360297475)100:0.06393150013836067236,((S001577266:0.00495904739970829105,((S001574345:0.00661950313919758108,S002034921:0.00510852622027270498)28:0.00000102316360297475,S001574344:0.00000102316360297475)25:0.00000102316360297475)26:0.00000102316360297475,(S001243315:0.00499625076829084136,((S001890409:0.01299374825493884722,(S001243312:0.00377256686189682538,(S001243285:0.01579504999178060753,S001886032:0.01255642549077937500)69:0.01348933895162262968)43:0.00645669566969362708)53:0.01047041266846753318,S002289602:0.00929090024965258804)100:0.02488104882286445649)66:0.00325012165320636781)100:0.10119962399597118297)100:0.18555178276268058379)100:0.46626724053649071244,(((((((123f-36:0.00620212448326685779,3376-338F-24:0.00324333763628390122)100:0.01377328610780853904,(2BVbact-56:0.01562161991856225902,(S000391613:0.00000102316360297475,8BV-91:0.00000102316360297475)100:0.00662593591047098453)93:0.01000031686477321005)100:0.07676422617862022069,(((S000016361:0.00000102316360297475,(S001872328:0.00000102316360297475,S000390775:0.00000102316360297475)50:0.00000102316360297475)68:0.00000102316360297475,S001903884:0.00800579046848792254)96:0.00225713131735207507,S001903885:0.02105383384787562484)100:0.11587702341845400322)47:0.01551070181287066314,(S002156825:0.00000102316360297475,((S002225111:0.00000102316360297475,S000004268:0.00157323164689855601)15:0.00000102316360297475,S002225112:0.00000102316360297475)66:0.00000102316360297475)100:0.07371212762787160422)96:0.08393930424109448396,((S000428894:0.00770670791070536803,(S002034064:0.00402137320555325667,S002034065:0.00000102316360297475)100:0.00000102316360297475)100:0.19405819798680840060,((136b-16:0.00000102316360297475,((123Q-104:0.00330500201355102491,113s1-24:0.00000102316360297475)99:0.00000102316360297475,8BV-33:0.00000102316360297475)95:0.00000102316360297475)97:0.00000102316360297475,1BVbact-18:0.00000102316360297475)100:0.20225372089328422232)100:0.15500884263229267046)100:0.27653706568922781228,((S002233122:0.13695110847013244881,((((S000728102:0.00000102316360297475,S001241244:0.00369567192943858229)100:0.07526838702084277799,((S001577610:0.00942474415115101063,(S000011559:0.00510705307659146610,(S000978896:0.00153613853516367926,S000366402:0.00000102316360297475)31:0.00000102316360297475)65:0.00278185628169632824)98:0.01662158083518609428,((S000260719:0.00616817647198476208,(S000130866:0.00151615620230207489,S000127215:0.00000102316360297475)89:0.00000102316360297475)100:0.01398483921713771991,(S001417466:0.00000102316360297475,S000127212:0.00151577210565392840)97:0.00000102316360297475)99:0.01409328101748478189)100:0.07814789458335653916)10:0.00973383224019537703,S001328430:0.19030808356419623428)55:0.02465932647419965748,S000965174:0.10530473976622845012)98:0.05817414527155586462)99:0.06002581313809231961,(((((S000001207:0.00478051798656508285,(S000130223:0.00118220992141411171,S000127864:0.00524824509923653339)48:0.00000102316360297475)100:0.15012647939346182580,(((S002034883:0.02746560255116950802,S000010758:0.00792647406717345016)100:0.07044614377227481627,S000013164:0.04947394940288586673)100:0.11097245123271008704,((((S000433822:0.00000102316360297475,(S000112115:0.00000102316360297475,S000608087:0.00000102316360297475)71:0.00139239565425344357)61:0.00080511225797819932,(S001188096:0.01146879933998839161,S001188095:0.01005942125145276901)50:0.00634614448236718674)100:0.20900275079423261126,((S000608084:0.01281739229136741147,S000608085:0.00000102316360297475)89:0.00466888934127203392,(S000014586:0.01294900005821438861,S000015197:0.00000102316360297475)97:0.01855822966513184791)100:0.11858328520508021331)95:0.07377710384839378244,(((S000149189:0.01484839203632854106,(S000148549:0.01225487290724581492,(S000148550:0.00000102316360297475,S000141701:0.00274368125110292793)90:0.00000102316360297475)96:0.00309396786553713804)90:0.00729339338734628223,S000148552:0.00000102316360297475)100:0.03392052211373441928,(1057-129dg2R-13:0.00142159950258124610,(S000147840:0.00000102316360297475,((S000148551:0.00000102316360297475,123f-85:0.00000102316360297475)27:0.00000102316360297475,S000148042:0.00000102316360297475)13:0.00000102316360297475)27:0.00000102316360297475)62:0.00790996474987941747)100:0.09977572759625960575)56:0.03505772557141579454)17:0.01076445359677237479)34:0.03384123522489036057,S000014419:0.12450020499775903138)92:0.05801140063229529020,((S000011030:0.06033044140467438976,(((S001744175:0.01256357143330611575,(S002350823:0.00298655078015454527,S002350825:0.00000102316360297475)86:0.00000102316360297475)45:0.00000102316360297475,(S001744172:0.00177825140175537398,S001744177:0.00712533007995921116)62:0.01076296158643664548)78:0.01755651532646803140,((S000996144:0.00000102316360297475,S000996141:0.00000102316360297475)99:0.00267376027321077937,(S002407959:0.00208319375532235382,(S002150949:0.00000102316360297475,S000011541:0.00599410930396987104)12:0.00000102316360297475)99:0.01836525656982565535)83:0.04579592458578781583)97:0.05498127858985506905)88:0.03803891389035688603,(((S001611181:0.00385100663514072574,S001611173:0.00663205299513381329)29:0.00000102316360297475,S001611177:0.00000102316360297475)92:0.01327247089398280941,(S001329500:0.00000102316360297475,S000429655:0.00000102316360297475)100:0.00000102316360297475)100:0.14172738452852373658)63:0.01904887836974234264)89:0.06079792943446208492,((((S000979832:0.00862267265286884542,S000127048:0.00980579129274467172)99:0.04598123952589570906,(S002151530:0.10653788779771512785,((S000387858:0.00457630729045357433,(S000979831:0.01244294221867786251,S000979858:0.00000102316360297475)48:0.00000102316360297475)11:0.00000102316360297475,S002419053:0.00360354631217938521)100:0.07163192837838297522)100:0.03581700667849645886)99:0.05189281582786893499,((S000775411:0.00161078286899369824,(S000775412:0.00145538954558460838,(S000775413:0.00000102316360297475,(S000017346:0.00757089298054254827,S000018908:0.00504077619205595736)96:0.00245131382725766222)84:0.00149653943027222331)92:0.00432739409544900810)100:0.11216524820615313141,(((S000380060:0.01752102243212236288,((S000437368:0.00000102316360297475,S001875309:0.00000102316360297475)96:0.00118612830674151419,(S000806299:0.00308244301232733255,S002232042:0.00154056280972616230)92:0.00182186150390529068)18:0.00000102316360297475)100:0.04241542685100965770,(S000399794:0.01083242990782596303,(S000381784:0.00000102316360297475,(S000405012:0.02415531064328136843,(S002235124:0.00000102316360297475,S000399795:0.02447915625286287145)18:0.00000102316360297475)42:0.00329902288144683130)70:0.01272965415362907471)100:0.06143890019410094133)81:0.04076191570433310846,(((123b-16:0.00000102316360297475,3BV-15:0.00605958072411366677)100:0.01656835434118435549,(127Q-110:0.01108960052207276850,(S000805344:0.00193600209022915838,(163b-1:0.00000102316360297475,S002353138:0.00000102316360297475)74:0.01605291117615777197)99:0.02542896008480615561)60:0.00794431725446985079)68:0.00639748016356383141,((113f4-2:0.00288885514614047609,123Q-26:0.00316582877080163290)66:0.00304885820387432735,(123f3-61:0.00282833417139872166,8BV-3:0.00625795628143165344)83:0.00586834283791813974)20:0.00000102316360297475)100:0.04866912951304853963)100:0.07517566583152769655)100:0.29341211242017412042)55:0.03724502902164254781,(S000003132:0.00479865355097307614,(S001094392:0.00703220562958209450,S001351363:0.00000102316360297475)67:0.00000102316360297475)100:0.09640496394424453996)65:0.02296805976303935987)94:0.03767307993117342824)100:0.23279287437874621181)100:0.24644040288766339009,((((S000469520:0.00498327618952439620,(S000414624:0.00317883713664693802,S000438515:0.00937654621898146266)92:0.00668738197154564781)100:0.50384304307894456354,(S001550487:0.00152303355581624700,(S001550488:0.00342557016736454081,((S001551109:0.00179266742277509007,S001551111:0.00708217769167280957)66:0.00352433912126274120,S001550485:0.00000102316360297475)51:0.00152262778259893501)26:0.00000102316360297475)100:0.74887371414782810675)38:0.08516306392773050071,((((S002354950:0.36397469350866662463,((S000421670:0.03284665097459965599,S000436036:0.01194157480906888821)19:0.00000102316360297475,((S002035697:0.00000102316360297475,S001576647:0.05405942038165453128)59:0.00000102316360297475,S000965444:0.02828847623335434269)100:0.04538406821000385422)100:0.20499692356136672844)42:0.03885374300800543967,((S001794899:0.00424696053541660269,((S000000286:0.00000102316360297475,S000382373:0.00000102316360297475)100:0.00000102316360297475,S002350186:0.00000102316360297475)100:0.01555462135489285580)100:0.22903592317836643510,(S000414383:0.02930740531691630041,(S001098022:0.01813972902368557114,(S001612519:0.03385966525522813436,(S000981593:0.02352574974346464953,S000345828:0.00000102316360297475)87:0.00000102316360297475)99:0.04223652725632261185)99:0.01997102244166376259)100:0.17557330777530841259)67:0.04714554126162017605)66:0.07548924251894058302,S000002983:0.27718025869094647939)100:0.22014239802233515064,((((S000002008:0.00354691133236961602,S001352164:0.03028778315579961147)100:0.04889648990463432709,((S000395209:0.00272351296710916443,S000395208:0.00738792506229419849)94:0.00642767858138986944,((((S002354984:0.00000102316360297475,S002354985:0.00000102316360297475)81:0.00142813121377593621,S000003950:0.00000102316360297475)83:0.00000102316360297475,(S000388133:0.00000102316360297475,S000013107:0.01968279376974375189)69:0.00506889265586114683)100:0.06214510587277008447,S002034980:0.00576707517251023264)45:0.00204730008700722103)42:0.00401517794219223914)100:0.13873652319044629810,((S002287147:0.00000102316360297475,S002151002:0.00000102316360297475)100:0.18084217816630160369,((S001573037:0.01241434715426117594,(((S001575767:0.02014547134743415943,S000438917:0.00000102316360297475)99:0.00321506595977535210,S001573040:0.00000102316360297475)92:0.00160774720385629521,S000334648:0.00462704714147773449)67:0.00339081764983191827)100:0.13951126447374187500,((S001239099:0.20863495632312714645,((S000543947:0.02904603164482525562,S000775302:0.09801742080081819741)100:0.04360361485773346646,((S000414720:0.01163935561802039234,S000414721:0.00000102316360297475)99:0.01182806402881542152,(S002167711:0.00000102316360297475,S002035496:0.00782718383967753728)82:0.00065225857689797987)100:0.06974307982645028270)100:0.09708275724736163681)99:0.06712029026594208692,((((S000584741:0.04456780065726007739,(S002228913:0.00872482716731227785,S002151476:0.02618352389394340562)81:0.00921022991795766681)81:0.01237518883318431198,S000146281:0.00158262078521486001)68:0.00288922067643625083,S000902711:0.00501634456542409020)100:0.10539139643027191362,((S002154032:0.00000102316360297475,S000841591:0.00000102316360297475)100:0.09279028689813352548,((S000964797:0.00000102316360297475,(S000964799:0.00167033337825770616,S000964798:0.00000102316360297475)61:0.00000102316360297475)57:0.00000102316360297475,S000964796:0.00000102316360297475)100:0.08848663870179238056)72:0.04179270950733501161)100:0.11421041673044289577)88:0.03111938067847001832)100:0.06502243885872649454)99:0.06122085189290862872)100:0.19475742277015559156,(((((S000711532:0.00501853799744791593,(S002230548:0.00000102316360297475,S000004313:0.02362918793538120246)22:0.00000102316360297475)51:0.00260245814727951040,(S001549447:0.02896425839954136147,S001576677:0.00000102316360297475)11:0.00000102316360297475)97:0.04443870962785561457,((((S000615187:0.00566357159629458234,S002233875:0.05767867903841074340)66:0.01669977648507471255,S000965486:0.05912851371577073495)79:0.02034903587517381332,(S000010448:0.00410430429223451135,S001613366:0.02851307885081143245)50:0.00059426585999530095)80:0.02606464924835696223,(S000014979:0.00000102316360297475,((S000385771:0.02545834091582943604,(S000968885:0.00508705809448631481,S000387365:0.00158238735168467746)40:0.00000102316360297475)47:0.00157369868235070383,S000387364:0.00000102316360297475)65:0.01328645794775879484)99:0.03670597439214100255)77:0.02299619855437673097)98:0.09677119264109196317,((S000903366:0.00000102316360297475,S000368472:0.00000102316360297475)29:0.00027414040374601424,((((((S000368477:0.00000102316360297475,S000428121:0.00217354194855660498)92:0.00405666612221549337,S001152404:0.00259702220770260646)100:0.03005396484812879535,(S000428120:0.00681819797141385280,S000626352:0.01060664690803613495)100:0.02082003876568414014)100:0.08840686564608517262,(S000245507:0.01223810721683897366,S000245252:0.00122499347817705368)100:0.02615557881899831238)72:0.04553481090228176514,S001418341:0.00303964007539985620)24:0.00179291063555403105,(S000408708:0.01012283716272848431,(S002034984:0.00299598035339878038,S000134623:0.00778348691698556912)70:0.00324318904632101609)33:0.00000102316360297475)21:0.00509679001574094362)100:0.20291844900390293427)100:0.22199098193603750140,(((S000125539:0.00730900853457516590,((S001015435:0.04519254967220923819,(S001015354:0.07205009445892231190,S001264989:0.00000102316360297475)73:0.01155369460494884079)15:0.00653753611189347456,S001015579:0.06487132537026882306)53:0.00682057398062141211)100:0.29045820151730156189,(((S000352591:0.03967245612057977711,((S000927356:0.00000102316360297475,S000539896:0.00000102316360297475)38:0.00000102316360297475,S000927074:0.02419539870712369284)69:0.00192278882873212929)98:0.01794070381948401419,S001745108:0.03462975288085583941)98:0.02206859450457459432,(((S001352640:0.00000102316360297475,S001098970:0.03075430027856351778)38:0.00000102316360297475,(S000651751:0.04191592365653908775,S002353144:0.05209052942059398672)84:0.02014136418027753089)63:0.01515486699146651080,S000859776:0.01144439337184428515)100:0.02361495426800451838)100:0.12534467119687642267)100:0.09053300975160595565,((S000002018:0.01522360864465696628,S001577515:0.00242565085842328396)100:0.03362555383489588406,((((S001350611:0.00618878767515803913,S000010427:0.05412034474017560909)99:0.06545168669061807165,S000428789:0.00000102316360297475)73:0.01762866731997850267,S002234809:0.01357636173971299778)77:0.02754668753316350666,((S000004324:0.01042407319944068343,S000262316:0.01405506285764328116)54:0.00752216145361468864,(((S001794321:0.00000102316360297475,(S000006483:0.00451504626722510141,(S000013341:0.00000102316360297475,S000648424:0.00000102316360297475)62:0.00148940037580180102)26:0.00148061713219844212)14:0.00000102316360297475,(S000841838:0.00000102316360297475,S002409105:0.00578219541291218053)99:0.00744316200667898952)32:0.00295766354757776495,(S001549889:0.01903562870309683311,S001418424:0.02964863276294182198)26:0.00000102316360297475)58:0.00567814917342997216)63:0.00600451522056116415)69:0.02719805793871612684)100:0.17292410341505817795)54:0.03464474370020127758)96:0.07173992009543307680)100:0.23627031635335160598)61:0.09278687276639424608)47:0.08075045078816006638,((((S000548485:0.00726967381949550871,(S002165118:0.00000102316360297475,S000548486:0.00449823821728583331)91:0.00642042907419437207)97:0.04049683703263030898,S000548484:0.03463713994830737442)100:0.29713392814226580185,((123f2-102:0.00000102316360297475,(123f3-53:0.00000102316360297475,123f-67:0.00888153824865110970)65:0.00889422319764745541)100:0.52118511891387209189,((S001156221:0.08495766252328354473,(((((((3025-189R-64:0.04685708573748437883,(S002235856:0.00000102316360297475,S002235855:0.00141227564896926044)67:0.00000102316360297475)18:0.00500972018454447394,((123f-82:0.00000102316360297475,127Q-23:0.00574787926565768943)94:0.00287850813143166254,258b-16:0.00569221948636456157)99:0.01158141249882429537)100:0.05426855666521234606,((((4BVb-89:0.00281776698493761517,((7BVA-38:0.00301808350441510253,1BVbact-24:0.00000102316360297475)14:0.00000102316360297475,((8BV-39:0.00000102316360297475,123f2-10:0.00000102316360297475)1:0.00000102316360297475,1BV-26:0.00564458238854741515)12:0.00000102316360297475)49:0.00209747712872007186)7:0.00000102316360297475,(123f3-35:0.00000102316360297475,4BVb-24:0.00000102316360297475)85:0.00566402987474580975)24:0.00000102316360297475,8BV-8:0.00628440852584223608)51:0.00613271216060886758,S000979118:0.00483889369435775655)99:0.06669213639184198850)91:0.06090591048596980667,(((123Q-4:0.00539576503857792759,(((((7BV-70:0.00000102316360297475,7BVC-94:0.00000102316360297475)93:0.00313589032747195462,6BV-36:0.00620921611706700283)80:0.00615766834835482484,S000750307:0.00141434735138541386)19:0.00018249822571940743,((4BVb-88:0.00923074449361049355,141b-83:0.00312243537909949161)46:0.00301848814222039187,1BVbact-19:0.00000102316360297475)15:0.00000102316360297475)39:0.00195122531029586453,(123b-12:0.00569796546381199330,113s1-20:0.00287915366890601669)81:0.01450315548726955478)24:0.00000102316360297475)97:0.05653752406655332408,((((3025-189R-110:0.00000102316360297475,3025-9-f:0.00000102316360297475)100:0.00912442265779012281,(((3BV-52:0.00628453388031841986,8BV-4:0.01388637990373157820)73:0.00689256076331525372,(123b-71:0.00000102316360297475,3BV-37:0.00292572567591199012)90:0.00000102316360297475)78:0.01236852260867367208,3025-338F-60:0.00000102316360297475)70:0.01145438031635868242)100:0.05190439740676484198,141b-14:0.01118646297310281999)40:0.00357942007361063651,((136b-75:0.00448592429316525213,127b-60:0.00411034564121016705)89:0.01478826102324567147,S002235858:0.00464506604314670647)61:0.00302993850829045728)98:0.04141846627025502769)94:0.10949923323325061464,(((113f4-12:0.00000102316360297475,(113s1-92:0.01453580997642049330,113s1-84:0.00000102316360297475)83:0.00868349765529486534)100:0.15580218711258303488,(((123b-189R-11:0.00000102316360297475,(((6BV-15:0.00311206320511052533,7BVA-26:0.00584783637187256261)87:0.01820385875631360881,(123f2-17:0.00591331906285628983,(123f2-72:0.02326877399290503898,136b-22:0.00000102316360297475)93:0.00321611728861778733)100:0.05868651193724282178)39:0.00344879437650858888,(4BVQ-57:0.00314526494794783269,123b-5:0.00000102316360297475)7:0.00000102316360297475)30:0.01334045753928589546)3:0.00000102316360297475,(1BVbact-28:0.00440900436218855801,(3025-189R-100:0.00205549507870748200,3025-338F-43:0.00999123458496639985)47:0.00410105510850110409)21:0.00001431352097981765)100:0.12551279636349435553,(S002235854:0.00000102316360297475,S000407967:0.00289793433981200320)100:0.10945657410987463809)98:0.05836625594830523178)59:0.04501729446092733733,((S001331333:0.00765729360475824860,((((S002288838:0.00000102316360297475,((S002290137:0.00000102316360297475,(S002221367:0.00000102316360297475,(S002235875:0.00000102316360297475,S002235876:0.00141782058242686257)91:0.00141780820834407095)55:0.00000102316360297475)65:0.00135992573133256406,S000546840:0.00000102316360297475)52:0.00000102316360297475)46:0.00000102316360297475,S002221364:0.00000102316360297475)98:0.00387502643718058400,S002034908:0.02081299978773708953)97:0.01103057806031427709,S002034909:0.04754342326431996307)73:0.01039889110368261496)100:0.09717461034418849175,(S002235859:0.08826860334523359275,(((S000393536:0.00000102316360297475,(S000464966:0.00579346906228308915,((S002034901:0.02327461247161427549,S000464968:0.01153537656652841442)12:0.00000102316360297475,((S002034902:0.00983939031701980618,((S000011989:0.00000102316360297475,S001331330:0.00474875731070216293)52:0.00000102316360297475,S000393533:0.00000102316360297475)58:0.00323480309808201394)14:0.00333322835061549165,S000464972:0.00607816007695868160)21:0.00554215776006769523)12:0.00288932618699819406)6:0.00293127615008658424)41:0.00744137972080787229,S000393535:0.00000102316360297475)100:0.08632308403554031506,(S000414466:0.05809425637967550321,(S002235864:0.00000102316360297475,((123Q-10:0.00000102316360297475,123f-19:0.00000102316360297475)69:0.00000102316360297475,S002235865:0.00912615817902383449)65:0.00226788199145982593)65:0.00000102316360297475)100:0.07380301234624032924)99:0.05563334868990878895)39:0.02026054039181869257)42:0.04056050165802516094)38:0.04111156846261952019)45:0.04456223927624369113)100:0.23293688594110073531,113f4-66:0.30397575869008142124)100:0.09346068130902118742,((S001872167:0.00146862173384488290,S001416239:0.04096887200911279725)100:0.13719808307147063342,(S000407865:0.00000102316360297475,((S001872170:0.00000102316360297475,(S001045755:0.00145136707616850234,S000469521:0.01075886798620811526)55:0.00143257305015508834)24:0.00000102316360297475,S000001704:0.00765096672564812008)58:0.00144895139953609407)98:0.03210686764627684181)45:0.03867305458426843756)71:0.03964704054294336533,((S001872172:0.00000102316360297475,S000768475:0.00000102316360297475)100:0.02767405552885444930,((S000451794:0.01181616714719535555,(S001872163:0.00000102316360297475,S000979881:0.01717590115802202985)100:0.02888225885606863011)100:0.15076606089808536337,(S001612449:0.00000102316360297475,S001612448:0.00000102316360297475)100:0.02843779599187910498)32:0.03726797493389035626)91:0.08336332278106918514)86:0.07853611824877754222)100:0.24037304559998295961,((((S000996242:0.01436328690465681936,S002236289:0.00812743077009261961)100:0.23859564482974546240,(S000516011:0.00000102316360297475,S002235849:0.00000102316360297475)100:0.10773077982947569520)100:0.13129507340153262485,(((((123f-45:0.00000102316360297475,(113s1-51:0.00000102316360297475,123f2-107:0.00289321786319924343)96:0.01088075283031542627)42:0.00782146258207873542,(S002235850:0.00000102316360297475,S000441859:0.00000102316360297475)100:0.01128629618058783063)82:0.00822282177059618750,S002235835:0.00000102316360297475)0:0.00000102316360297475,S001331332:0.00322512643001799087)100:0.21980696933553353634,(S000404711:0.00000102316360297475,S002235841:0.00000102316360297475)100:0.18347721815380643728)100:0.12291062985698600341)72:0.06747218390105855224,((S000399518:0.00761237552768681981,S000650593:0.00000102316360297475)67:0.00000102316360297475,(S001045752:0.00287351889944692865,(S000650592:0.00000102316360297475,S000979873:0.00821770916916495821)33:0.00000102316360297475)73:0.00324322883525551310)100:0.26168647217442170261)44:0.07281711053253829558)57:0.05430647058601254656)94:0.11552214410601907568)100:0.67050653775238955312,((((123b-31:0.00000102316360297475,DQ666092:0.00000102316360297475)81:0.00000102316360297475,3BV-30:0.00000102316360297475)72:0.00000102316360297475,6BV-75:0.00000102316360297475)100:0.06930803255043516131,(AY331416:0.00744347619166566693,(FJ470446:0.00522372132347404417,(GU410618:0.00000102316360297475,AF125206:0.00000102316360297475)100:0.01097156740258436840)94:0.00544576572402238716)100:0.08980731800007599186)100:0.82718809319221042742)47:0.07665239320962694003)61:0.06273337242120430313)26:0.06229837526574558138)38:0.07517993842996494036,(((((S000007585:0.00469305232516844476,(S000004762:0.00148479972537853499,S000721390:0.00000102316360297475)88:0.00000102316360297475)72:0.00000102316360297475,113s1-32:0.00000102316360297475)53:0.00002837315844444254,3025-338F-91:0.00428029812235136784)100:0.36448700715576626274,(((127f-65:0.00000102316360297475,S000439928:0.00000102316360297475)69:0.00000102316360297475,(S001291933:0.00187460341298524764,((S000439927:0.00000102316360297475,S001019519:0.00000102316360297475)3:0.00000102316360297475,(((S000437048:0.00451395620630031837,(S000439919:0.00000102316360297475,S000437049:0.00000102316360297475)92:0.00299591884643324747)61:0.00000102316360297475,S000439917:0.00000102316360297475)93:0.00000102316360297475,S001187424:0.00000102316360297475)99:0.01517241083630315075)35:0.00100094857078407060)59:0.00145769022255809498)100:0.31466049487163233467,(((S000641395:0.00000102316360297475,S002290977:0.00000102316360297475)95:0.00000102316360297475,S000015364:0.00000102316360297475)60:0.00000102316360297475,S000410519:0.00145406977298400937)100:0.24098247364881156263)100:0.47858403157696427499)100:0.35064296830799407401,(((S000617892:0.02327547492422099920,(S000414422:0.00000102316360297475,((S000107504:0.00669759107008854795,S002225454:0.00000102316360297475)85:0.00445427681185718398,S002034970:0.01676263303159510054)60:0.00000102316360297475)49:0.00000102316360297475)100:0.31573214343392569381,(((S002165271:0.00137758106712074137,((S000482458:0.00000102316360297475,S000381988:0.00000102316360297475)71:0.00000102316360297475,S002165276:0.00000102316360297475)41:0.00000102316360297475)69:0.00137601988309976543,S000482459:0.00141840088559234447)96:0.00461268470784172071,((((S002305544:0.00000102316360297475,S000414717:0.00000102316360297475)100:0.00133275355422549611,((S001793430:0.02621365341884344946,S002228960:0.00000102316360297475)96:0.02615712609393853333,S001794135:0.01319878625735244546)100:0.02073418445387177622)100:0.01884196159356259920,(((S001293609:0.00427656765278353231,S002230544:0.02642510360765007449)85:0.00624188461626123264,((S000615189:0.00443661805754293811,S000413956:0.00139322740293940789)30:0.00000102316360297475,S001095993:0.02724666553551080214)52:0.00137985621327210467)84:0.02006339880036522860,(((((S001263878:0.00433451923114995877,S001263906:0.00143595311467814199)60:0.00000102316360297475,S000414713:0.00000102316360297475)74:0.00140551740902035037,S000434638:0.00668616757101672329)47:0.00000102316360297475,S000727743:0.00570593883023789820)98:0.01141091608383248274,(S002289813:0.01414617223270774223,((S002228887:0.00567828652958265664,S000438990:0.01742703707666053148)95:0.01320889989353007596,(S000413964:0.00000102316360297475,S001098782:0.02200751693850023366)17:0.00000102316360297475)31:0.00000102316360297475)55:0.00222580961054773003)67:0.00982067169519764901)36:0.00737392208977416617)40:0.00891492288365464472,(((S001588030:0.01374739016077148115,S001263931:0.00578563458046827371)92:0.00000538333194039622,(S002230187:0.00791520257343559554,(S001096634:0.01902122341430249539,S000010870:0.00654142389525137671)71:0.00162922281384931351)30:0.00000102316360297475)82:0.00754337833075224493,(S000727744:0.00951645898374683941,(S001350598:0.01177595741300816595,((S001793431:0.01875112860796572176,S002411377:0.02521608899816607172)68:0.01950365514604689848,S000926543:0.01734948004244822595)48:0.00589734422654040677)25:0.00213345387014075892)98:0.02043906191461505872)76:0.00413558817912361432)38:0.00510621716774798794)100:0.12458997441922667337)70:0.03474078667994026648,((((S002352106:0.00000102316360297475,((S000574981:0.00146282458264711734,S000574979:0.00000102316360297475)99:0.01357008805826883518,S000926617:0.00000102316360297475)40:0.00000102316360297475)59:0.00195157818020893180,S001551017:0.03301197836971884320)100:0.06695293206811654685,((127b-31:0.00291488369486384751,(141b-19:0.00000102316360297475,(S000013318:0.00284119128001966356,3001-189R-46:0.00414467647068845167)70:0.00000102316360297475)23:0.00000102316360297475)25:0.00000102316360297475,8BV-12:0.00291483474688650733)100:0.08939653560326456250)97:0.06271714768020417163,((((S001241307:0.00276359305835423329,(S000382661:0.00000102316360297475,S002408710:0.00000102316360297475)53:0.00000102316360297475)99:0.01008098260452386027,(S001155252:0.00137379209645467366,S001795448:0.00821764862828679166)100:0.01782356587028159980)100:0.16117183620618402706,(((S002228042:0.02879838513825109386,S002352529:0.00398400563967497932)45:0.00000102316360297475,((S000570459:0.00259317347449962085,((((S001019984:0.00259128103945492063,(S001153628:0.00000102316360297475,S001264832:0.00266733133637002406)98:0.01575501911913222350)83:0.00550111373451972994,S001096709:0.00986214874428047693)27:0.00000102316360297475,S000539954:0.00000102316360297475)21:0.00000102316360297475,S001745750:0.00000102316360297475)25:0.00000102316360297475)48:0.00000102316360297475,S000540314:0.00523787583718996527)69:0.00247461234705145935)100:0.08853693678419478907,((((((((S002355767:0.00000102316360297475,S000389918:0.00133711403447283380)86:0.00409756863224170365,((S000389897:0.00746027101992903161,(S000389895:0.00931822061957242320,(S000389903:0.01148238156939240459,S000389904:0.00983891025175329982)69:0.00619747393659665202)66:0.00798220670065506559)54:0.00384712460396704646,(S001096707:0.00914334058535128461,S001096711:0.00581987340073046675)70:0.00000102316360297475)42:0.00530570230046810334)46:0.00148690570496741296,123f3-34:0.00000102316360297475)64:0.00000102316360297475,4Vag-338F-8:0.00000102316360297475)100:0.07478929337537526534,(((S002355765:0.00133915732621458562,S000473520:0.00000102316360297475)100:0.06851428123006124415,(((S000389909:0.01909402021569559307,(S000389883:0.02056777051362611297,(S002410301:0.01340051391683425019,(S000636272:0.01855988438457033263,(S000636355:0.01761959120922929056,S000639015:0.00138497793239106596)93:0.00818316477427023445)84:0.00956330002434778274)62:0.00141343591531376315)53:0.00179262569997719204)37:0.00000102316360297475,S000390171:0.00000102316360297475)41:0.00000102316360297475,(136f-115:0.00000102316360297475,S002287889:0.00131276405447714514)17:0.00000102316360297475)97:0.03338554211404545780)96:0.04319689729740393974,4Vag-338F-15:0.02957440714230323217)94:0.06312207136662795204)87:0.04452288516322696482,((123f2-47:0.00000102316360297475,(S001910616:0.00000102316360297475,((113f4-27:0.00293437286987657071,(((112b-13:0.00000102316360297475,(26Vag-14:0.00000102316360297475,5Vag-3:0.00610541084364761739)18:0.00000102316360297475)18:0.00000102316360297475,123b-79:0.00000102316360297475)1:0.00000102316360297475,(136b-31:0.00000102316360297475,6BV-7:0.00248032613161717087)18:0.00049822431784729245)27:0.00000102316360297475)32:0.00000102316360297475,141b-23:0.00291333298606272217)31:0.00000102316360297475)73:0.00404800241654672873)100:0.09029795504954059304,((S000008742:0.00000102316360297475,S000735357:0.00000102316360297475)97:0.00000102316360297475,((((S000425270:0.00432229199941487618,S002165654:0.00000102316360297475)79:0.01104163298746305318,(S000389893:0.00392595759393063459,S000389915:0.03817791208672666192)21:0.00000102316360297475)68:0.00306107808939658612,(S000389899:0.00459968671167610907,S000389884:0.00380232299385053173)60:0.00268061278051995268)85:0.00381889100723537640,(S000978737:0.00380638439978323462,S000389907:0.00256148907363363100)42:0.00000102316360297475)70:0.00000102316360297475)100:0.01592053126017669781)81:0.01907955120031295734)100:0.15022429445205554011,((((S000129424:0.01086214689485056305,S000608871:0.02338859251990869220)100:0.00815691663385407877,S001792815:0.01471239162075562573)100:0.04718315492288607804,((S001589388:0.00127140617935214153,((S002235418:0.00286328087993879864,S000389919:0.00768014497407829965)41:0.00000102316360297475,(S001240626:0.00000102316360297475,S001240636:0.02142310790181101848)75:0.00137083454165393484)23:0.00000102316360297475)42:0.00152172175563159307,((S000843159:0.01542174721752384570,(S000389896:0.01034270702615542811,S000542976:0.00000102316360297475)29:0.00000102316360297475)10:0.00000102316360297475,(127f-70:0.00296785824465381270,4Vag-18:0.00000102316360297475)78:0.00296801403838618414)39:0.00483365042915946935)100:0.05120686360138876347)100:0.05447537304028949451,((S001096702:0.00629036618733357523,((S001550569:0.00000102316360297475,S002167256:0.00709665669658436898)18:0.00000102316360297475,((S001019981:0.00774302618766100920,(S001019974:0.01545829922372198365,S001019961:0.00000102316360297475)31:0.00254501125862336992)33:0.00227090986538626720,S001019976:0.00644321797104047394)49:0.00305602565110567196)40:0.00177357863310920942)11:0.00000102316360297475,(S000438020:0.00771363644187110509,(S000148333:0.00504457182304716284,S000690975:0.00506981753478697502)12:0.00000102316360297475)18:0.00127090225929325806)100:0.07362523601035157739)100:0.05384072935669707849)73:0.03833575384373974493,((S000014356:0.00126825138830604506,S000013990:0.00371170224860998708)100:0.01696134452173444010,(S000927956:0.01149143536895042873,(S000382416:0.01858407272076883360,S001351216:0.04524389815754706334)32:0.00088627742270688662)98:0.01647775422743231327)100:0.05987071984170279360)63:0.02980676178151039218)95:0.07070869493568429642)91:0.05411886562720354121,((S002235894:0.00290974521376078168,(((((S002153903:0.01235940402169767235,S001153707:0.01032780350984421371)84:0.00758448880055196274,((S001045699:0.02492471820665935131,((S000002717:0.00449778049094516196,((S002409192:0.08141476771844151361,(S000654187:0.01168793635593645686,((S001873963:0.01185019474353704930,S001095541:0.01419511833873709702)97:0.01496646838324913048,(S001418742:0.01206549935465435486,S000427506:0.00000102316360297475)96:0.00125166061477680448)88:0.02230696052434019347)98:0.05704975892626461265)52:0.00966393794370966168,S000654179:0.00000102316360297475)23:0.00000102316360297475)21:0.00224754503046326526,S002232433:0.05378364687792155235)70:0.00233549728182898091)47:0.00302691640914233909,S001418138:0.00000102316360297475)12:0.00000102316360297475)38:0.00150193587598155881,S000004741:0.00000102316360297475)91:0.00953004746286039393,S001572689:0.00276902450217321417)94:0.01409919679649028132,(S000015704:0.01938143832260046107,((S000255342:0.00133498322812020294,S000387859:0.00316349883078861005)43:0.00000102316360297475,S001292633:0.02630704579043654026)68:0.00161128861435262346)62:0.00305082193008621248)18:0.00651377634139889590)84:0.06234026341021238482,((((S000011437:0.00000102316360297475,(S002353295:0.01571578617231325289,S002229480:0.01664592017948693381)92:0.00160685903633961597)26:0.00000102316360297475,S002234309:0.01014814586215741395)63:0.00000102316360297475,S000381647:0.03306956223789190435)100:0.07546665204243881153,((S000427357:0.00398581539492493669,((S001187507:0.00000102316360297475,S000386905:0.00000102316360297475)99:0.00570907897345704959,(S000617883:0.00846409645303416308,S002034953:0.01331341524534645701)81:0.01242418659987885692)53:0.00416665780833895549)65:0.02181628654813624543,((((((S000004835:0.00324787372854642205,S001187501:0.00776556194098728010)72:0.00320822411859602230,(S001744696:0.00044958004060256514,S001187506:0.00000102316360297475)39:0.00097154481552308870)38:0.00475208477623586048,S001744699:0.04537133362188579266)29:0.00000102316360297475,S002034957:0.00291759479030584282)44:0.00670270580849252531,S002034956:0.00000102316360297475)86:0.03928741566354358727,(((((S000005540:0.00473309915043096212,(S000750182:0.00000102316360297475,S000574762:0.00282165528326519142)80:0.00000102316360297475)96:0.00601774360059380373,(S000631781:0.00832410807153027323,S000631783:0.00702145552975399958)99:0.02491472381822904675)90:0.00935337163523084110,((((S000009737:0.00663277890565975269,S000588210:0.00000102316360297475)56:0.00142946422801755457,S000381650:0.02316013352513007773)12:0.00000102316360297475,S001019987:0.00999572498921816495)51:0.00310288613185474935,S000377883:0.00985379264712413737)81:0.01089679813585511109)84:0.03355750847970605938,(((((S002034938:0.02214659280405176581,S001187502:0.00000102316360297475)53:0.00000102316360297475,S000712821:0.00270455744922743326)58:0.00000102316360297475,S000400846:0.00000102316360297475)64:0.00121614829320552498,S002034936:0.00430998124648772091)100:0.12471562194983833172,(((S002034959:0.00156271444783885691,(S001588201:0.00000102316360297475,S000400850:0.00000102316360297475)52:0.00000102316360297475)50:0.00000102316360297475,S000617861:0.02534016809995510641)64:0.00410705093708646322,(S000394499:0.00837066193549881876,(S000400852:0.00000102316360297475,(((S000004394:0.01546900789287601261,S002153234:0.00854847655406875892)81:0.00000102316360297475,S000603635:0.00998381598596041579)38:0.00000102316360297475,S000425267:0.00000102316360297475)75:0.00000102316360297475)97:0.00548840438910779948)43:0.00061846162076985040)100:0.04269646430865082359)54:0.01478582922866651314)65:0.05872637974206110917,((((((S000406601:0.00276527334639320964,(S000405385:0.00000102316360297475,S000750178:0.00000102316360297475)71:0.00000102316360297475)99:0.00358466616008484059,((S000901709:0.00165530246041391141,S000901710:0.00165108842687732168)90:0.00000102316360297475,((S002232071:0.00000102316360297475,(S002034964:0.00423070133840017931,((S000428921:0.00000102316360297475,S000428923:0.00000102316360297475)85:0.00141694002482769762,S000428922:0.00000102316360297475)41:0.00000102316360297475)61:0.00000102316360297475)73:0.00131492650675175591,((S000381772:0.00585389137729533555,S000381771:0.00232185838749944659)100:0.03075581220903145924,((S000527987:0.02071150228884924976,S000379924:0.00000102316360297475)92:0.00000102316360297475,S000901715:0.00000102316360297475)15:0.00000102316360297475)100:0.06872086362122557801)62:0.01167129800809457024)34:0.01227017005295327409)99:0.08431778805117721987,(S001352161:0.04712888085519463532,S002034935:0.01925662085538880353)81:0.00983131900729852445)6:0.00000102316360297475,S000381692:0.03158274392950267961)4:0.00752655528339793087,S001187525:0.00000102316360297475)1:0.00000102316360297475,S000386900:0.00000102316360297475)15:0.01418027093470426714)48:0.02041867615828081572)34:0.02432500451524779311)27:0.02077590725304435601)100:0.20888630209979611174)98:0.05997119856996566828)50:0.04836035667456166365)73:0.05607105525067562074)93:0.14160206405124597939)72:0.12466907420282305474)7:0.00907412094593894498)72:0.08112730776313609171,(((S001044497:0.00486773916674609636,S002033280:0.00000102316360297475)100:0.15955087411266311026,(S000128478:0.11243494607413111186,((S000399532:0.00631701834096445088,S000399531:0.00000102316360297475)100:0.01541073967701569319,S000399529:0.01050068601949091622)100:0.10956880871050567183)100:0.23330599142387073441)100:0.15289669712833392490,(((((4BVQ-28:0.00000102316360297475,(123b-28:0.00000102316360297475,163b-51:0.00310312666188801694)100:0.00000102316360297475)11:0.00000102316360297475,6BV-11:0.00000102316360297475)44:0.00000102316360297475,4BVQ-3:0.00694733003737682368)100:0.33372186264406744627,((7BVC-1:0.00000102316360297475,(112Q-85:0.00000102316360297475,4BVb-10:0.00000102316360297475)93:0.00000102316360297475)98:0.00000102316360297475,2BVbact-97:0.00000102316360297475)100:0.14807162675204305069)81:0.06463485018098362456,S000539435:0.36423009859282989842)89:0.11473933548272877148)72:0.07736226189762439309)100:0.24761659463795129832,((S000404352:0.00000102316360297475,((7BVC-4:0.00000102316360297475,(S000395079:0.00000102316360297475,7BVA-4:0.00000102316360297475)76:0.00000102316360297475)89:0.00676748076495116944,S000368430:0.01732310692263542423)99:0.03532290457945971851)100:0.07283582310198333243,(S001891797:0.04761887479323038963,((((S000528126:0.01131777571881991372,((S001882740:0.01143801023248467580,S002035368:0.01131367197018487598)40:0.00702765268708614287,(S001743425:0.00000102316360297475,S000528124:0.00000102316360297475)100:0.00680273180649138606)13:0.00000102316360297475)74:0.02529156101046945576,S000528125:0.00000102316360297475)7:0.00000102316360297475,S000348931:0.01934116676231758744)38:0.00255558087278609947,S002034974:0.01893765947427262022)89:0.02752121283972909158)94:0.01225582925464656879)100:0.13270803951614348892)85:0.08676800460628172895,((S001910592:0.00486750900355438065,(S000395077:0.00953397187186773992,S000395076:0.01471965416975243302)95:0.00963204986210264985)98:0.05897103319436126229,(((127b-2:0.00329192101623697417,(8BV-5:0.01303538327230550908,112Q-18:0.00000102316360297475)87:0.00000102316360297475)63:0.00000102316360297475,(4BVb-66:0.00000102316360297475,5BVbact-19:0.00000102316360297475)86:0.00763227242701860868)100:0.06473950252376313441,(123b-189R-13:0.00105120138940850293,(123b-13-f:0.00136487282374648318,(3025-96-f:0.00000102316360297475,(3025-338F-4:0.00989219492929016564,123Q-3:0.00000102316360297475)62:0.00064909680824499615)56:0.00135000872226884779)72:0.00166992740087136462)100:0.02174386519992272185)99:0.05934659271979223633)88:0.07112567671434000260)100:0.08989473040818506122)81:0.01093692979559904473)90:0.02615333366797397557,S001093529:0.07890514499830340867)72:0.03931930470536969952,AM697483:0.00865101909326593255)30:0.00273628473187254896)2:0.00000102316360297475)5:0.00265418138875029913,DQ130020:0.00559036587892411483);
