# Supplementary material for: Bacterial Communities in Women with Bacterial Vaginosis: High Resolution Phylogenetic Analyses Reveal Relationships of Microbiota to Clinical Criteria
Source: PLoS One. 2012 Jun 18;7(6):e37818. doi: 10.1371/journal.pone.0037818 (PMC3377712; doi:10.1371/journal.pone.0037818)
Supplement: Reference Package S1 — (vaginal-0.9.2-raxml.refpkg) Contains files required for classification of vaginal reference sequences in the V3/V4 region of the 16S rRNA gene. (TGZ) [file pone.0037818.s014.gz › vaginal-0.9.2-raxml.refpkg/vaginal.phylip.tree-stats]

IMPORTANT WARNING: Alignment column 284 contains only undetermined values which will be treated as missing data
IMPORTANT WARNING: Alignment column 882 contains only undetermined values which will be treated as missing data
IMPORTANT WARNING: Alignment column 943 contains only undetermined values which will be treated as missing data
IMPORTANT WARNING: Alignment column 1041 contains only undetermined values which will be treated as missing data
IMPORTANT WARNING: Alignment column 1240 contains only undetermined values which will be treated as missing data
IMPORTANT WARNING: Alignment column 1413 contains only undetermined values which will be treated as missing data
IMPORTANT WARNING: Alignment column 1583 contains only undetermined values which will be treated as missing data

IMPORTANT WARNING
Found 7 columns that contain only undetermined values which will be treated as missing data.
Normally these columns should be excluded from the analysis.

Just in case you might need it, an alignment file with 
undetermined columns removed is printed to file /tmp/tmpV4MH4c/vaginaljYaGgn.reduced


This is RAxML version 7.2.8 released by Alexandros Stamatakis in October 2010.

With greatly appreciated code contributions by:
Andre Aberer (TUM)
Simon Berger (TUM)
John Cazes (TACC)
Michael Ott (TUM)
Nick Pattengale (UNM)
Wayne Pfeiffer (SDSC)
Akifumi S. Tanabe (Univ. Tsukuba)


Alignment has 2042 distinct alignment patterns

Proportion of gaps and completely undetermined characters in this alignment: 51.59%

RAxML rapid bootstrapping and subsequent ML search

Using 1 distinct models/data partitions with joint branch length optimization


Executing 100 rapid bootstrap inferences and thereafter a thorough ML search 

All free model parameters will be estimated by RAxML
GAMMA model of rate heteorgeneity, ML estimate of alpha-parameter

GAMMA Model parameters will be estimated up to an accuracy of 0.1000000000 Log Likelihood units

Partition: 0
Alignment Patterns: 2042
Name: No Name Provided
DataType: DNA
Substitution Matrix: GTR


RAxML was called as follows:

raxmlHPC-PTHREADS-SSE3 -n tree -m GTRGAMMA -s /tmp/tmpV4MH4c/vaginaljYaGgn -T 12 -f a -x 1 -N 100 


Testing which likelihood implementation to use
Standard Implementation full tree traversal time: 0.089708
Subtree Equality Vectors for gap columns full tree traversal time: 0.067390
... using SEV-based implementation


Time for BS model parameter optimization 7.356520
Bootstrap[0]: Time 35.372176 seconds, bootstrap likelihood -105497.954257, best rearrangement setting 5
Bootstrap[1]: Time 21.136618 seconds, bootstrap likelihood -101009.410981, best rearrangement setting 5
Bootstrap[2]: Time 21.734216 seconds, bootstrap likelihood -108822.381353, best rearrangement setting 12
Bootstrap[3]: Time 20.613040 seconds, bootstrap likelihood -108802.849703, best rearrangement setting 5
Bootstrap[4]: Time 22.678629 seconds, bootstrap likelihood -108165.613444, best rearrangement setting 12
Bootstrap[5]: Time 21.967187 seconds, bootstrap likelihood -112205.287567, best rearrangement setting 13
Bootstrap[6]: Time 21.919171 seconds, bootstrap likelihood -108758.784863, best rearrangement setting 9
Bootstrap[7]: Time 22.040780 seconds, bootstrap likelihood -107946.466510, best rearrangement setting 15
Bootstrap[8]: Time 21.710486 seconds, bootstrap likelihood -106612.462601, best rearrangement setting 10
Bootstrap[9]: Time 21.403420 seconds, bootstrap likelihood -104711.977218, best rearrangement setting 5
Bootstrap[10]: Time 27.018500 seconds, bootstrap likelihood -105358.057268, best rearrangement setting 9
Bootstrap[11]: Time 22.423718 seconds, bootstrap likelihood -111951.343814, best rearrangement setting 12
Bootstrap[12]: Time 22.408860 seconds, bootstrap likelihood -106118.825118, best rearrangement setting 15
Bootstrap[13]: Time 22.756696 seconds, bootstrap likelihood -101842.453222, best rearrangement setting 15
Bootstrap[14]: Time 22.243417 seconds, bootstrap likelihood -111534.952399, best rearrangement setting 7
Bootstrap[15]: Time 22.826269 seconds, bootstrap likelihood -108121.961878, best rearrangement setting 10
Bootstrap[16]: Time 21.883258 seconds, bootstrap likelihood -101650.800973, best rearrangement setting 6
Bootstrap[17]: Time 22.032090 seconds, bootstrap likelihood -104833.405477, best rearrangement setting 5
Bootstrap[18]: Time 21.046834 seconds, bootstrap likelihood -102868.045736, best rearrangement setting 8
Bootstrap[19]: Time 22.116501 seconds, bootstrap likelihood -110192.609648, best rearrangement setting 14
Bootstrap[20]: Time 27.609779 seconds, bootstrap likelihood -109619.416394, best rearrangement setting 12
Bootstrap[21]: Time 21.724386 seconds, bootstrap likelihood -104466.171493, best rearrangement setting 11
Bootstrap[22]: Time 22.901945 seconds, bootstrap likelihood -108641.509354, best rearrangement setting 12
Bootstrap[23]: Time 21.457042 seconds, bootstrap likelihood -109775.544095, best rearrangement setting 5
Bootstrap[24]: Time 21.973537 seconds, bootstrap likelihood -107234.491426, best rearrangement setting 6
Bootstrap[25]: Time 21.720138 seconds, bootstrap likelihood -108537.965030, best rearrangement setting 9
Bootstrap[26]: Time 22.595874 seconds, bootstrap likelihood -108512.844967, best rearrangement setting 11
Bootstrap[27]: Time 21.700048 seconds, bootstrap likelihood -106102.508757, best rearrangement setting 13
Bootstrap[28]: Time 23.356743 seconds, bootstrap likelihood -110738.757322, best rearrangement setting 13
Bootstrap[29]: Time 22.146889 seconds, bootstrap likelihood -107251.669734, best rearrangement setting 11
Bootstrap[30]: Time 26.071756 seconds, bootstrap likelihood -104071.784152, best rearrangement setting 11
Bootstrap[31]: Time 21.429430 seconds, bootstrap likelihood -106222.517186, best rearrangement setting 6
Bootstrap[32]: Time 21.921685 seconds, bootstrap likelihood -103816.794738, best rearrangement setting 15
Bootstrap[33]: Time 21.811056 seconds, bootstrap likelihood -106615.105788, best rearrangement setting 11
Bootstrap[34]: Time 22.856361 seconds, bootstrap likelihood -104211.953005, best rearrangement setting 9
Bootstrap[35]: Time 22.993207 seconds, bootstrap likelihood -107923.748296, best rearrangement setting 15
Bootstrap[36]: Time 22.158380 seconds, bootstrap likelihood -104870.622318, best rearrangement setting 14
Bootstrap[37]: Time 22.584672 seconds, bootstrap likelihood -108271.341935, best rearrangement setting 14
Bootstrap[38]: Time 22.786973 seconds, bootstrap likelihood -106308.187413, best rearrangement setting 14
Bootstrap[39]: Time 21.760669 seconds, bootstrap likelihood -99747.250197, best rearrangement setting 6
Bootstrap[40]: Time 27.372462 seconds, bootstrap likelihood -109394.673339, best rearrangement setting 13
Bootstrap[41]: Time 21.994256 seconds, bootstrap likelihood -111262.528474, best rearrangement setting 14
Bootstrap[42]: Time 23.087338 seconds, bootstrap likelihood -104982.793918, best rearrangement setting 11
Bootstrap[43]: Time 22.261494 seconds, bootstrap likelihood -108381.300066, best rearrangement setting 11
Bootstrap[44]: Time 22.542928 seconds, bootstrap likelihood -105824.942658, best rearrangement setting 11
Bootstrap[45]: Time 22.488416 seconds, bootstrap likelihood -104471.455074, best rearrangement setting 15
Bootstrap[46]: Time 21.950398 seconds, bootstrap likelihood -103177.933887, best rearrangement setting 9
Bootstrap[47]: Time 21.878428 seconds, bootstrap likelihood -101363.735575, best rearrangement setting 13
Bootstrap[48]: Time 22.287877 seconds, bootstrap likelihood -105855.189256, best rearrangement setting 8
Bootstrap[49]: Time 22.320589 seconds, bootstrap likelihood -108879.316622, best rearrangement setting 8
Bootstrap[50]: Time 26.051258 seconds, bootstrap likelihood -112134.696427, best rearrangement setting 7
Bootstrap[51]: Time 21.787878 seconds, bootstrap likelihood -107818.163693, best rearrangement setting 14
Bootstrap[52]: Time 21.048333 seconds, bootstrap likelihood -107394.829891, best rearrangement setting 5
Bootstrap[53]: Time 22.319802 seconds, bootstrap likelihood -108084.647280, best rearrangement setting 13
Bootstrap[54]: Time 22.979861 seconds, bootstrap likelihood -102592.856182, best rearrangement setting 13
Bootstrap[55]: Time 22.855477 seconds, bootstrap likelihood -107293.623458, best rearrangement setting 9
Bootstrap[56]: Time 22.441949 seconds, bootstrap likelihood -111526.863762, best rearrangement setting 15
Bootstrap[57]: Time 22.164488 seconds, bootstrap likelihood -104903.094883, best rearrangement setting 11
Bootstrap[58]: Time 21.676294 seconds, bootstrap likelihood -106903.702787, best rearrangement setting 8
Bootstrap[59]: Time 21.424289 seconds, bootstrap likelihood -114098.160762, best rearrangement setting 12
Bootstrap[60]: Time 27.493759 seconds, bootstrap likelihood -108577.460189, best rearrangement setting 12
Bootstrap[61]: Time 22.128148 seconds, bootstrap likelihood -101458.997814, best rearrangement setting 11
Bootstrap[62]: Time 23.039681 seconds, bootstrap likelihood -102276.967056, best rearrangement setting 15
Bootstrap[63]: Time 22.207893 seconds, bootstrap likelihood -105599.417418, best rearrangement setting 6
Bootstrap[64]: Time 21.506678 seconds, bootstrap likelihood -110812.272342, best rearrangement setting 8
Bootstrap[65]: Time 22.566629 seconds, bootstrap likelihood -102964.873615, best rearrangement setting 12
Bootstrap[66]: Time 21.937260 seconds, bootstrap likelihood -107447.755514, best rearrangement setting 12
Bootstrap[67]: Time 21.848014 seconds, bootstrap likelihood -103823.373308, best rearrangement setting 7
Bootstrap[68]: Time 21.853279 seconds, bootstrap likelihood -106007.723674, best rearrangement setting 13
Bootstrap[69]: Time 22.251038 seconds, bootstrap likelihood -104313.779682, best rearrangement setting 12
Bootstrap[70]: Time 27.565054 seconds, bootstrap likelihood -107894.946697, best rearrangement setting 12
Bootstrap[71]: Time 21.960778 seconds, bootstrap likelihood -103452.053345, best rearrangement setting 10
Bootstrap[72]: Time 22.598107 seconds, bootstrap likelihood -104948.033093, best rearrangement setting 8
Bootstrap[73]: Time 22.408546 seconds, bootstrap likelihood -108461.429905, best rearrangement setting 12
Bootstrap[74]: Time 21.729058 seconds, bootstrap likelihood -110087.862489, best rearrangement setting 7
Bootstrap[75]: Time 22.091050 seconds, bootstrap likelihood -108754.722296, best rearrangement setting 11
Bootstrap[76]: Time 22.710056 seconds, bootstrap likelihood -105159.027489, best rearrangement setting 10
Bootstrap[77]: Time 22.823466 seconds, bootstrap likelihood -103177.882583, best rearrangement setting 14
Bootstrap[78]: Time 20.713921 seconds, bootstrap likelihood -106334.488911, best rearrangement setting 5
Bootstrap[79]: Time 22.257940 seconds, bootstrap likelihood -109262.310453, best rearrangement setting 14
Bootstrap[80]: Time 26.525373 seconds, bootstrap likelihood -105624.971612, best rearrangement setting 13
Bootstrap[81]: Time 21.204367 seconds, bootstrap likelihood -104994.467623, best rearrangement setting 5
Bootstrap[82]: Time 21.254534 seconds, bootstrap likelihood -107158.734193, best rearrangement setting 6
Bootstrap[83]: Time 22.080268 seconds, bootstrap likelihood -115672.061671, best rearrangement setting 11
Bootstrap[84]: Time 22.583382 seconds, bootstrap likelihood -108737.628871, best rearrangement setting 9
Bootstrap[85]: Time 22.460454 seconds, bootstrap likelihood -111857.671490, best rearrangement setting 15
Bootstrap[86]: Time 22.774369 seconds, bootstrap likelihood -105535.833059, best rearrangement setting 13
Bootstrap[87]: Time 21.982865 seconds, bootstrap likelihood -102106.761224, best rearrangement setting 13
Bootstrap[88]: Time 22.980445 seconds, bootstrap likelihood -101949.301233, best rearrangement setting 11
Bootstrap[89]: Time 22.435715 seconds, bootstrap likelihood -106494.880976, best rearrangement setting 12
Bootstrap[90]: Time 27.094625 seconds, bootstrap likelihood -101883.356075, best rearrangement setting 11
Bootstrap[91]: Time 21.099608 seconds, bootstrap likelihood -108763.915550, best rearrangement setting 5
Bootstrap[92]: Time 21.407914 seconds, bootstrap likelihood -111229.849083, best rearrangement setting 5
Bootstrap[93]: Time 21.805191 seconds, bootstrap likelihood -105731.967261, best rearrangement setting 13
Bootstrap[94]: Time 21.903196 seconds, bootstrap likelihood -111368.426962, best rearrangement setting 11
Bootstrap[95]: Time 22.330818 seconds, bootstrap likelihood -105075.567474, best rearrangement setting 15
Bootstrap[96]: Time 21.602557 seconds, bootstrap likelihood -100471.512786, best rearrangement setting 6
Bootstrap[97]: Time 22.776679 seconds, bootstrap likelihood -111576.480277, best rearrangement setting 11
Bootstrap[98]: Time 22.417537 seconds, bootstrap likelihood -107018.126893, best rearrangement setting 14
Bootstrap[99]: Time 21.806453 seconds, bootstrap likelihood -111835.895016, best rearrangement setting 15


Overall Time for 100 Rapid Bootstraps 2268.985761 seconds
Average Time per Rapid Bootstrap 22.689858 seconds

Starting ML Search ...

Fast ML optimization finished

Fast ML search Time: 1679.303208 seconds

Slow ML Search 0 Likelihood: -107406.198534
Slow ML Search 1 Likelihood: -107391.854807
Slow ML Search 2 Likelihood: -107410.295769
Slow ML Search 3 Likelihood: -107395.314752
Slow ML Search 4 Likelihood: -107408.094491
Slow ML Search 5 Likelihood: -107424.349178
Slow ML Search 6 Likelihood: -107387.012031
Slow ML Search 7 Likelihood: -107432.365023
Slow ML Search 8 Likelihood: -107413.311226
Slow ML Search 9 Likelihood: -107410.727081
Slow ML optimization finished

Slow ML search Time: 4169.362329 seconds
Thorough ML search Time: 211.772459 seconds

Final ML Optimization Likelihood: -107388.325524

Model Information:

Model Parameters of Partition 0, Name: No Name Provided, Type of Data: DNA
alpha: 0.478193
Tree-Length: 44.185713
rate A <-> C: 0.778026
rate A <-> G: 1.801209
rate A <-> T: 1.278410
rate C <-> G: 0.690286
rate C <-> T: 3.004781
rate G <-> T: 1.000000

freq pi(A): 0.256464
freq pi(C): 0.222538
freq pi(G): 0.308588
freq pi(T): 0.212409


ML search took 6060.440034 secs or 1.683456 hours

Combined Bootstrap and ML search took 8329.425830 secs or 2.313729 hours

Drawing Bootstrap Support Values on best-scoring ML tree ...


Found 1 tree in File /tmp/tmpV4MH4c/RAxML_bestTree.tree


Found 1 tree in File /tmp/tmpV4MH4c/RAxML_bestTree.tree

Program execution info written to /tmp/tmpV4MH4c/RAxML_info.tree
All 100 bootstrapped trees written to: /tmp/tmpV4MH4c/RAxML_bootstrap.tree

Best-scoring ML tree written to: /tmp/tmpV4MH4c/RAxML_bestTree.tree

Best-scoring ML tree with support values written to: /tmp/tmpV4MH4c/RAxML_bipartitions.tree

Best-scoring ML tree with support values as branch labels written to: /tmp/tmpV4MH4c/RAxML_bipartitionsBranchLabels.tree

Overall execution time for full ML analysis: 8329.519223 secs or 2.313755 hours or 0.096406 days
