# Supplementary material for: Bacterial Communities in Women with Bacterial Vaginosis: High Resolution Phylogenetic Analyses Reveal Relationships of Microbiota to Clinical Criteria
Source: PLoS One. 2012 Jun 18;7(6):e37818. doi: 10.1371/journal.pone.0037818 (PMC3377712; doi:10.1371/journal.pone.0037818)
Supplement: Reference Package S1 — (vaginal-0.9.2-raxml.refpkg) Contains files required for classification of vaginal reference sequences in the V3/V4 region of the 16S rRNA gene. (TGZ) [file pone.0037818.s014.gz › vaginal-0.9.2-raxml.refpkg/vaginal.sto-convex]

# STOCKHOLM 1.0

#=GF AU Infernal 1.0.2


FM872653        ..................................................................................................------..------------.-------.----------C..T.G...G....CG.GCG.TG..C.....T.....T..AACA.CAT.GCA.AGTC.GA..ACGggaagagatgaagagct.............................................tgctctttatcgaatccAG.TGGCAAACGGGTG.AGTAACACGTAAACAACCTG..CCTTC.AGGAT.GG.G.GACAACAGACGGA.AACGACTGCTAATACCGAATACGtTCCAC..GG.GC.CGCAT.GACC.T.GTGGAaGAAAGGgtagcctctacctgtaagctaTCG.CCTGAAGAGGGGTTTGCGT.CTGATTAGGCAGTTG.G.TG.GGGTAACGGCCCA.C.CAAACC.AACGATCAGTAGCCG.GTCTGAGAGGATGA.ACG.GCCACACTGGA.AC.TGAG.ACACGGTCCAGACTCCTACGGGAGGCAGCAGTGGGGAATCTTCCGCAATGGA.C.GAA.AGT.CTG.A.CGGAGC.AACGCCGAG.TGAGTGAA.GACGGCC..TTC..G.GGTTGT.AAAGCTC.TGTGAT.C.CGGGACGAaggagccttgggta.aatagcctaaggaagTG.AC.GGTACCG.G.AAAAG.CAAGCCACGGCT.AACTACGTGCCAGCA.GCC...GCGGTAATACGTAGGTGGCAAGCGTTGTCCG.GAAT.TAT.TGGGCGTAAAGCG.CGCGCAGGC.GG.C.TTCCTAAGTCCA.TCTTAA.AAGT.GCGGG.GCTT.AAC.C.CCGTGAT-G.GGA.TG.GA.AA.CT.GGGA.A.GCT.GGAGTA.TCGGAGAG.GAA.AGT.GG.AAT.TC.C.TAGTGTAG.CGGTGA.AATG.CGTAGA.GATTAGGAA.GAACACC.GGTG.GC.GA.AGGCGACT.TT.CTGG.AC.G.A.AAACTGGCGCTG.AGGCGCGAAAGCGTGGGGAGCAAACAGG.ATTAGAT.ACCCTGGTAGTC.C.AC.GCCGTA.AAC.GGTGGATACT.AGGTGTAGGAGgtatc.........gacccCT.TCTGT.GC.CGGA.GTTAACGCAATAAGTATCCCGCCT.GG.GAAGTACGATC.GCAAGATTA.AAACTCAAA.GGAATTGACGG.GGGC.CCG.CACAAGCG.GTGGAGTATGTG.GTTT.AATT.CGA.CGCAACGCG.A.AGA.A.C.CTTA.CCAG.GTCTTGA.CATC.GATCG..C.AATT.TTCAGAAA...TGAGAAGttctcct......tcgggagaCG.AGAAAA.CA.GGTGGTGCACGGCT.GTCGTCAGCTCGTGTCG.....TGAGATGTTGGG.TTAAGTC.CCGCAACGAGCGCAAC.CCCT..ATCATTTGTTGCCAG.CAcgtaaaggTGGG.GACTCAAATGAGA.CCG.C.CGCAGA..CAATGCG..G.A.G.GAAGGTGG.GG.A.TGACGTCAAGTCATC.ATGCC.CC..T.TATGA.CCTG.GGCTA.CACACGT....AC.TACAATGG.GTG.T..C..aACAAAGAGAA...GCGAAAGG.GC.GA.CCTGGAGCCGACCTC....AAAAAC.ACACCCCC.AGTTCA.GAT.CGC.AGGC.TGCAACTCGCCT.GCG.TG.AAGC.AGGAATCGCTAG.TAAT.C.GCG.GGTCAGC..AT.AC..CGC..G.GTGA.ATACGTTCCCG.GGCCTTGTACACACCGCC.CGTC.ACA.CTATGA.GAGTCAGAAACACCCG..AAG.CC.GGTgaggtaaccg.......................................................caaggagccaG..C.C.GTC.GA.AG..GCGG.AGC-.-----.----.--.-----------.-.--.------.-.-----.......--.....-..-.....---...-------------.-------.................................................................................................................................................................................................................................................................................................................................................................................................................................................................................................................................................................................................................................................................................................

HM021348        ..................................................................................................------..------------.-------.-----------..-.-...-....CG.GCG.GG..Cg...tC.....T..TACA.CAT.GCA.-GTC.G-..ACGggaagagatgaagagct.............................................tgctctttatcgaatccAG.TGGCAAACGGGTG.AGTAACACGTAAACAACCTG..CCTTC.AGGAT.GG.G.GACAACAGACGGA.AACGACTGCTAATACCGAATACGtTCCAC..GG.GC.CGCAT.GACC.T.GTGGAaGAAAGGgtagcctctacctgtaagctaTCG.CCTGAAGAGGGGTTTGCGT.CTGATTAGGCAGTTG.G.TG.GGGTAACGGCCCA.C.CAAACC.AACGATCAGTAGCCG.GTCTGAGAGGATGA.ACG.GCCACACTGGA.AC.TGAG.ACACGGTCCAGACTCCTACGGGAGGCAGCAGTGGGGAATCTTCCGCAATGGA.C.GAA.AGT.CTG.A.CGGAGC.AACGCCGCG.TGAGTGAA.GACGGCC..TTC..G.GGTTGT.AAAGCTC.TGTGAT.C.CGGGACGAaagagcctgaggtg.aatagcctaaggaagTG.AC.GGTACCG.G.AAAAG.CAAGCCACGGCT.AACTACGTGCCAGCA.GCC...GCGGTAATACGTAGGTGGCAAGCGTTGTCCG.GAAT.TAT.TGGGCGCAAAGCG.CGCGCAGGC.GG.C.TTCCTAAGTCCA.TCTTAA.AAGT.GCGGG.GCTT.AAC.C.CCGTGAT-G.GGA.TG.GA.AA.CT.GGGA.A.GCT.GGAGTA.TCGGAGAG.GAA.AGT.GG.AAT.TC.C.TAGTGTAG.CGGTGA.AATG.CGTAGA.GATTAGGAA.GAACACC.GGTG.GC.GA.AGGCGACT.TT.CTGG.AC.G.A.AAACTGACGCTG.AGGCGCGAAAGCGTGGGGAGCAAACAGG.ATTAGAT.ACCCTGGTAGTC.C.AC.GCCGTA.AAC.GATGGATACT.AGGTGTAGGAGgtatc.........gacccCT.TCTGT.GC.CGGA.GTTAACGCAATAAGTATCCCGCCT.GG.GAAGTACGATC.GCAAGATTA.AAACTCAAA.GGAATTGACGG.GGGC.CCG.CACAAGCG.GTGGAGTATGTG.GTTT.AATT.CGA.CGCAACGCG.A.AGA.A.C.CTTA.CCAG.GTCTTGA.CATT.GATCG..C.AATT.TTCAGAAA...TGAGAAGttctcct......tcgggagaCG.AGAAAA.CA.GGTGGTGCACGGCT.GTCGTCAGCTCGTGTCG.....TGAGATGTTGGG.TTAAGTC.CCGCAACGAGCGCAAC.CCCT..ATCATTTGTTGCCAG.CAcgtaaaggTGGG.GACTCAAATGAGA.CCG.C.CGCAGA..CAATGCG..G.A.G.GAAGGTGG.GG.A.TGACGTCAAGTCATC.ATGCC.CC..T.TATGA.CCTG.GGCTA.CACACGT....AC.TACAATGG.GTG.T..C..aACAAAGAGAA...GCGAAAGG.GC.GA.CCTGGAGCCAACCTC....AAAAAC.ACACCCCC.AGTTCA.GAT.CGC.AGGC.TGCAACTCGCCT.GCG.TG.AAGC.AGGAATCGCTAG.TAAT.C.GCG.GGTCAGC..AT.AC..CGC..G.GTGA.ATACGTTCCCG.GGCCTTGTACACACCGCC.CGTC.ACA.CTATGA.GAGTCAGAAACACCCG..AAG.CC.GGTgaggtaaccgcaagga...........................................gccagcctcgaagcgaG..C.T.---.--.--..----.----.-----.----.--.-----------.-.--.------.-.-----.......--.....-..-.....---...-------------.-------.................................................................................................................................................................................................................................................................................................................................................................................................................................................................................................................................................................................................................................................................................................

HM021446        ..................................................................................................------..------------.-------.-----------..-.-...-....CT.GCG.CA..T.....C.....T..TACA.CAT.GCA.-GTC.GA..ACGggaagagatgaagagct.............................................tgctctttatcaaatccAG.TGGCAAACGGGTG.AGTAACACGTAAACAACCTG..CCTTC.AGGAT.GG.G.GACAACAGACGGA.AACGACTGCTAATACCGAATACGtTCCAC..GG.GC.CGCAT.GACC.T.GTGGAaGAAAGGgtagcctctacctgtaagctaTCG.CCTGAAGAGGGGTTTGCGT.CTGATTAGGCAGTTG.G.TG.GGGTAACGGCTCA.C.CAAACC.AACGATCAGTAGCCG.GTCTGAGAGGATGA.ACG.GCCACACTGGA.AC.TGAG.ACACGGTCCAGACTCCTACGGGAGGCAGCAGTGGGGAATCTTCCGCAATGGA.C.GAA.AGT.CTG.A.CGGAGC.AACGCCGCG.TGAGTGAA.GACGGCC..TTC..G.GGTTGT.AAAGCTC.TGTGAT.C.CGGGACGAaagagccttgggta.aatagcctaaggaagTG.AC.GGTACCG.G.AAAAG.CAAGCCACGGCT.AACTACGTGCCAGCA.GCC...GCGGTAATACGTAGGTGGCAAGCGTTGTCCG.GAAT.TAT.TGGGCGTAAAGCG.CGCGCAGGC.GG.C.TTTCTAAGTCCA.TCTTAA.AAGT.GCGGG.GCTT.AAC.C.CCGTGAT-G.GGA.TG.GA.AA.CT.GGGA.A.GCT.GGAGTA.TCGGAGAG.GAA.AGT.GG.AAT.TC.C.TAGTGTAG.CGGTGA.AATG.CGTAGA.GATTAGGAA.GAACACC.GGTG.GC.GA.AGGCGACT.TT.CTGG.AC.G.A.AAACTGACGCTG.AGGCGCGAAAGCGTGGGGAGCAAACAGG.ATTAGAT.ACCCTGGTAGTC.C.AC.GCCGTA.AAC.GATGGATACT.AGGTGTAGGAGgtatc.........gacccCT.TCTGT.GC.CGGA.GTTAACGCAATAAGTATCCCGCCT.GG.GAGGTACGATC.GCAAGATTA.AAACTCAAA.GGAATTGACGG.GGGC.CCG.CACAAGCG.GTGGAGTATGTG.GTTT.AATT.CGA.CGCAACGCG.A.AGA.A.C.CTTA.CCAG.GTCTTGA.CATT.GATCG..C.AATT.TTCAGAAA...TGAGAAGttctcct......tcgggagaCG.AGAAAA.CA.GGTGGTGCACGGCT.GTCGTCAGCTCGTGTCG.....TGAGATGTTGGG.TTAAGTC.CCGCAACGAGCGCAAC.CCCT..ATCATTTGTTGCCAG.CAcgtaaaggTGGG.GACTCAAATGAGA.CCG.C.CGCAGA..CAATGCG..G.A.G.GAAGGTGG.GG.A.TGACGTCAAGTCATC.ATGCC.CC..T.TATGA.CCTG.GGCTA.CACACGT....AC.TACAATGG.GTG.T..C..aACAAAGAGAA...GCGAAAGG.GC.GA.CCTGGAGCCAACCTC....AAAAAC.ACACCCCC.AGTTCA.GAT.CGC.AGGC.TGCAACTCGCCT.GCG.TG.AAGC.AGGAATCGCTAG.TAAT.C.GCG.GGTCAGC..AT.AC..CGC..G.GTGA.ATACGTTCCCG.GGCCTTGTACACACCGCC.CGTC.ACA.CTATGA.GAGTCAGAAACACCCG..AAG.CC.GGTgaggtaaccg.......................................................caaggagccaG..C.C.GTC.GA.AG..GCGA.TGC-.-----.----.--.-----------.-.--.------.-.-----.......--.....-..-.....---...-------------.-------.................................................................................................................................................................................................................................................................................................................................................................................................................................................................................................................................................................................................................................................................................................

HM021374        ..................................................................................................------..------------.-------.-----------..-.-...G....AT.GCG.CG..T.....C.....T..TACA.CAT.GCA.-GTC.GA..ACGggaagagatgaagagct.............................................tgctctttatcgaatccAG.TGGCAAACGGGTG.AGTAACACGTAAACAACCTG..CCTTC.AGGAT.GG.G.GACAACAGACGGA.AACGACTGCTAATACCGAATACGtTCCAC..GG.GC.CGCAT.GACC.T.GTGGAaGAAAGGgtagcctctacctgtaagctaTCG.CCTGAAGAGGGGTTTGCGT.CTGATTAGGCAGTTG.G.TG.GGGTAACGGCCCA.C.CAAACC.AACGATCAGTAGCCG.GTCTGAGAGGATGA.ACG.GCCACACTGGA.AC.TGAG.ACACGGTCCAGACTCCTACGGGAGGCAGCAGTGGGGAATCTTCCGCAATGGA.C.GAA.AGT.CTG.A.CGGAGC.AACGCCGCG.TGAGTGAA.GACGGCC..TTC..G.GGTTGT.AAAGCTC.TGTGAT.C.CGGGACGAaagagccttgggta.aatagcctaaggaagTG.AC.GGTACCG.G.AAAAG.CAAGCCACGGCT.AACTACGTGCCAGCA.GCC...GCGGTAATACGTAGGTGGCAAGCGTTGTCCG.GAAT.TAT.TGGGCGTAAAGCG.CGCGCAGGC.GG.C.TTTCTAAGTCCA.TCTTAA.AAGT.GCGGG.GCTT.AAC.C.CCGTGAT-G.GGA.TG.GA.AA.CT.GGGA.A.GCT.GGAGTA.TCGGAGAG.GAA.AGT.GG.AAT.TC.C.TAGTGTAG.CGGTGA.AATG.CGTAGA.GATTAGGAA.GAACACC.GGTG.GC.GA.AGGCGACT.TT.CTGG.AC.G.A.AAACTGACGCTG.AGGCGCGAAAGCGTGGGGAGCAAACAGG.ATTAGAT.ACCCTGGTAGTC.C.AC.GCCGTA.AAC.GATGGATACT.AGGTGTAGGAGgtatc.........gacccCT.TCTGT.GC.CGGA.GTTAACGCAATAAGTATCCCGCCT.GG.GAAGTACGATC.GCAAGATTA.AAACTCAAA.GGAATTGACGG.GGGC.CCG.CACAAGCG.GTGGAGTATGTG.GTTT.AATT.CGA.CGCAACGCG.A.AGA.A.C.CTTA.CCAG.GTCTTGA.CATT.GATCG..C.AATT.TTCAGAAA...TGAGAAGttctcct......tcgggagaCG.AGAAAA.CC.GGCCGTGCACGGCT.GTCGTCAGCTCGTGTCG.....TGAGATGTTGGG.TTAAGTC.CCGCAACGAGCGCAAC.CCCT..ATCATTTGTTGCCAG.CAcgtaaaggTGGG.GACTCAAATGAGA.CCG.C.CGCAGA..CAATGCG..G.A.G.GAAGGTGG.GG.A.TGACGTCAAGTCATC.ATGCC.CC..T.TATGA.CCTG.GGCTA.CACACGT....AC.TACAATGG.GTG.T..C..aACAAAGAGAA...GCGAAAGG.GC.GA.CCTGGAGCCAACCTC....AAAAAC.ACACCCCC.AGTTCA.GAT.CGC.AGGC.TGCAACTCGCCT.GCG.TG.GAGC.AGGAATCGCTAG.TAAT.C.GCG.GGTCAGC..AT.AC..CGC..G.GTGA.ATACGTTCCCG.GGCCTTGTACACACCGCC.CGTC.ACA.CTATGA.GAGTCAGAAACACCCG..AAG.CC.GGTgaggtaaccg.......................................................caaggagccaG..C.C.GTC.GA.AG..GCGA.GCG-.-----.----.--.-----------.-.--.------.-.-----.......--.....-..-.....---...-------------.-------.................................................................................................................................................................................................................................................................................................................................................................................................................................................................................................................................................................................................................................................................................................

DQ130020        ..................................................................................................------..------------.-------.----------C..T.G...G....CG.GCG.TG..C.....T.....T..AACA.CAT.GCA.AGTC.GA..ACGggaagagatgaagagct.............................................tgctctttatcgaatccAG.TGGCAAACGAGTG.AGTAACACGTAAACAACCTG..CCTTC.AGGAT.GG.G.GACAACAGACGGA.AACGACTGCTAATACCGAATACGtTCCAC..GG.GC.CGCAT.GACC.T.GTGGAaGAAAGGgtagcctctacctgtaagctaTCG.CCTGAAGAGGGGTTTGCGT.CTGATTAGGCAGTTG.G.TG.GGGTAACGGCCCA.C.CAAACC.AACGATCAGTAGCCG.GTCTGAGAGGATGA.ACG.GCCACACTGGA.AC.TGAG.ACACGGTCCAGACTCCTACGGGAGGCAGCAGTGGGGAATCTTCCGCAATGGA.C.GAA.AGT.CTG.A.CGGAGC.AACGCCGCG.TGAGTGAA.GACGGCC..TTC..G.GGTTGT.AAAGCTC.TGTGAT.C.CGGGACGAaagagcctgaggtt.aatagcctaaggaagTG.AC.GGTACCG.G.AAAAG.CAAGCCACGGCT.AACTACGTGCCAGCA.GCC...GCGGTAATACGTAGGTGGCAAGCGTTGTCCG.GAAT.TAT.TGGGCGTAAAGCG.CGCGCAGGC.GG.C.TTCCTAAGTCCA.TCTTAA.AAGT.GCGGG.GCTT.AAC.C.CCGTGAT-G.GGA.TG.GA.AA.CT.GGGA.A.GCT.GGAGTA.TCGGAGAG.GAA.AGT.GG.AAT.TC.C.TAGTGTAG.CGGTGA.AATG.CGTAGA.GATTAGGAA.GAACACC.GGTG.GC.GA.AGGCGACT.TT.CTGG.AC.G.A.AAACTGACGCTG.AGGCGCGAAAGCGTGGGGAGCAAACAGG.ATTAGAT.ACCCTGGTAGTC.C.AC.GCCGTA.AAC.GATGGATACT.AGGTGTAGGAGgtatc.........gacccCT.TCTGT.GC.CGGA.GTTAACGCAATAAGTATCCCGCCT.GG.GAAGTACGATC.GCAAGATTA.AAACTCAAA.GGAATTGACGG.GGGC.CCG.CACAAGCG.GTGGAGTATGTG.GTTT.AATT.CGA.CGCAACGCG.A.AGA.A.C.CTTA.CCAG.GTCTTGA.CATT.GATCG..C.AATT.TTCAGAAA...TGAGAAGttctcct......tcgggagaCG.AGAAAA.CA.GGTGGTGCACGGCT.GTCGTCAGCTCGTGTCG.....TGAGATGTTGGG.TTAAGTC.CCGCAACGAGCGCAAC.CCCT..ATCATTTGTTGCCAG.CAcgtaaaggTGGG.GACTCAAATGAGA.CCG.C.CGCAGA..CAATGCG..G.A.G.GAAGGTGG.GG.A.TGACGTCAAGTCATC.ATGCC.CC..T.TATGA.CCTG.GGCTA.CACACGT....AC.TACAATGG.GTG.T..C..aACAAAGAGAA...GCGAAAGG.GC.GA.CCTGGAGCCAACCTC....AAAAAC.ACACTCCC.AGTTCA.GAT.CGC.AGGC.TGCAACTCGCCT.GCG.TG.AAGC.AGGAATCGCTAG.TAAT.C.GCG.GGTCAGC..AT.AC..CGC..G.GTGA.ATACGTTCCCG.GGCCTTGTACACACCGCC.CGTC.ACA.CTATGA.GAGTCAGAAACACCCG..AAG.CC.GGTgaggtaaccg.......................................................taaggagccaG..C.C.GTC.GA.AG..GCGG.AGC-.-----.----.--.-----------.-.--.------.-.-----.......--.....-..-.....---...-------------.-------.................................................................................................................................................................................................................................................................................................................................................................................................................................................................................................................................................................................................................................................................................................

HM021391        ..................................................................................................------..------------.-------.-----------..-.-...G....AG.GCGgCG..T.....C.....T..TACA.CAT.GCA.AGTC.GA..ACGggaagagatgaagagct.............................................tgctctttatcgaatccAG.TGGCAAACGGGTG.AGTAACACGTAAACAGCCTG..CCTTC.AGGAT.GG.G.GACAACAGACGGA.AACGACTGCTAATACCGAATACGtTCCAC..GG.GC.CGCAT.GACC.T.GTGGAaGAAAGGgtagcctctacctgtaagctaTCG.CCTGAAGAGGGGTTTGCGT.CTGATTAGGCAGTTG.G.TG.GGGTAACGGCCCA.C.CAAACC.AACGATCAGTAGCCG.GTCTGAGAGGATGA.ACG.GCCACACTGGA.AC.TGAG.ACACGGTCCAGACTCCTACGGGAGGCAGCAGTGGGGAATCTTCCGCAATGGA.C.GAA.AGT.CTG.A.CGGAGC.AACGCCGCG.TGAGTGAA.GACGGCC..TTC..G.GGTTGT.AAAGCTC.TGTGAT.C.CGGGACGAaagagcctgaggtg.aatagcctaaggaagTG.AC.GGTACCG.G.AAAAG.CAAGCCACGGCT.AACTACGTGCCAGCA.GCC...GCGGTAATACGTAGGTGGCAAGCGTTGTCCG.GAAT.TAT.TGGGCGTAAAGCG.CGCGCAGGC.GG.C.TTCCTAAGTCCA.TCTTAA.AAGT.GCGGG.GCTT.AAC.C.CCGTGAT-G.GGA.TG.GA.AA.CT.GGGA.A.GCT.GGAGTA.TCGGAGAG.GAA.AGT.GG.AAT.TC.C.TAGTGTAG.CGGCGA.AATG.CGTAGA.GATTAGGAA.GAACACC.GGTG.GC.GA.AGGCGACT.TT.CTGG.AC.G.A.AAACTGACGCTG.AGGCGCGAAAGCGTGGGGAGCAAACAGG.ATTAGAT.ACCCTGGTAGTC.C.AC.GCCGTA.AAC.GATGGATACT.AGGTGTAGGAGgtatc.........gacccCT.TCTGT.GC.CGGA.GTTAACGCAATAAGTATCCCGCCT.GG.GAAGTACGATC.GCAAGATTA.AAACTCAAA.GGAATTGACGG.GGGC.CCG.CACAAGCG.GTGGAGTATGTG.GTTT.AATT.CGA.CGCAACGCG.A.AGA.A.C.CTTA.CCAG.GTCTTGA.CATT.GATCG..C.AATT.TTCAGAAA...TGAGAAGttcttct......tcgggagaCG.AGAAAA.CA.GGTGGTGCACGGCT.GTCGTCAGCTCGTGTCG.....TGAGATGTTGGG.TTAAGTC.CCGCAACGAGCGCAAC.CCCT..ATCATTTGTTGCCAG.CAcgtaaaggTGGG.GACTCAAATGAGA.CCG.C.CGCAGA..CAATGCG..G.A.G.GAAGGTGG.GG.A.TGACGTCAAGTCATC.ATGCC.CC..T.TATGA.CCTG.GGCTA.CACACGT....AC.TACAATGG.GTG.T..C..aACAAAGAGAA...GCGAAAGG.GC.GA.CCTGGAGCCAACCTC....AAAAAC.ACACCCCC.AGTTCA.GAT.CGC.AGGC.TGCAACTCGCCT.GCG.TG.AAGC.AGGAATCGCTAG.TAAT.C.GCG.GGTCAGC..AT.AC..CGC..G.GTGA.ATACGTTCCCG.GGCCTTGTACACACCGCC.CGTC.ACA.CTATGA.GAGTCAGAAACACCCG..AAG.CC.GGTgaggtaaccg.......................................................caaggagccaG..C.C.GTC.GA.AT..GACG.AGCT.-----.----.--.-----------.-.--.------.-.-----.......--.....-..-.....---...-------------.-------.................................................................................................................................................................................................................................................................................................................................................................................................................................................................................................................................................................................................................................................................................................

AM697483        ..................................................................................................------..------------.-------.----------C..T.G...G....CG.GCG.TG..C.....T.....T..AACA.CAT.GCA.AGTC.GA..ACGggaagagatgaagagct.............................................tgctctttatcgaatccAG.TGGCAAACGGGTG.AGTAACACGTAAACAACCTG..CCTTC.AGGAT.GG.G.GACAACAGACGGA.AACGACTGCTAATACCGAATACGtTCCAC..GG.GC.CGCAT.GACC.T.GTGGAaGAAAGGgtagcctctacctgtaagctaTCG.CCTGAAGAGGGGTTTGCGT.CTGATTAGGCAGTTG.G.TG.AGGTAACGGCCCA.C.CAAACC.AACGATCAGTAGCCG.GTCTGAGAGGATGA.ACG.GCCACACTGGA.AC.TGAG.ACACGGTCCAGACTCCTACGGGAGGCAGCAGTGGGGAATCTTCCGCAATGGA.C.GAA.AGT.CTG.A.CGGAGC.AACGCCGCG.TGAGTGAA.GACGGCC..TTC..G.GGTTGT.AAAGCTC.TGTGAT.C.CGGGACGAaagagccttgggta.aatagccttaggaagTG.AC.GGTACCG.G.AAAAG.CAAGCCACGGCT.AACTACGTGCCAGCA.GCC...GCGGTAATACGTAGGTGGCAAGCGTTGTCCG.GAAT.TAT.TGGGCGTAAAGCG.CGCGCAGGC.GG.C.TTCCTAAGTCCA.TCTTAA.AAGT.GCGGG.GCTT.AAC.C.CCGTGAT-G.GGA.TG.GA.AA.CT.GGGA.A.GCT.GGAGTA.TCGGAGAG.GAA.AGT.GG.AAT.TC.C.TAGTGTAG.CGGTGA.AATG.CGTAGA.GATTAGGAA.GAACACC.GGTG.GC.GA.AGGCGACT.TT.CTGG.AC.G.A.AAACTGACGCTG.AGGCGCGAAAGCGTGGGGAGCAAACAGG.ATTAGAT.ACCCTGGTAGTC.C.AC.GCCGTA.AAC.GATGGATACT.AGGTGTAGGAGgtatc.........gacccCT.TCTGT.GC.CGGA.GTTAACGCAATAAGTATCCCGCCT.GG.GAAGTACGATC.GCAAGATTA.AAACTCAAA.GGAATTGACGG.GGGC.CCG.CACAAGCG.GTGGAGTATGTG.GTTT.AATT.CTT.CGCAACGCG.A.AGA.A.C.CTTA.CCAG.GTCTTGA.CATT.GATCG..C.AATT.TTCAGAAA...TGAGAAGttctcct.......tcggagaCG.AGAAAA.CA.GGTGGTGCACGGCT.GTCGTCAGCTCGTGTCG.....TGAGATGTTGGG.TTAAGTC.CCGCAACGAGCGCAAC.CCCT..ATCATTTGTTGCCAG.CAcgtaaaggTGGG.GACTCAAATGAGA.CCG.C.CGCAGA..CAATGCG..G.A.G.GAAGGTGG.GG.A.TGACGTCAAGTCATC.ATGCC.CC..T.TATGA.CCTG.GGCTA.CACACGT....AC.TACAATGG.GTG.T..C..aACAAAGAGAA...GCGAAAGG.GC.GA.CCTGGAGCCAACCTC....AAAAAC.ACACCCCC.AGTTCA.GAT.CGC.AGGC.TGCAACTCGCCT.GCG.TG.AAGC.AGGAATCGCTAG.TAAT.C.GCG.GGTCAGC..AT.AC..CGC..G.GTGA.ATACGTTCCCG.GGCCTTGTACACACCGCC.CGTC.ACA.CTATGA.GAGTCGGAAACACCCG..AAG.CC.GGTgaggtaaccg.......................................................taaggagccaG..C.C.GTC.GA.AG..GCGG.AGC-.-----.----.--.-----------.-.--.------.-.-----.......--.....-..-.....---...-------------.-------.................................................................................................................................................................................................................................................................................................................................................................................................................................................................................................................................................................................................................................................................................................

HM021462        ..................................................................................................------..------------.-------.-----------..-.-...-....--.-CG.TG..CgcgagC.....T..TACA.CAT.GCA.-GTC.GA..ACGggaagagatgaagagct.............................................tgctctttatcaaatccAG.TGGCAAACGGGTG.AGTAACACGTAAACAACCTG..CCTTC.AGGAT.GG.G.GACAACAGACGGA.AACGACTGCTAATACCGAATACGtTCCAC..GG.GC.CGCAT.GACC.T.GTGGAaGAAAGGgtagcctctacctgtaagctaTCG.CCTGAAGAGGGGTTTGCGT.CTGATTAGGCAGTTG.G.TG.GGGTAACGGCTCA.C.CAAACC.AACGATCAGTAGCCG.GTCTGAGAGGATGA.ACG.GCCACACTGGA.AC.TGAG.ACACGGTCCAGACTCCTACGGGAGGCAGCAGTGGGGAATCTTCCGCAATGGA.C.GAA.AGT.CTG.A.CGGAGC.AACGCCGCG.TGAGTGAA.GACGGCC..TTC..G.GGTTGT.AAAGCTC.TGTGAT.C.CGGGACGAaagagcctgaggta.aatagcctaaggaagTG.AC.GGTACCG.G.AAAAG.CAAGCCACGGCT.AACTACGTGCCAGCA.GCC...GCGGTAATACGTAGGTGGCAAGCGTTGTCCG.GAAT.TAT.TGGGCGTAAAGCG.CGCGCAGGC.GG.C.TTCCTAAGTCCA.TCTTAA.AAGT.GCGGG.GCTT.AAC.C.CCGTGAT-G.GGA.TG.GA.AA.CT.GGGA.A.GCT.GGAGTA.TCGGAGAG.GAA.AGT.GG.AAT.TC.C.TAGTGTAG.CGGTGA.AATG.CGTAGA.GATTAGGAA.GAACACC.GGTG.GC.GA.AGGCGACT.TT.CTGG.AC.G.A.AAACTGACGCTG.AGGCGCGAAAGCGTGGGGAGCAAACAGG.ATTAGAT.ACCCTGGTAGTC.C.AC.GCCGTA.AAC.GATGGATACT.AGGTGTAGGAGgtatc.........gacccCT.TCTGT.GC.CGGA.GTTAACGCAATAAGTATCCCGCCT.GG.GAAGTACGATC.GCAAGATTA.AAACTCAAA.GGAATTGACGG.GGGC.CCG.CACAAGCG.GTGGAGTATGTG.GTTT.AATT.CGA.CGCAACGCG.A.AGA.A.C.CTTA.CCAG.GTCTTGA.CATT.GATCG..C.AATT.TTCAGAAA...TGAGAAGttctcct......tcgggagaCG.AGAAAA.CA.GGTGGTGCACGGCT.GTCGTCAGCTCGTGTCG.....TGAGATGTTGGG.TTAAGTC.CCGCAACGAGCGCAAC.CCCT..ATCATTTGTTGCCAG.CAcgtaaaggTGGG.GACTCAAATGAGA.CCG.C.CGCAGA..CAATGCG..G.A.G.GAAGGTGG.GG.A.TGACGTCAAGTCATC.ATGCC.CC..T.TATGA.CCTG.GGCTA.CACACGT....AC.TACAATGG.GTG.-..-ccaACAAAGAGAA...GCGAAAGG.GC.GA.CCTGGAGCCAACCTC....AAAAAC.ACACCCCC.AGTTCA.GAT.CGC.AGGC.TGCAACTCGCCT.GCG.TG.AAGC.AGGAATCGCTAG.TAAT.C.GCG.GGTCAGC..AT.AC..CGC..G.GTGA.ATACGTTCCCG.GGCCTTGTACACACCGCC.CGTC.ACA.CTATGA.GAGTCAGAAACACCCG..AAG.CC.GGTgaggtaaccg.......................................................caaggagccaG..C.C.GTC.GA.A-..GCGA.GCT-.-----.----.--.-----------.-.--.------.-.-----.......--.....-..-.....---...-------------.-------.................................................................................................................................................................................................................................................................................................................................................................................................................................................................................................................................................................................................................................................................................................

AY331416        ..................................................................................................------..------------.-------.--GATGAACGC..T.G...G....CG.GCA.TG..C.....C.....T..AACA.CAT.GCA.AGTC.GA..TCGgtaaggctctt.........................................................cggagtacacgAG.AGGCGGACGGCTG.AGTAACGCGTAGGA-ACACA..CCCTG.CAGTG.AG.G.GATAAGACACCGA.AAGGTGTTCTAATACCGCATACG.-----..--.GT.CTTCG.GAT-.-.-----.TAAAGCatt...............tatGCG.CTGAAGGAGTGGCCTGCGT.CATATTAGATAGTTG.G.TG.AGGTAATGGCTCA.C.CAAGTC.GATGATGTGTAGCTG.GTCTGAGAGGATGA.TCA.GCCAGACTGGA.AC.TGAG.ACACGGTCCAGACTCCTACGGGAGGCAGCAGTGAGGAATATTTCACAATGAG.C.GAA.AGC.TTG.A.TGGAGC.AATGCCGCG.TGCAGGAT.GAAGGCC..CTC..G.GGTTGT.AAACTGC.TTTTAT.A.AGAGAAGAt...........................taTG.AC.GGTAACT.T.ATGAA.TAAGGGACGGCT.AACTACGTGCCAGCA.GCC...GCGGTCATACGTAGGTCCCGAGCGTTATCCG.GAGT.GAC.TGGGCGTAAAGAGtTGCGTAGGC.GG.T.CAAGTTAGCGAG.CGATGA.AAAC.TATCG.GCTC.AAC.C.GATAGCTTG.TTG.TT.CG.AA.CT.GCTT.G.ACT.CGAGAG.TATCAGAG.GTC.GCT.GG.AAT.TC.C.TAGTGTAG.CAGTGA.AATG.CGTAGA.TATTAGGAA.GAACACC.GATG.GC.GT.AGGCAGGC.GA.CTGG.GA.T.A.TTTCTGACGCTA.AGGCACGAAAGCGTGGGTAGCGAACCGG.ATTAGAT.ACCCGGGTAGTC.C.AC.GCCGTA.AAC.GATGGATGCT.AATTGTTTGAGgtatc.........gacccCT.AGAGT.AA.TAAA.GCTAACGCGTTAAGCATCCCGCCT.GT.GGAGTACGGCC.GCAAGGCTA.AAACATAAA.GGAATTGACGG.GGAC.CCG.CACAAGCG.GTGGAGGATGTT.CTTT.AATT.CGA.CGTTAAGCG.A.AGA.A.C.CTTA.CCAG.GGCTTGA.CATC.CCTAG..A.ACTT.TTTCGAAA...GAAAAAGgtgcct........tcgggagCT.AGGTGA.CA.GATCCTGCATGGCC.GTCGTCAGCTCGTGTCG.....TGAGATGTTTGG.TTAAGTC.CATCAACGAGCGCAAC.CCTT..GTCGTCAGTTG----.--tat..ttt----.---TCTGGCGAGA.CTG.C.CCCG-G..TAACGGG..G.A.G.GAAGGAGG.GG.A.TGATGTCAGGTCAGT.ATTGG.TC..T.TACGT.CCTG.GGCTA.GAAACGT....CC.TACAATGG.TCG.G..T...ACAATGGGTA...GCCAACCC.GT.GA.GGGGGAGCAAATCCC...aTCAAAG.CCGGTCTC.AGTTCG.GAT.TGC.AGGC.TGAAACTCGCCT.GCA.TG.AAGT.CGGAATCGCTAG.TAAT.C.GCA.GATCAGC..AC.GT..TGC..G.GTGA.ATACGTCCCCG.GGTCTTGTACACACCGCC.CGTC.AAA.CCATGA.AAGTCAGGAGCACCCG..ACG.TC.CGGatt....................................................................tattT..C.G.GCC.TA.GG..GTGA.GCTT.GGTGA.TTGG.GG.TT---------.-.--.------.-.-----.......--.....-..-.....---...-------------.-------.................................................................................................................................................................................................................................................................................................................................................................................................................................................................................................................................................................................................................................................................................................

FJ470446        ..................................................................................................------..-AGAGTTTGATC.CTGGCTC.AGGATGAACGC..T.G...G....CG.GCA.TG..C.....C.....T..AACA.CAT.GCA.AGTC.GA..TCGgtaaggctctt.........................................................cggagtacacgAG.AGGCGGACGGCTG.AGTAACGCGTAGGA-ACACA..CCCTG.CAGTG.AG.G.GATAAGACACCGA.AAGGTGTTCTAATACCGCATACG.-----..--.GT.CTTCG.GAT-.-.-----.TAAAGCatt...............tatGCG.CTGAAGGAGTGGCCTGCGT.CATATTAGATAGTTG.G.TG.AGGTAATGGCTTA.C.CAAGTC.GATGATGTGTAGCTG.GTCTGAGAGGATGA.TCA.GCCAGACTGGA.AC.TGAG.ACACGGTCCAGACTCCTACGGGAGGCAGCAGTGAGGAATATTTCACAATGAG.C.GAA.AGC.TTG.A.TGGAGC.AATGCCGCG.TGCAGGAT.GAAGGCC..CTC..G.GGTTGT.AAACTGC.TTTTAT.A.AGAGAAGAt...........................taTG.AC.GGTAACT.T.ATGAA.TAAGGGACGGCT.AACTACGTGCCAGCA.GCC...GCGGTCATACGTAGGTCCCGAGCGTTATCCG.GAGT.GAC.TGGGCGTAAAGAGtTGCGTAGGC.GG.T.CAAGTTAGCGAG.CGATGA.AAAC.TATCG.GCTC.AAC.C.GATAGCTTG.TTG.TT.CG.AA.CT.GCTT.G.ACT.CGAGAG.TATCAGAG.GTC.GCT.GG.AAT.TC.C.TAGTGTAG.CAGTGA.AATG.CGTAGA.TATTAGGAA.GAACACC.GATG.GC.GT.AGGCAGGC.GA.CTGG.GA.T.A.TTTCTGACGCTA.AGGCACGAAAGCGTGGGTAGCGAACCGG.ATTAGAT.ACCCGGGTAGTC.C.AC.GCCGTA.AAC.GATGGATGCT.AATTGTTTGAGgtatc.........gacccCT.CGAGT.AA.TAAA.GCTAACGCGTTAAGCATCCCGCCT.GT.GGAGTACGGCC.GCAAGGCTA.AAACATAAA.GGAATTGACGG.GGAC.CCG.CACAAGCGgGTGGAGGATGTT.CTTT.AATT.CGA.AGTTAAGCG.A.AGA.A.CcCTTA.CCAG.GGCTTGA.CATC.CCTAG..A.ACTT.TTTCGAAA...GAAAAAGgtgcct........tcgggagCT.AGGTGA.CA.GATCCTGCATGGCC.GTCGTCAGCTCGTGTCG.....TGAGATGTTTGG.TTAAGTC.CATCAACGAGCGCAAC.CCTT..GTCGTCAGTTG----.--tat..ttt----.---TCTGGCGAGA.CTG.C.CCCG-G..TAACGGG..G.A.G.GAAGGAGG.GG.A.TGATATCTGGTCAGT.ATTGG.TC..T.TACGC.CCTG.GGCTA.GAAACGT....CC.TACAATGG.TCG.G..T...ACAATGGGCA...GCCAACCC.GT.GA.GGGGGAGCAAATCCC...aTCAAAG.CCGGTCTC.AGTTCG.GAT.TGC.AGGC.TGAAACTCGCCT.GCA.TG.AAGT.CGGAATCGCTAG.TAAT.C.GCA.GATCAGC..AC.GT..TGC..G.GTGA.ATACGTTCCCG.GGTCTTGTACATACCGCC.CGTC.AAA.CCATGA.AAGTCAGGAGCACCCG..ACG.TC.CGGatt....................................................................tattT..C.G.GCC.TA.AG..GTGA.GCTT.GGTGA.TTGG.GG.TTAAGTCGTAA.C.AA.GGTAAC.C.-----.......--.....-..-.....---...-------------.-------.................................................................................................................................................................................................................................................................................................................................................................................................................................................................................................................................................................................................................................................................................................

GU410618        ..................................................................................................------..------------.-------.--GATGAACGC..T.G...G....CG.GCA.TG..C.....C.....T..AACA.CAT.GCA.AGTC.GA..TCGgtaaggctctt.........................................................cggagtacacgAG.AGGCGGACGGCTG.AGTAACGCGTAGGA-ACACA..CCCTG.CAGTG.AG.G.GATAAGACACCGA.AAGGTGTTCTAATACCGCATACG.-----..--.GT.CTTCG.GAT-.-.-----.TAAAGCatt...............tatGCG.CTGAAGGAGTGGCCTGCGT.CATATTAGATAGTTG.G.TG.AGGTAATGGCTCA.C.CAAGTC.GATGATGTGTAGCTG.GTCTGAGAGGATGA.TCA.GCCAGACTGGA.AC.TGAG.ACACGGTCCAGACTCCTACGGGAGGCAGCAGTGAGGAATATTTCACAATGAG.C.GAA.AGC.TTG.A.TGGAGC.AATGCCGCG.TGCAGGAT.GAAGGCC..CTC..G.GGTTGT.AAACTGC.TTTTAT.A.AGAGAAGAt...........................taTG.AC.GGTAACT.T.ATGAA.CAAGGGACGGCT.GACTACGTGCCAGCA.GCC...GCGGTCATACGTAGGTCCCGAGCGTTATCCG.GAGT.GAC.TGGGCGTAAAGAGtTGCGTAGGC.GG.T.CAAGTTAGCGAG.CGATGA.AAAC.TATCG.GCTC.AAC.C.GATAGCTTG.TTG.TT.CG.AA.CT.GCTT.G.ACT.CGAGAG.TATCAGAG.GTC.GCT.GG.AAT.TC.C.TAGTGTAG.CAGTGA.AATG.CGTAGA.TATTAGGAA.GAACACC.GATG.GC.GT.AGGCAGGC.GA.CTGG.GA.T.A.TTTCTGACGCTA.AGGCACGAAAGCGTGGGTAGCGAACCGG.ATTAGAT.ACCCGGGTAGTC.C.AC.GCCGTA.AAC.GATGGATGCT.AATTGTTTGAGgtatc.........gacccCT.CGAGT.AA.TAAA.GCTAACGCGTTAAGCATCCCGCCT.GT.GGAGTACGGCC.GCAAGGCTA.AAACATAAA.GGAATTGACGG.GGAC.CCG.CACAAGCG.GTGGAGGATGTT.CTTT.AATT.CGA.AGTTAAGCG.A.AGA.A.C.CTTA.CCAG.GGCTTGA.CATC.CCTAG..A.ACTT.TTTCGAAA...GAAAAAGgtgcct........tcgggagCT.AGGTGA.CA.GATCCTGCATGGCC.GTCGTCAGCTCGTGTCG.....TGAGATGTTTGG.TTAAGTC.CATCAACGAGCGCAAC.CCTT..GTCGTCAGTTG----.TAt.....ttT---.--TTCTGGCGAGA.CTG.C.CCCG-G..TAACGGG..G.A.G.GAAGGAGG.GG.A.TGATGTCTGGTCAGT.ATTGG.TC..T.TACGC.CCTG.GGCTA.GAAACGT....CC.TACAATGG.TCG.G..T...ACAATGGGCA...GCCAACCC.GT.GA.GGGGGAGCAAATCCC...aTCAAAG.CCGGTCTC.AGTTCG.GAT.TGC.GGGC.TGAAACTCGCCT.GCA.TG.AAGT.CGGAATCGCTAG.TAAT.C.GCA.GATCGGC..AC.GT..TGC..G.GTGA.ATACGTTCCCG.GGTCTTGTACACACCGCC.CGTC.AAA.CCATGA.AAGTCAGGAGCACCCG..ACG.TC.CGGatt....................................................................tattT..C.G.GCC.TA.AG..GTGA.GCTT.GGTGA.TTGG.GG.TTA--------.-.--.------.-.-----.......--.....-..-.....---...-------------.-------.................................................................................................................................................................................................................................................................................................................................................................................................................................................................................................................................................................................................................................................................................................

AF125206        ..................................................................................................------..--CAGTTTGATC.CTGGCTG.AGGATGAACGC..T.G...G....CG.GCA.TG..C.....C.....T..AACA.CAT.GCA.AGTC.GA..TCGgtaaggctctt.........................................................cggagtacacgAG.AGGCGGACGGCTG.AGTAACGCGTAGGA-ACACA..CCCTG.CAGTG.AG.G.GATAAGACACCGA.AAGGTGTTCTAATACCGCATACG.-----..--.GT.CTTCG.GAT-.-.-----.TAAAGCatt...............tatGCG.CTGAAGGAGTGGCCTGCGT.CATATTAGATAGTTG.G.TG.AGGTAATGGCTCA.C.CAAGTC.GATGATGTGTAGCTG.GTCTGAGAGGATGA.TCA.GCCAGACTGGA.AC.TGAG.ACACGGTCCAGACTCCTACGGGAGGCAGCAGTGAGGAATATTTCACAATGAG.C.GAA.AGC.TTG.A.TGGAGC.AATGCCGCG.TGCAGGAT.GAAGGCC..CTC..G.GGTTGT.AAACTGC.TTTTAT.A.AGAGAAGAt...........................taTG.AC.GGTAACT.T.ATGAA.CAAGGGACGGCT.GACTACGTGCCAGCA.GCC...GCGGTCATACGTAGGTCCCGAGCGTTATCCG.GAGT.GAC.TGGGCGTAAAGAGtTGCGTAGGC.GG.T.CAAGTTAGCGAG.CGATGA.AAAC.TATCG.GCTC.AAC.C.GATAGCTTG.TTG.TT.CG.AA.CT.GCTT.G.ACT.CGAGAG.TATCAGAG.GTC.GCT.GG.AAT.TC.C.TAGTGTAG.CAGTGA.AATG.CGTAGA.TATTAGGAA.GAACACC.GATG.GC.GT.AGGCAGGC.GA.CTGG.GA.T.A.TTTCTGACGCTA.AGGCACGAAAGCGTGGGTAGCGAACCGG.ATTAGAT.ACCCGGGTAGTC.C.AC.GCCGTA.AAC.GATGGATGCT.AATTGTTTGAGgtatc.........gacccCT.CGAGT.AA.TAAA.GCTAACGCGTTAAGCATCCCGCCT.GT.GGAGTACGGCC.GCAAGGCTA.AAACATAAA.GGAATTGACGG.GGAC.CCG.CACAAGCG.GTGGAGGATGTT.CTTT.AATT.CGA.AGTTAAGCG.A.AGA.A.C.CTTA.CCAG.GGCTTGA.CATC.CCTAG..A.ACTT.TTTCGAAA...GAAAAAGgtgcct........tcgggagCT.AGGTGA.CA.GATCCTGCATGGCC.GTCGTCAGCTCGTGTCG.....TGAGATGTTTGG.TTAAGTC.CATCAACGAGCGCAAC.CCTT..GTCGTCAGTTG----.TAt.....ttT---.--TTCTGGCGAGA.CTG.C.CCCG-G..TAACGGG..G.A.G.GAAGGAGG.GG.A.TGATGTCTGGTCAGT.ATTGG.TC..T.TACGC.CCTG.GGCTA.GAAACGT....CC.TACAATGG.TCG.G..T...ACAATGGGCA...GCCAACCC.GT.GA.GGGGGAGCAAATCCC...aTCAAAG.CCGGTCTC.AGTTCG.GAT.TGC.GGGC.TGAAACTCGCCT.GCA.TG.AAGT.CGGAATCGCTAG.TAAT.C.GCA.GATCGGC..AC.GT..TGC..G.GTGA.ATACGTTCCCG.GGTCTTGTACACACCGCC.CGTC.AAA.CCATGA.AAGTCAGGAGCACCCG..ACG.TC.CGGatt....................................................................tattT..C.G.GCC.TA.AG..GTGA.GCTT.GGTGA.TTGG.GG.TTA--------.-.--.------.-.-----.......--.....-..-.....---...-------------.-------.................................................................................................................................................................................................................................................................................................................................................................................................................................................................................................................................................................................................................................................................................................

DQ666092        ..................................................................................................------..-AGAGTTTGATC.CTGGTTC.AGGATGAACGC..T.G...G....CG.GCA.TG..C.....C.....T..AACA.CAT.GCA.AGTC.GA..TCGgtaaggccctt.........................................................cggggtacacgAG.AGGCGGACGGCTG.AGTAACGCGTGGGA-ACGCA..CCCTA.CACTG.AG.G.GATAAGATACCGA.AAGGTGTTCTAATACCGCATACG.-----..--.GT.CTTCG.GAT-.-.-----.TAAAGTctt...............cggACG.GTGAAGGAGCGGCCCGCGT.CATATTAGGTAGTTG.G.TG.GGGTAATGGCCTA.C.CAAGCC.GATGATGTGTAGCTG.GTCTGAGAGGATGA.TCA.GCCAGACTGGA.AC.TGAG.A-ACGGTCCAGACTCCTACGGGAGGCAGCAGTGAGGAATATTCCACAATGGG.C.GAA.AGC.CTG.A.TGGAGC.AATGCCGCG.TGCAGGAT.GAAGGCC..CTC..G.GGTCGT.AAACTGC.TTTTAT.T.AGAGAAGAa...........................taTG.AC.GGTAACT.A.ATGAA.TAAGGGACGGCT.AACTACGTGCCAGCA.GCC...GCGGTCATACGTAGGTCCCAAGCGTTATCCG.GAGT.GAC.TGGGCGTAAAGAGtTGCGTAGGC.GG.C.TAAGTAAGCGAG.TAATGA.AAAC.TATCG.GCTC.AAC.C.GGTAGCCTG.TTA.TT.CG.AA.CT.GCTT.G.GCT.CGAGAT.TATCAGAG.GTC.GCT.GG.AAT.TC.C.TAGTGTAG.CAGTGA.AATG.CGTAGA.TATTAGGAA.GAACACC.AATG.GC.GT.AGGCAGGC.GA.CTGG.GG.T.A.TTTCTGACGCTA.AGGCACGAAAGCGTGGGGAGCGAACCGG.ATTAGAT.ACCCGGGTAGTC.C.AC.GCCGTA.AAC.GATGGATGCT.AATTGTTCGGGgtatc.........gacccCT.TGAGT.AA.TAAA.GCTAACGCGTTAAGCATCCCGCCT.GT.GGAGTACGGCC.GCAAGGCTA.AAACATAAA.GGAATTGACGG.GGAC.CCG.CACAAGCG.GTGGAGGATGTT.CTTT.AATT.CGA.TGATAAGCG.A.AGA.A.C.CTTA.CCAG.GGCTTGA.CATC.CCTAG..A.ATTT.CTCCGAAA...GGAGAGAgtgcttt.......ttaagaaCT.AGGTGA.CA.GATCCTGCATGGCC.GTCGTCAGCTCGTGTCG.....TGAGATGTTTGG.TTAAGTC.CATCAACGAGCGCAAC.CCTT..ATCGTTAGTTG----.--tat..ttt----.---TCTAACGAGA.CTG.C.CCCG-G..TAACGGG..G.A.G.GAAGGAGG.GG.A.TGATGTCAGGTCAGT.ATTGG.TC..T.TACGT.CCTG.GGCTA.GAAACGT....CC.TACAATGG.CTA.G..T...ACAATGGGCA...GCGAATCC.GC.GA.GGTGAAGCAAATCCC...aTCAAAG.CTAGTCCC.AGTTCG.GAT.TGC.AGGC.TGAAACTCGCCT.GCA.TG.AAGT.CGGAATCGCTAG.TAAT.C.GCA.GATCAGC..AC.GC..TGC..G.GTGA.ATACGTTCCCG.GGTCTTGTACACACCGCC.CGTC.AAA.CCATGA.AAGTCAGGAGCACCCG..ACG.TC.CGAatt....................................................................tattT..C.G.GCC.TA.AG..GTGA.ACTT.GGTGA.TTGG.GG.TTCAGTCGTAA.C.AA.GGTAAC.C.-----.......--.....-..-.....---...-------------.-------.................................................................................................................................................................................................................................................................................................................................................................................................................................................................................................................................................................................................................................................................................................

112b-13         ..................................................................................................------..------------.-------.-----------..-.-...-....--.---.--..-.....-.....-..----.---.---.----.--..---...............................................................................--.-------------.--------------------..-----.-----.--.-.-------------.-----------------------.-----..--.--.-----.----.-.-----.------.....................---.-------------------.---------------.-.--.-------------.-.------.---------------.--------------.---.-----------.--.----.-------------------------------TAGGGAATCTTCCACAATGGA.C.GCA.AGT.CTG.A.TGGAGC.AACGCCGCG.TGAGTGAA.GAAGGGT..TTC..G.GCTCGT.AAAGCTC.TGTTGT.T.GGTGAAGAaggacaggggtagt..aactgacctttgttTG.AC.GGTAATC.A.ATTAG.AAAGTCACGGCT.AACTACGTGCCAGCA.GCC...GCGGTAATACGTAGGTGGCAAGCGTTGTCCG.GATT.TAT.TGGGCGTAAAGCG.AGTGCAGGC.GG.C.TCGATAAGTCTG.ATGTGA.AAGC.CTTCG.GCTC.AAC.C.GGAGAATTG.CAT.CA.GA.AA.CT.GTCG.A.GCT.TGAGTA.CAGAAGAG.GAG.AGT.GG.AAC.TC.C.ATGTGTAG.CGGTGA.AATG.CGTAGA.TATATGGAA.GAACACC.GGTG.GC.GA.AGGCGGCT.CT.CTGG.TC.T.G.TTACTGACGCTG.AGGCTCGAAAGCATGGGTAGCGAACAGG.ATTAGAT.ACCCTGGTAGTC.C.AT.GCCGTA.AAC.GATGAGTGCT.AAGTGTTGGGAggttt.........ccgccTC.TCAGT.GC.TGCA.GCTAACGCATTAAGCACTCCGCCT.GG.GGAGTACGACC.GCAAGGTTG.AAACTCAAA.GGAATTGACGG.GGGC.CCG.CACAAGCG.GTGGAGCATGTG.GTTT.AATT.CGA.AGCAACGCG.A.AGA.A.C.CTTA.CCAG.GTCTTGA.CATC.CATAG..C.CAGT.CTAAGAGA...TTAGATGttccct........tcggggaCT.ATGAGA.CA.GGTGGTGCATGGCT.GTCGTCAGCTCGTGTCG.....TGAGATGTTGGG.TTAAGTCcCCGCAACGAGCGCAAC.CCTT.tGTCATTAGTTGCCAG.CAtta..agtTGGG.CACTCTAATGAGA.CTG.C.CGGTGA..CAAACCG..G.A.G.GAAGGT-G.GG.A.TGACGTCAAGTCATC.ATGCC.CC..T.TATGA.CCTG.-----.-------....--.--------.---.-..-...----------...--------.--.--.---------------....------.--------.------.---.---.----.------------.---.--.----.------------.----.-.---.-------..--.--..---..-.----.-----------.------------------.----.---.------.----------------..---.--.---...........................................................................-..-.-.---.--.--..----.----.-----.----.--.-----------.-.--.------.-.-----.......--.....-..-.....---...-------------.-------.................................................................................................................................................................................................................................................................................................................................................................................................................................................................................................................................................................................................................................................................................................

112Q-18         ..................................................................................................------..------------.-------.-----------..-.-...-....--.---.--..-.....-.....-..----.---.---.----.--..---...............................................................................--.-------------.--------------------..-----.-----.--.-.-------------.-----------------------.-----..--.--.-----.----.-.-----.------.....................---.-------------------.---------------.-.--.-------------.-.------.---------------.--------------.---.-----------.--.----.-------------------------------TGGGGAATCTTCCGCAATGGA.C.GAA.AGT.CTG.A.CGGAGC.AACGCCGCG.TGAGTGAA.GAAGGTC..TTC..G.GATTGT.AAAGCTC.TGTTAT.A.CGGGACGAaaaagacggatgcc.aacagtatccgtccgTG.AC.GGTACCG.T.AAGAG.AAAGCCACGGCT.AACTACGTGCCAGCA.GCC...GCGGTAATACGTAGGTGGCAAGCGTTGTCCG.GAAT.TAT.TGGGCGTAAAGGG.CGCGCAGGC.GG.T.TCGGTAAGTCTG.TCTTAA.AAGT.GCGGG.GCTT.AAC.C.CCGTGAG-G.GGA.CG.GA.AA.CT.GTCG.A.ACT.TGAGTG.TCGGAGAG.GAA.AGC.GG.AAT.TC.C.TAGTGTAG.CGGTGA.AATG.CGTAGA.TATTAGGAG.GAACACC.GGTG.GC.GA.AAGCGGCT.TT.CTGG.AC.G.A.CAACTGACGCTG.AGGCGCGAAAGCGTGGGGAGCAAACAGG.ATTAGAT.ACCCTGGTAGTC.C.AC.GCCGTA.AAC.GATGGATACT.AGGTGTAGGAGgtatc.........gacccCT.TCTGT.GC.CGTA.GTTAACGCTATAAGTATCCCGCCT.GG.GGAGTACGGCC.GCAAGGTTG.AAACTCAAA.GGAATTGACGG.GGGC.CCG.CACAAGCG.GTGGAGTATGTG.GTTT.AATT.CGA.CGCAACGCG.A.AGA.A.C.CTTA.CCAA.GCCTTGA.CATT.GATCG..C.AATT.TTCAGAGA...TGAGAAGttcctct......tcggaggaCG.AGAAAA.CA.GGTGGTGCACGGCT.GTCGTCAGCTCGTGTCG.....TGAGATGTTGGG.TTAAGTC.CCGCAACGAGCGCAA-.----..---------------.--........----.-------------.---.-.------..-------..-.-.-.--------.--.-.---------------.-----.--..-.-----.----.-----.-------....--.--------.---.-..-...----------...--------.--.--.---------------....------.--------.------.---.---.----.------------.---.--.----.------------.----.-.---.-------..--.--..---..-.----.-----------.------------------.----.---.------.----------------..---.--.---...........................................................................-..-.-.---.--.--..----.----.-----.----.--.-----------.-.--.------.-.-----.......--.....-..-.....---...-------------.-------.................................................................................................................................................................................................................................................................................................................................................................................................................................................................................................................................................................................................................................................................................................

112Q-65         ..................................................................................................------..------------.-------.-----------..-.-...-....--.---.--..-.....-.....-..----.---.---.----.--..---...............................................................................--.-------------.--------------------..-----.-----.--.-.-------------.-----------------------.-----..--.--.-----.----.-.-----.------.....................---.-------------------.---------------.-.--.-------------.-.------.---------------.--------------.---.-----------.--.----.---------------------------------------------CAATNGA.C.GAA.AGT.CTG.A.CGGAGC.AACGCCGCG.TGAGTGAA.GACGGCC..TTC..G.GGTTGT.AAAGCTC.TGTGAT.T.CGGGACGAaaggccatatgtga..ataatatatggaaaTG.AC.GGTACCG.A.AAAAG.CAAGCCACGGCT.AACTACGTGCCAGCA.GCC...GCGGTAATACGTAGGTGGCAAGCGTTGTCCG.GAAT.TAT.TGGGCGTAAAGCG.CGCGCAGGC.GG.T.CACTTAAGTCCA.TCTTAG.AAGT.GCGGG.GCTT.AAC.C.CCGTGAT-G.GGA.TG.GA.AA.CT.GGGA.G.ACT.GGAGTA.TCGGAGAG.GAA.AGT.GG.AAT.TC.C.TAGTGTAG.CGGTGA.AATG.CGTAGA.TATTAGGAA.GAACACC.GGTG.GC.GA.AGGCGACT.TT.CTGG.AC.G.A.AAACTGACGCTG.AGGCGCGAAAGCGTGGGGAGCAAACAGG.ATTAGAT.ACCCTGGTAGTC.C.AC.GCCGTA.AAC.GATGGATACT.AGGTGTAGGAGgtatc.........gacccCT.TCTGT.GC.CGGA.GTTAACGCAATAAGTATCCCGCCT.GG.GAAGTACGATC.GCAAGATTA.AAACTCAAA.GGAATTGACGG.GGGC.CCG.CACAAGCG.GTGGAGTATGTG.GTTT.AATT.CGA.CGCAACGCG.A.AGA.A.C.CTTA.CCAA.GTCTTGA.CATT.GATCG..C.CATT.CCAAGAGA...TTGGAAGttctcct......tcnggagaCG.AGAAAA.CA.GGTGGTGCACGGCT.GTC--------------.....------------.-------.----------------.----..---------------.--........----.-------------.---.-.------..-------..-.-.-.--------.--.-.---------------.-----.--..-.-----.----.-----.-------....--.--------.---.-..-...----------...--------.--.--.---------------....------.--------.------.---.---.----.------------.---.--.----.------------.----.-.---.-------..--.--..---..-.----.-----------.------------------.----.---.------.----------------..---.--.---...........................................................................-..-.-.---.--.--..----.----.-----.----.--.-----------.-.--.------.-.-----.......--.....-..-.....---...-------------.-------.................................................................................................................................................................................................................................................................................................................................................................................................................................................................................................................................................................................................................................................................................................

112Q-85         ..................................................................................................------..------------.-------.-----------..-.-...-....--.---.--..-.....-.....-..----.---.---.----.--..---...............................................................................--.-------------.--------------------..-----.-----.--.-.-------------.-----------------------.-----..--.--.-----.----.-.-----.------.....................---.-------------------.---------------.-.--.-------------.-.------.---------------.--------------.---.-----------.--.----.-------------------------------TGGGGAATATTGGGCAATGGG.C.GAA.AGC.CTG.A.CCCAGC.AACGCCGCG.TGAAGTAT.GAAGGCC..TTC..G.GGTTGT.AAACTTC.TTTGAT.C.AGGGAAGAaac........................aaaTG.AC.GGTACCT.G.AAAAA.CAAGCCACGGCT.AACTACGTGCCAGCA.GCC...GCGGTAATACGTAGGTGGCGAGCGTTATCCG.GATT.TAC.TGGGTGTAAAGGG.CGTGCAGGC.GG.G.CTGATAAGTCAG.ATGTGA.AATC.CCCGA.GCTT.AAC.T.CGGGAACTG.CAT.CT.GA.TA.CT.GTTG.G.TCT.TGAGTG.CTGGAGAG.GAT.AGT.GG.AAT.TC.C.TAGTGTAG.CGGTAA.AATG.CGCAGA.TATTAGGAG.GAACACC.AGTG.GC.GA.AGGCGGCT.AT.CTGG.AC.A.G.TAACTGACGCTG.AGGCGCGAAAGCGTGGGTAGCAAACAGG.ATTAGAT.ACCCTGGTAGTC.C.AC.GCCGTA.AAC.GATGATTACT.AGGTGTAGGAGgtatc.........gacccCT.TCTGT.GC.CGGA.GTTAACACAATAAGTAATCCACCT.GG.GGAGTACGGCC.GCAAGGTTG.AAACTCAAA.GGAATTGACGG.GGGC.CCG.CACAAGCA.GTGGAGTATGTG.GTTT.AATT.CGA.CGCAACGCG.A.AGA.A.C.CTTA.CCAG.GGTTTGA.CATC.CCTTG..A.ACGA.TGTAGAGA...TACATAAttccct........tcggggaCA.AGGAGA.CA.GGTGGTGCATGGTT.GTCGTCAGCTCGTGTCG.....TGAGATGTTGGG.TTAAGTC.CCGCAACGAGCGCAAC.CCCT..ATTGCCAGTTGCCAT.CAttt..agtTGGG.CACTCAGGCGAGA.CTG.C.CGTTGA..TAAAACG..G.A.G.GAAGGTGG.GG.A.TGACGTCAAATCATC.ATGCC.CC..T.TATAT.CCTG.GGCTA.CACACGT....AC.TACAATGG.CTA.C..A...ACAGAGAGCA...GCGACGTC.GC.GA.GGCGAAGCAA-----....------.--------.------.---.---.----.------------.---.--.----.------------.----.-.---.-------..--.--..---..-.----.-----------.------------------.----.---.------.----------------..---.--.---...........................................................................-..-.-.---.--.--..----.----.-----.----.--.-----------.-.--.------.-.-----.......--.....-..-.....---...-------------.-------.................................................................................................................................................................................................................................................................................................................................................................................................................................................................................................................................................................................................................................................................................................

113f4-12        ..................................................................................................------..------------.-------.-----------..-.-...-....--.---.--..-.....-.....-..----.---.---.----.--..---...............................................................................--.-------------.--------------------..-----.-----.--.-.-------------.-----------------------.-----..--.--.-----.----.-.-----.------.....................---.-------------------.---------------.-.--.-------------.-.------.---------------.--------------.---.-----------.--.----.------------------------------------------------TGGG.C.GAG.AGC.CTG.A.ACCAGC.CAAGTAGCG.TGCAGGAT.GACGGCC.cTAT..G.GGTTGT.AAACTGC.TTTTAT.G.CGGGGATAaagtgagggac........gtgtccttcatTG.CA.GGTACCG.C.ATGAA.TAAGGACCGGCT.AATTCCGTGCCAGCA.GCC...GCGGTAATACGGAAGGTCCGGGCGTTATCCG.GATT.TAT.TGGGTTTAAAGGG.AGCGTAGGC.CG.T.GGATTAAGCGTG.TTGTGA.AATG.CAGGT.GCTC.AAC.G.TCTGCACTG.CAG.CG.CG.AA.CT.GGTC.C.ACT.TGAGTG.TGCGCAAC.GCA.GGC.GG.AAT.TC.G.TCGTGTAG.CGGTGA.AATG.CTTAGA.TATGACGAA.GAACTCC.GATT.GC.GA.AGGCAGCT.TG.CGGG.AG.C.A.CAACTGACGCTG.AAGCTCGAAAGTGCGGGTATCGAACAGG.ATTAGAT.ACCCTGGTAGTC.C.GC.ACGGTA.AAC.GATGGATGCC.CGTTGTCAGGCtgt............ttcaGC.CTGGT.GA.CCAA.GCGAAAGCATTAAGCATCCCACCT.GG.GGAGTACGCCG.GCAACGGTG.AAACTCAAA.GGAATTGACGG.GGGC.CCG.CACAAGCG.GAGGAACATGTG.GTTT.AATT.CGA.TGATACGCG.A.GGA.A.C.CTTA.CCCG.GGCTTGA.ATTGcAGACG..A.AGGC.TTCAGAGA...TGAAGCGgccct..........tcggggCG.TCTGTG.AA.GGTGCTGCATGGTT.GTCGTCAGCTCGTGCCG.....TGAGGTGTCGGC.TTAAGTG.CCATAACGAGCGCAAC.CCCT..TTCTTCAGTTGCCAT.CAggtgatgcTGGG.CACTCTGGAGACA.CTG.C.CACC-G..CAAGGTG.tG.A.G.GAAGGTGG.GG.A.TGACGTCAAATCAGC.ACGGC.CC..T.TACGT.CCGG.GGCTA.CACACGT....GT.TACAATGG.CCG.G..T...ACAGAGAGTT...GATTTTGT.GC.AA.ACACGATCTAAT---....------.--------.------.---.---.----.------------.---.--.----.------------.----.-.---.-------..--.--..---..-.----.-----------.------------------.----.---.------.----------------..---.--.---...........................................................................-..-.-.---.--.--..----.----.-----.----.--.-----------.-.--.------.-.-----.......--.....-..-.....---...-------------.-------.................................................................................................................................................................................................................................................................................................................................................................................................................................................................................................................................................................................................................................................................................................

113f4-66        ..................................................................................................------..------------.-------.-----------..-.-...-....--.---.--..-.....-.....-..----.---.---.----.--..---...............................................................................--.-------------.--------------------..-----.-----.--.-.-------------.-----------------------.-----..--.--.-----.----.-.-----.------.....................---.-------------------.---------------.-.--.-------------.-.------.---------------.--------------.---.-----------.--.----.---------------------------------------------CAATGGG.C.GAG.AGC.CTG.A.ACCAGC.CAAGTAGCG.TGCAGGAT.GACGGCC.cTCC..G.GGTTGT.AAACTGC.TTTTAG.T.TGGGAATAaaaaaagggac........ttgtctcttctTG.TA.TGTACCT.T.CAGAA.AAAGGACCGGCT.AATTCCGTGCCAGCA.GCC...GCGGTAATACGGAAGGTCCAGGCGTTATCCG.GATT.TAT.TGGGTTTAAAGGG.AGCGTAGGC.GG.A.TTGTTAAGTCAG.CGGTTA.AAGG.GTGTG.GCTC.AAC.C.ATGCATT-G.CCG.TT.GA.AA.CT.GGCG.A.TCT.TGAGTG.CAGACAGG.GAT.GCC.GG.AAT.TC.G.TGGTGTAG.CGGTGA.AATG.CTTAGA.TATCACGAA.GAACTCC.GATC.GC.GA.AGGCAGGT.GT.CCGG.GC.T.G.CAACTGACGCTG.AGGCTCGAAAGTGTGGGTATCAAACAGG.ATTAGAT.ACCCTGGTAGTC.C.AC.ACAGTA.AAC.GATGTATACT.CGCGGTTTGCGata.............gacAG.TAAGC.CG.CCAA.GCGAAAGCATTAAGTATACCACCT.GG.GGAGTACGCCG.GCAACGGTG.AAACTCAAA.GGAATTGACGG.GGGC.CCG.CACAAGCG.GAGGAACATGTG.GTTT.AATT.CGA.TGATACGCG.A.GGA.A.C.CTTA.CCCG.GGCTTGA.ACTAaCGGTG..A.CGAA.TCTAGAGA...TAGATTTttct............tcggaCA.CCGTTG.GA.GGTGCTGCATGGTT.GTCGTCAGCTCGTGCCG.....TGAGGTGTCGGC.TTAAGTG.CCATAACGAGCGCAAC.CCTT..CTCCTCGGTTGCCAT.CGggtaatgcCGGG.CACTCCGTGGACA.CTG.C.CATC-G..TAAGATG.tG.A.G.GAAGGTGG.GG.A.TGACGTCAAATCAGC.ACGGC.CC..T.TACGT.CCGG.GGCTA.CACACGT....GT.TACAATGG.GGG.G..T...ACAGAAGGCC...GCTACCCG.GC.GA.CGGGATGCTAA----....------.--------.------.---.---.----.------------.---.--.----.------------.----.-.---.-------..--.--..---..-.----.-----------.------------------.----.---.------.----------------..---.--.---...........................................................................-..-.-.---.--.--..----.----.-----.----.--.-----------.-.--.------.-.-----.......--.....-..-.....---...-------------.-------.................................................................................................................................................................................................................................................................................................................................................................................................................................................................................................................................................................................................................................................................................................

113f4-2         ..................................................................................................------..------------.-------.-----------..-.-...-....--.---.--..-.....-.....-..----.---.---.----.--..---...............................................................................--.-------------.--------------------..-----.-----.--.-.-------------.-----------------------.-----..--.--.-----.----.-.-----.------.....................---.-------------------.---------------.-.--.-------------.-.------.---------------.--------------.---.-----------.--.----.-------------------------------TGGGGAATATTGCGCAATGGG.G.GAA.ACC.CTG.A.CGCAGC.GACGCCGCG.TGCGGGAT.GAAGGCC..TTC..G.GGTTGT.AAACCGC.TTTTGA.T.TGGGAGCAagctt....................tcgggTG.AG.TGTACCT.T.TCGAA.TAAGCGCCGGCT.AACTACGTGCCAGCA.GCC...GCGGTAATACGTAGGGCGCAAGCGTTATCCG.GAAT.TAT.TGGGCGTAAAGAG.CTTGTAGGC.GG.T.TCGTCGCGTCTG.GTGTGA.AAGC.CCATC.GCTT.AAC.G.GTGGGTCTG.CGC.CG.GG.TA.CG.GGCG.G.GCT.AGAGTG.CAGTAGGG.GAG.ACT.GG.AAT.TC.C.CGGTGTAA.CGGTGG.AATG.TGTAGA.TATCGGGAA.GAACACC.AATG.GC.GA.AGGCAGGT.CT.CTGG.GC.T.G.TTACTGACGCTG.AGAAGCGAAAGCGTGGGGAGCGAACAGG.ATTAGAT.ACCCTGGTAGTC.C.AC.GCCGTA.AAC.GGTGGACGCT.GGATGTGGGGCccatt........ccacggGT.TCCGT.GT.CGGA.GCTAACGCGTTAAGCGTCCCGCCT.GG.GGAGTACGGCC.GCAAGGCTA.AAACTCAAA.GAAATTGACGG.GGGC.CCG.CACAAGCG.GCGGAGCATGCG.GATT.AATT.CGA.TGCAACGCG.A.AGA.A.C.CTTA.CCTG.GGCTTGA.CATGtGCCTG..T.CGAC.TGCAGAGA...TGTGGTTtccct..........tcggggCA.GGTTCA.CA.GGTGGTGCATGGTC.GTCGTCAGCTCGTGTCG.....TGAGATGTTGGG.TTAAGTC.CCGCAACGAGCGCAAC.CCTC..GCCCTGTGTTGCCAG.CGggttatgcCGGG.AACTCACGGGGGA.CCG.C.CGGGGT..TAACTCG..G.A.G.GAAGGTGG.GG.A.TGACGTCAGATCATC.ATGCC.CC..T.TACGT.CCAG.GGCTT.CACGCAT....GC.TACAATGG.CCG.G..T...ACAACGGGAT...GCGACATG.GT.GA.CATG-----------....------.--------.------.---.---.----.------------.---.--.----.------------.----.-.---.-------..--.--..---..-.----.-----------.------------------.----.---.------.----------------..---.--.---...........................................................................-..-.-.---.--.--..----.----.-----.----.--.-----------.-.--.------.-.-----.......--.....-..-.....---...-------------.-------.................................................................................................................................................................................................................................................................................................................................................................................................................................................................................................................................................................................................................................................................................................

113f4-27        ..................................................................................................------..------------.-------.-----------..-.-...-....--.---.--..-.....-.....-..----.---.---.----.--..---...............................................................................--.-------------.--------------------..-----.-----.--.-.-------------.-----------------------.-----..--.--.-----.----.-.-----.------.....................---.-------------------.---------------.-.--.-------------.-.------.---------------.--------------.---.-----------.--.----.-------------------------------TAGGGAATCTTCCACAATGGA.C.GCA.AGT.CTG.A.TGGAGC.AACGCCGCG.TGAGTGAA.GAAGGGT..TTC..G.GCTCGT.AAAGCTC.TGTTGT.T.GGTGAAGAaggacaggggtagt..aactgacctttgttTG.AC.GGTAATC.A.ATTAG.AAAGTCACGGCT.AACTACGTGCCAGCA.GCC...GCGGTAATACGTAGGTGGCAAGCGTTGTCCG.GATT.TAT.TGGGCGTAAAGCG.AGTGCAGGC.GG.C.TCGATAAGTCTG.ATGTGA.AAGC.CTTCG.GCTC.AAC.C.GGAGAATTG.CAT.CA.GA.AA.CT.GTCG.A.GCT.TGAGTA.CAGAAGAG.GAG.AGT.GG.AAC.TC.C.ATGTGTAG.CGGTGA.AATG.CGTAGA.TATATGGAA.GAACACC.GGTG.GC.GA.AGGCGGCT.CT.CTGG.TC.T.G.TTACTGACGCTG.AGGCTCGAAAGCATGGGTAGCGAACAGG.ATTAGAT.ACCCTGGTAGTC.C.AT.GCCGTA.AAC.GATGAGTGCT.AAGTGTTGGGAggttt.........ccgccTC.TCAGT.GC.TGCA.GCTAACGCATTAAGCACTCCGCCT.GG.GGAGTACGACC.GCAAGGTTG.AAACTCAAA.GGAATTGACGG.GGGC.CCG.CACAAGCG.GTGGAGCATGTG.GTTT.AATT.CGA.AGCAACGCG.A.AGA.A.C.CTTA.CCAG.GTCTTGA.CATC.CATAG..C.CAGT.CTAAGAGA...TTAGATAttccct........tcggggaCT.ATGAGA.CA.GGTGGTGCATGGCT.GTCGTCAGCTCGTGTCG.....TGAGATGTTGGG.TTAAGTC.CCGCAACGAGCGCAAC.CCTT..GTCATTAGTTGCCAG.CAtta..agtTGGG.CACTCTAATGAGA.CTG.C.CGGTGA..CAAACCG..G.A.G.GAAGGTGG.GG.A.TGACGTCAAGTCATC.ATGCC.CC..T.TATGA.CCTG.GGCTA.CACACGT....GC.TACAATGG.ACG.G..T...ACAACGAGAA...--------.--.--.---------------....------.--------.------.---.---.----.------------.---.--.----.------------.----.-.---.-------..--.--..---..-.----.-----------.------------------.----.---.------.----------------..---.--.---...........................................................................-..-.-.---.--.--..----.----.-----.----.--.-----------.-.--.------.-.-----.......--.....-..-.....---...-------------.-------.................................................................................................................................................................................................................................................................................................................................................................................................................................................................................................................................................................................................................................................................................................

113f4-90        ..................................................................................................------..------------.-------.-----------..-.-...-....--.---.--..-.....-.....-..----.---.---.----.--..---...............................................................................--.-------------.--------------------..-----.-----.--.-.-------------.-----------------------.-----..--.--.-----.----.-.-----.------.....................---.-------------------.---------------.-.--.-------------.-.------.---------------.--------------.---.-----------.--.----.------------------------------------------------TGGG.G.GAA.ACC.CTGcA.TGCAGC.GACGCCGCG.TGATTT-A.GAAGGCC..TTC..G.GGTTGT.AAAAATC.TTTTTT.A.TGGGATGAa...........................aaTG.AC.AGTACCA.T.AAGAA.TAAGGTCCGGCT.AAATACGTGCCAGCA.GCC...GCGGTAATACGTATGGACCGAGCGTTGTCCG.GAAT.CAT.TGGGCGTAAAGGG.TACGTAGGC.GG.C.CCAGTAAGTTAG.AAGTGA.AATA.ATATA.GCTC.AAC.T.ATATAAA-G.CTT.TT.AA.AA.CT.GCTA.G.GCT.TGAGAG.ATGGAAGG.GAA.AGT.GG.AAT.TC.C.TAGTGTAG.CGGTGA.AATG.CGCAGA.TATTAGGAA.GAATACC.GGTG.GC.GA.AGGCGACT.TT.CTGG.TC.A.T.CATCTGACGCTG.AGGTACGAAAGCGTGGGTAGCAAACAGG.ATTAGAT.ACCCTGGTAGTC.C.AC.GCTGTA.AAC.GATGAGTGTT.AGGTTCTTGGAat...............aaTC.TGGGA.GC.CGCA.GCTAACGCATTAAACACTCCGCCT.GG.GGAGTACGCAC.GCAAGTGTG.AAACTCAAA.GGAATTGACGG.GGAC.CCG.CACAAGCA.GCGGAGCATGTG.GTTT.AATT.CGA.CGCAACGCG.A.AGA.A.C.CTTA.CCAA.GTCTTGA.CATAaTACGG..A.GGGA.ATTAGAGA...TAGTTTCttaagact.....tcggtctaCT.GTATTA.CA.GGTGGTGCATGGTT.GTCGTCAGCTCGTGTCG.....TGAGATGTTGGG.TTAAGTC.CCATAACGAGCGCAAC.CCCT..ATCGTTAGTTACCAT.CAtta..agtTGGG.GACTCTAGCGATA.CTG.C.CGGTGA..TAAACCG..G.A.G.GAAGGTGG.GG.A.CGACGTCAAATCATC.ATGCC.CT..T.TATGA.CTTG.GGCTA.CACACGT....GC.TACAATGG.CAG.G..T...ACAGAGGGCA...GCGAAAGA.GC.GA.TCTGAAGCGAAACTC....AAAAAA.CCTGTCCC.AGTT--.---.---.----.------------.---.--.----.------------.----.-.---.-------..--.--..---..-.----.-----------.------------------.----.---.------.----------------..---.--.---...........................................................................-..-.-.---.--.--..----.----.-----.----.--.-----------.-.--.------.-.-----.......--.....-..-.....---...-------------.-------.................................................................................................................................................................................................................................................................................................................................................................................................................................................................................................................................................................................................................................................................................................

113s1-20        ..................................................................................................------..------------.-------.-----------..-.-...-....--.---.--..-.....-.....-..----.---.---.----.--..---...............................................................................--.-------------.--------------------..-----.-----.--.-.-------------.-----------------------.-----..--.--.-----.----.-.-----.------.....................---.-------------------.---------------.-.--.-------------.-.------.---------------.--------------.---.-----------.--.----.-------------------------------TGAGGAATATTGGTCAATGGG.C.GAG.AGC.CTG.A.ACCAGC.CAAGTAGCG.TGCAGGAC.GACGGCC.cTAT..G.GGTTGT.AAACTGC.TTTTAT.G.TGGGGATAaagtgcgtgac........gtgtcatgcatTG.CA.GGTACCA.C.ATGAA.TAAGGACCGGCT.AATTCCGTGCCAGCA.GCC...GCGGTAATACGGAAGGTCCGGGCGTTATCCG.GATT.TAT.TGGGTTTAAAGGG.AGCGTAGGC.TG.T.CTATTAAGCGTG.TTGTGA.AATT.TACCG.GCTC.AAC.C.GGTGGCTTG.CAG.CG.CG.AA.CT.GGTC.G.ACT.TGAGTA.TGCAGGAA.GTA.GGC.GG.AAT.TC.A.TGGTGTAG.CGGTGA.AATG.CTTAGA.TATCATGAC.GAACTCC.GATT.GC.GC.AGGCAGCT.TA.CTGT.AG.C.A.TAACTGACGCTG.ATGCTCGAAAGTGCGGGTATCAAACAGG.ATTAGAT.ACCCTGGTAGTC.C.GC.ACGGTA.AAC.GATGGATGCT.CGCTATTCGTCcgt............ttagGA.TGAGT.GG.CCAA.GTGAAAACATTAAGCATCCCACCT.GG.GGAGTACGCCG.GCAACGGTG.AAACTCAAA.GGAATTGACGG.GGGC.CCG.CACAAGCG.GAGGAACATGTG.GTTT.AATT.CGA.TGATACGCG.A.GGA.A.C.CTTA.CCCG.GGCTTGA.ACTGcCAGCG..A.ACGA.TACAGAGA...TGTTGAGgccct..........tcggggCG.CTGGTG.GA.GGTGCTGCATGGTT.GTCGTCAGCTCGTGCCG.....TGAGGTGTCGGC.TTAAGTG.CCATAACGAGCGCAAC.CCTT..TTCTTTAGTTGCCAT.CAggtgatgcTGGG.CACTCTATGGATA.CTG.C.CACC-G..TAAGGTG.tG.A.G.GAAGGTGG.GG.A.TGACGTCAAATCAGC.ACGGC.CC..T.TACGT.CCGG.GGCTA.CACACGT....GT.TACAATGG.GGC.A..T...ACAGAGTGTT..gGCTTAA--.--.--.---------------....------.--------.------.---.---.----.------------.---.--.----.------------.----.-.---.-------..--.--..---..-.----.-----------.------------------.----.---.------.----------------..---.--.---...........................................................................-..-.-.---.--.--..----.----.-----.----.--.-----------.-.--.------.-.-----.......--.....-..-.....---...-------------.-------.................................................................................................................................................................................................................................................................................................................................................................................................................................................................................................................................................................................................................................................................................................

113s1-24        ..................................................................................................------..------------.-------.-----------..-.-...-....--.---.--..-.....-.....-..----.---.---.----.--..---...............................................................................--.-------------.--------------------..-----.-----.--.-.-------------.-----------------------.-----..--.--.-----.----.-.-----.------.....................---.-------------------.---------------.-.--.-------------.-.------.---------------.--------------.---.-----------.--.----.-------------------------------TGGGGAATATTGCGCAATGGG.G.GAA.ACC.CTG.A.CGCAGC.AACGCCGCG.TGCGGGAT.GAAGGCC..TTC..G.GGTTGT.AAACCGC.TTTCAG.C.AGGGAAGAc...........................atCG.AC.GGTACCT.G.CAGAA.GAAGCCCCGGCT.AACTACGTGCCAGCA.GCC...GCGGTAATACGTAGGGGGCGAGCGTTATCCG.GATT.CAT.TGGGCGTAAAGCG.CGCGCAGGC.GG.T.TGCTCAAGCGGA.ACCTCT.AATC.TCGGG.GCTT.AAC.C.TCGAGCC-G.GGT.TC.CG.AA.CT.GGAC.G.ACT.CGAGTG.CGGTAGAG.GCA.GAT.GG.AAT.TC.C.CGGTGTAG.CGGTGG.AATG.CGCAGA.TATCGGGAA.GAACACC.AACG.GC.GA.AGGCAGTC.TG.CTGG.GC.C.G.TCACTGACGCTG.AGGCGCGAAAGCTGGGGGAGCGAACAGG.ATTAGAT.ACCCTGGTAGTC.C.CA.GCCGTA.AAC.GATGAGCGCT.GGGTGTGGGAGatt............acatCT.TCCGT.GC.CGAA.GCTAACGCATTAAGCGCTCCGCCT.GG.GGAGTACGGCC.GCAAGGCTA.AAACTCAAA.GGAATTGACGG.GGGC.CCG.CACAAGCA.GCGGAGCATGTG.GCTT.AATT.CGA.AGCAACGCG.A.AGA.A.C.CTTA.CCAG.GGCTTGA.CATG.TAGGT..G.AAGC.GGCGGAAA...CGTCGTGgccga...........aaggaGC.CTA-CA.CA.GGTGGTGCATGGCT.GTCGTCAGCTCGTGTCG.....TGAGATGTTGGG.TTAAGTC.CCGCAACGAGCGCAAC.CCCT..GCCCCGTGTTACCAG.CAttt..agtTGGG.GACTCGCGGGGGA.CTG.C.CGGCGT..CAAGCCG..G.A.G.GAAGGCGG.GG.A.TGACGTCAAGTCATC.ATGCC.CC..T.TATGC.CCTG.GGCCG.CACACGT....GC.TACAATGG.CCG.G..C...ACAGCGGGCT...GCAACCTA.GC.GA.TAGGAAGCGAATCCC....GTAAAG.--------.------.---.---.----.------------.---.--.----.------------.----.-.---.-------..--.--..---..-.----.-----------.------------------.----.---.------.----------------..---.--.---...........................................................................-..-.-.---.--.--..----.----.-----.----.--.-----------.-.--.------.-.-----.......--.....-..-.....---...-------------.-------.................................................................................................................................................................................................................................................................................................................................................................................................................................................................................................................................................................................................................................................................................................

113s1-32        ..................................................................................................------..------------.-------.-----------..-.-...-....--.---.--..-.....-.....-..----.---.---.----.--..---...............................................................................--.-------------.--------------------..-----.-----.--.-.-------------.-----------------------.-----..--.--.-----.----.-.-----.------.....................---.-------------------.---------------.-.--.-------------.-.------.---------------.--------------.---.-----------.--.----.------------------------------------------------TGAG.C.GAA.AGC.TTG.A.TGGAGC.GACACAGCG.TGCACGAT.GAAGGTC..TTC..G.GATTGT.AAAGTGC.TGTTAT.A.AGGGAAGAacatttgcaatagg..aaatgattgcagacTG.AC.GGTACCT.T.GTCAG.AAAGCGATGGCT.AACTATGTGCCAGCA.GCC...GCGGTAATACATAGGTCGCAAGCGTTATCCG.GAAT.TAT.TGGGCGTAAAGCG.TTCGTAGGC.TG.T.TTGTTAAGTCTG.GAGTTA.AATC.CCGGG.GCTC.AAC.C.CCGGCTC-G.CTT.TG.GA.TA.CT.AGCA.A.ACT.AGAGTT.AGATAGAG.GTA.AGC.GG.AAT.TC.C.ATGTGAAG.CGGTGA.AATG.CGTAGA.TATATGGAA.GAACACC.AAAG.GC.GA.AGGCAGCT.TA.CTGG.GT.C.T.ATACTGACGCTG.AGGGACGAAAGCGTGGGGAGCAAACAGG.ATTAGAT.ACCCTGGTAGTC.C.AC.GCCGTA.AAC.GATGATCATT.AGTCGGTGG--ag...............aa--.TCACT.GA.CGCA.GCTAACGCATTAAATGATCCGCCT.GA.GTAGTATGCTC.GCAAGAGTG.AAACTTAAA.GGAATTGACGG.GGAC.CCG.CACAAGCG.GTGGAGCATGTG.GTTT.AATT.TGA.AGATACACG.G.AAA.A.C.CTTA.CCCA.CTCTTGA.CATC.CTTCG.cA.AAGC.TATAGAGA...TATAGTGgagg.............ttatCG.GAGTGA.CA.GATGGTGCATGGTT.GTCGTCAGCTCGTGTCG.....TGAGATGTTTGG.TCAAGTC.CTGCAACGAGCGCAAC.CCCT..ATCTTTAGTTACTAA.CAtta..agtTGAG.GACTCTAGAGATA.CTG.C.CTGG-G..TAACTGG..G.A.G.GAAGGTGG.GG.A.TGACGTCAAATCATC.ATGCC.TC..T.TACGA.GTGG.GGCCA.CACACGT....GC.TACAATGG.TCG.G..T...ACAAAGAGAA...GCAATATG.GC.GA.CATGGAGCAAATCTC....AAAAAG.--------.------.---.---.----.------------.---.--.----.------------.----.-.---.-------..--.--..---..-.----.-----------.------------------.----.---.------.----------------..---.--.---...........................................................................-..-.-.---.--.--..----.----.-----.----.--.-----------.-.--.------.-.-----.......--.....-..-.....---...-------------.-------.................................................................................................................................................................................................................................................................................................................................................................................................................................................................................................................................................................................................................................................................................................

113s1-51        ..................................................................................................------..------------.-------.-----------..-.-...-....--.---.--..-.....-.....-..----.---.---.----.--..---...............................................................................--.-------------.--------------------..-----.-----.--.-.-------------.-----------------------.-----..--.--.-----.----.-.-----.------.....................---.-------------------.---------------.-.--.-------------.-.------.---------------.--------------.---.-----------.--.----.------------------------------------------------TGGG.C.GAG.AGC.CTG.A.ACCAGC.CAAGTCGCG.TGAAGGAA.GACTGCCcgCAA..G.GGTTGT.AAACTTC.TTTTGT.A.TGGGATTAaagtcgtctac........gtgtagacgttTG.CA.GTTACCA.T.ACGAA.TAAGCATCGGCT.AACTCCGTGCCAGCA.GCC...GCGGTAATACGGAGGATGCGAGCGTTATCCG.GAAT.TAT.TGGGTTTAAAGGG.TGCGTAGGT.TG.C.AAGGGAAGTCAG.GGGTGA.AAAG.CTATA.GCTC.AAC.T.ATGGTCTTG.CCT.TT.GA.AA.CT.CTCT.A.GCT.AGAGTG.TACTGGAG.GTA.CGT.GG.AAC.GT.G.TGGTGTAG.CGGTGA.AATG.CATAGA.TATCACACA.GAACTCC.GATT.GC.GC.AGGCAGCG.TA.CTAC.AT.T.A.CAACTGACACTG.AAGCACGAAAGCGTGGGTATCAAACAGG.ATTAGAT.ACCCTGGTAGTC.C.AC.GCAGTA.AAC.GATGAATACT.AGATCTATGCGata............tgacAG.TATGG.GT.CTAA.GCGAAAGCGATAAGTATTCCACCT.GG.GGAGTACGCCG.GCAACGGTG.AAACTCAAA.GAGATTGGCGG.GGGT.CCG.CACAAGCG.GAGGAACATGTG.GTTT.AATT.CGA.TGATACGCG.A.GGA.A.C.CTTA.CCCG.GGATTGA.AATGtAGATG..C.ATGA.GGCTGAGA...GGTCTCTtccct..........tcggggCT.TCTATG.TA.GGTGCTGCATGGTT.GTCGTCAGCTCGTGCCG.....TGAGGTGTCGGC.TTAAGTG.CCATAACGAGCGCAAC.CCGC..GTCGATAGTTACTAA.CGagttaagtCGAG.GACTCTATCGAGA.CAG.C.CGTC-G..TAAGACG.aG.A.G.GAAGGAGC.GG.A.TGACGTCAAATCAGC.ACGGC.CC..T.TACAT.CCGG.GGCGA.CACACGT....GT.TACAATGG.TAG.G..G...ACAGCGAGCA...GCCATCTG.GC.GA.CAGAGAGCTAA----....------.--------.------.---.---.----.------------.---.--.----.------------.----.-.---.-------..--.--..---..-.----.-----------.------------------.----.---.------.----------------..---.--.---...........................................................................-..-.-.---.--.--..----.----.-----.----.--.-----------.-.--.------.-.-----.......--.....-..-.....---...-------------.-------.................................................................................................................................................................................................................................................................................................................................................................................................................................................................................................................................................................................................................................................................................................

113s1-83        ..................................................................................................------..------------.-------.-----------..-.-...-....--.---.--..-.....-.....-..----.---.---.----.--..---...............................................................................--.-------------.--------------------..-----.-----.--.-.-------------.-----------------------.-----..--.--.-----.----.-.-----.------.....................---.-------------------.---------------.-.--.-------------.-.------.---------------.--------------.---.-----------.--.----.-------------------------------TGGGGAATCTTCCGCAATGGG.C.GAA.AGC.CTG.A.CGGAGC.AACGCCGCG.TGAGTGAA.GACGGCC..TTC..G.GGTTGT.AAAACTC.TGTGAT.T.CGGGACGAaagataagtagacg.aataatctgcataagTG.AC.GGTACCG.A.AAAAG.CAAGCCACGGCT.AACTACGTGCCAGCA.GCC...GCGGTAATACGTAGGTGGCAAGCGTTGTCCG.GAAT.TAT.TGGGCGTAAAGCG.CGCGCAGGC.GG.C.TACTTAAGTCCA.TCTTAA.AAGT.GCGGG.GCTT.AAC.C.CCGTGAT-G.GGA.TG.GA.AA.CT.GAGA.A.GCT.GGAGTG.TCGGAGAG.GAA.AGT.GG.AAT.TC.C.TAGTGTAG.CGGTGA.AATG.CGTAGA.GATTAGGAA.GAACACC.GGTG.GC.GA.AGGCGACT.TT.CTGG.AC.G.A.CAACTGACGCTT.AGGCGCGAAAGCGTGGGGAGCAAACAGG.ATTAGAT.ACCCTGGTAGTC.C.AC.GCCGTA.AAC.GATGGATACT.AGGTGTAGGAGgtatc.........gacccCT.TCTGT.GC.CGGA.GTTAACGCAATAAGTATCCCGCCT.GG.GAAGTACGATC.GCAAGATTA.AAACTCAAA.GGAATTGACGG.GGGC.CCG.CACAAGCG.GTGGAGTATGTG.GTTT.AATT.CGA.CGCAACGCG.A.AGA.A.C.CTTA.CCAG.GTCTTGA.CATT.GATCG..C.TATT.TTCAGAAA...TGAGAAGttctctt......tcgagagaCG.AGAAAA.CA.GGTGGTGCACGGCT.GTCGTCAGCTCGTGTCG.....TGAGATGTTGGG.TTAAGTC.CCGCAACGAGCGCAAC.CCCT..ATCATTTGTTGCCAG.CAcgcaaaggTGGG.AACTCAAATGAGA.CCG.C.CGCAGA..CAATGCG..G.A.G.GAAGGCGG.GG.A.CGACGTCAAGTCATC.ATGCC.CC..T.TATGA.CCTG.GGCTA.CACACGT....AC.TACAATGG.GTG.T..C..aACAAA-----...--------.--.--.---------------....------.--------.------.---.---.----.------------.---.--.----.------------.----.-.---.-------..--.--..---..-.----.-----------.------------------.----.---.------.----------------..---.--.---...........................................................................-..-.-.---.--.--..----.----.-----.----.--.-----------.-.--.------.-.-----.......--.....-..-.....---...-------------.-------.................................................................................................................................................................................................................................................................................................................................................................................................................................................................................................................................................................................................................................................................................................

113s1-84        ..................................................................................................------..------------.-------.-----------..-.-...-....--.---.--..-.....-.....-..----.---.---.----.--..---...............................................................................--.-------------.--------------------..-----.-----.--.-.-------------.-----------------------.-----..--.--.-----.----.-.-----.------.....................---.-------------------.---------------.-.--.-------------.-.------.---------------.--------------.---.-----------.--.----.-------------------------------TGAGGAATATTGGTCAATGGG.C.GAG.AGC.CTG.A.ACCAGC.CAAGTAGCG.TGCAGGAT.GACGGCC.cTAT..G.GGTTGT.AAACTGC.TTTTAT.G.CGGGGATAaagtgagggac........gtgtccttcatTG.CA.GGTACCG.C.ATGAA.TAAGGACCGGCT.AATTCCGTGCCAGCA.GCC...GCGGTAATACGGAAGGTCCGGGCGTTATCCG.GATT.TAT.TGGGTTTAAAGGG.AGCGTAGGC.CG.T.GGATTAAGCGTG.TTGTGA.AATG.CAGGT.GCTC.AAC.G.TCTGCACTG.CAG.CG.CG.AA.CT.GGTC.C.ACT.TGAGTG.TGCGCAAC.GCA.GGC.GG.AAT.TC.G.TCGTGTAG.CGGTGA.AATG.CTTAGA.TATGACGAA.GAACTCC.GATT.GC.GA.AGGCAGCT.TG.CGGG.AG.C.A.CAACTGACGCTG.AAGCTCGAAAGTGCGGGTATCGAACAGG.ATTAGAT.ACCCTGGTAGTC.C.GC.ACGGTA.AAC.GATGGATGCC.CGTTGTCAGGCtgt............ttcaGC.CTGGT.GA.CCAA.GCGAAAGCATTAAGCATCCCACCT.GG.GGAGTACGCCG.GCAACGGTG.AAACTCAAA.GGAATTGACGG.GGGC.CCG.CACAAGCG.GAGGAACATGTG.GTTT.AATT.CGA.TGATACGCG.A.GGA.A.C.CTTA.CCCG.GGCTTGA.ATTGcAGACG..A.AGGC.TTCAGAGA...TGAAGCGgccct..........tcggggCG.TCTGTG.AA.GGTGCTGCATGGTT.GTCGTCAGCTCGTGCCG.....TGAGGTGTCGGC.TTAAGTG.CCATAACGAGCGCAAC.CCCT..TTCTTCAGTTGCCAT.CAggtgatgcTGGG.CACTCTGGAGACA.CTG.C.CACC-G..CAAGGTG.tG.A.G.GAAGGTGG.GG.A.TGACGTCAAATCAGC.ACGGC.CC..T.TACGT.CCGG.GGCTA.CACACGT....GT.TACAATGG.CCG.G..T...ACAGAGAGTT...--GATTTT.--.--.---------------....------.--------.------.---.---.----.------------.---.--.----.------------.----.-.---.-------..--.--..---..-.----.-----------.------------------.----.---.------.----------------..---.--.---...........................................................................-..-.-.---.--.--..----.----.-----.----.--.-----------.-.--.------.-.-----.......--.....-..-.....---...-------------.-------.................................................................................................................................................................................................................................................................................................................................................................................................................................................................................................................................................................................................................................................................................................

113s1-92        ..................................................................................................------..------------.-------.-----------..-.-...-....--.---.--..-.....-.....-..----.---.---.----.--..---...............................................................................--.-------------.--------------------..-----.-----.--.-.-------------.-----------------------.-----..--.--.-----.----.-.-----.------.....................---.-------------------.---------------.-.--.-------------.-.------.---------------.--------------.---.-----------.--.----.-------------------------------TGAGGAATATTGGTCAATGGG.C.GGG.AGC.CTG.A.ACCAGC.CAAGTAGCG.TGCAGGAT.GACGGCC.cTAT..G.GGTTGT.AAACTGC.TTTTAT.G.CGGGGATAaagtgagggac........gtgtccttcatTG.CA.GGTACCG.C.ATGAA.TAAGGACCGGCT.AATTCCGTGCCAGCA.GCC...GCGGTAATACGGAAGGTCCGGGCGTTATCCG.GATT.TAT.TGGGTTTAAAGGG.AGCGTAGGC.CG.T.GGATTAAGCGTG.TTGTGA.AATG.CAGGT.GCTC.AAC.G.TCTGCACTG.CAG.CG.CG.AA.CT.GGTT.C.ACT.TGAGTG.TGCGCAAC.GCA.GGC.GG.AAT.TC.G.TCGTGTAG.CGGTGA.AATG.CTTAGA.TATGACGAA.GAACTCC.GATT.GC.GA.AGGCAGCT.TG.CGGG.AG.C.A.CAACTGACGCTG.AAGCTCGAAAGTGCGGGTATCGAACAGG.ATTAGAT.ACCCTGGTAGTC.C.GC.ACGGTA.AAC.GATGGATGCC.CGTTGTCAGGCtgt............ttcaGC.CTGGT.GA.CCAA.GCGAAAGCATTAAGCATCCCACCT.GG.GGAGTACGCCG.GCAACGGTG.AAACTCAAA.GGAATTGACGG.GGGC.CCG.CACAAGCG.GAGGAACATGTG.GTTT.AATT.CGA.TGATACGCG.A.GGA.A.C.CTTA.CCCG.GGCTTGA.ATTGcAGACG..A.AGGC.TTCAGAGA...TGAAGAGtccct..........tcggggCG.TCTGTG.AA.GGTGCTGCATGGTT.GTCGTCAGCTCGTGCCG.....TGAGGTGTCGGC.TTAAGTG.CCATAACGAGCGCAAC.CCCT..TTCTTCAGTTGCCAT.CAggtgatgcTGGG.CACTCTGTAGACA.CTG.C.CACC-G..CAAGGTG.tG.A.G.GAAGGTGG.GG.A.TGACGTCAAATCAGC.ACGGC.CC..T.TACGT.CCGG.GGCTA.CACACGT....GT.TACAATGG.CCG.G..T...ACAGAGAGTT...--GATTTT.--.--.---------------....------.--------.------.---.---.----.------------.---.--.----.------------.----.-.---.-------..--.--..---..-.----.-----------.------------------.----.---.------.----------------..---.--.---...........................................................................-..-.-.---.--.--..----.----.-----.----.--.-----------.-.--.------.-.-----.......--.....-..-.....---...-------------.-------.................................................................................................................................................................................................................................................................................................................................................................................................................................................................................................................................................................................................................................................................................................

113s1-93        ..................................................................................................------..------------.-------.-----------..-.-...-....--.---.--..-.....-.....-..----.---.---.----.--..---...............................................................................--.-------------.--------------------..-----.-----.--.-.-------------.-----------------------.-----..--.--.-----.----.-.-----.------.....................---.-------------------.---------------.-.--.-------------.-.------.---------------.--------------.---.-----------.--.----.-------------------------------TGGGGAATATTGGACAATGGA.CcAAA.AGT.CTG.A.TCCAGC.AATTCTGTG.TGCACGAT.GACGTTT..TTC..G.GAATGT.AAAGTGC.TTTCAG.T.CGGGAAGAagc........................aagTG.AC.GGTACCG.A.CAGAA.GAAGCGACGGCT.AAATACGTGCCAGCA.GCC...GCGGTAATACGTATGTCGCAAGCGTTATCCG.GATT.TAT.TGGGCGTAAAGCG.CGTCTAGGC.GG.C.AAGGAAAGTCTG.ATGTGA.AAAT.GCGGG.GCTC.AAC.T.CCGTA-TTG.CGT.TG.GA.AA.CT.GCCT.T.ACT.AGAGTA.CTGGAGAG.GTA.GGC.GG.AAC.TA.C.AAGTGTAG.AGGTGA.AATT.CGTAGA.TATTTGTAG.GAATGCC.GATG.GG.GA.AGCCAGCC.TA.CTGG.AC.A.G.ATACTGACGCTA.AAGCGCGAAAGCGTGGGTAGCAAACAGG.ATTAGAT.ACCCTGGTAGTC.C.AC.GCTGTA.AAC.GATGATTACT.AGGTGTTGGGGgtc.............aaaCC.TCAGC.GC.CCAA.GCTAACGCGATAAGTAATCCGCCT.GG.GGAGTACGTAC.GCAAGTATG.AAACTCAAA.GGAATTGACGG.GGAC.CCG.CACAAGCG.GTGGAGCATGTG.GTTT.AATT.CGA.CGCAACGCG.A.GGA.A.C.CTTA.CCAG.CGTTTGA.CATC.CTACA..A.AGAG.TGCAGAGA...TGCGCTTgtgcttct....tcggaagaaTG.TAGTGA.CA.GGTGGTGCATGGCT.GTCGTCAGCTCGTGTCG.....TGAGATGTTGGG.TTAAGTC.CCGCAACGAGCGCAAC.CCCT..ATCGTATGTTACCAG.CCttt..agtTGGG.GACTCATGCGATA.CTG.C.CTGCGA..CGAGCAG..G.A.G.GAAGGTGG.GG.A.TGACGTCAAGTCATC.ATGCC.CC..T.TATAC.GCTG.GGCTA.CACACGT....GC.TACAATGG.GTA.G..T...ACAGAGAGCG...GCGAACCC.GC.GA.GGGGGAGCAA-----....------.--------.------.---.---.----.------------.---.--.----.------------.----.-.---.-------..--.--..---..-.----.-----------.------------------.----.---.------.----------------..---.--.---...........................................................................-..-.-.---.--.--..----.----.-----.----.--.-----------.-.--.------.-.-----.......--.....-..-.....---...-------------.-------.................................................................................................................................................................................................................................................................................................................................................................................................................................................................................................................................................................................................................................................................................................

123b-28         ..................................................................................................------..------------.-------.-----------..-.-...-....--.---.--..-.....-.....-..----.---.---.----.--..---...............................................................................--.-------------.--------------------..-----.-----.--.-.-------------.-----------------------.-----..--.--.-----.----.-.-----.------.....................---.-------------------.---------------.-.--.-------------.-.------.---------------.--------------.---.-----------.--.----.-------------------------------TGGGGAATATTGGGCAATGGG.C.GAA.AGC.CTG.A.CCCAGC.AACGCCGCG.TGAGTGAT.GAAGGCC..TTC..G.GGTTGT.AAAACTC.TTTGGA.C.AGGGACGAaga........................aagTG.AC.GGTACCT.G.TAGAA.CAAGCCACGGCT.AACTACGTGCCAGCA.GCC...GCGGTAATACGTAGGTGGCGAGCGTTATCCG.GATT.TAC.TGGGCGTAAAGGG.CGTGTAGGC.GG.C.TAGATAAGTGTG.ATGTTT.AAAT.CCAAG.GCTT.AAC.C.TTGGGGT-T.CAT.TA.CA.AA.CT.GTTT.A.GCT.TGAGTG.CTGGAGAG.GAT.AGT.GG.AAT.TC.C.TAGTGTAG.CGGTAA.AATG.CGTAGA.TATTAGGAG.GAACACC.GGTG.GC.GA.AGGCGGCT.AT.CTGG.AC.A.G.TAACTGACGCTG.AGGCGCGAAAGCGTGGGGAGCAAACAGG.ATTAGAT.ACCCTGGTAGTC.C.AC.GCCGTA.AAC.GATGAATACT.AGCTGTAGGAGgtatc.........gacccCT.TCTGT.GG.CGCA.GTTAACACAATAAGTATTCCGCCT.GG.GGAGTACGGCC.GCAAGGTTA.AAACTCAAA.GGAATTGACGG.GGAC.CCG.CACAAGCA.GTGGATTATGTG.GTTT.AATT.CGA.AGCAACGCG.A.AGA.A.C.CTTA.CCAG.GACTTGA.CATC.CTCTG..A.CGAT.TCAGGAGA...CTGAATTttctct........tcggagaCA.GAGAGA.CA.GGTGGTGCATGGTT.GTCGTCAGCTCGTGTCG.....TGAGATGTTGGG.TTAAGTC.CCGCAACGAGCGCAAC.CCCT..ATTGATTGTTGCTAA.CAgta..agaTGAG.CACTCAATTGAGA.CTG.C.CGTTGA..TAAAACG..G.A.G.GAAGGTGG.GG.A.CGACGTCAAATCATC.ATGCC.CC..T.TATGT.TCTG.GGCTA.CACACGT....AA.TACAATGG.CTG.T..G...ACAGAGGGAA...GCAAGAGG.GC.GA.CCTTAAGCGAA----....------.--------.------.---.---.----.------------.---.--.----.------------.----.-.---.-------..--.--..---..-.----.-----------.------------------.----.---.------.----------------..---.--.---...........................................................................-..-.-.---.--.--..----.----.-----.----.--.-----------.-.--.------.-.-----.......--.....-..-.....---...-------------.-------.................................................................................................................................................................................................................................................................................................................................................................................................................................................................................................................................................................................................................................................................................................

123b-12         ..................................................................................................------..------------.-------.-----------..-.-...-....--.---.--..-.....-.....-..----.---.---.----.--..---...............................................................................--.-------------.--------------------..-----.-----.--.-.-------------.-----------------------.-----..--.--.-----.----.-.-----.------.....................---.-------------------.---------------.-.--.-------------.-.------.---------------.--------------.---.-----------.--.----.-------------------------------TGAGGAATATTGGTCAATGGG.C.GAG.AGC.CTG.A.ACCAGC.CAAGTAGCG.TGCAGGAT.GACGGCC.cTAT..G.GGTTGT.AAACTGC.TTTTAT.G.TGGGGATAaagtgcgcgac........gtgtcgtgcatTG.CA.GGTACCA.C.ATGAA.TAAGGACCGGCT.AATTCCGTGCCAGCA.GCC...GCGGTAATACGGAAGGTCCGGGCGTTATCCG.GATT.TAT.TGGGTTTAAAGGG.AGCGTAGGC.TG.T.CTATTAAGCGTG.TTGTGA.AATT.TACCG.GCTC.AAC.C.GGTGGCTTG.CAG.CG.CG.AA.CT.GGTC.G.ACT.TGAGTA.TGCAGGAA.GTA.GGC.GG.AAT.TC.A.TGGTGTAG.CGGTGA.AATG.CTTAGA.TATCATGAC.GAACTCC.GATT.GC.GC.AGGCAGCT.TA.CTGT.AG.C.A.TAACTGACGCTG.ATGCTCGAAAGTGCGGGTATCAAACAGG.ATTAGAT.ACCCTGGTAGTC.C.GC.ACGGTA.AAC.GATGGATGCT.CGCTATTCGTCcgt............ttagGA.TGAGT.GG.CCAA.GTGAAAACATTAAGCATCCCACCT.GG.GGAGTACGCCG.GCAACGGTG.AAACTCAAA.GGAATTGACGG.GGGC.CCG.CACAAGCG.GAGGAACATGTG.GTTT.AATT.CGA.TGATACGCG.A.GGA.A.C.CTTA.CCCG.GGCTTGA.ACTGcCAGCG..A.ACGA.TACAGAGA...TGTTGAGgccct..........tcggggCG.CTGGTG.GA.GGTGCTGCATGGTT.GTCGTCAGCTCGTGCCG.....TGAGGTGTCGGC.TTAAGTG.CCATAACGAGCGCAAC.CCTT..TTCTTTAGTTGCCAT.CAggtgatgcTGGG.CACTCTATGGATA.CTG.C.CACC-G..TAAGGTG.tG.A.G.GAAGGTGG.GG.A.TGACGTCAAATCAGC.ACGGC.CC..T.TACGT.CCGG.GGCTA.CACACGT....GT.TACAATGG.GGC.A..T...ACAGAGTGTT..gGCTTAA--.--.--.---------------....------.--------.------.---.---.----.------------.---.--.----.------------.----.-.---.-------..--.--..---..-.----.-----------.------------------.----.---.------.----------------..---.--.---...........................................................................-..-.-.---.--.--..----.----.-----.----.--.-----------.-.--.------.-.-----.......--.....-..-.....---...-------------.-------.................................................................................................................................................................................................................................................................................................................................................................................................................................................................................................................................................................................................................................................................................................

123b-16         ..................................................................................................------..------------.-------.-----------..-.-...-....--.---.--..-.....-.....-..----.---.---.----.--..---...............................................................................--.-------------.--------------------..-----.-----.--.-.-------------.-----------------------.-----..--.--.-----.----.-.-----.------.....................---.-------------------.---------------.-.--.-------------.-.------.---------------.--------------.---.-----------.--.----.-------------------------------TGGGGAATATTGCGCAATGGG.G.GAA.ACC.CTG.A.CGCAGC.GACGCCGCG.TGCGGGAT.GAAGGCC..TTC..G.GGTTGT.AAACCGC.TTTTGA.T.TGGGAGCAagcct....................tcgggTG.AG.TGTACCT.T.TCGAA.TAAGCGCCGGCT.AACTACGTGCCAGCA.GCC...GCGGTAATACGTAGGGCGCAAGCGTTATCCG.GATT.TAT.TGGGCGTAAAGAG.CTTGTAGGC.GG.T.TCGTCGCGTCTG.GTGTGA.AAGC.CCATC.GCTT.AAC.G.GTGGGTCTG.CGC.CG.GG.TA.CG.GGCG.G.GCT.AGAGTG.CAGTAGGG.GAA.ACT.GG.AAT.TC.T.CGGTGTAA.CGGTGG.AATG.TGTAGA.TATCGGGAA.GAACACC.AATG.GC.GA.AGGCAGGT.TT.CTGG.GC.T.G.TTACTGACGCTG.AGAAGCGAAAGCGTGGGGAGCGAACAGG.ATTAGAT.ACCCTGGTAGTC.C.AC.GCCGTA.AAC.GGTGGACGCT.GGATGTGGGGCccatt........ccacggGT.TCCGT.GT.CGGA.GCTAACGCGTTAAGCGTCCCGCCT.GG.GGAGTACGGCC.GCAAGGCTA.AAACTCAAA.GAAATTGACGG.GGGC.CCG.CACAAGCG.GCGGAGCATGCG.GATT.AATT.CGA.TGCAACGCG.A.AGA.A.C.CTTA.CCTG.GGCTTGA.CATGtGCCTG..A.TGAC.TGCAGAGA...TGTGGTTtcctt..........tcggggCA.GGTTCA.CA.GGTGGTGCATGGTC.GTCGTCAGCTCGTGTCG.....TGAGATGTTGGG.TTAAGTC.CCGCAACGAGCGCAAC.CCTC..GCCCTGTGTTGCCAG.CGggttatgcCGGG.AACTCACGGGGGA.CCG.C.CGGGGT..TAACTCG..G.A.G.GAAGGTGG.GG.A.TGACGTCAGATCATC.ATGCC.CC..T.TACGT.CCAG.GGCTT.CACGCAT....GC.TACAATGG.CCG.G..T...ACAACGGGGT...GCGACATG.GT.GA.CATG-----------....------.--------.------.---.---.----.------------.---.--.----.------------.----.-.---.-------..--.--..---..-.----.-----------.------------------.----.---.------.----------------..---.--.---...........................................................................-..-.-.---.--.--..----.----.-----.----.--.-----------.-.--.------.-.-----.......--.....-..-.....---...-------------.-------.................................................................................................................................................................................................................................................................................................................................................................................................................................................................................................................................................................................................................................................................................................

123b-31         ..................................................................................................------..------------.-------.-----------..-.-...-....--.---.--..-.....-.....-..----.---.---.----.--..---...............................................................................--.-------------.--------------------..-----.-----.--.-.-------------.-----------------------.-----..--.--.-----.----.-.-----.------.....................---.-------------------.---------------.-.--.-------------.-.------.---------------.--------------.---.-----------.--.----.-------------------------------TGAGGAATATTCCACAATGGG.C.GAA.AGC.CTG.A.TGGAGC.AATGCCGCG.TGCAGGAT.GAAGGCC..CTC..G.GGTCGT.AAACTGC.TTTTAT.T.AGAGAAGAa...........................taTG.AC.GGTAACT.A.ATGAA.TAAGGGACGGCT.AACTACGTGCCAGCA.GCC...GCGGTCATACGTAGGTCCCAAGCGTTATCCG.GAGT.GAC.TGGGCGTAAAGAGtTGCGTAGGC.GG.C.TAAGTAAGCGAG.TAATGA.AAAC.TATCG.GCTC.AAC.C.GGTAGCCTG.TTA.TT.CG.AA.CT.GCTT.G.GCT.CGAGAT.TATCAGAG.GTC.GCT.GG.AAT.TC.C.TAGTGTAG.CAGTGA.AATG.CGTAGA.TATTAGGAA.GAACACC.AATG.GC.GT.AGGCAGGC.GA.CTGG.GG.T.A.TTTCTGACGCTA.AGGCACGAAAGCGTGGGGAGCGAACCGG.ATTAGAT.ACCCGGGTAGTC.C.AC.GCCGTA.AAC.GATGGATGCT.AATTGTTCGGGgtatc.........gacccCT.TGAGT.AA.TAAA.GCTAACGCGTTAAGCATCCCGCCT.GT.GGAGTACGGCC.GCAAGGCTA.AAACATAAA.GGAATTGACGG.GGAC.CCG.CACAAGCG.GTGGAGGATGTT.CTTT.AATT.CGA.TGATAAGCG.A.AGA.A.C.CTTA.CCAG.GGCTTGA.CATC.CCTAG..A.ATTT.CTCCGAAA...GGAGAGAgtgcttt.......ttaagaaCT.AGGTGA.CA.GATCCTGCATGGCC.GTCGTCAGCTCGTGTCG.....TGAGATGTTTGG.TTAAGTC.CATCAACGAGCGCAAC.CCTT..ATCGTTAGTTG----.--tat..ttt----.---TCTAACGAGA.CTG.C.CCCG-G..TAACGGG..G.A.G.GAAGGAGG.GG.A.TGATGTCAGGTCAGT.ATTGG.TC..T.TACGT.CCTG.GGCTA.GAAACGT....CC.TACAATGG.CTA.G..T...ACAATGGGCA...GCGAATCC.GC.GA.GGTGAAGCAAATCCC...aTCAAAG.CTA-----.------.---.---.----.------------.---.--.----.------------.----.-.---.-------..--.--..---..-.----.-----------.------------------.----.---.------.----------------..---.--.---...........................................................................-..-.-.---.--.--..----.----.-----.----.--.-----------.-.--.------.-.-----.......--.....-..-.....---...-------------.-------.................................................................................................................................................................................................................................................................................................................................................................................................................................................................................................................................................................................................................................................................................................

123b-35         ..................................................................................................------..------------.-------.-----------..-.-...-....--.---.--..-.....-.....-..----.---.---.----.--..---...............................................................................--.-------------.--------------------..-----.-----.--.-.-------------.-----------------------.-----..--.--.-----.----.-.-----.------.....................---.-------------------.---------------.-.--.-------------.-.------.---------------.--------------.---.-----------.--.----.-------------------------------TGGGGAATATTGCACAATGGG.G.GAA.ACC.CTG.A.TGCAGC.GACGCCGCG.TGAGCGAA.GAAGGCC..TTC..G.GGTCGT.AAAGCTC.TTTTAT.A.TGGGAAGAt...........................aaTG.AC.GGTACCA.T.AAGAA.AAAGCCCCGGCT.AACTACGTGCCAGCA.GCC...GCGGTAATACGTAGGGGGCTAGCGTTGTCCG.GAAT.CAC.TGGGCGTAAAGGG.TTCGCAGGC.GG.C.AATGCAAGTCAG.ATGTAA.AAGG.CAAAG.GCTC.AAC.C.TTTGTAA-G.CAT.CT.GA.AA.CT.GTAT.A.GCT.TGAGAA.GTGTAGAG.GCA.AGT.GG.AAT.TT.T.TAGTGTAG.CGGTGA.AATG.CGTAGA.TATTAAAAA.GAATACC.GGTG.GC.GA.AGGCGACT.TG.CTGG.GC.A.C.AATCTGACGCTG.AGGAACGAAAGCGTGGGGAGCAAACAGG.ATTAGAT.ACCCTGGTAGTC.C.AC.GCCGTA.AAC.GATGAGTGCT.AGGTGTCGGTAt.................aAA.TCGGT.GC.CGCA.GTTAACACAATAAGCACTCCGCCT.GG.GGAGTACGTGC.GCAAGCATG.AAACTCAAA.GGAATTGACGG.GGAC.CCG.CACAAGCA.GCGGAGCATGTG.GTTT.AATT.CGA.AGCAACGCG.A.AGA.A.C.CTTA.CCAG.GGCTTGA.CATAtAAGAG..A.CGAA.CTTAGAGA...TAAGTTTtcttct........tcggaagCC.CTTATA.CA.GGTGGTGCATGGTT.GTCGTCAGCTCGTGTCG.....TGAGATGTTGGG.TTAAGTC.CCGCAACGAGCGCAAC.CCTT..ATTACTAGTTACCAG.CAttt.cggaTGGG.GACTCTAGAAAGA.CTG.C.CGATGA..TAAATCG..G.A.G.GAAGGTGG.GG.A.TGACGTCAAATCATC.ATGCC.CT..A.TATGC.CCTG.GGCAA.CACACGT....GC.TACAATGG.CCG.T..A...ACAAAGAGAA...GCGAAATC.GC.AA.GGTCAAGCAAACCTC....AAAAA-.--------.------.---.---.----.------------.---.--.----.------------.----.-.---.-------..--.--..---..-.----.-----------.------------------.----.---.------.----------------..---.--.---...........................................................................-..-.-.---.--.--..----.----.-----.----.--.-----------.-.--.------.-.-----.......--.....-..-.....---...-------------.-------.................................................................................................................................................................................................................................................................................................................................................................................................................................................................................................................................................................................................................................................................................................

123b-71         ..................................................................................................------..------------.-------.-----------..-.-...-....--.---.--..-.....-.....-..----.---.---.----.--..---...............................................................................--.-------------.--------------------..-----.-----.--.-.-------------.-----------------------.-----..--.--.-----.----.-.-----.------.....................---.-------------------.---------------.-.--.-------------.-.------.---------------.--------------.---.-----------.--.----.-------------------------------TGAGGAATATTGGTCAATGGG.C.GAG.AGC.CTG.A.ACCAGC.CAAGTAGCG.TGCAGGAT.GACGGCC.cTAT..G.GGTTGT.AAACTGC.TTTTAC.G.CGGGGATAaagtgcgtgac........gtgtctcgcatTG.CA.GGTACCG.C.GTGAA.TAAGGACCGGCT.AATTCCGTGCCAGCA.GCC...GCGGTAATACGGAAGGTCCGGGCGTTATCCG.GATT.TAT.TGGGTTTAAAGGG.AGCGCAGGC.CG.C.CCGATAAGCGTG.TTGTGA.AATG.TACCG.GCTC.AAC.C.GGTGAGTTG.CAG.CG.CG.AA.CT.GTCA.G.GCT.TGAGTG.CACGGTAA.GCA.GGC.GG.AAT.TC.A.TGGTGTAG.CGGTGA.AATG.CTTAGA.TATCATGAG.GAACTCC.GATT.GC.GA.AGGCAGCT.TG.CTGC.AG.T.G.CGACTGACGCTT.AGGCTCGAAGGTGCGGGTATCAAACAGG.ATTAGAT.ACCCTGGTAGTC.C.GC.ACGGTA.AAC.GATGGATGCC.CGCTGTCCGCCcat............tcgtGG.CGGGC.GG.CCAA.GCGAAAGCGTTAAGCATCCCACCT.GG.GGAGTACGCCG.GCAACGGTG.AAACTCAAA.GGAATTGACGG.GGGC.CCG.CACAAGCG.GAGGAACATGTG.GTTT.AATT.CGA.TGATACGCG.A.GGA.A.C.CTTA.CCCG.GGCTTGA.ACTGcCAGTG..A.ACGA.TACAGAGA...TGTTGAGgccct..........tcggggCG.CTGGTG.GA.GGTGCTGCATGGTT.GTCGTCAGCTCGTGCCG.....TGAGGTGTCGGC.TTAAGTG.CCATAACGAGCGCAAC.CCCT..CTCTTCAGTTGCCAT.CAggtgatgcTGGG.CACTCTGGAGACA.CTG.C.CACC-G..CAAGGTG.tG.A.G.GAAGGTGG.GG.A.TGACGTCAAATCAGC.ACGGC.CC..T.TACGT.CCGG.GGCTA.CACACGT....GT.TACAATGG.GGC.A..T...ACAGAGCGTCggtTCAA----.--.--.---------------....------.--------.------.---.---.----.------------.---.--.----.------------.----.-.---.-------..--.--..---..-.----.-----------.------------------.----.---.------.----------------..---.--.---...........................................................................-..-.-.---.--.--..----.----.-----.----.--.-----------.-.--.------.-.-----.......--.....-..-.....---...-------------.-------.................................................................................................................................................................................................................................................................................................................................................................................................................................................................................................................................................................................................................................................................................................

123b-5          ..................................................................................................------..------------.-------.-----------..-.-...-....--.---.--..-.....-.....-..----.---.---.----.--..---...............................................................................--.-------------.--------------------..-----.-----.--.-.-------------.-----------------------.-----..--.--.-----.----.-.-----.------.....................---.-------------------.---------------.-.--.-------------.-.------.---------------.--------------.---.-----------.--.----.-------------------------------TGAGGAATATTGGTCAATGGG.C.GGG.AGC.CTG.A.ACCAGC.CAAGTAGCG.TGCAGGAA.GACGGCC.cTAT..G.GGTTGT.AAACTGC.TTTTAT.G.CGGGGATAaaggagtccac........gtgtgggctttTG.CA.GGTACCG.C.ATGAA.TAAGGACCGGCT.AATTCCGTGCCAGCA.GCC...GCGGTAATACGGAAGGTCCGGGCGTTATCCG.GATT.TAT.TGGGTTTAAAGGG.AGCGTAGGC.CG.C.GTTTTAAGCGTG.TTGTGA.AATG.TAGGC.GCCC.AAC.G.TCTGCATCG.CAG.CG.CG.AA.CT.GGAA.C.GCT.TGAGTA.CGCGCAAC.GTT.GGC.GG.AAT.TC.G.TCGTGTAG.CGGTGA.AATG.CTTAGA.TATGACGAA.GAACTCC.GATT.GC.GA.AGGCAGCT.GA.CGGG.AG.C.G.GCACTGACGCTT.AAGCTCGAAGGTGCGGGTATCAAACAGG.ATTAGAT.ACCCTGGTAGTC.C.GC.ACGGTA.AAC.GATGGATGCT.CGCTGTGTGCCttt.............tgtGG.TACGC.GG.CTAA.GCGAAAGCGTTAAGCATCCCACCT.GG.GGAGTACGCCG.GCAACGGTG.AAACTCAAA.GGAATTGACGG.GGGC.CCG.CACAAGCG.GAGGAACATGTG.GTTT.AATT.CGA.TGATACGCG.A.GGA.A.C.CTTA.CCCG.GGCTTGA.ACTGcCGGCG..A.ACGA.TCCAGAGA...TGGTGAGgcccc..........tcggggCG.CCGGTG.GA.GGTGCTGCATGGTT.GTCGTCAGCTCGTGCCG.....TGAGGTGTCGGC.TTAAGTG.CCATAACGAGCGCAAC.CCCT..CTCCGTAGTTGCCAT.CAggtagtgcTGGG.CACTCTGCGGACA.CTG.C.CACC-G..CAAGGTG.cG.A.G.GAAGGTGG.GG.A.TGACGTCAAATCAGC.ACGGC.CC..T.TACGT.CCGG.GGCTA.CACACGT....GT.TACAATGG.GGG.G..C...ACAGCGAGTC...G----GCC.GC.GC.---------------....------.--------.------.---.---.----.------------.---.--.----.------------.----.-.---.-------..--.--..---..-.----.-----------.------------------.----.---.------.----------------..---.--.---...........................................................................-..-.-.---.--.--..----.----.-----.----.--.-----------.-.--.------.-.-----.......--.....-..-.....---...-------------.-------.................................................................................................................................................................................................................................................................................................................................................................................................................................................................................................................................................................................................................................................................................................

123b-79         ..................................................................................................------..------------.-------.-----------..-.-...-....--.---.--..-.....-.....-..----.---.---.----.--..---...............................................................................--.-------------.--------------------..-----.-----.--.-.-------------.-----------------------.-----..--.--.-----.----.-.-----.------.....................---.-------------------.---------------.-.--.-------------.-.------.---------------.--------------.---.-----------.--.----.-------------------------------TAGGGAATCTTCCACAATGGA.C.GCA.AGTtCTG.A.TGGAGC.AACGCCGCG.TGAGTGAA.GAAGGGT..TTC..G.GCTCGT.AAAGCTC.TGTTGT.T.GGTGAAGAaggacaggggtagt..aactgacctttgttTG.AC.GGTAATC.A.ATTAG.AAAGTCACGGCT.AACTACGTGCCAGCA.GCC...GCGGTAATACGTAGGTGGCAAGCGTTGTCCG.GATT.TAT.TGGGCGTAAAGCG.AGTGCAGGC.GG.C.TCGATAAGTCTG.ATGTGA.AAGC.CTTCG.GCTC.AAC.C.GGAGAATTG.CAT.CA.GA.AA.CT.GTCG.A.GCT.TGAGTA.CAGAAGAG.GAG.AGT.GG.AAC.TC.C.ATGTGTAG.CGGTGA.AATG.CGTAGA.TATATGGAA.GAACACC.GGTG.GC.GA.AGGCGGCT.CT.CTGG.TC.T.G.TTACTGACGCTG.AGGCTCGAAAGCATGGGTAGCGAACAGG.ATTAGAT.ACCCTGGTAGTC.C.AT.GCCGTA.AAC.GATGAGTGCT.AAGTGTTGGGAggttt.........ccgccTC.TCAGT.GC.TGCA.GCTAACGCATTAAGCACTCCGCCT.GG.GGAGTACGACC.GCAAGGTTG.AAACTCAAA.GGAATTGACGG.GGGC.CCG.CACAAGCG.GTGGAGCATGTG.GTTT.AATT.CGA.AGCAACGCG.A.AGA.A.C.CTTA.CCAG.GTCTTGA.CATC.CATAG..C.CAGT.CTAAGAGA...TTAGATGttccct........tcggggaCT.ATGAGA.CA.GGTGGTGCATGGCT.GTCGTCAGCTCGTGTCG.....TGAGATGTTGGG.TTAAGTC.CCGCAACGAGCGCAAC.CCTT..GTCATTAGTTGCCAG.CAtta..agtTGGG.CACTCTAATGAGA.CTG.C.CGGTGA..CAAACCG..G.A.G.GAAGGTGG.GG.A.TGACGTCAAGTCATC.ATGCC.CC..T.TATGA.CCTG.GGCTA.CACACGT....GC.TACAATGG.ACG.G..T...ACAACGAGA-...--------.--.--.---------------....------.--------.------.---.---.----.------------.---.--.----.------------.----.-.---.-------..--.--..---..-.----.-----------.------------------.----.---.------.----------------..---.--.---...........................................................................-..-.-.---.--.--..----.----.-----.----.--.-----------.-.--.------.-.-----.......--.....-..-.....---...-------------.-------.................................................................................................................................................................................................................................................................................................................................................................................................................................................................................................................................................................................................................................................................................................

123f-27         ..................................................................................................------..------------.-------.-----------..-.-...-....--.---.--..-.....-.....-..----.---.---.----.--..---...............................................................................--.-------------.--------------------..-----.-----.--.-.-------------.-----------------------.-----..--.--.-----.----.-.-----.------.....................---.-------------------.---------------.-.--.-------------.-.------.---------------.--------------.---.-----------.--.----.-------------------------------TGGGGAATATTGCACAATGGG.G.GAA.ACC.CTG.A.TGCAGC.GACGCCGCG.TGAGCGAA.GAAGGCT..TTC..G.AGTCGT.AAAGCTC.TGTCCT.A.TGAGAAGAt...........................aaTG.AC.GGTATCA.T.AGGAG.GAAGCCCTGGCT.AAATACGTGCCAGCA.GCC...GCGGTAATACGTATGGGGCGAGCGTTGTCCG.GAAT.TAT.TGGGCGTAAAGGG.TACGTAGGC.GG.T.TTTTTAAGTCAG.GTGTCA.AAGC.GTGGA.GCTT.AAC.T.CCATTAA-G.CAC.TT.GA.AA.CT.GAAA.G.ACT.TGAGTG.AAGGAGAG.GAA.AGT.GG.AAT.TC.C.TAGTGTAG.CGGTGA.AATG.CGTAGA.TATTAGGAG.GAATACC.GGTG.GC.GA.AGGCGACT.TT.CTGG.AC.T.T.TTACTGACGCTC.AGGTACGAAAGCGTGGGGAGCAAACAGG.ATTAGAT.ACCCTGGTAGTC.C.AC.GCCGTA.AAC.GATGAATGCT.AGGTGTTGGGAgtc.............aaaTC.TCGGT.GC.CGAA.GTTAACACATTAAGCATTCCGCCT.GG.GGAGTACGGTG.GCAACACTG.AAACTCAAA.GGAATTGACGG.GGAC.CCG.CACAAGCA.GCGGAGCATGTG.GTTT.AATT.CGA.AGCAACGCG.A.AGA.A.C.CTTA.CCAA.GGCTTGA.CATAtAGTTG..A.GTTA.TTGAGAAA...TTGATAAgtccc..........tcgggaCA.ACTATA.CA.GGTGGTGCATGGTT.GTCGTCAGCTCGTGTCG.....TGAGATGTTGGG.TTAAGTC.CCGCAACGAGCGCAAC.CCTT..ATTTTCAGTTACCAG.CAttt.aaggTGGG.GACTCTGAAGAGA.CTG.C.CGATGA..CAAATCG..G.A.G.GAAGGTGG.GG.A.TGACGTCAAATCATC.ATGCC.CT..T.TATGT.CTTG.GGCTA.CACACGT....GC.TACAATGG.TCG.G..T...ACAACGAGAA...GCGAGATA.GT.GA.TGTTAAGCGAAACTC....TAA---.--------.------.---.---.----.------------.---.--.----.------------.----.-.---.-------..--.--..---..-.----.-----------.------------------.----.---.------.----------------..---.--.---...........................................................................-..-.-.---.--.--..----.----.-----.----.--.-----------.-.--.------.-.-----.......--.....-..-.....---...-------------.-------.................................................................................................................................................................................................................................................................................................................................................................................................................................................................................................................................................................................................................................................................................................

123f-19         ..................................................................................................------..------------.-------.-----------..-.-...-....--.---.--..-.....-.....-..----.---.---.----.--..---...............................................................................--.-------------.--------------------..-----.-----.--.-.-------------.-----------------------.-----..--.--.-----.----.-.-----.------.....................---.-------------------.---------------.-.--.-------------.-.------.---------------.--------------.---.-----------.--.----.-------------------------------TGAGGAATATTGGTCAATGGA.C.GAG.AGT.CTG.A.ACCAGC.CAAGTAGCG.TGCAGGAT.GACGGCC.cTAT..G.GGTTGT.AAACTGC.TTTTGT.T.TGGGAATAatcgacattac........gtgtaatgtttTG.CA.TGTACCA.T.TCGAA.TAAGGACCGGCT.AATTCCGTGCCAGCA.GCC...GCGGTAATACGGAAGGTCCAGGCGTTATCCG.GATT.TAT.TGGGTTTAAAGGG.AGTGTAGGC.GG.T.TGGTTAAGCGTG.TTGTGA.AATG.TAGAT.GCTC.AAC.A.TCTGACTTG.CAG.CG.CG.AA.CT.GGCT.G.ACT.TGAGTA.CACACAAC.GTA.GGC.GG.AAT.TC.A.TGGTGTAG.CGGTGA.AATG.CTTAGA.TATCATGAA.GAACTCC.GATT.GC.GA.AGGCAGCT.TA.CGGG.AG.T.G.TTACTGACGCTT.AAGCTCGAAGGTGCGGGTATCGAACAGG.ATTAGAT.ACCCTGGTAGTC.C.GC.ACAGTA.AAC.GATGGATGCC.CGCTGTTAGCAcc..............tggTG.TTAGC.GG.CTAA.GCGAAAGCATTAAGCATCCCACCT.GG.GGAGTACGCCG.GCAACGGTG.AAACTCAAA.GGAATTGACGG.GGGC.CCG.CACAAGCG.GAGGAACATGTG.GTTT.AATT.CGA.TGATACGCG.A.GGA.A.C.CTTA.CCCG.GGCTTGA.ATTGtAGGAG..C.ACGA.TACAGAGA...TGTTGAGgtcct..........tcgggaCT.CCTATG.AA.GGTGCTGCATGGTT.GTCGTCAGCTCGTGCCG.....TGAGGTGTCGGC.TTAAGTG.CCATAACGAGCGCAAC.CCCT..TTCCTTAGTTGCCAT.CAggtaatgcTGGG.CACTCTGAGGATA.CTG.C.CACC-G..TAAGGTG.tG.A.G.GAAGGTGG.GG.A.TGACGTCAAATCAGC.ACGGC.CC..T.TACGT.CCGG.GGCTA.CACACGT....GT.TACAATGG.CCG.G..T...ACAGAATGTT...GGTTGCAT.G-.--.---------------....------.--------.------.---.---.----.------------.---.--.----.------------.----.-.---.-------..--.--..---..-.----.-----------.------------------.----.---.------.----------------..---.--.---...........................................................................-..-.-.---.--.--..----.----.-----.----.--.-----------.-.--.------.-.-----.......--.....-..-.....---...-------------.-------.................................................................................................................................................................................................................................................................................................................................................................................................................................................................................................................................................................................................................................................................................................

123f-25         ..................................................................................................------..------------.-------.-----------..-.-...-....--.---.--..-.....-.....-..----.---.---.----.--..---...............................................................................--.-------------.--------------------..-----.-----.--.-.-------------.-----------------------.-----..--.--.-----.----.-.-----.------.....................---.-------------------.---------------.-.--.-------------.-.------.---------------.--------------.---.-----------.--.----.-------------------------------TGGGGAATCTTCCGCAATGGA.C.GAA.AGT.CTG.A.CGGAGC.AACGCCGCG.TGAGTGAA.GACGGCC..TTC..G.GGTTGT.AAAGCTC.TGTGAT.T.CGGGACGAaaggccatatgtga..ataatatatggaaaTG.AC.GGTACCG.A.AAAAG.CAAGCCACGGCT.AACTACGTGCCAGCA.GCC...GCGGTAATACGTAGGTGGCAAGCGTTGTCCG.GAAT.TAT.TGGGCGTAAAGCG.CGCGCAGGC.GG.T.CTCTTAAGTCCA.TCTTAG.AAGT.GCGGG.GCTT.AAC.C.CCGTGAG-G.GGA.TG.GA.AA.CT.GGGA.G.ACT.GGAGTA.TCGGAGAG.GAA.AGT.GG.AAT.TC.C.TAGTGTAG.CGGTGA.AATG.CGTAGA.TATTAGGAA.GAACACC.GGTG.GC.GA.AGGCGACT.TT.CTGG.AC.G.A.AAACTGACGCTG.AGGCGCGAAAGCGTGGGGAGCAAACAGG.ATTAGAT.ACCCTGGTAGTC.C.AC.GCCGTA.AAC.GATGGATACT.AGGTGTAGGAGgtatc.........gacccCT.TCTGT.GC.CGGA.GTTAACGCAATAAGTATCCCGCCT.GG.GAAGTACGATC.GCAAGATTA.AAACTCAAA.GGAATTGACGG.GGGC.CCG.CACAAGCG.GTGGAGTATGTG.GTTT.AATT.CGA.CGCAACGCG.A.AGA.A.C.CTTA.CCAA.GTCTTGA.CATT.GATCG..C.CATT.CCAAGAGA...TTGGAAGttctcct......tcgggagaCG.AGAAAA.CA.GGTGGTGCACGGCT.GTCGTCAGCTCGTGTCG.....TGAGATGTTGGG.TTAAGTC.CCGCAACGAGCGCAAC.CCCT..ATCTTTTGTTGCCAG.CAcgtagaggTGGG.AACTCAGAAGAGA.CCG.C.CGCAGA..CAATGCG..G.A.G.GAAGGTGG.GG.A.TGACGTCAAGTCATC.ATGCC.CC..T.TATGA.CTTG.GGCTA.CACACGT....AC.TACAATGG.GCT.T..T..aACAAAG----...--------.--.--.---------------....------.--------.------.---.---.----.------------.---.--.----.------------.----.-.---.-------..--.--..---..-.----.-----------.------------------.----.---.------.----------------..---.--.---...........................................................................-..-.-.---.--.--..----.----.-----.----.--.-----------.-.--.------.-.-----.......--.....-..-.....---...-------------.-------.................................................................................................................................................................................................................................................................................................................................................................................................................................................................................................................................................................................................................................................................................................

123f-3          ..................................................................................................------..------------.-------.-----------..-.-...-....--.---.--..-.....-.....-..----.---.---.----.--..---...............................................................................--.-------------.--------------------..-----.-----.--.-.-------------.-----------------------.-----..--.--.-----.----.-.-----.------.....................---.-------------------.---------------.-.--.-------------.-.------.---------------.--------------.---.-----------.--.----.---------------------------------GGGGATCTTCCGCAATGGG.C.GAA.AGC.CTG.A.CGGAGC.AACGCCGCG.TGAGTGAA.GACGGCC..TTC..G.GGTTGT.AAAACTC.TGTGAT.T.CGGGACGAaagataagtagacg.aataatctgcataagTG.AC.GGTACCG.A.AAAAG.CAAGCCACGGCT.AACTACGTGCCAGCA.GCC...GCGGTAATACGTAGGTGGCAAGCGTTGTCCG.GAAT.TAT.TGGGCGTAAAGCG.CGCGCAGGC.GG.C.TACTTAAGTCCA.TCTTAA.AAGT.GCGGG.GCTT.AAC.C.CCGTGAT-G.GGA.TG.GA.AA.CT.GAGA.A.GCT.GGAGTG.TCGGAGAG.GAA.AGT.GG.AAT.TC.C.TAGTGTAG.CGGTGA.AATG.CGTAGA.GATTAGGAA.GAACACC.GGTG.GC.GA.AGGCGACT.TT.CTGG.AC.G.A.CAACTGACGCTT.AGGCGCGAAAGCGTGGGGAGCAAACAGG.ATTAGAT.ACCCTGGTAGTC.C.AC.GCCGTA.AAC.GATGGATACT.AGGTGTAGGAGgtatc.........gacccCT.TCTGT.GC.CGGA.GTTAACGCAATAAGTATCCCGCCT.GG.GAAGTACGATC.GCAAGATTA.AAACTCAAA.GGAATTGACGG.GGGC.CCG.CACAAGCG.GTGGAGTATGTG.GTTT.AATT.CGA.CGCAACGCG.A.AGA.A.C.CTTA.CCAG.GTCTTGA.CATT.GATCG..C.TATT.TTCAGAAA...TGAGAAGttctcct......tcgggagaCG.AGAAAA.CA.GGTGGTGCACGGCT.GTCGTCAGCTCGTGTCG.....TGAGATGTTGGG.TTAAGTC.CCGCAACGAGCGCAAC.CCCT..ATCATTTGTTGCCAG.CAcgcaaaggTGGG.AACTCAAATGAGA.CCG.C.CGCAGA..CAATGCG..G.A.G.GAAGGCGG.GG.A.CGACGTCAAGTCATC.ATGCC.CC..T.TATGA.CCTG.GGCTA.CACACGT....AC.TACAATGG.GTG.T..C..aACAAAGA---...--------.--.--.---------------....------.--------.------.---.---.----.------------.---.--.----.------------.----.-.---.-------..--.--..---..-.----.-----------.------------------.----.---.------.----------------..---.--.---...........................................................................-..-.-.---.--.--..----.----.-----.----.--.-----------.-.--.------.-.-----.......--.....-..-.....---...-------------.-------.................................................................................................................................................................................................................................................................................................................................................................................................................................................................................................................................................................................................................................................................................................

123f-26         ..................................................................................................------..------------.-------.-----------..-.-...-....--.---.--..-.....-.....-..----.---.---.----.--..---...............................................................................--.-------------.--------------------..-----.-----.--.-.-------------.-----------------------.-----..--.--.-----.----.-.-----.------.....................---.-------------------.---------------.-.--.-------------.-.------.---------------.--------------.---.-----------.--.----.-------------------------------TGGGGAATATTGCACAATGGG.G.GAA.ACC.CTG.A.TGCAGC.GACGCCGCG.TGAGCGAA.GAAGGCC..TTC..G.GGTCGT.AAAGCTC.TTTTAT.A.TGGGAAGAt...........................aaTG.AC.GGTACCA.T.AAGAA.AAAGCCCCGGCT.AACTACGTGCCAGCA.GCC...GCGGTAATACGTAGGGGGCTAGCGTTGTCCG.GAAT.CAC.TGGGCGTAAAGGG.TTCGCAGGC.GG.C.AATGCAAGTCAG.ATGTAA.AAGG.CAAAG.GCTC.AAC.C.TTTGTAA-G.CAT.CT.GA.AA.CT.GTAT.A.GCT.TGAGAA.GTGTAGAG.GCA.AGT.GG.AAT.TT.T.TAGTGTAG.CGGTGA.AATG.CGTAGA.TATTAAAAA.GAATACC.GGTG.GC.GA.AGGCGACT.TG.CTGG.GC.A.C.AATCTGACGCTG.AGGAACGAAAGCGTGGGGAGCAAACAGG.ATTAGAT.ACCCTGGTAGTC.C.AC.GCCGTA.AAC.GATGAGTGCT.AGGTGTCGGTAt.................aAA.TCGGT.GC.CGCA.GTTAACACAATAAGCACTCCTCCT.GG.GGAGTACGTGC.GCAAGCATG.AAACTCAAA.GGAATTGACGG.GGAC.CCG.CACAAGCA.GCGGAGCATGTG.GTTT.AATT.CGA.AGCAACGCG.A.AGA.A.C.CTTA.CCAG.GGCTTGA.CATAtAAGAG..A.CGAA.CTTAGAGA...TAAGTTTtcttct........tcggaagCC.CTTATA.CA.GGTGGTGCATGGTT.GTCGTCAGCTCGTGTCG.....TGAGATGTTGGG.TTAAGTC.CCGCAACGAGCGCAAC.CCTT..ATTACTAGTTACCAG.CAttt.cggaTGGG.GACTCTAGAAAGA.CTG.C.CGATGA..TAAATCG..G.A.G.GAAGGTGG.GG.A.TGACGTCAAATCATC.ATGCC.CT..A.TATGC.CCTG.GGCAA.CACACGT....GC.TACAATGG.CCG.T..A...ACAAAGAGAA...GCGAAATC.GC.AA.GGTCAAGCAAACCTC....AAAAA-.--------.------.---.---.----.------------.---.--.----.------------.----.-.---.-------..--.--..---..-.----.-----------.------------------.----.---.------.----------------..---.--.---...........................................................................-..-.-.---.--.--..----.----.-----.----.--.-----------.-.--.------.-.-----.......--.....-..-.....---...-------------.-------.................................................................................................................................................................................................................................................................................................................................................................................................................................................................................................................................................................................................................................................................................................

123f-36         ..................................................................................................------..------------.-------.-----------..-.-...-....--.---.--..-.....-.....-..----.---.---.----.--..---...............................................................................--.-------------.--------------------..-----.-----.--.-.-------------.-----------------------.-----..--.--.-----.----.-.-----.------.....................---.-------------------.---------------.-.--.-------------.-.------.---------------.--------------.---.-----------.--.----.---------------------------------GGGGATCTTGCACAATGGG.C.GAA.AGC.CTG.A.TGCAGC.GACGCCGCG.TGCGGGAT.GAAGGCC..TTC..G.GGTTGT.AAACCGC.TTTCAG.C.AGGGACGAggccg....................caaggTG.AC.GGTACCT.G.CAGAA.GAAGCCCCGGCT.AACTACGTGCCAGCA.GCC...GCGGTAATACGTAGGGGGCAAGCGTTATCCG.GATT.CAT.TGGGCGTAAAGCG.CGCGTAGGC.GG.T.TTGTTAGGTCAG.GAGTTA.AATC.TGGGG.GCTC.AAC.C.CCTATCC-G.CTC.CT.GA.TA.CC.GGCA.G.GCT.TGAGTC.TGGTAGGG.GAA.GGC.GG.AAT.TC.C.AAGTGTAG.CGGTGA.AATG.CGCAGA.TATTTGGAA.GAACACC.GGTG.GC.GA.AGGCGGCC.TT.CTGG.GC.C.A.CGACTGACGCTG.AGGCGCGAAAGCTAGGGGAGCGAACAGG.ATTAGAT.ACCCTGGTAGTC.C.TA.GCCGTA.AAC.GATGGACACT.AGGTGTGGGGAgatt...........atacTT.TCCGT.GC.CGCA.GCCAACGCATTAAGTGTCCCGCCT.GG.GGAGTACGGTC.GCAAGACTA.AAACTCAAA.GGAATTGACGG.GGGC.CCG.CACAAGCA.GCGGAGCATGTG.GCTT.AATT.CGA.AGCAACGCG.A.AGA.A.C.CTTA.CCAG.GGCTTGA.CATT.TAGGT..G.AAGC.AGTGGAAA...CACTGTGgccga...........aaggaGC.CTA-AA.CA.GGTGGTGCATGGCT.GTCGTCAGCTCGTGTCG.....TGAGATGTTGGG.TTAAGTC.CCGCAACGAGCGCAAC.CCTT..GTCGCATGTTGCCAG.CGgttaaagcCGGG.CACCCATGCGAGA.CCG.C.CGGCGT..TAAGCCG..G.A.G.GAAGGTGG.GG.A.CGACGTCAAGTCATC.ATGCC.CC..T.TATGT.CCTG.GGCTG.CACACGT....GC.TACAATGG.CCG.G..C...ACAGAGGGCT...GCAACTGC.GC.GA.GCAGAAGCGAATC--....------.--------.------.---.---.----.------------.---.--.----.------------.----.-.---.-------..--.--..---..-.----.-----------.------------------.----.---.------.----------------..---.--.---...........................................................................-..-.-.---.--.--..----.----.-----.----.--.-----------.-.--.------.-.-----.......--.....-..-.....---...-------------.-------.................................................................................................................................................................................................................................................................................................................................................................................................................................................................................................................................................................................................................................................................................................

123f-45         ..................................................................................................------..------------.-------.-----------..-.-...-....--.---.--..-.....-.....-..----.---.---.----.--..---...............................................................................--.-------------.--------------------..-----.-----.--.-.-------------.-----------------------.-----..--.--.-----.----.-.-----.------.....................---.-------------------.---------------.-.--.-------------.-.------.---------------.--------------.---.-----------.--.----.-------------------------------TGAGGAATATTGGTCAATGGG.C.GAG.AGC.CTG.A.ACCAGC.CAAGTCGCG.TGAAGGAA.GACTGCCcgCAA..G.GGTTGT.AAACTTC.TTTTGT.A.TGGGATTAaagtcacctac........gtgtaggtgttTG.CA.GTTACCA.T.ACGAA.TAAGCATCGGCT.AACTCCGTGCCAGCA.GCC...GCGGTAATACGGAGGATGCGAGCGTTATCCG.GAAT.TAT.TGGGTTTAAAGGG.TGCGTAGGT.TG.C.AAGGGAAGTCAG.GGGTGA.AAAG.CTATA.GCTC.AAC.T.ATGGTCTTG.CCT.TT.GA.AA.CT.CTCT.A.GCT.AGAGTG.TACTGGAG.GTA.CGT.GG.AAC.GT.G.TGGTGTAG.CGGTGA.AATG.CATAGA.TATCACACA.GAACTCC.GATT.GC.GC.AGGCAGCG.TA.CTAC.AT.T.A.CAACTGACACTG.AAGCACGAAAGCGTGGGTATCAAACAGG.ATTAGAT.ACCCTGGTAGTC.C.AC.GCAGTA.AAC.GATGAATACT.AGATCTATGCGata............tgacAG.TATGG.GT.CTAA.GCGAAAGCGATAAGTATTCCACCT.GG.GGAGTACGCCG.GCAACGGTG.AAACTCAAA.GAGATTGGCGG.GGGT.CCG.CACAAGCG.GAGGAACATGTG.GTTT.AATT.CGA.TGATACGCG.A.GGA.A.C.CTTA.CCCG.GGATTGA.AATGtAGATG..C.ATGA.GGCTGAGA...GGTCTCTtccct..........tcggggCT.TCTATG.TA.GGTGCTGCATGGTT.GTCGTCAGCTCGTGCCG.....TGAGGTGTCGGC.TTAAGTG.CCATAACGAGCGCAAC.CCGC..GTCGATAGTTACTAA.CGagttaagtCGAG.GACTCTATCGAGA.CAG.C.CGTC-G..TAAGACG.aG.A.G.GAAGGAGC.GG.A.TGACGTCAAATCAGC.ACGGC.CC..T.TACAT.CCGG.GGCGA.CACACGT....GT.TACAATGG.TAG.G..G...ACAGCGAGCA...GCCA----.--.--.---------------....------.--------.------.---.---.----.------------.---.--.----.------------.----.-.---.-------..--.--..---..-.----.-----------.------------------.----.---.------.----------------..---.--.---...........................................................................-..-.-.---.--.--..----.----.-----.----.--.-----------.-.--.------.-.-----.......--.....-..-.....---...-------------.-------.................................................................................................................................................................................................................................................................................................................................................................................................................................................................................................................................................................................................................................................................................................

123f-67         ..................................................................................................------..------------.-------.-----------..-.-...-....--.---.--..-.....-.....-..----.---.---.----.--..---...............................................................................--.-------------.--------------------..-----.-----.--.-.-------------.-----------------------.-----..--.--.-----.----.-.-----.------.....................---.-------------------.---------------.-.--.-------------.-.------.---------------.--------------.---.-----------.--.----.-------------------------------TGAGGAATATTGGTCAATGGG.C.GCG.AGC.CTG.A.ACCAGC.CAAGTCGCG.TGAGGGAC.GACGGTTccTAC..G.GATTGT.AAACCTC.TTTAGG.C.GGGGAGTAatgtgctctac........gagtagagtagTG.AG.AGTACCC.G.CAGAA.TAAGCATCGGCT.AACTCCGTGCCAGCA.GCC...GCGGTAATACGGAGGATGCGAGCGTTATCCG.GATT.TAT.TGGGTTTAAAGGG.TGCGCAGGC.TG.T.GCATCAAGTCAG.CGGTAA.AATC.TCGGG.GCTC.AAC.C.CCGTTTA-G.CCG.TT.GA.AA.CT.GGTG.T.GCT.GGAGTG.TGCGCGAG.GAA.GGC.GG.AAT.GC.G.CGGTGTAG.CGGTGA.AATG.CATAGA.TATTGCGCA.GAACTCC.GATT.GC.GA.AGGCAGCC.TT.CCAG.TG.C.A.TGACTGACGCTG.AGGCACGAAAGCGTGGGTATCGAACAGG.ATTAGAT.ACCCTGGTAGTC.C.AC.GCAGTA.AAC.GATGAATACT.ATCTTTCCGTCgcgat.........tgagcGG.GGGGA.GG.ACAA.GCGAAAGCGTTAAGTATTCCACCT.GG.GGAGTACGCCG.GCAACGGTG.AAACTCAAA.GGAATTGACGG.GGGC.CCG.CACAAGCG.GAGGAACATGTG.GTTT.AATT.CGA.TGATACGCG.A.GGA.A.C.CTTA.CCCG.GGCTCAA.ACGCtGATAG..A.CCGG.TGTGGAAA...CACGCCTtccct..........tcggggCT.GTCAGC.GA.GGTGCTGCATGGTT.GTCGTCAGCTCGTGCCG.....TGAGGTGTCGGC.TTAAGTG.CCATAACGAGCGCAAC.CCCC..ATCTCCAGTTGCCAT.CGgttaaagcCGGG.CACTCTGGAGAGA.CTG.C.CGGC-G..CAAGCCG.tG.A.G.GAGGGCGG.GG.A.TGACGTCAAATCAGC.ACGGC.CC..T.TACGT.CCGG.GGCGA.CACACGT....GT.TACAATGG.CGG.AgtT...ACAGCGGGAA...GC------.--.--.---------------....------.--------.------.---.---.----.------------.---.--.----.------------.----.-.---.-------..--.--..---..-.----.-----------.------------------.----.---.------.----------------..---.--.---...........................................................................-..-.-.---.--.--..----.----.-----.----.--.-----------.-.--.------.-.-----.......--.....-..-.....---...-------------.-------.................................................................................................................................................................................................................................................................................................................................................................................................................................................................................................................................................................................................................................................................................................

123f-82         ..................................................................................................------..------------.-------.-----------..-.-...-....--.---.--..-.....-.....-..----.---.---.----.--..---...............................................................................--.-------------.--------------------..-----.-----.--.-.-------------.-----------------------.-----..--.--.-----.----.-.-----.------.....................---.-------------------.---------------.-.--.-------------.-.------.---------------.--------------.---.-----------.--.----.-------------------------------TGAGGAATATTGGTCAATGGA.C.GCA.AGT.CTG.A.ACCAGC.CAAGTAGCG.TGCAGGAT.GACGGCC.cTAT..G.GGTTGT.AAACTGC.TTTTAT.A.TGGGGATAaagtggggaac........gtgttccctttTG.CA.GGTACCA.T.ATGAA.TAAGGACCGGCT.AATTCCGTGCCAGCA.GCC...GCGGTAATACGGAAGGTTCGGGCGTTATCCG.GATT.TAT.TGGGTTTAAAGGG.AGCGTAGGC.CG.T.TTGGTAAGCGTG.TTGTGA.AATG.TAGGA.GCTC.AAC.T.TCTAGATTG.CAG.CG.CG.AA.CT.GTCA.G.ACT.TGAGTG.CGCACAAC.GTA.GGC.GG.AAT.TC.A.TGGTGTAG.CGGTGA.AATG.CTTAGA.TATCATGAA.GAACTCC.GATT.GC.GA.AGGCAGCT.TA.CGGG.AG.C.G.CAACTGACGCTG.AAGCTCGAAGGTGCGGGTATCGAACAGG.ATTAGAT.ACCCTGGTAGTC.C.GC.ACAGTA.AAC.GATGGATGCC.CGCTGTTAGCAcc..............tagTG.TTAGC.GG.CTAA.GCGAAAGCATTAAGCATCCCACCT.GG.GGAGTACGCCG.GCAACGGTG.AAACTCAAA.GGAATTGACGG.GGGC.CCG.CACAAGCG.GAGGAACATGTG.GTTT.AATT.CGA.TGATACGCG.A.GGA.A.C.CTTA.CCCG.GGCTTGA.ATTGcAGAT-.gA.ACGA.TTTAGAGA...TAATGAGgtcctt.........cgggac-A.TCTGTG.AA.GGTGCTGCATGGTT.GTCGTCAGCTCGTGCCG.....TGAGGTGTCGGC.TTAAGTG.CCATAACGAGCGCAAC.CCCT..TTCTTTAGTTGCCAT.CAggttctgcTGGG.CACTCTGGAGATA.CTG.C.CACC-G..TAAGGTG.tG.A.G.GAAGGTGG.GG.A.TGACGTCAAATCAGC.ACGGC.CC..T.TACGT.CCGG.GGCTA.CACACGT....GT.TACAATGG.GTG.G..T...ACAGATAGTT...G----GTC.GT.GT.G--------------....------.--------.------.---.---.----.------------.---.--.----.------------.----.-.---.-------..--.--..---..-.----.-----------.------------------.----.---.------.----------------..---.--.---...........................................................................-..-.-.---.--.--..----.----.-----.----.--.-----------.-.--.------.-.-----.......--.....-..-.....---...-------------.-------.................................................................................................................................................................................................................................................................................................................................................................................................................................................................................................................................................................................................................................................................................................

123f-85         ..................................................................................................------..------------.-------.-----------..-.-...-....--.---.--..-.....-.....-..----.---.---.----.--..---...............................................................................--.-------------.--------------------..-----.-----.--.-.-------------.-----------------------.-----..--.--.-----.----.-.-----.------.....................---.-------------------.---------------.-.--.-------------.-.------.---------------.--------------.---.-----------.--.----.-------------------------------TGGGGAATATTGCACAATGGA.C.GGA.AGT.TTG.A.TGCAGC.GACGCCGCG.TGGAGGGT.GTAGGCC..TTC..G.GGTTGT.GAACTCC.TTTTTC.T.CGTGAAAAaggcatgctt..........ttgggtgtgtTG.AT.GGTAGCG.G.GGGAA.GAAGCGCCGGCT.AACTACGTGCCAGCA.GCC...GCGGTAATACGTAGGGCGCGAGCGTTGTCCG.GATT.TAT.TGGGCGTAAAGAG.CTCGTAGGT.GG.T.TCGTCGCGTCTG.TCGTGA.AAGC.CAGCA.GCTT.AAC.T.GTTGGTCTG.CGG.TG.GG.TA.CG.GGCG.G.GCT.TGAGTG.CGGTAGGG.GTG.ACT.GG.AAT.TC.C.TGGTGTAG.CGGTGG.AATG.CGCAGA.TATCAGGAG.GAACACC.GATG.GC.GA.AGGCAGGT.CA.CTGG.GC.C.G.TTACTGACGCTG.AGGAGCGAAAGCGTGGGGAGCGAACAGG.ATTAGAT.ACCCTGGTAGTC.C.AC.GCTGTA.AAC.GTTGGGAACT.AGGTGTGGGGAtgctat.......cctgtgTT.TCTGC.GC.CGTA.GCTAACGCATTAAGTTCCCCGCCT.GG.GGAGTACGGCC.GCAAGGCTA.AAACTCAAA.GGAATTGACGG.GGGC.CCG.CACAAGCG.GCGGAGCATGCG.GATT.AATT.CGA.TGCAACGCG.A.AGA.A.C.CTTA.CCAA.GGCTTGA.CATA.CACTG.cG.ACAT.GCCAGAGA...TGGTGTGgcctt...........cggggTG.GTG-TA.CA.GGTGGTGCATGGTT.GTCGTCAGCTCGTGTCG.....TGAGATGTTGGG.TTAAGTC.CCGCAACGAGCGCAAC.CCTT..GCCTCATGTTGCCAG.CAcgttatggTGGG.GACTCGTGAGGGA.CTG.C.CGGGGT..TAACTCG..G.A.G.GAGGGTGG.GG.A.TGACGTCAAATCATC.ATGCC.CC..T.TATGT.CTTG.GGCTT.CACGCAT....GC.TACAATGG.CCA.G..T...ACAGAGGGTT...GCGATAC-.--.--.---------------....------.--------.------.---.---.----.------------.---.--.----.------------.----.-.---.-------..--.--..---..-.----.-----------.------------------.----.---.------.----------------..---.--.---...........................................................................-..-.-.---.--.--..----.----.-----.----.--.-----------.-.--.------.-.-----.......--.....-..-.....---...-------------.-------.................................................................................................................................................................................................................................................................................................................................................................................................................................................................................................................................................................................................................................................................................................

123f2-10        ..................................................................................................------..------------.-------.-----------..-.-...-....--.---.--..-.....-.....-..----.---.---.----.--..---...............................................................................--.-------------.--------------------..-----.-----.--.-.-------------.-----------------------.-----..--.--.-----.----.-.-----.------.....................---.-------------------.---------------.-.--.-------------.-.------.---------------.--------------.---.-----------.--.----.-------------------------------TGAGGAATATTGGTCAATGGG.C.GAG.AGC.CTG.A.ACCAGC.CAAGTAGCG.TGCAGGAT.GACGGCC.cTAT..G.GGTTGT.AAACTGC.TTTTAT.A.TGGGAATAaagtgagggac........gtgtcccttatTG.CA.TGTACCA.T.ACGAA.TAAGGACCGGCT.AATTCCGTGCCAGCA.GCC...GCGGTAATACGGAAGGTCCAGGCGTTATCCG.GATT.TAT.TGGGTTTAAAGGG.AGCGTAGGC.TG.T.TTGTTAAGCGTG.TTGTGA.AATG.TAAGA.GCTC.AAC.T.TTTAGATTG.CAG.CG.CG.AA.CT.GGCA.G.ACT.TGAGTG.CGCACAAC.GTA.GGC.GG.AAT.TC.A.TGGTGTAG.CGGTGA.AATG.CTTAGA.TATCATGAC.GAACTCC.GATT.GC.GA.AGGCAGCT.TA.CGGG.AG.C.G.CAACTGACGCTA.AAGCTCGAAGGTGCGGGTATCGAACAGG.ATTAGAT.ACCCTGGTAGTC.C.GC.ACAGTA.AAC.GATGGATGCC.CGCTGTTAGCAcc..............tagTG.TTAGC.GG.CTAA.GCGAAAGCATTAAGCATCCCACCT.GG.GGAGTACGCCG.GCAACGGTG.AAACTCAAA.GGAATTGACGG.GGGC.CCG.CACAAGCG.GAGGAACATGTG.GTTT.AATT.CGA.TGATACGCG.A.GGA.A.C.CTTA.CCCG.GGCTTGA.ATTGcAGATG..T.TTAT.ATCAGAGA...TGATATAttccct.........tcggggCA.TTTGTG.AA.GGTGCTGCATGGTT.GTCGTCAGCTCGTGCCG.....TGAGGTGTCGGC.TTAAGTG.CCATAACGAGCGCAAC.CCCT..TTTTTTAGTTGCCAT.CAggtagtgcTGGG.CACTCTAGAGATA.CTG.C.CACC-G..TAAGGTG.tG.A.G.GAAGGTGG.GG.A.TGACGTCAAATCAGC.ACGGC.CC..T.TACGT.CCGG.GGCTA.CACACGT....GT.TACAATGG.GTG.G..T...ACAGAGAGTT...G-------.--.--.GT-TGTAC-------....------.--------.------.---.---.----.------------.---.--.----.------------.----.-.---.-------..--.--..---..-.----.-----------.------------------.----.---.------.----------------..---.--.---...........................................................................-..-.-.---.--.--..----.----.-----.----.--.-----------.-.--.------.-.-----.......--.....-..-.....---...-------------.-------.................................................................................................................................................................................................................................................................................................................................................................................................................................................................................................................................................................................................................................................................................................

123f2-102       ..................................................................................................------..------------.-------.-----------..-.-...-....--.---.--..-.....-.....-..----.---.---.----.--..---...............................................................................--.-------------.--------------------..-----.-----.--.-.-------------.-----------------------.-----..--.--.-----.----.-.-----.------.....................---.-------------------.---------------.-.--.-------------.-.------.---------------.--------------.---.-----------.--.----.-------------------------------TGAGGAATATTGGTCAATGGG.C.GCG.AGC.CTG.A.ACCAGC.CAAGTCGCG.TGAGGGAC.GACGGTC.cTAC..G.GATTGT.AAACCTC.TTTAGG.C.GGGGAGTAatgtgctctac........gagtagagtagTG.AG.AGTACCC.G.CAGAA.TAAGCATCGGCT.AACTCCGTGCCAGCA.GCC...GCGGTAATACGGAGGATGCGAGCGTTATCCG.GATT.TAT.TGGGTTTAAAGGG.TGCGCAGGC.TG.T.GCATCAAGTCAG.CGGTAA.AATC.TCGGG.GCTC.AAC.C.CCGTTTA-G.CCG.TT.GA.AA.CT.GGTG.T.GCT.GGAGTG.TGCGCGAG.GAA.GGC.GG.AAT.GC.G.CGGTGTAG.CGGTGA.AATG.CATAGA.TATTGCGCA.GAACTCC.GATT.GC.GA.AGGCAGCC.TT.CCAG.TG.C.A.TGACTGACGCTG.AGGCACGAAAGCGTGGGTATCGAACAGG.ATTAGAT.ACCCTGGTAGTC.C.AC.GCAGTA.AAC.GATGAATACT.ATCTTTCCGTCgcgcc.........tgagcGG.GGGGA.GG.ACAA.GCGAAAGCGTTAAGTATTCCACCT.GG.GGAGTACGCCG.GCAACGGTG.AAACTCAAA.GGAATTGACGG.GGGC.CCG.CACAAGCG.GAGGAACATGTG.GTTT.AATT.CGA.TGATACGCG.A.GGA.A.C.CTTA.CCCG.GGCTCAA.ACGCtGCTAG..A.TCGG.TGTGGAAA...CACGCCTtccct..........tcggggCT.GTCAGC.GA.GGTGCTGCATGGTT.GTCGTCAGCTCGTGCCG.....TGAGGTGTCGGC.TTAAGTG.CCATAACGAGCGCAAC.CCCC..ATCTCCAGTTGCCAT.CGgttcaagcCGGG.CACTCTGGAGAGA.CTG.C.CGGC-G..CAAGCCG.tG.A.G.GAGGGCGG.GG.A.TGACGTCAAATCAGC.ACGGC.CC..T.TACGT.CCGG.GGCGA.CACACGT....GT.TACAATGG.CGG.AgtT...ACAGCGGGAA...GCC-----.--.--.---------------....------.--------.------.---.---.----.------------.---.--.----.------------.----.-.---.-------..--.--..---..-.----.-----------.------------------.----.---.------.----------------..---.--.---...........................................................................-..-.-.---.--.--..----.----.-----.----.--.-----------.-.--.------.-.-----.......--.....-..-.....---...-------------.-------.................................................................................................................................................................................................................................................................................................................................................................................................................................................................................................................................................................................................................................................................................................

123f2-107       ..................................................................................................------..------------.-------.-----------..-.-...-....--.---.--..-.....-.....-..----.---.---.----.--..---...............................................................................--.-------------.--------------------..-----.-----.--.-.-------------.-----------------------.-----..--.--.-----.----.-.-----.------.....................---.-------------------.---------------.-.--.-------------.-.------.---------------.--------------.---.-----------.--.----.-------------------------------TGAGGAATATTGGTCAATGGG.C.GAG.AGC.CTG.A.ACCAGC.CAAGTCGCG.TGAAGGAA.GACTGCCcgCAA..G.GGTTGT.AAACTTC.TTTTGT.A.TGGGATTAaagtcgtctac........gtgtagacgttTG.CA.GTTACCA.T.ACGAA.TAAGCATCGGCT.AACTCCGTGCCAGCA.GCC...GCGGTAATACGGAGGATGCGAGCGTTATCCG.GAAT.TAT.TGGGTTTAAAGGG.TGCGTAGGT.TG.C.AAGGGAAGTCAG.GGGTGA.AAAG.CTATA.GCTC.AAC.T.ATGGTCTTG.CCT.TT.GA.AA.CT.CTCT.A.GCT.AGAGTG.TACTGGAG.GTA.CGT.GG.AAC.GT.G.TGGTGTAG.CGGTGA.AATG.CATAGA.TATCACACA.GAACTCC.GATT.GC.GC.AGGCAGCG.TA.CTAC.AT.T.A.CAACTGACACTG.AAGCACGAAAGCGTGGGTATCAAACAGG.ATTAGAT.ACCCTGGTAGTC.C.AC.GCAGTA.AAC.GATGAATACT.AGATCTATGCGata............tgacAG.TATGG.GT.CTAA.GCGAAAGCGATAAGTATTCCACCT.GG.GGAGTACGCCG.GCAACGGTG.AAACTCAAA.GAGATTGGCGG.GGGT.CCG.CACAAGCG.GAGGAACATGTG.GTTT.AATT.CGA.TGATACGCG.A.GGA.A.C.CTTA.CCCG.GGATTGA.AATGtAGATG..C.ATGA.GGCTGAGA...GGTCTCTtccct..........tcggggCT.TCTATG.TA.GGTGCTGCATGGTT.GTCGTCAGCTCGTGCCG.....TGAGGTGTCGGC.TTAAGTG.CCATAACGAGCGCAAC.CCGC..GTCGATAGTTACTAA.CGagttaagtCGAG.GACTCTATCGAGA.CAG.C.CGTC-G..TAAGACG.aG.A.G.GAAGGAGC.GG.A.TGACGTCAAATCAGC.ACGGC.CC..T.TACAT.CCGT.GGCGA.CACACGT....GT.TACAATGG.TAG.G..G...ACAGCGAGCA...GCCA----.--.--.---------------....------.--------.------.---.---.----.------------.---.--.----.------------.----.-.---.-------..--.--..---..-.----.-----------.------------------.----.---.------.----------------..---.--.---...........................................................................-..-.-.---.--.--..----.----.-----.----.--.-----------.-.--.------.-.-----.......--.....-..-.....---...-------------.-------.................................................................................................................................................................................................................................................................................................................................................................................................................................................................................................................................................................................................................................................................................................

123f2-17        ..................................................................................................------..------------.-------.-----------..-.-...-....--.---.--..-.....-.....-..----.---.---.----.--..---...............................................................................--.-------------.--------------------..-----.-----.--.-.-------------.-----------------------.-----..--.--.-----.----.-.-----.------.....................---.-------------------.---------------.-.--.-------------.-.------.---------------.--------------.---.-----------.--.----.-------------------------------TGAGGAATATTGGTCAATGGG.C.GTG.AGC.CTG.A.ACCAGC.CAAGTAGCG.TGCAGGAA.GACGGCC.cTAT..G.GGTTGT.AAACTGC.TTTTAT.G.CGGGGATAaaggagtccac........gtgtggattttTG.CA.GGTACCG.C.ATGAA.TAAGGACCGGCT.AATTCCGTGCCAGCA.GCC...GCGGTAATACGGAAGGTCCGGGCGTTATCCG.GATT.TAT.TGGGTTTAAAGGG.AGCGTAGGC.CG.C.GTTTTAAGCGTG.TTGTGA.AATG.TAGAC.GCCC.AAC.G.TCTGCATCG.CAG.CG.CG.AA.CT.GGGA.C.GCT.TGAGTA.CGCGCAAC.GTT.GGC.GG.AAT.TC.G.TCGTGTAG.CGGTGA.AATG.CTTAGA.TATGACGAG.GAACTCC.GATT.GC.GA.AGGCAGCT.GA.CGGG.AG.C.G.GCACTGACGCTT.AAGCTCGAAGGTGCGGGTATCAAACAGG.ATTAGAT.ACCCTGGTAGTC.C.GC.ACAGTA.AAC.GATGGATGCC.CGCTGTGTGCCatt.............tatGG.TACGC.GG.CTAA.GCGAAAGCGTTAAGCATCCCACCT.GG.GGAGTACGCCG.GCAACGGTG.AAACTCAAA.GGAATTGACGG.GGGC.CCG.CACAAGCG.GAGGAACATGTG.GTTT.AATT.CGA.TGATACGCG.A.GGA.A.C.CTTA.CCCG.GGCTTGA.ACTGcCGGT-.gC.ACGA.TCCAGAGA...TGGTGAGgccctt.........cggggc-G.CCGGTG.GA.GGTGCTGCATGGTT.GTCGTCAGCTCGTGCCG.....TGAGGTGTCGGC.TTAAGTG.CCATAACGAGCGCAAC.CCCT..CTCCGTAGTTGCCAT.CAggtaatgcTGGG.CACTCTGCGGATA.CTG.C.CACC-G..CAAGGTG.cG.A.G.GAAGGTGG.GG.A.TGACGTCAAATCAGC.ACGGC.CC..T.TACGT.CCGG.GGCTA.CACACGT....GT.TACAATGG.GGG.G..C...ACAGCAAGTA...G----GCC.GC.GC.---------------....------.--------.------.---.---.----.------------.---.--.----.------------.----.-.---.-------..--.--..---..-.----.-----------.------------------.----.---.------.----------------..---.--.---...........................................................................-..-.-.---.--.--..----.----.-----.----.--.-----------.-.--.------.-.-----.......--.....-..-.....---...-------------.-------.................................................................................................................................................................................................................................................................................................................................................................................................................................................................................................................................................................................................................................................................................................

123f2-47        ..................................................................................................------..------------.-------.-----------..-.-...-....--.---.--..-.....-.....-..----.---.---.----.--..---...............................................................................--.-------------.--------------------..-----.-----.--.-.-------------.-----------------------.-----..--.--.-----.----.-.-----.------.....................---.-------------------.---------------.-.--.-------------.-.------.---------------.--------------.---.-----------.--.----.-------------------------------TAGGGAATCTTCCACAATGGA.C.GCA.AGT.CTG.A.TGGAGC.AACGCCGCG.TGAGTGAA.GAAGGGT..TTC..G.GCTCGT.AAAGCTC.TGTTGT.T.GGTGAAGAaggacaggggtagt..aactgacctttgttTG.AC.GGTAATC.A.ATTAG.AAAGTCACGGCT.AACTACGTGCCAGCA.GCC...GCGGTAATACGTAGGTGGCAAGCGTTGTCCG.GATT.TAT.TGGGCGTAAAGCG.AGTGCAGGC.GG.T.TCGATAAGTCTG.ATGTGA.AAGC.CTTCG.GCTC.AAC.C.GGAGAATTG.CAT.CA.GA.AA.CT.GTCG.A.GCT.TGAGTA.CAGAAGAG.GAG.AGT.GG.AAC.TC.C.ATGTGTAG.CGGTGA.AATG.CGTAGA.TATATGGAA.GAACACC.GGTG.GC.GA.AGGCGGCT.CT.CTGG.TC.T.G.TTACTGACGCTG.AGGCTCGAAAGCATGGGTAGCGAACAGG.ATTAGAT.ACCCTGGTAGTC.C.AT.GCCGTA.AAC.GATGAGTGCT.AAGTGTTGGGAggttt.........ccgccTC.TCAGT.GC.TGCA.GCTAACGCATTAAGCACTCCGCCT.GG.GGAGTACGACC.GCAAGGTTG.AAACTCAAA.GGAATTGACGG.GGGC.CCG.CACAAGCG.GTGGAGCATGTG.GTTT.AATT.CGA.AGCAACGCG.A.AGA.A.C.CTTA.CCAG.GTCTTGA.CATC.CATAG..C.CAGT.CTAAGAGA...TTAGATGttccct........tcggggaCT.ATGAGA.CA.GGTGGTGCATGGCT.GTCGTCAGCTCGTGTCG.....TGAGATGTTGGG.TTAAGTC.CCGCAACGAGCGCAAC.CCTT..GTCATTAGTTGCCAG.CAtta..agtTGGG.CACTCTAATGAGA.CTG.C.CGGTGA..CAAACCG..G.A.G.GAAGGTGG.GG.A.TGACGTCAAGTCATC.ATGCC.CC..T.TATGA.CCTG.GGCTA.CACACGT....GC.TACAATGG.ACG.G..T...ACAACGAGAA...--------.--.--.---------------....------.--------.------.---.---.----.------------.---.--.----.------------.----.-.---.-------..--.--..---..-.----.-----------.------------------.----.---.------.----------------..---.--.---...........................................................................-..-.-.---.--.--..----.----.-----.----.--.-----------.-.--.------.-.-----.......--.....-..-.....---...-------------.-------.................................................................................................................................................................................................................................................................................................................................................................................................................................................................................................................................................................................................................................................................................................

123f2-5         ..................................................................................................------..------------.-------.-----------..-.-...-....--.---.--..-.....-.....-..----.---.---.----.--..---...............................................................................--.-------------.--------------------..-----.-----.--.-.-------------.-----------------------.-----..--.--.-----.----.-.-----.------.....................---.-------------------.---------------.-.--.-------------.-.------.---------------.--------------.---.-----------.--.----.-------------------------------TGGGGAATTTTGCACAATGGG.G.GAA.ACC.CTG.A.TGCAGC.GACGCCGCG.TGATTT-A.GAAGGCC..TTC..G.GGTTGT.AAAAATC.TTTTGT.A.TGGGAAGAa...........................aaTG.AC.AGTACCA.T.ACGAA.TAAGGACCGGCT.AATTACGTGCCAGCA.GCC...GCGGTAATACGTAAGGTCCGAGCGTTGTCCG.GAAT.CAT.TGGGCGTAAAGGG.TACGTAGGC.GG.A.TAAGCAAGTTAG.AAGTGA.AATC.CTATA.GCTC.AAC.T.ATAGTAA-G.CTT.TT.AA.AA.CT.GCTC.A.TCT.TGAGGT.ATGGAAGG.GAA.AGT.GG.AAT.TC.C.TAGTGTAG.CGGTGA.AATG.CGCAGA.TATTAGGAG.GAATACC.GGTG.GC.GA.AGGCGACT.TT.CTGG.CC.A.T.AAACTGACGCTG.AGGTACGAAAGCGTGGGTAGCAAACAGG.ATTAGAT.ACCCTGGTAGTC.C.AC.GCCGTA.AAC.GATGAGTGTT.AGGTGTCTGGAat...............aaTC.TGGGT.GC.CGCA.GCTAACGCAATAAACACTCCGCCT.GG.GGAGTACGCAC.GCAAGTGTG.AAACTCAAA.GGAATTGACGG.GGAC.CCG.CACAAGCA.GCGGAGCATGTG.GTTT.AATT.CGA.CGCAACGCG.A.AGA.A.C.CTTA.CCAA.GTCTTGA.CATAtTACGG..A.GGGA.ATTAGAGA...TAGTTCCttacttct.....tcggaagaCT.GTAATA.CA.GGTGGTGCATGGTT.GTCGTCAGCTCGTGTCG.....TGAGATGTTGGG.TTAAGTC.CCATAACGAGCGCAAC.CCCT..ATATTTAGTTACCAT.CAtta..agtTGGG.GACTCTAGATATA.CTG.C.CGGTGA..TAAACCG..G.A.G.GAAGGTGG.GG.A.TGACGTCAAATCATC.ATGCC.CT..T.TATGA.CTTG.GGCTA.CACACGT....GC.TACAATGG.CAG.G..T...ACACAGGGAA...GCGAGACT.GC.GA.AGTTAAGCAAAACTC....AA----.--------.------.---.---.----.------------.---.--.----.------------.----.-.---.-------..--.--..---..-.----.-----------.------------------.----.---.------.----------------..---.--.---...........................................................................-..-.-.---.--.--..----.----.-----.----.--.-----------.-.--.------.-.-----.......--.....-..-.....---...-------------.-------.................................................................................................................................................................................................................................................................................................................................................................................................................................................................................................................................................................................................................................................................................................

123f2-72        ..................................................................................................------..------------.-------.-----------..-.-...-....--.---.--..-.....-.....-..----.---.---.----.--..---...............................................................................--.-------------.--------------------..-----.-----.--.-.-------------.-----------------------.-----..--.--.-----.----.-.-----.------.....................---.-------------------.---------------.-.--.-------------.-.------.---------------.--------------.---.-----------.--.----.-------------------------------TGAGGAATATTGGTCAATGGG.C.GTG.AGC.CTG.A.ACCAGC.CAAGTAGCG.TGCAGGAA.GACGGCC.cTAT..G.GGTTGT.AAACTGC.TTTTAT.G.CGGGGATAaaggagtccac........gtgtggattttTG.CA.GGTACCG.C.ATGAA.TAAGGACCGGCT.AATTCCGTGCCAGCA.GCC...GCGGTAATACGGAAGGTCCGGGCGTTATCCG.GATT.TAT.TGGGTTTAAAGGG.AGCGTAGGC.CG.C.GTTTTAAGCGTG.TTGTGA.AATG.TAGAC.GCCC.AAC.G.TCTGCATCG.CAG.CG.CG.AA.CT.GGGA.C.GCT.TGAGTA.CGCGCAAC.GTT.GGC.GG.AAT.TC.G.TCGTGTAG.CGGTGA.AATG.CTTAGA.TATGACGAG.GAACTCC.GATT.GC.GA.AGGCAGCT.GA.CGGG.AG.C.G.GCACTGACGCTT.AAGCTCGAAGGTGCGGGTATCAAACAGG.ATTAGAT.ACCCTGGTAGTC.C.GC.ACAGTA.AAC.GATGGATGCC.CGCTGTGTGCCtat.............tatGG.TACGC.GG.CTAA.GCGAAAGCGTTAAGCATCCCACCT.GG.GGAGTACGCCG.GCAACGGTG.AAACTCAAA.GGAATTGACGG.GGGC.CCG.CACAAGCG.GAGGAACATGTG.GTTT.AATT.CGA.TGATACGCG.A.GGA.A.C.CTTA.CCCG.GGCTTGA.ACTGcCGGT-.gC.ACGA.TCCAGAGA...TGGTGAGgccctt.........cggggc-G.CCGGTG.GA.GGTGCTGCATGGTT.GTCGTCAGCTCGTGCCG.....TGAGGTGTCGGC.TTAAGTG.CCATAACGAGCGCAAC.CCCT..CTCCGTAGTTGCCAT.CAggtaatgcTGGG.CACTCTGCGGATA.CTG.C.CACC-G..CAAGGTG.cG.A.G.GAAGGTGG.GG.A.TGACGTCAAATCAGC.ACGGC.CC..T.TACGT.CCGG.GGCTA.CACACGT....GT.TACAATGG.GGC.A..T...ACAGAGTGTT..gGCTTAAC-.--.--.---------------....------.--------.------.---.---.----.------------.---.--.----.------------.----.-.---.-------..--.--..---..-.----.-----------.------------------.----.---.------.----------------..---.--.---...........................................................................-..-.-.---.--.--..----.----.-----.----.--.-----------.-.--.------.-.-----.......--.....-..-.....---...-------------.-------.................................................................................................................................................................................................................................................................................................................................................................................................................................................................................................................................................................................................................................................................................................

123f2-80        ..................................................................................................------..------------.-------.-----------..-.-...-....--.---.--..-.....-.....-..----.---.---.----.--..---...............................................................................--.-------------.--------------------..-----.-----.--.-.-------------.-----------------------.-----..--.--.-----.----.-.-----.------.....................---.-------------------.---------------.-.--.-------------.-.------.---------------.--------------.---.-----------.--.----.-------------------------------TGGGGAATCTTCCGCAATGGG.C.GAA.AGC.CTG.A.CGGAGC.AACGCCGCG.TGAGTGAA.GACGGCC..TTC..G.GGTTGT.AAAACTC.TGTGAT.T.CGGGACGAaagataagcagacg.aataatctgcataagTG.AC.GGTACCG.A.AAAAG.CAAGCCACGGCT.AACTACGTGCCAGCA.GCC...GCGGTAATACGTAGGTGGCAAGCGTTGTCCG.GAAT.TAT.TGGGCGTAAAGCG.CGCGCAGGC.GG.C.TACTTAAGTCCA.TCTTAA.AAGT.GCGGG.GCTT.AAC.C.CCGTGAT-G.GGA.TG.GA.AA.CT.GAGA.A.GCT.GGAGTG.TCGGAGAG.GAA.AGT.GG.AAT.TC.C.TAGTGTAG.CGGTGA.AATG.CGTAGA.GATTAGGAA.GAACACC.GGTG.GC.GA.AGGCGACT.TT.CTGG.AC.G.A.CAACTGACGCTT.AGGCGCGAAAGCGTGGGGAGCAAACAGG.ATTAGAT.ACCCTGGTAGTC.C.AC.GCCGTA.AAC.GATGGATACT.AGGTGTAGGAGgtatc.........gacccCT.TCTGT.GC.CGGA.GTTAACGCAATAAGTATCCCGCCT.GG.GAAGTACGATC.GCAAGATTA.AAACTCAAA.GGAATTGACGG.GGGC.CCG.CACAAGCG.GTGGAGTATGTG.GTTT.AATT.CGA.CGCAACGCG.A.AGA.A.C.CTTA.CCAG.GTCTTGA.CATT.GATCG..C.AATT.TTCAGAAA...TGAGAAGttctcct......tcgggagaCG.AGAAAA.CA.GGTGGTGCACGGCT.GTCGTCAGCTCGTGTCG.....TGAGATGTTGGG.TTAAGTC.CCGCAACGAGCGCAAC.CCCT..ATCATTTGTTGCCAG.CAcgcaaaggTGGG.AACTCAAATGAGA.CCG.C.CGCAGA..CAATGCG..G.A.G.GAAGGCGG.GG.A.CGACGTCAAGTCATC.ATGAC.CC..T.TATGA.CCTG.GGCTA.CACACGT....AC.TACAATGG.GTG.T..C..aACAAA-----...--------.--.--.---------------....------.--------.------.---.---.----.------------.---.--.----.------------.----.-.---.-------..--.--..---..-.----.-----------.------------------.----.---.------.----------------..---.--.---...........................................................................-..-.-.---.--.--..----.----.-----.----.--.-----------.-.--.------.-.-----.......--.....-..-.....---...-------------.-------.................................................................................................................................................................................................................................................................................................................................................................................................................................................................................................................................................................................................................................................................................................

123f3-61        ..................................................................................................------..------------.-------.-----------..-.-...-....--.---.--..-.....-.....-..----.---.---.----.--..---...............................................................................--.-------------.--------------------..-----.-----.--.-.-------------.-----------------------.-----..--.--.-----.----.-.-----.------.....................---.-------------------.---------------.-.--.-------------.-.------.---------------.--------------.---.-----------.--.----.----------------------------------------------------.-.--A.ACC.CTG.A.CGCAGC.GACGCCGCG.TGCGGGAT.GAAGGCC..TTC..G.GGTTGT.AAACCGC.TTTTGA.T.TGGGAGCAagctt....................tcgggTG.AG.TGTACCT.T.TCGAA.TAAGCGCCGGCT.AACTACGTGCCAGCA.GCC...GCGGTAATACGTAGGGCGCAAGCGTTATCCG.GAAT.TAT.TGGGCGTAAAGAG.CTTGTAGGC.GG.T.TCGTCGCGTCTG.GTGTGA.AAGC.CCATC.GCTT.AAC.G.GTGGGTCTG.CGC.CG.GG.TA.CG.GGCG.G.GCT.AGAGTG.CAGTAGGG.GAG.ACT.GG.AAT.TC.C.CGGTGTAA.CGGTGG.AATG.TGTAGA.TATCGGGAA.GAACACC.AATG.GC.GA.AGGCAGGT.CT.CTGG.GC.T.G.TTACTGACGCTG.AGAAGCGAAAGCGTGGGGAGCGAACAGG.ATTAGAT.ACCCTGGTAGTC.C.AC.GCCGTA.AAC.GGTGGACGCT.GGATGTGGGGCccatt........ccacggGT.TCCGT.GT.CGGA.GCTAACGCGTTAAGCGTCCCGCCT.GG.GGAGTACGGCC.GCAAGGCTA.AAACTCAAA.GAAATTGACGG.GGGC.CCG.CACAAGCG.GCGGAGCATGCG.GATT.AATT.CGA.TGCAACGCG.A.AGA.A.C.CTTA.CCTG.GGCTTGA.CATGtGCCTG..A.CAGC.TGCAGAGA...TGTGGTTtccct..........tcggggCA.GGTTCA.CA.GGTGGTGCATGGTC.GTCGTCAGCTCGTGTCG.....TGAGATGTTGGG.TTAAGTC.CCGCAACGAGCGCAAC.CCTC..GCCCTGTGTTGCCAG.CGggttatgcCGGG.AACTCACGGGGGA.CCG.C.CGGGGT..TAACTCG..G.A.G.GAAGGTGG.GG.A.TGACGTCAGATCATC.ATGCC.CC..T.TACGT.CCAG.GGCTT.CACGCAT....GC.TACAATGG.CCG.G..T...ACAACGGGAT...GCGACATG.GT.GA.CATGGAGCGGATCCC....TTAAAA.CCGGTCT-.------.---.---.----.------------.---.--.----.------------.----.-.---.-------..--.--..---..-.----.-----------.------------------.----.---.------.----------------..---.--.---...........................................................................-..-.-.---.--.--..----.----.-----.----.--.-----------.-.--.------.-.-----.......--.....-..-.....---...-------------.-------.................................................................................................................................................................................................................................................................................................................................................................................................................................................................................................................................................................................................................................................................................................

123f3-34        ..................................................................................................------..------------.-------.-----------..-.-...-....--.---.--..-.....-.....-..----.---.---.----.--..---...............................................................................--.-------------.--------------------..-----.-----.--.-.-------------.-----------------------.-----..--.--.-----.----.-.-----.------.....................---.-------------------.---------------.-.--.-------------.-.------.---------------.--------------.---.-----------.--.----.-------------------------------TAGGGAATCTTCCACAATGGA.C.GCA.AGT.CTG.A.TGGAGC.AACGCCGCG.TGAGTGAA.GAAGGTT..TTC..G.GATCGT.AAAGCTC.TGTTGT.T.GGTGAAGAaggatagaggtagt..aactggcctttattTG.AC.GGTAATC.A.ACCAG.AAAGTCACGGCT.AACTACGTGCCAGCA.GCC...GCGGTAATACGTAGGTGGCAAGCGTTGTCCG.GATT.TAT.TGGGCGTAAAGCG.AGCGCAGGC.GG.A.TTGATAAGTCTG.ATGTGA.AAGC.CTTCG.GCTC.AAC.C.GAAGAACTG.CAT.CA.GA.AA.CT.GTCA.A.TCT.TGAGTG.CAGAAGAG.GAG.AGT.GG.AAC.TC.C.ATGTGTAG.CGGTGG.AATG.CGTAGA.TATATGGAA.GAACACC.AGTG.GC.GA.AGGCGGCT.CT.CTGG.TC.T.G.TAACTGACGCTG.AGGCTCGAAAGCATGGGTAGCGAACAGG.ATTAGAT.ACCCTGGTAGTC.C.AT.GCCGTA.AAC.GATGAGTGCT.AAGTGTTGGGAggttt.........ccgccTC.TCAGT.GC.TGCA.GCTAACGCATTAAGCACTCCGCCT.GG.GGAGTACGACC.GCAAGGTTG.AAACTCAAA.GGAATTGACGG.GGGC.CCG.CACAAGCG.GTGGAGCATGTG.GTTT.AATT.CGA.AGCAACGCG.A.AGA.A.C.CTTA.CCAG.GTCTTGA.CATC.CTTTG..A.CCAC.CTAAGAGA...TTAGGTTttccct........tcggggaCA.AAGAGA.CA.GGTGGTGCATGGCT.GTCGTCAGCTCGTGTCG.....TGAGATGTTGGG.TTAAGTC.CCGCAACGAGCGCAAC.CCTT..GTTAATAGTTGCCAG.CAtta..agtTGGG.CACTCTATTGAGA.CTG.C.CGGTGA..CAAACCG..G.A.G.GAAGGTGG.GG.A.TGACGTCAAGTCATC.ATGCC.CC..T.TATGA.CCTG.GGCTA.CACACGT....GC.TACAATGG.GCA.G..T...ACAACGAGAA...--------.--.--.---------------....------.--------.------.---.---.----.------------.---.--.----.------------.----.-.---.-------..--.--..---..-.----.-----------.------------------.----.---.------.----------------..---.--.---...........................................................................-..-.-.---.--.--..----.----.-----.----.--.-----------.-.--.------.-.-----.......--.....-..-.....---...-------------.-------.................................................................................................................................................................................................................................................................................................................................................................................................................................................................................................................................................................................................................................................................................................

123f3-35        ..................................................................................................------..------------.-------.-----------..-.-...-....--.---.--..-.....-.....-..----.---.---.----.--..---...............................................................................--.-------------.--------------------..-----.-----.--.-.-------------.-----------------------.-----..--.--.-----.----.-.-----.------.....................---.-------------------.---------------.-.--.-------------.-.------.---------------.--------------.---.-----------.--.----.-------------------------------TGAGGAATATTGGTCAATGGG.C.GAG.AGC.CTG.A.ACCAGC.CAAGTAGCG.TGCAGGAT.GACGGCC.cTAT..G.GGTTGT.AAACTGC.TTTTAT.A.TGGGAATAaagtgagggac........gtgtcccttatTG.CA.TGTACCA.T.ACGAA.TAAGGACCGGCT.AATTCCGTGCCAGCA.GCC...GCGGTAATACGGAAGGTCCAGGCGTTATCCG.GATT.TAT.TGGGTTTAAAGGG.AGCGTAGGC.TG.T.TTGTTAAGCGTG.TTGTGA.AATG.TAGGA.GCTC.AAC.T.TTTAGATTG.CAG.CG.CG.AA.CT.GGCA.G.ACT.TGAGTG.CGCACAAC.GTA.GGC.GG.AAT.TC.A.TGGTGTAG.CGGTGA.AATG.CTTAGA.TATCATGAC.GAACTCC.GATT.GC.GA.AGGCAGCT.TA.CGGG.AG.C.G.CAACTGACGCTA.AAGCTCGAAGGTGCGGGTATCGAACAGG.ATTAGAT.ACCCTGGTAGTC.C.GC.ACAGTA.AAC.GATGGATGCC.CGCTGTTAGCAcc..............tagTG.TTAGC.GG.CTAA.GCGAAAGCATTAAGCATCCCACCT.GG.GGAGTACGCCG.GCAACGGTG.AAACTCAAA.GGAATTGACGG.GGGC.CCG.CACAAGCG.GAGGAACATGTG.GTTT.AATT.CGA.TGATACGCG.A.GGA.A.C.CTTA.CCCG.GGCTTGA.ATTGcAGATG..T.TTAT.GTCAGAGA...TGATGTAttccct.........tcggggCA.TTTGTG.AA.GGTGCTGCATGGTT.GTCGTCAGCTCGTGCCG.....TGAGGTGTCGGC.TTAAGTG.CCATAACGAGCGCAAC.CCCT..TTTTTTAGTTGCCAT.CAggtagtgcTGGG.CACTCTAGAGATA.CTG.C.CACC-G..TAAGGTG.tG.A.G.GAAGGTGG.GG.A.TGACGTCAAATCAGC.ACGGC.CC..T.TACGT.CCGG.GGCTA.CACACGT....GT.TACAATGG.GTG.G..T...ACAGAGAGTT...G-------.--.--.GT-TGTAC-------....------.--------.------.---.---.----.------------.---.--.----.------------.----.-.---.-------..--.--..---..-.----.-----------.------------------.----.---.------.----------------..---.--.---...........................................................................-..-.-.---.--.--..----.----.-----.----.--.-----------.-.--.------.-.-----.......--.....-..-.....---...-------------.-------.................................................................................................................................................................................................................................................................................................................................................................................................................................................................................................................................................................................................................................................................................................

123f3-53        ..................................................................................................------..------------.-------.-----------..-.-...-....--.---.--..-.....-.....-..----.---.---.----.--..---...............................................................................--.-------------.--------------------..-----.-----.--.-.-------------.-----------------------.-----..--.--.-----.----.-.-----.------.....................---.-------------------.---------------.-.--.-------------.-.------.---------------.--------------.---.-----------.--.----.-------------------------------TGAGGAATATTGGTCAATGGG.C.GCG.AGC.CTG.A.ACCAGC.CAAGTCGCG.TGAGGGAC.GACGGTC.cTAC..G.GATTGT.AAACCTC.TTTAGG.C.GGGGAGTAatgtgctctac........gagtagagtagTG.AG.AGTACCC.G.CAGAA.TAAGCATCGGCT.AACTCCGTGCCAGCA.GCC...GCGGTAATACGGAGGATGCGAGCGTTATCCG.GATT.TAT.TGGGTTTAAAGGG.TGCGCAGGC.TG.T.GCATCAAGTCAG.CGGTAA.AATC.TCGGG.GCTC.AAC.C.CCGTTTA-G.CCG.TT.GA.AA.CT.GGTG.T.GCT.GGAGTG.TGCGCGAG.GAA.GGC.GG.AAT.GC.G.CGGTGTAG.CGGTGA.AATG.CATAGA.TATTGCGCA.GAACTCC.GATT.GC.GA.AGGCAGCC.TT.CCAG.TG.C.A.TGACTGACGCTG.AGGCACGAAAGCGTGGGTATCGAACAGG.ATTAGAT.ACCCTGGTAGTC.C.AC.GCAGTA.AAC.GATGAATACT.ATCTTTCCGTCgcgcc.........tgagcGG.GGGGA.GG.ACAA.GCGAAAGCGTTAAGTATTCCACCT.GG.GGAGTACGCCG.GCAACGGTG.AAACTCAAA.GGAATTGACGG.GGGC.CCG.CACAAGCG.GAGGAACATGTG.GTTT.AATT.CGA.TGATACGCG.A.GGA.A.C.CTTA.CCCG.GGCTCAA.ACGCtGATAG..A.CCGG.TGTGGAAA...CACGCCTtccct..........tcggggCT.GTCAGC.GA.GGTGCTGCATGGTT.GTCGTCAGCTCGTGCCG.....TGAGGTGTCGGC.TTAAGTG.CCATAACGAGCGCAAC.CCCC..ATCTCCAGTTGCCAT.CGgttaaagcCGGG.CACTCTGGAGAGA.CTG.C.CGGC-G..CAAGCCG.tG.A.G.GAGGGCGG.GG.A.TGACGTCAAATCAGC.ACGGC.CC..T.TACGT.CCGG.GGCGA.CACACGT....GT.TACAATGG.CGG.AgtT...ACAGCGGGAA...GCC-----.--.--.---------------....------.--------.------.---.---.----.------------.---.--.----.------------.----.-.---.-------..--.--..---..-.----.-----------.------------------.----.---.------.----------------..---.--.---...........................................................................-..-.-.---.--.--..----.----.-----.----.--.-----------.-.--.------.-.-----.......--.....-..-.....---...-------------.-------.................................................................................................................................................................................................................................................................................................................................................................................................................................................................................................................................................................................................................................................................................................

123f3-54        ..................................................................................................------..------------.-------.-----------..-.-...-....--.---.--..-.....-.....-..----.---.---.----.--..---...............................................................................--.-------------.--------------------..-----.-----.--.-.-------------.-----------------------.-----..--.--.-----.----.-.-----.------.....................---.-------------------.---------------.-.--.-------------.-.------.---------------.--------------.---.-----------.--.----.-------------------------------TGGGGAATCTTCCGCAATGGA.C.GAA.AGT.CTG.A.CGGAGC.AACGCCGCG.TGAGTGAA.GACGGCC..TTC..G.GGTTGT.AAAGCTC.TGTGAT.T.CGGGACGAaaggccatatgtga..ataatatatggaaaTG.AC.GGTACCG.A.AAAAG.CAAGCCACGGCT.AACTACGTGCCAGCA.GCC...GCGGTAATACGTAGGTGGCAAGCGTTGTCCG.GAAT.TAT.TGGGCGTAAAGCG.CGCGCAGGC.GG.T.CACTTAAGTCCA.TCTTAG.AAGT.GCGGG.GCTT.AAC.C.CCGTGAT-G.GGA.TG.GA.AA.CT.GGGA.G.ACT.GGAGTA.TCGGAGAG.GAA.AGT.GG.AAT.TC.C.TAGTGTAG.CGGTGA.AATG.CGTAGA.TATTAGGAA.GAACACC.GGTG.GC.GA.AGGCGACT.TT.CTGG.AC.G.A.AAACTGACGCTG.AGGCGCGAAAGCGTGGGGAGCAAACAGG.ATTAGAT.ACCCTGGTAGTC.C.AC.GCCGTA.AAC.GATGGATACT.AGGTGTAGGAGgtatc.........gacccCT.TCTGT.GC.CGGA.GTTAACGCAATAAGTATCCCGCCT.GG.GAAGTACGATC.GCAAGATTA.AAACTCAAA.GGAATTGACGG.GGGC.CCG.CACAAGCG.GTGGAGTATGTG.GTTT.AATT.CGA.CGCAACGCG.A.AGA.A.C.CTTA.CCAA.GTCTTGA.CATT.GATCG..C.CATT.CCAAGAGA...TTGGAAGttctcct......tcgggagaCG.AGAAAA.CA.GGTGGTGCACGGCT.GTCGTCAGCTCGTGTCG.....TGAGATGTTGGG.TTAAGTC.CCGCAACGAGCGCAAC.CCCT..ATCTTTTGTTGCCAG.CAcgtagaggTGGG.AACTCAGAAGAGA.CCG.C.CGCAGA..CAATGCG..G.A.G.GAAGGTGG.GG.A.TGACGTCAAGTCATC.ATGCC.CC..T.TATGA.CTTG.GGCTA.CACACGT....AC.TACAATGG.GCT.T..T..aACAAAG----...--------.--.--.---------------....------.--------.------.---.---.----.------------.---.--.----.------------.----.-.---.-------..--.--..---..-.----.-----------.------------------.----.---.------.----------------..---.--.---...........................................................................-..-.-.---.--.--..----.----.-----.----.--.-----------.-.--.------.-.-----.......--.....-..-.....---...-------------.-------.................................................................................................................................................................................................................................................................................................................................................................................................................................................................................................................................................................................................................................................................................................

123f3-78        ..................................................................................................------..------------.-------.-----------..-.-...-....--.---.--..-.....-.....-..----.---.---.----.--..---...............................................................................--.-------------.--------------------..-----.-----.--.-.-------------.-----------------------.-----..--.--.-----.----.-.-----.------.....................---.-------------------.---------------.-.--.-------------.-.------.---------------.--------------.---.-----------.--.----.-------------------------------TGGGGAATCTTCCGCAATGGG.C.GAA.AGC.CTG.A.CGGAGC.AACGCCGCG.TGAGTGAA.GACGGCC..TTC..G.GGTTGT.AAAACTC.TGTGAT.T.CGGGACGAaagataagtagacg.aataatctgcataagTG.AC.GGTACCG.A.AAAAG.CAAGCCACGGCT.AACTACGTGCCAGCA.GCC...GCGGTAATACGTAGGTGGCAAGCGTTGTCCG.GAAT.TAT.TGGGCGTAAAGCG.CGCGCAGGC.GG.C.TACTTAAGTCCA.TCTTAA.AAGT.GCGGG.GCTT.AAC.C.CCGTGAT-G.GGA.TG.GA.AA.CT.GAGA.A.GCT.GGAGTG.TCGGAGAG.GAA.AGT.GG.AAT.TC.C.TAGTGTAG.CGGTGA.AATG.CGTAGA.GATTAGGAA.GAACACC.GGTG.GC.GA.AGGCGACT.TT.CTGG.AC.G.A.CAACTGACGCTT.AGGCGCGAAAGCGTGGGGAGCAAACAGG.ATTAGAT.ACCCTGGTAGTC.C.AC.GCCGTA.AAC.GATGGATACT.AGGTGTAGGAGgtatc.........gacccCT.TCTGT.GC.CGGA.GTTAACGCAATAAGTATCCCGCCT.GG.GAAGTACGATC.GCAAGATTA.AAACTCAAA.GGAATTGACGG.GGGC.CCG.CACAAGCG.GTGGAGTATGTG.GTTT.AATT.CGA.CGCAACGCG.A.AGA.A.C.CTTA.CCAG.GTCTTGA.CATT.GATCG..C.TATT.TTCAGAAA...TGAGAAGttctcct......tcgggagaCG.AGAAAA.CA.GGTGGTGCACGGCT.GTCGTCAGCTCGTGTCG.....TGAGATGTTGGG.TTAAGTC.CCGCAACGAGCGCAAC.CCCT..ATCATTTGTTGCCAG.CAcgtaaaggTGGG.AACTCAAATGAGA.CCG.C.CGCAGA..CAATGCG..G.A.G.GAAGGCGG.GG.A.CGACGTCAAGTCATC.ATGCC.CC..T.TATGA.CCTG.GGCTA.CACACGT....AC.TACAATGG.GTG.T..C..aACAAA-----...--------.--.--.---------------....------.--------.------.---.---.----.------------.---.--.----.------------.----.-.---.-------..--.--..---..-.----.-----------.------------------.----.---.------.----------------..---.--.---...........................................................................-..-.-.---.--.--..----.----.-----.----.--.-----------.-.--.------.-.-----.......--.....-..-.....---...-------------.-------.................................................................................................................................................................................................................................................................................................................................................................................................................................................................................................................................................................................................................................................................................................

123f3-87        ..................................................................................................------..------------.-------.-----------..-.-...-....--.---.--..-.....-.....-..----.---.---.----.--..---...............................................................................--.-------------.--------------------..-----.-----.--.-.-------------.-----------------------.-----..--.--.-----.----.-.-----.------.....................---.-------------------.---------------.-.--.-------------.-.------.---------------.--------------.---.-----------.--.----.-------------------------------TGGGGAATTTTGCNCAATGGG.G.GAA.ACC.CTG.A.TGCAGC.GACGCCGCG.TGATTT-A.GAAGGCC..TTC..G.GGTTGT.AAAAATC.TTTTGT.A.TGGGAAGAa...........................aaTG.AC.AGTACCA.T.ACGAA.TAAGGACCGGCT.AATTACGTGCCAGCA.GCC...GCGGTAATACGTAAGGTCCGAGCGTTGTCCG.GAAT.CAT.TGGGCGTAAAGGG.TACGTAGGC.GG.A.TAAGCAAGTTAG.AAGTGA.AATC.CTATA.GCTC.AAC.T.ATAGTAA-G.CTT.TT.AA.AA.CT.GCTC.A.TCT.TGAGGT.ATGGAAGG.GAA.AGT.GG.AAT.TC.C.TAGTGTAG.CGGTGA.AATG.CGCAGA.TATTAGGAG.GAATACC.GGTG.GC.GA.AGGCGACT.TT.CTGG.CC.A.T.AAACTGACGCTG.AGGTACGAAAGCGTGGGTAGCAAACAGG.ATTAGAT.ACCCTGGTAGTC.C.AC.GCCGTA.AAC.GATGAGTGTT.AGGTGTCTGGAat...............aaTC.TGGGT.GC.CGCA.GCTAACGCAATAAACACTCCGCCT.GG.GGAGTACGCAC.GCAAGTGTG.AAACTCAAA.GGAATTGACGG.GGAC.CCG.CACAAGCA.GCGGAGCATGTG.GTTT.AATT.CGA.CGCAACGCG.A.AGA.A.C.CTTA.CCAA.GTCTTGA.CATAtTACGG..A.GGGA.ATTAGAGA...TAGTTCCttacttct.....tcggaagaCT.GTAATA.CA.GGTGGTGCATGGTT.GTCGTCAGCTCGTGTCG.....TGAGATGTTGGG.TTAAGTC.CCATAACGAGCGCAAC.CCCT..ATATTTAGTTACCAT.CAtta..agtTGGG.GACTCTAGATATA.CTG.C.CGGTGA..TAAACCG..G.A.G.GAAGGTGG.GG.A.TGACGTCAAATCATC.ATGCC.CT..T.TATGA.CTTG.GGCTA.CACACGT....GC.TACAATGG.CAG.G..T...ACACAGGGAA...GCGAGACT.GC.GA.AGTTAAGCAAAACTC....AA----.--------.------.---.---.----.------------.---.--.----.------------.----.-.---.-------..--.--..---..-.----.-----------.------------------.----.---.------.----------------..---.--.---...........................................................................-..-.-.---.--.--..----.----.-----.----.--.-----------.-.--.------.-.-----.......--.....-..-.....---...-------------.-------.................................................................................................................................................................................................................................................................................................................................................................................................................................................................................................................................................................................................................................................................................................

123Q-10         ..................................................................................................------..------------.-------.-----------..-.-...-....--.---.--..-.....-.....-..----.---.---.----.--..---...............................................................................--.-------------.--------------------..-----.-----.--.-.-------------.-----------------------.-----..--.--.-----.----.-.-----.------.....................---.-------------------.---------------.-.--.-------------.-.------.---------------.--------------.---.-----------.--.----.-------------------------------TGAGGAATATTGNTCANTGGA.C.GAG.AGT.CTG.A.ACCAGC.CAAGTAGCG.TGCAGGAT.GACGGCC.cTAT..G.GGTTGT.AAACTGC.TTTTGT.T.TGGGAATAatcgacattac........gtgtaatgtttTG.CA.TGTACCA.T.TCGAA.TAAGGACCGGCT.AATTCCGTGCCAGCA.GCC...GCGGTAATACGGAAGGTCCAGGCGTTATCCG.GATT.TAT.TGGGTTTAAAGGG.AGTGTAGGC.GG.T.TGGTTAAGCGTG.TTGTGA.AATG.TAGAT.GCTC.AAC.A.TCTGACTTG.CAG.CG.CG.AA.CT.GGCT.G.ACT.TGAGTA.CACACAAC.GTA.GGC.GG.AAT.TC.A.TGGTGTAG.CGGTGA.AATG.CTTAGA.TATCATGAA.GAACTCC.GATT.GC.GA.AGGCAGCT.TA.CGGG.AG.T.G.TTACTGACGCTT.AAGCTCGAAGGTGCGGGTATCGAACAGG.ATTAGAT.ACCCTGGTAGTC.C.GC.ACAGTA.AAC.GATGGATGCC.CGCTGTTAGCAcc..............tggTG.TTAGC.GG.CTAA.GCGAAAGCATTAAGCATCCCACCT.GG.GGAGTACGCCG.GCAACGGTG.AAACTCAAA.GGAATTGACGG.GGGC.CCG.CACAAGCG.GAGGAACATGTG.GTTT.AATT.CGA.TGATACGCG.A.GGA.A.C.CTTA.CCCG.GGCTTGA.ATTGtAGGAG..C.ACGA.TACAGAGA...TGTTGAGgtcct..........tcgggaCT.CCTATG.AA.GGTGCTGCATGGTT.GTCGTCAGCTCGTGCCG.....TGAGGTGTCGGC.TTAAGTG.CCATAACGAGCGCAAC.CCCT..TTCCTTAGTTGCCAT.CAggtaatgcTGGG.CACTCTGAGGATA.CTG.C.CACC-G..TAAGGTG.tG.A.G.GAAGGTGG.GG.A.TGACGTCAAATCAGC.ACGGC.CC..T.TACGT.CCGG.GGCTA.CACACGT....GT.TACAATGG.CCG.G..T...ACAGAATGTT...GGTTGCAT.G-.--.---------------....------.--------.------.---.---.----.------------.---.--.----.------------.----.-.---.-------..--.--..---..-.----.-----------.------------------.----.---.------.----------------..---.--.---...........................................................................-..-.-.---.--.--..----.----.-----.----.--.-----------.-.--.------.-.-----.......--.....-..-.....---...-------------.-------.................................................................................................................................................................................................................................................................................................................................................................................................................................................................................................................................................................................................................................................................................................

123Q-104        ..................................................................................................------..------------.-------.-----------..-.-...-....--.---.--..-.....-.....-..----.---.---.----.--..---...............................................................................--.-------------.--------------------..-----.-----.--.-.-------------.-----------------------.-----..--.--.-----.----.-.-----.------.....................---.-------------------.---------------.-.--.-------------.-.------.---------------.--------------.---.-----------.--.----.-------------------------------TGGGGAATATTGCGCAATGGG.G.GAA.ACC.CTG.A.CGCAGC.AACGCCGCA.TGCGGGAT.GAAGGCC..TTC..G.GGTTGT.AAACCGC.TTTCAG.C.AGGGAAGAc...........................atCG.AC.GGTACCT.G.CAGAA.GAAGCCCCGGCT.AACTACGTGCCAGCA.GCC...GCGGTAATACGTAGGGGGCGAGCGTTATCCG.GATT.CAT.TGGGCGTAAAGCG.CGCGCAGGC.GG.T.TGCTCAAGCGGA.ACCTCT.AATC.TCGGG.GCTT.AAC.C.TCGAGCC-G.GGT.TC.CG.AA.CT.GGAC.G.ACT.CGAGTG.CGGTAGAG.GCA.GAT.GG.AAT.TC.C.CGGTGTAG.CGGTGG.AATG.CGCAGA.TATCGGGAA.GAACACC.AACG.GC.GA.AGGCAGTC.TG.CTGG.GC.C.G.TCACTGACGCTG.AGGCGCGAAAGCTGGGGGAGCGAACAGG.ATTAGAT.ACCCTGGTAGTC.C.CA.GCCGTA.AAC.GATGAGCGCT.GGGTGTGGGAGatt............acatCT.TCCGT.GC.CGAA.GCTAACGCATTAAGCGCTCCGCCT.GG.GGAGTACGGCC.GCAAGGCTA.AAACTCAAA.GGAATTGACGG.GGGC.CCG.CACAAGCA.GCGGAGCATGTG.GCTT.AATT.CGA.AGCAACGCG.A.AGA.A.C.CTTA.CCAG.GGCTTGA.CATG.TAGGT..G.AAGC.GGCGGAAA...CGTCGTGgccga...........aaggaGC.CTA-CA.CA.GGTGGTGCATGGCT.GTCGTCAGCTCGTGTCG.....TGAGATGTTGGG.TTAAGTC.CCGCAACGAGCGCAAC.CCCT..GCCCCGTGTTACCAG.CAttt..agtTGGG.GACTCGCGGGGGA.CTG.C.CGGCGT..CAAGCCG..G.A.G.GAAGGCGG.GG.A.TGACGTCAAGTCATC.ATGCC.CC..T.TATGC.CCTG.GGCCG.CACACGT....GC.TACAATGG.CCG.G..C...ACAGCGGGCT...GCAACCTA.GC.GA.TAGGAAGCGAATCCC....GTAAAG.--------.------.---.---.----.------------.---.--.----.------------.----.-.---.-------..--.--..---..-.----.-----------.------------------.----.---.------.----------------..---.--.---...........................................................................-..-.-.---.--.--..----.----.-----.----.--.-----------.-.--.------.-.-----.......--.....-..-.....---...-------------.-------.................................................................................................................................................................................................................................................................................................................................................................................................................................................................................................................................................................................................................................................................................................

123Q-21         ..................................................................................................------..------------.-------.-----------..-.-...-....--.---.--..-.....-.....-..----.---.---.----.--..---...............................................................................--.-------------.--------------------..-----.-----.--.-.-------------.-----------------------.-----..--.--.-----.----.-.-----.------.....................---.-------------------.---------------.-.--.-------------.-.------.---------------.--------------.---.-----------.--.----.-------------------------------TGGGGAATCTTCCGCAATGGG.C.GAA.AGC.CTG.A.CGGAGC.AACGCCGCG.TGAGTGAA.GACGGCC..TTC..G.GGTTGT.AAAACTC.TGTGAT.T.CGGGACGAaagataagcagacg.aataatctgcataagTG.AC.GGTACCG.A.AAAAG.CAAGCCACGGCT.AACTACGTGCCAGCA.GCC...GCGGTAATACGTAGGTGGCAAGCGTTGTCCG.GAAT.TAT.TGGGCGTAAAGCG.CGCGCAGGC.GG.C.TACTTAAGTCCA.TCTTAA.AAGT.GCGGG.GCTT.AAC.C.CCGTGAT-G.GGA.TG.GA.AA.CT.GAGA.A.GCT.GGAGTG.TCGGAGAG.GAA.AGT.GG.AAT.TC.C.TAGTGTAG.CGGTGA.AATG.CGTAGA.GATTAGGAA.GAACACC.GGTG.GC.GA.AGGCGACT.TT.CTGG.AC.G.A.CAACTGACGCTT.AGGCGCGAAAGCGTGGGGAGCAAACAGG.ATTAGAT.ACCCTGGTAGTC.C.AC.GCCGTA.AAC.GATGGATACT.AGGTGTAGGAGgtatc.........gacccCT.TCTGT.GC.CGGA.GTTAACGCAATAAGTATCCCGCCT.GG.GAAGTACGATC.GCAAGATTA.AAACTCAAA.GGAATTGACGG.GGGC.CCG.CACAAGCG.GTGGAGTATGTG.GTTT.AATT.CGA.CGCAACGCG.A.AGA.A.C.CTTA.CCAG.GTCTTGA.CATT.GATCG..C.AATT.TTCAGAAA...TGAGAAGttctcct......tcgggagaCG.AGAAAA.CA.GGTGGTGCACGGCT.GTCGTCAGCTCGTGTCG.....TGAGATGTTGGG.TTAAGTC.CCGCAACGAGCGCAAC.CCCT..ATCATTTGTTGCCAG.CAcgcaaaggTGGG.AACTCAAATGAGA.CCG.C.CGCAGA..CAATGCG..G.A.G.GAAGGCGG.GG.A.CGACGTCAAGTCATC.ATGCC.CC..T.TATGA.CCTG.GGCTA.CACACGT....AC.TACAATGG.GTG.T..C..aACAAA-----...--------.--.--.---------------....------.--------.------.---.---.----.------------.---.--.----.------------.----.-.---.-------..--.--..---..-.----.-----------.------------------.----.---.------.----------------..---.--.---...........................................................................-..-.-.---.--.--..----.----.-----.----.--.-----------.-.--.------.-.-----.......--.....-..-.....---...-------------.-------.................................................................................................................................................................................................................................................................................................................................................................................................................................................................................................................................................................................................................................................................................................

123Q-26         ..................................................................................................------..------------.-------.-----------..-.-...-....--.---.--..-.....-.....-..----.---.---.----.--..---...............................................................................--.-------------.--------------------..-----.-----.--.-.-------------.-----------------------.-----..--.--.-----.----.-.-----.------.....................---.-------------------.---------------.-.--.-------------.-.------.---------------.--------------.---.-----------.--.----.---------------------------------GGGGATATTGCGCAATGGG.G.GAA.ACC.CTG.A.CGCAGC.GACGCCGCG.TGCGGGAT.GAAGGCC..TTC..G.GGTTGT.AAACCGC.TTTTGA.T.TGGGAGCAagcct....................tcgggTG.AG.TGTACCT.T.TCGAA.TAAGCGCCGGCT.AACTACGTGCCAGCA.GCC...GCGGTAATACGTAGGGCGCAAGCGTTATCCG.GAAT.TAT.TGGGCGTAAAGAG.CTTGTAGGC.GG.T.TCGTCGCGTCTG.GTGTGA.AAGC.CCATC.GCTT.AAC.G.GTGGGTCTG.CGC.CG.GG.TA.CG.GGCG.G.GCT.AGAGTG.CAGTAGGG.GAG.ACT.GG.AAT.TC.C.CGGTGTAA.CGGTGG.AATG.TGTAGA.TATCGGGAA.GAACACC.AATG.GC.GA.AGGCAGGT.CT.CTGG.GC.T.G.TTACTGACGCTG.AGAAGCGAAAGCGTGGGGAGCGAACAGG.ATTAGAT.ACCCTGGTAGTC.C.AC.GCCGTA.AAC.GGTGGACGCT.GGATGTGGGGCccatt........ccacggGT.TCCGT.GT.CGGA.GCTAACGCGTTAAGCGTCCCGCCT.GG.GGAGTACGGCC.GCAAGGCTA.AAACTCAAA.GAAATTGACGG.GGGC.CCG.CACAAGCG.GCGGAGCATGCG.GATT.AATT.CGA.TGCAACGCG.A.AGA.A.C.CTTA.CCTG.GGCTTGA.CATGtGCCTG..T.CGAC.TGCAGAGA...TGTGGTTtccct..........tcggggCA.GGTTCA.CA.GGTGGTGCATGGTC.GTCGTCAGCTCGTGTCG.....TGAGATGTTGGG.TTAAGTC.CCGCAACGAGCGCAAC.CCTC..GCCCTGTGTTGCCAG.CGggttatgcCGGG.AACTCACGGGGGA.CCG.C.CGGGGT..TAACTCG..G.A.G.GAAGGTGG.GG.A.TGACGTCAGATCATC.ATGCC.CC..T.TACGT.CCAG.GGCTT.CACGCAT....GC.TACAATGG.CCG.G..T...ACAACGGGAT...GCGACATG.GT.GA.CATGGA---------....------.--------.------.---.---.----.------------.---.--.----.------------.----.-.---.-------..--.--..---..-.----.-----------.------------------.----.---.------.----------------..---.--.---...........................................................................-..-.-.---.--.--..----.----.-----.----.--.-----------.-.--.------.-.-----.......--.....-..-.....---...-------------.-------.................................................................................................................................................................................................................................................................................................................................................................................................................................................................................................................................................................................................................................................................................................

123Q-3          ..................................................................................................------..------------.-------.-----------..-.-...-....--.---.--..-.....-.....-..----.---.---.----.--..---...............................................................................--.-------------.--------------------..-----.-----.--.-.-------------.-----------------------.-----..--.--.-----.----.-.-----.------.....................---.-------------------.---------------.-.--.-------------.-.------.---------------.--------------.---.-----------.--.----.-------------------------------TGGGGAATCTTCCGCAATGGA.C.GAA.AGT.CTG.A.CGGAGC.AACGCCGCG.TGAGTGAA.GACGGTC..TTC..G.GATTGT.AAAGCTC.TGTTAT.A.CGGGACGAacggcaaggtggta.aatagccatcatgagTG.AC.GGTACCG.T.AAGAG.AAAGCCACGGCT.AACTACGTGCCAGCA.GCC...GCGGTAATACGTAGGTGGCAAGCGTTGTCCG.GAAT.TAT.TGGGCGTAAAGGG.CGCGCAGGC.GG.T.TTTTTAAGTCGG.TCTTAA.AAGT.GCGGG.GCTT.AAC.C.CCGTGAG-G.GGA.CC.GA.AA.CT.GGAA.G.ACT.TGAGTG.TCGGAGAG.GAA.AGC.GG.AAT.TC.C.TAGTGTAG.CGGTGA.AATG.CGTAGA.TATTAGGAG.GAACACC.GGTG.GC.GA.AAGCGGCT.TT.CTGG.AC.G.A.CAACTGACGCTG.AGGCGCGAAAGCGTGGGGAGCAAACAGG.ATTAGAT.ACCCTGGTAGTC.C.AC.GCCGTA.AAC.GATGGATACT.AGGTGTAGGAGgtatc.........gactcCT.TCTGT.GC.CGTA.GTTAACGCTATAAGTATCCCGCCT.GG.GGAGTACGGCC.GCAAGGTTG.AAACTCAAA.GGAATTGACGG.GGGC.CCG.CACAAGCG.GTGGAGTATGTG.GTTT.AATT.CGA.CGCAACGCG.A.AGA.A.C.CTTA.CCAA.GCCTTGA.CATT.GATCG..C.AATT.TTCAGAGA...TGAGAAGttcctct......tcggaggaCG.AGAAAA.CA.GGTGGTGCACGGCT.GTCGTCAGCTCGTGTCG.....TGAGATGTTGGG.TTAAGTC.CCGCAACGAGCGCAAC.CCCT..ATCTTCTGTTACCAG.CAcgtaatggTGGG.GACTCAGGAGAGA.CTG.C.CGCAGA..CAATGCG..G.A.G.GAAGGCGG.GG.A.TGACGTCAAGTCATC.ATGCC.CC..T.TATGG.CTTG.GGCTA.CACACGT....AC.TACAATGG.CTC.T..T..aATAGA-----...--------.--.--.---------------....------.--------.------.---.---.----.------------.---.--.----.------------.----.-.---.-------..--.--..---..-.----.-----------.------------------.----.---.------.----------------..---.--.---...........................................................................-..-.-.---.--.--..----.----.-----.----.--.-----------.-.--.------.-.-----.......--.....-..-.....---...-------------.-------.................................................................................................................................................................................................................................................................................................................................................................................................................................................................................................................................................................................................................................................................................................

123Q-4          ..................................................................................................------..------------.-------.-----------..-.-...-....--.---.--..-.....-.....-..----.---.---.----.--..---...............................................................................--.-------------.--------------------..-----.-----.--.-.-------------.-----------------------.-----..--.--.-----.----.-.-----.------.....................---.-------------------.---------------.-.--.-------------.-.------.---------------.--------------.---.-----------.--.----.----------------------------------------------------.-.---.---.--G.A.ACCAGC.CAAGTAGCG.TGCAGGAT.GACGGCC.cTAT..G.GGTTGT.AAACTGC.TTTTAT.G.TGGGGATAaagtgcgtgac........gtgtcatgcatTG.CA.GGTACCA.C.ATGAA.TAAGGACCGGCT.AATTCCGTGCCAGCA.GCC...GCGGTAATACGGAAGGTCCGGGCGTTATCCG.GATT.TAT.TGGGTTTAAAGGG.AGCGTAGGC.TG.T.CTATTAAGCGTG.TTGTGA.AATA.TACCG.GCTC.AAC.C.GGTGGCTTG.CAG.CG.CG.AA.CT.GGTC.G.ACT.TGAGTA.TGCAGGAA.GTA.GGC.GG.AAT.TC.A.TGGTGTAG.CGGTGA.AATG.CTTAGA.TATCATGAC.GAACTCC.GATT.GC.GC.AGGCAGCT.TA.CTGT.AG.C.A.TAACTGACGCTG.ATGCTCGAAAGTGCGGGTATCAAACAGG.ATTAGAT.ACCCTGGTAGTC.C.GC.ACGGTA.AAC.GATGGATGCT.CGCTATTCGTCcat............tttgGA.TGAGT.GG.CCAA.GTGAAAACATTAAGCATCCCACCT.GG.GGAGTACGCCG.GCAACGGTG.AAACTCAAA.GGAATTGACGG.GGGC.CCG.CACAAGCG.GAGGAACATGTG.GTTT.AATT.CGA.TGATACGCG.A.GGA.A.C.CTTA.CCCG.GGCTTGA.ACTGcCAGCG..A.ACGA.TACAGAGA...TGTTGAGgccct..........tcggggCG.CTGGTG.GA.GGTGCTGCATGGTT.GTCGTCAGCTCGTGCCG.....TGAGGTGTCGGC.TTAAGTG.CCATAACGAGCGCAAC.CCTT..TTCTTTAGTTGCCAT.CAggtgatgcTGGG.CACTCTATGGATA.CTG.C.CACC-G..TAAGGTG.tG.A.G.GAAGGTGG.GG.A.TGACGTCAAATCAGC.ACGGC.CC..T.TACGT.CCGG.GGCTA.CACACGT....GT.TACAATGG.GGC.A..T...ACAGAGTGTT...GGCTTAAC.GC.AA.GTTTGGTCTAATCTT....C-AAAG.TGTCT---.------.---.---.----.------------.---.--.----.------------.----.-.---.-------..--.--..---..-.----.-----------.------------------.----.---.------.----------------..---.--.---...........................................................................-..-.-.---.--.--..----.----.-----.----.--.-----------.-.--.------.-.-----.......--.....-..-.....---...-------------.-------.................................................................................................................................................................................................................................................................................................................................................................................................................................................................................................................................................................................................................................................................................................

123Q-6          ..................................................................................................------..------------.-------.-----------..-.-...-....--.---.--..-.....-.....-..----.---.---.----.--..---...............................................................................--.-------------.--------------------..-----.-----.--.-.-------------.-----------------------.-----..--.--.-----.----.-.-----.------.....................---.-------------------.---------------.-.--.-------------.-.------.---------------.--------------.---.-----------.--.----.-------------------------------TGGGGAATATTGCACAATGGG.G.GAA.ACC.CTG.A.TGCAGC.GACGCCGCG.TGAGCGAA.GAAGGCC..TTC..G.GGTCGT.AAAGCTC.TTTTAT.A.TGGGAAGAt...........................aaTG.AC.GGTACCA.T.AAGAA.AAAGCCCCGGCT.AACTACGTGCCAGCA.GCC...GCGGTAATACGTAGGGGGCTAGCGTTGTCCG.GAAT.CAC.TGGGCGTAAAGGG.TTCGCAGGC.GG.C.AATGCAAGTCAG.ATGTAA.AAGG.CAAAG.GCTC.AAC.C.TTTGTAA-G.CAT.CT.GA.AA.CT.GTAT.A.GCT.TGAGAA.GTGTAGAG.GCA.AGT.GG.AAT.TT.T.TAGTGTAG.CGGTGA.AATG.CGTAGA.TATTAAAAA.GAATACC.GGTG.GC.GA.AGGCGACT.TG.CTGG.GC.A.C.AATCTGACGCTG.AGGAACGAAAGCGTGGGGAGCAAACAGG.ATTAGAT.ACCCTGGTAGTC.C.AC.GCCGTA.AAC.GATGAGTGCT.AGGTGTCGGTAt.................aAA.TCGGT.GC.CGCA.GTTAACACAATAAGCACTCCGCCT.GG.GGAGTACGTGC.GCAAGCATG.AAACTCAAA.GGAATTGACGG.GGAC.CCG.CACAAGCA.GCGGAGCATGTG.GTTT.AATT.CGA.AGCAACGCG.A.AGA.A.C.CTTA.CCAG.GGCTTGA.CATAtAAGAG..A.CGAA.CTTAGAGA...TAAGTTTtcttct........tcggaagCC.TTTATA.CA.GGTGGTGCATGGTT.GTCGTCAGCTCGTGTCG.....TGAGATGTTGGG.TTAAGTC.CCGCAACGAGCGCAAC.CCTT..ATTACTAGTTACCAG.CAttt.cggaTGGG.GACTCTAGAAAGA.CTG.C.CGATGA..TAAATCG..G.A.G.GAAGGTGG.GG.A.TGACGTCAAATCATC.ATGCC.CT..A.TATGC.CCTG.GGCAA.CACACGT....GC.TACAATGG.CCG.T..A...ACAAAGAGAA...GCGAAATC.GC.AA.GGTCAAGCAAACCTC....AAAAA-.--------.------.---.---.----.------------.---.--.----.------------.----.-.---.-------..--.--..---..-.----.-----------.------------------.----.---.------.----------------..---.--.---...........................................................................-..-.-.---.--.--..----.----.-----.----.--.-----------.-.--.------.-.-----.......--.....-..-.....---...-------------.-------.................................................................................................................................................................................................................................................................................................................................................................................................................................................................................................................................................................................................................................................................................................

127b-60         ..................................................................................................------..------------.-------.-----------..-.-...-....--.---.--..-.....-.....-..----.---.---.----.--..---...............................................................................--.-------------.--------------------..-----.-----.--.-.-------------.-----------------------.-----..--.--.-----.----.-.-----.------.....................---.-------------------.---------------.-.--.-------------.-.------.---------------.--------------.---.-----------.--.----.-------------------------------TGAGGAATATTGGTCAATGGG.C.GAG.AGC.CTG.A.ACCAGC.CAAGTAGCG.TGCAGGAT.GACGGCC.cTAT..G.GGTTGT.AAACTGC.TTTTAT.G.CGGGGATAaagtgcgtgac........gtgtcatgcatTG.CA.GGTACCG.C.ATGAA.TAAGGACCGGCT.AATTCCGTGCCAGCA.GCC...GCGGTAATACGGAAGGTCCGGGCGTTATCCG.GATT.TAT.TGGGTTTAAAGGG.AGCGTAGGC.CG.C.CAGATAAGCGTG.TTGTGA.AATG.TACCG.GCTC.AAC.C.GGTGAATTG.CAG.CG.CG.AA.CT.GTTT.G.GCT.TGAGTG.CACGGTAA.GCA.GGC.GG.AAT.TC.A.TGGTGTAG.CGGTGA.AATG.CTTAGA.TATCATGAA.GAACTCC.GATT.GC.GA.AGGCAGCT.TG.CTGC.AG.T.G.CGACTGACGCTG.ATGCTCGAAGGTGCGGGTATCAAACAGG.ATTAGAT.ACCCTGGTAGTC.C.GC.ACGGTA.AAC.GATGGATGCC.CGCTGTCCGCCttt.............tgtGG.CGGGT.GG.CCAA.GCGAAAGCGTTAAGCATCCCACCT.GG.GGAGTACGCCG.GCAACGGTG.AAACTCAAA.GGAATTGACGG.GGGC.CCG.CACAAGCG.GAGGAACATGTG.GTTT.AATT.CGA.TGATACGCG.A.GGA.A.C.CTTA.CCCG.GGCTTGA.ACTGcCAGTG..A.ACGA.TACAGAGA...TGTTGAGgccct..........tcggggCG.CTGGTG.GA.GGTGCTGCATGGTT.GTCGTCAGCTCGTGCCG.....TGAGGTGTCGGC.TTAAGTG.CCATAACGAGCGCAAC.CCCT..TTTTTCAGTTGCCAT.CAggtaatgcTGGG.CACTCTGGAGATA.CTG.C.CACC-G..CAAGGTG.tG.A.G.GAAGGTGG.GG.A.TGACGTCAAATCAGC.ACGGC.CC..T.TACGT.CCGG.GGCTA.CACACGT....GT.TACAATGG.GGC.A..T...ACAGAGTGTT..gGCTTAAC-.--.--.---------------....------.--------.------.---.---.----.------------.---.--.----.------------.----.-.---.-------..--.--..---..-.----.-----------.------------------.----.---.------.----------------..---.--.---...........................................................................-..-.-.---.--.--..----.----.-----.----.--.-----------.-.--.------.-.-----.......--.....-..-.....---...-------------.-------.................................................................................................................................................................................................................................................................................................................................................................................................................................................................................................................................................................................................................................................................................................

127b-2          ..................................................................................................------..------------.-------.-----------..-.-...-....--.---.--..-.....-.....-..----.---.---.----.--..---...............................................................................--.-------------.--------------------..-----.-----.--.-.-------------.-----------------------.-----..--.--.-----.----.-.-----.------.....................---.-------------------.---------------.-.--.-------------.-.------.---------------.--------------.---.-----------.--.----.---------------------------------GGGGATCTTCCGCAATGGA.C.GAA.AGT.CTG.A.CGGAGC.AACGCCGCG.TGAGTGAA.GAAGGTC..TTC..G.GATTGT.AAAGCTC.TGTTAT.A.CGGGACGAaaaagacggatgcc.aacagtatccgtccgTG.AC.GGTACCG.T.AAGAG.AAAGCCACGGCT.AACTACGTGCCAGCA.GCC...GCGGTAATACGTAGGTGGCAAGCGTTGTCCG.GAAT.TAT.TGGGCGTAAAGGG.CGCGCAGGC.GG.T.TCGGTAAGTCTG.TCTTAA.AAGT.GCGGG.GCTT.AAC.C.CCGTGAG-G.GGA.CG.GA.AA.CT.GTCG.A.ACT.TGAGTG.TCGGAGAG.GAA.AGC.GG.AAT.TC.C.TAGTGTAG.CGGTGA.AATG.CGTAGA.TATTAGGAG.GAACACC.GGTG.GC.GA.AAGCGGCT.TT.CTGG.AC.G.A.CAACTGACGCTG.AGGCGCGAAAGCGTGGGGAGCAAACAGG.ATTAGAT.ACCCTGGTAGTC.C.AC.GCCGTA.AAC.GATGGATACT.AGGTGTAGGAGgtatc.........gacccCT.TCTGT.GC.CGTA.GTTAACGCTATAAGTATCCCGCCT.GG.GGAGTACGGCC.GCAAGGTTG.AAACTCAAA.GGAATTGACGG.GGGC.CCG.CACAAGCG.GTGGAGTATGTG.GTTT.AATT.CGA.CGCAACGCG.A.AGA.A.C.CTTA.CCAA.GCCTTGA.CATT.GATCG..C.AATT.TTCAGAGA...TGAGAAGttcctct......tcggaggaCG.AGAAAA.CA.GGTGGTGCACGGCT.GTCGTCAGCTCGTGTCG.....TGAGATGTTGGG.TTAAGTC.CCGCAACGAGCGCAAC.CCCT..ATCTTCTGTTACCAG.CAcgtaaaggTGGG.GACTCAGGAGAGA.CTG.C.CGCAGA..CAATGCG..G.A.G.GAAGGCGG.GG.A.TGACGTCAAGTCATC.ATGCC.CC..T.TATGG.CTTG.GGCTA.CACACGT....AC.TACAATGG.CTCtA..A...ATAGAGG---...--------.--.--.---------------....------.--------.------.---.---.----.------------.---.--.----.------------.----.-.---.-------..--.--..---..-.----.-----------.------------------.----.---.------.----------------..---.--.---...........................................................................-..-.-.---.--.--..----.----.-----.----.--.-----------.-.--.------.-.-----.......--.....-..-.....---...-------------.-------.................................................................................................................................................................................................................................................................................................................................................................................................................................................................................................................................................................................................................................................................................................

127b-31         ..................................................................................................------..------------.-------.-----------..-.-...-....--.---.--..-.....-.....-..----.---.---.----.--..---...............................................................................--.-------------.--------------------..-----.-----.--.-.-------------.-----------------------.-----..--.--.-----.----.-.-----.------.....................---.-------------------.---------------.-.--.-------------.-.------.---------------.--------------.---.-----------.--.----.-------------------------------TAGGGAATCTTCCGCAATGGA.C.GCA.AGT.CTG.A.CGGAGC.AACGCCGCG.TGAGTGAA.GAAGGTT..TTC..G.GATCGT.AAAACTC.TGTTGT.A.AGAGAAGAacaaattgtagagt..aactgctacagtctTG.AC.GGTATCT.T.ACCAG.AAAGCCACGGCT.AACTACGTGCCAGCA.GCC...GCGGTAATACGTAGGTGGCAAGCGTTGTCCG.GATT.TAT.TGGGCGTAAAGGG.GGCGCAGGC.TG.C.TTCTTAAGTCTG.ATGTGA.AAGC.CCACG.GCTT.AAC.C.GTGGAAGTG.CAT.TG.GA.AA.CT.GGGA.A.GCT.TGAGTA.CAGAAGAG.GAA.AGT.GG.AAC.TC.C.ATGTGTAG.CGGTGG.AATG.CGTAGA.TATATGGAA.GAACACC.AGTG.GC.GA.AAGCGACT.TT.CTGG.TC.T.G.TCACTGACGCTG.AGGCCCGAAAGCGTGGGTAGCAAACAGG.ATTAGAT.ACCCTGGTAGTC.C.AC.GCCGTA.AAC.GATGAGCGCT.AGGTGTTGGAGggttt.........ccaccCT.TCAGT.GC.CGCA.GCTAACGCATTAAGCGCTCCGCCT.GG.GGAGTACGACC.GCAAGGTTG.AAACTCAAA.GGAATTGACGG.GGAC.CCG.CACAAGCG.GTGGAGCATGTG.GTTT.AATT.CGA.AGCAACGCG.A.AGA.A.C.CTTA.CCAA.GTCTTGA.CATC.CTTTG..A.CCAC.TCTAGAGA...TAGAGCTttccct........ttggggaCA.AAGTGA.CA.GGTGGTGCATGGTT.GTCGTCAGCTCGTGTCG.....TGAGATGTTGGG.TTAAGTC.CCGCAACGAGCGCAAC.CCCT..ATTGTTAGTTGCCAG.CAttg..agtTGGG.CACTCTAGCAAGA.CTG.C.CGGTGA..CAAACCG..G.A.G.GAAGGCGG.GG.A.TGACGTCAAATCATC.ATGCC.CC..T.TATGA.CTTG.GGCTA.CACACGT....GC.TACAATGG.ATG.G..T...ACAACGGGCA...--------.--.--.---------------....------.--------.------.---.---.----.------------.---.--.----.------------.----.-.---.-------..--.--..---..-.----.-----------.------------------.----.---.------.----------------..---.--.---...........................................................................-..-.-.---.--.--..----.----.-----.----.--.-----------.-.--.------.-.-----.......--.....-..-.....---...-------------.-------.................................................................................................................................................................................................................................................................................................................................................................................................................................................................................................................................................................................................................................................................................................

127f-65         ..................................................................................................------..------------.-------.-----------..-.-...-....--.---.--..-.....-.....-..----.---.---.----.--..---...............................................................................--.-------------.--------------------..-----.-----.--.-.-------------.-----------------------.-----..--.--.-----.----.-.-----.------.....................---.-------------------.---------------.-.--.-------------.-.------.---------------.--------------.---.-----------.--.----.-------------------------------TAGGGAATTTTTCACAATGGG.C.GCA.AGC.CTT.A.TGAAGC.AATGCCGCG.TGAACGAT.GAAGGTC..TTA..TaGATTGT.AAAGTTC.TTTTAT.A.TGGGAAGAaacgctaaaatagg..aaatgattttagttTG.AC.TGTACCA.T.TTGAA.TAAGTATCGGCT.AACTATGTGCCAGCA.GCC...GCGGTAATACATAGGATGCAAGCGTTATCCG.GATT.TAC.TGGGCGTAAAACG.AGCGCAGGC.GG.G.TTTGTAAGTTTG.GTATTA.AATC.TAGAT.GCTT.AAC.G.TCTAGCT-G.TAT.CA.AA.AA.CT.GTAA.A.CCT.AGAGTG.TAGTAGGG.AGT.TGG.GG.AAC.TC.C.ATGTGGAG.CGGTAA.AATG.CGTAGA.TATATGGAA.GAACACC.GGTG.GC.GA.AGGCGCCA.AC.TTGG.AC.T.A.TCACTGACGCTT.AGGCTCGAAAGTGTGGGGAGCAAATAGG.ATTAGAT.ACCCTAGTAGTC.C.AC.ACCGTA.AAC.GATCATCATT.AAATGTCGGCCcga.............atgGG.TCGGT.GT.TGTA.GCTAACGCATTAAATGATGTGCCT.GG.GTAGTACATTC.GCAAGAATG.AAACTCAAAcGGAATTGACGG.GGAC.CCG.CACAAGTG.GTGGAGCATGTT.GCTT.AATT.TGA.CAATACACG.T.AGA.A.C.CTTA.CCTA.GGTTTGA.CATC.TATTG.cG.ATGC.TATAGAAA...TATAGTTgagg.............ttaaCA.ATATGA.CA.GGTGGTGCATGGTT.GTCGTCAGCTCGTGTCG.....TGAGATGTTGGG.TTAAGTC.CCGCAACGAGCGCAAC.CCCT..TTCGTTAGTTA----.--ct....tt----.---TCTAGCGATA.CTG.C.TACC-G..CAAGGTA..G.A.G.GAAGGTGG.GG.A.TGACGTCAAATCATC.ATGCC.CC..T.TATAT.CTAG.GGCTG.CAAACGT....GC.TACAATGG.CTA.A..T...ACAAACTGCT...GCAAAATC.GT.AA.GATGAAGCGAA----....------.--------.------.---.---.----.------------.---.--.----.------------.----.-.---.-------..--.--..---..-.----.-----------.------------------.----.---.------.----------------..---.--.---...........................................................................-..-.-.---.--.--..----.----.-----.----.--.-----------.-.--.------.-.-----.......--.....-..-.....---...-------------.-------.................................................................................................................................................................................................................................................................................................................................................................................................................................................................................................................................................................................................................................................................................................

127f-70         ..................................................................................................------..------------.-------.-----------..-.-...-....--.---.--..-.....-.....-..----.---.---.----.--..---...............................................................................--.-------------.--------------------..-----.-----.--.-.-------------.-----------------------.-----..--.--.-----.----.-.-----.------.....................---.-------------------.---------------.-.--.-------------.-.------.---------------.--------------.---.-----------.--.----.-------------------------------TAGGGAATCTTCCACAATGGG.C.GCA.AGC.CTG.A.TGGAAC.AACACCGCG.TGAGTGAA.GAAGGGT..TTC..G.GCTCGT.AAAGCTC.TGTTGT.T.GGAGAAGAacgtgcgtgagagt..aactgttcacgcagTG.AC.GGTATCC.A.ACCAG.AAAGTCACGGCT.AACTACGTGCCAGCA.GCC...GCGGTAATACGTAGGTGGCAAGCGTTATCCG.GATT.TAT.TGGGCGTAAAGCG.AGCGCAGGC.GG.T.TGCTTAGGTCTG.ATGTGA.AAGC.CTTCG.GCTT.AAC.C.GAAGAAGTG.CAT.CG.GA.AA.CC.GGGC.G.ACT.TGAGTG.CAGAAGAG.GAC.AGT.GG.AAC.TC.C.ATGTGTAG.CGGTGG.AATG.CGTAGA.TATATGGAA.GAACACC.AGTG.GC.GA.AGGCGGCT.GT.CTGG.TC.T.G.CAACTGACGCTG.AGGCTCGAAAGCATGGGTAGCGAACAGG.ATTAGAT.ACCCTGGTAGTC.C.AT.GCCGTA.AAC.GATGAGTGCT.AGGTGTTGGAGggttt.........ccgccCT.TCAGT.GC.CGGA.GCTAACGCATTAAGCACTCCGCCT.GG.GGAGTACGACC.GCAAGGTTG.AAACTCAAA.GGAATTGACGG.GGGC.CCG.CACAAGCG.GTGGAGCATGTG.GTTT.AATT.CGA.AGCTACGCG.A.AGA.A.C.CTTA.CCAG.GTCTTGA.CATC.TTGCG..C.TAAC.CTAAGAGA...TTAGGCGttccct........tcggggaCG.CAATGA.CA.GGTGGTGCATGGTC.GTCGTCAGCTCGTGTCG.....TGAGATGTTGGG.TTAAGTC.CCGCAACGAGCGCAAC.CCTT..GTTACTAGTTGCCAG.CAttt..agtTGGG.CACTCTAGTGAGA.CTG.C.CGGTGA..CAAACCG..G.A.G.GAAGGTGG.GG.A.CGACGTCAGATCATC.ATGCC.CC..T.TATGA.CCTG.GGCTA.CACACGT....GC.TACAATGG.ACA.G..T...ACAACGAGTT...--------.--.--.---------------....------.--------.------.---.---.----.------------.---.--.----.------------.----.-.---.-------..--.--..---..-.----.-----------.------------------.----.---.------.----------------..---.--.---...........................................................................-..-.-.---.--.--..----.----.-----.----.--.-----------.-.--.------.-.-----.......--.....-..-.....---...-------------.-------.................................................................................................................................................................................................................................................................................................................................................................................................................................................................................................................................................................................................................................................................................................

127Q-110        ..................................................................................................------..------------.-------.-----------..-.-...-....--.---.--..-.....-.....-..----.---.---.----.--..---...............................................................................--.-------------.--------------------..-----.-----.--.-.-------------.-----------------------.-----..--.--.-----.----.-.-----.------.....................---.-------------------.---------------.-.--.-------------.-.------.---------------.--------------.---.-----------.--.----.-------------------------------TGGGGAATATTGCGCAATGGG.G.GAA.ACC.CTG.A.CGCAGC.GACGCCGCG.TGCGGGAT.GAAGGCC..TTC..G.GGTTGT.AAACCGC.TTTTGA.T.TGGGAGCAagctt....................tcgggTG.AG.TGTACCT.T.TCGAA.TAAGCGCCGGCT.AACTACGTGCCAGCA.GCC...GCGGTAATACGTAGGGCGCAAGCGTTATCCG.GAAT.TAT.TGGGCGTAAAGAG.CTTGTAGGC.GG.T.TCGTCGCGTCTG.GTGTGA.AAGC.CCATC.GCTT.AAC.G.GTGGGTTTG.CGC.CG.GG.TA.CG.GGCG.G.GCT.AGAGTG.CAGTAGGG.GAG.ACT.GG.AAT.TC.T.CGGTGTAA.CGGTGG.AATG.TGTAGA.TATCGGGAA.GAACACC.AATG.GC.GA.AGGCAGGT.CT.CTGG.GC.T.G.TTACTGACGCTG.AGAAGCGAAAGCGTGGGGAGCGAACAGG.ATTAGAT.ACCCTGGTAGTC.C.AC.GCCGTA.AAC.GGTGGACGCT.GGATGTGGGGCccatt........ccacggGT.TCTGT.GT.CGGA.GCTAACGCGTTAAGCGTCCCGCCT.GG.GGAGTACGGCC.GCAAGGCTA.AAACTCAAA.GAAATTGACGG.GGGC.CCG.CACAAGCG.GCGGAGCATGCG.GATT.AATT.CGA.TGCAACGCG.A.AGA.A.C.CTTA.CCTG.GGCTTGA.CATGtGCCTG..A.TTAC.TGCAGAGA...TGTGGTTtccct..........tcggggCA.GGTTCA.CA.GGTGGTGCATGGTC.GTCGTCAGCTCGTGTCG.....TGAGATGTTGGG.TTAAGTC.CCGCAACGAGCGCAAC.CCTC..GCCCTGTGTTGCCAG.CGggttatgcCGGG.AACTCACGGGGGA.CCG.C.CGGGGT..TAACTCG..G.A.G.GAAGGTGG.GG.A.TGACGTCAGATCATC.ATGCC.CC..T.TACGT.CCAG.GGCTT.CACGCAT....GC.TAAAATGG.CCG.G..T...ACAACGGGAT...GCGACATG.GT.GA.CATG-----------....------.--------.------.---.---.----.------------.---.--.----.------------.----.-.---.-------..--.--..---..-.----.-----------.------------------.----.---.------.----------------..---.--.---...........................................................................-..-.-.---.--.--..----.----.-----.----.--.-----------.-.--.------.-.-----.......--.....-..-.....---...-------------.-------.................................................................................................................................................................................................................................................................................................................................................................................................................................................................................................................................................................................................................................................................................................

127Q-23         ..................................................................................................------..------------.-------.-----------..-.-...-....--.---.--..-.....-.....-..----.---.---.----.--..---...............................................................................--.-------------.--------------------..-----.-----.--.-.-------------.-----------------------.-----..--.--.-----.----.-.-----.------.....................---.-------------------.---------------.-.--.-------------.-.------.---------------.--------------.---.-----------.--.----.-------------------------------TGAGGAATATTGGTCAATGGA.C.GCA.AGT.CTG.A.ACCAGC.CAAGTAGCG.TGCAGGAT.GACGGCC.cTAT..G.GGTTGT.AAACTGC.TTTTAT.A.TGGGGATAaagtggggaac........gtgttccctttTG.CA.GGTACCA.T.ATGAA.TAAGGACCGGCT.AATTCCGTGCCAGCA.GCC...GCGGTAATACGGAAGGTTCGGGCGTTATCCG.GATT.TAT.TGGGTTTAAAGGG.AGCGTAGGC.CG.T.TTGGTAAGCGTG.TTGTGA.AATG.TAGGA.GCTC.AAC.T.TCTAGATTG.CAG.CG.CG.AA.CT.GTCA.G.ACT.TGAGTG.CGCACAAC.GTA.GGC.GG.AAT.TC.A.TGGTGTAG.CGGTGA.AATG.CTTAGA.TATCATGAA.GAACTCC.GATT.GC.GA.AGGCAGCT.TA.CGGG.AG.C.G.CAACTGACGCTG.AAGCTCGAAGGTGCGGGTATCGAACAGG.ATTAGAT.ACCCTGGTAGTC.C.GC.ACAGTA.AAC.GATGGATGCC.CGCTGTTAGCAcc..............tagTG.TTAGC.GG.CTAA.GCGAAAGCATTAAGCATCCCACCT.GG.GGAGTACGCCG.GCAACGGTG.AAACTCAAA.GGAATTGACGG.GGGC.CCG.CACAAGCG.GAGGAACATGTG.GTTT.AATT.CGA.TGATACGCG.A.GGA.A.C.CTTA.CCCG.GGCTTGA.ATTGcAGAT-.gA.ACGA.TTTAGAGA...TAATGAGgtcctt.........cgggac-A.TCTGTG.AA.GGTGCTGCATGGTT.GTCGTCAGCTCGTGCCG.....TGAGGTGTCGGC.TTAAGTG.CCATAACGAGCGCAAC.CCCT..TTCTTTAGTTGCCAT.CAggtcatgcTGGG.CACTCTGGAGATA.CTG.C.CACC-G..TAAGGTG.tG.A.G.GAAGGTGG.GG.A.TGACGTCAAATCAGC.ACGGC.CC..T.TACGT.CCGG.GGCTA.CACACGT....GT.TACAATGG.GTG.G..T...ACAGATAGTT...G----GTC.GT.GT.G--------------....------.--------.------.---.---.----.------------.---.--.----.------------.----.-.---.-------..--.--..---..-.----.-----------.------------------.----.---.------.----------------..---.--.---...........................................................................-..-.-.---.--.--..----.----.-----.----.--.-----------.-.--.------.-.-----.......--.....-..-.....---...-------------.-------.................................................................................................................................................................................................................................................................................................................................................................................................................................................................................................................................................................................................................................................................................................

136b-16         ..................................................................................................------..------------.-------.-----------..-.-...-....--.---.--..-.....-.....-..----.---.---.----.--..---...............................................................................--.-------------.--------------------..-----.-----.--.-.-------------.-----------------------.-----..--.--.-----.----.-.-----.------.....................---.-------------------.---------------.-.--.-------------.-.------.---------------.--------------.---.-----------.--.----.-------------------------------TGGGGAATATTGCGCAATGGG.G.GAA.ACC.CTG.A.CGCAGC.AACGCCGCG.TGCGGGAT.GAAGGCC..TTC..G.GGTTGT.AAACCGC.TTTCAG.C.AGGGAAGAc...........................atCG.AC.GGTACCT.G.CAGAA.GAAGCCCCGGCT.AACTACGTGCCAGCA.GCC...GCGGTAATACGTAGGGGGCGAGCGTTATCCG.GATT.CAT.TGGGCGTAAAGCG.CGCGCAGGC.GG.T.TGCTCAAGCGGA.ACCTCT.AATC.TCGGG.GCTT.AAC.C.TCGAGCC-G.GGT.TC.CG.AA.CT.GGAC.G.ACT.CGAGTG.CGGTAGAG.GCA.GAT.GG.AAT.TC.C.CGGTGTAG.CGGTGG.AATG.CGCAGA.TATCGGGAA.GAACACC.AACG.GC.GA.AGGCAGTC.TG.CTGG.GC.C.G.TCACTGACGCTG.AGGCGCGAAAGCTGGGGGAGCGAACAGG.ATTAGAT.ACCCTGGTAGTC.C.CA.GCCGTA.AAC.GATGAGCGCT.GGGTGTGGGAGatt............acatCT.TCCGT.GC.CGAA.GCTAACGCATTAAGCGCTCCGCCT.GG.GGAGTACGGCC.GCAAGGCTA.AAACTCAAA.GGAATTGACGG.GGGC.CCG.CACAAGCA.GCGGAGCATGTG.GCTT.AATT.CGA.AGCAACGCG.A.AGA.A.C.CTTA.CCAG.GGCTTGA.CATG.TAGGT..G.AAGC.GGCGGAAA...CGTCGTGgccga...........aaggaGC.CTA-CA.CA.GGTGGTGCATGGCT.GTCGTCAGCTCGTGTCG.....TGAGATGTTGGG.TTAAGTC.CCGCAACGAGCGCAAC.CCCT..GCCCCGTGTTACCAG.CAttt..agtT---.-------------.---.-.------..-------..-.-.-.--------.--.-.---------------.-----.--..-.-----.----.-----.-------....--.--------.---.-..-...----------...--------.--.--.---------------....------.--------.------.---.---.----.------------.---.--.----.------------.----.-.---.-------..--.--..---..-.----.-----------.------------------.----.---.------.----------------..---.--.---...........................................................................-..-.-.---.--.--..----.----.-----.----.--.-----------.-.--.------.-.-----.......--.....-..-.....---...-------------.-------.................................................................................................................................................................................................................................................................................................................................................................................................................................................................................................................................................................................................................................................................................................

136b-22         ..................................................................................................------..------------.-------.-----------..-.-...-....--.---.--..-.....-.....-..----.---.---.----.--..---...............................................................................--.-------------.--------------------..-----.-----.--.-.-------------.-----------------------.-----..--.--.-----.----.-.-----.------.....................---.-------------------.---------------.-.--.-------------.-.------.---------------.--------------.---.-----------.--.----.-------------------------------TGAGGAATATTGGTCAATG-G.C.GTG.AGC.CTG.A.ACCAGC.CAAGTAGCG.TGCAGGAA.GACGGCC.cTAT..G.GGTTGT.AAACTGC.TTTTAT.G.CGGGGATAaaggagtccac........gtgtggattttTG.CA.GGTACCG.C.ATGAA.TAAGGACCGGCT.AATTCCGTGCCAGCA.GCC...GCGGTAATACGGAAGGTCCGGGCGTTATCCG.GATT.TAT.TGGGTTTAAAGGG.AGCGTAGGC.CG.C.GTTTTAAGCGTG.TTGTGA.AATG.TAGAC.GCCC.AAC.G.TCTGCATCG.CAG.CG.CG.AA.CT.GGGA.C.GCT.TGAGTA.CGCGCAAC.GTT.GGC.GG.AAT.TC.G.TCGTGTAG.CGGTGA.AATG.CTTAGA.TATGACGAG.GAACTCC.GATT.GC.GA.AGGCAGCT.GA.CGGG.AG.C.G.GCACTGACGCTT.AAGCTCGAAGGTGCGGGTATCAAACAGG.ATTAGAT.ACCCTGGTAGTC.C.GC.ACAGTA.AAC.GATGGATGCC.CGCTGTGTGCCtat.............tatGG.TACGC.GG.CTAA.GCGAAAGCGTTAAGCATCCCACCT.GG.GGAGTACGCCG.GCAACGGTG.AAACTCAAA.GGAATTGACGG.GGGC.CCG.CACAAGCG.GAGGAACATGTG.GTTT.AATT.CGA.TGATACGCG.A.GGA.A.C.CTTA.CCCG.GGCTTGA.ACTGcCGGT-.gC.ACGA.TCCAGAGA...TGGTGAGgccctt.........cggggc-G.CCGGTG.GA.GGTGCTGCATGGTT.GTCGTCAGCTCGTGCCG.....TGAGGTGTCGGC.TTAAGTG.CCATAACGAGCGCAAC.CCCT..CTCCGTAGTTGCCAT.CAggtaatgcTGGG.CACTCTGCGGATA.CTG.C.CACC-G..CAAGGTG.cG.A.G.GAAGGTGG.GG.A.TGACGTCAAATCAGC.ACGGC.CC..T.TACGT.CCGG.GGCTA.CACACGT....GT.TACAATGG.GGG.G..C...ACAGCGAGTA...G----GCC.GC.GC.G--------------....------.--------.------.---.---.----.------------.---.--.----.------------.----.-.---.-------..--.--..---..-.----.-----------.------------------.----.---.------.----------------..---.--.---...........................................................................-..-.-.---.--.--..----.----.-----.----.--.-----------.-.--.------.-.-----.......--.....-..-.....---...-------------.-------.................................................................................................................................................................................................................................................................................................................................................................................................................................................................................................................................................................................................................................................................................................

136b-24         ..................................................................................................------..------------.-------.-----------..-.-...-....--.---.--..-.....-.....-..----.---.---.----.--..---...............................................................................--.-------------.--------------------..-----.-----.--.-.-------------.-----------------------.-----..--.--.-----.----.-.-----.------.....................---.-------------------.---------------.-.--.-------------.-.------.---------------.--------------.---.-----------.--.----.-------------------------------TGGGGAATCTTCCGCAATGGG.C.GAA.AGC.CTG.A.CGGAGC.AACGCCGCG.TGAGTGAA.GACGGCC..TTC..G.GGTTGT.AAAACTC.TGTGAT.T.CGGGACGAaagataagcagacg.aataatctgcataagTG.AC.GGTACCG.A.AAAAG.CAAGCCACGGCT.AACTACGTGCCAGCA.GCC...GCGGTAATACGTAGGTGGCAAGCGTTGTCCG.GAAT.TAT.TGGGCGTAAAGCG.CGCGCAGGC.GG.C.TACTTAAGTCCA.TCTTAA.AAGT.GCGGG.GCTT.AAC.C.CCGTGAT-G.GGA.TG.GA.AA.CT.GAGA.A.GCT.GGAGTG.TCGGAGAG.GAA.AGT.GG.AAT.TC.C.TAGTGTAG.CGGTGA.AATG.CGTAGA.GATTAGGAA.GAACACC.GGTG.GC.GA.AGGCGACT.TT.CTGG.AC.G.A.CAACTGACGCTT.AGGCGCGAAAGCGTGGGGAGCAAACAGG.ATTAGAT.ACCCTGGTAGTC.C.AC.GCCGTA.AAC.GATGGATACT.AGGTGTAGGAGgtatc.........gacccCT.TCTGT.GC.CGGA.GTTAACGCAATAAGTATCCCGCCT.GG.GAAGTACGATC.GCAAGATTA.AAACTCAAA.GGAATTGACGG.GGGC.CCG.CACAAGCG.GTGGAGTATGTG.GTTT.AATT.CGA.CGCAACGCG.A.AGA.A.C.CTTA.CCAG.GTCTTGA.CATT.GATCG..C.AATT.TTCAGAAA...TGAGAAGttctcct......tcgggagaCG.AGAAAA.CA.GGTGGTGCACGGCT.GTCGTCAGCTCGTGTCG.....TGAGATGTTGGG.TTAAGTC.CCGCAACGAGCGCAAC.CCC-..---------------.--........----.-------------.---.-.------..-------..-.-.-.--------.--.-.---------------.-----.--..-.-----.----.-----.-------....--.--------.---.-..-...----------...--------.--.--.---------------....------.--------.------.---.---.----.------------.---.--.----.------------.----.-.---.-------..--.--..---..-.----.-----------.------------------.----.---.------.----------------..---.--.---...........................................................................-..-.-.---.--.--..----.----.-----.----.--.-----------.-.--.------.-.-----.......--.....-..-.....---...-------------.-------.................................................................................................................................................................................................................................................................................................................................................................................................................................................................................................................................................................................................................................................................................................

136b-27         ..................................................................................................------..------------.-------.-----------..-.-...-....--.---.--..-.....-.....-..----.---.---.----.--..---...............................................................................--.-------------.--------------------..-----.-----.--.-.-------------.-----------------------.-----..--.--.-----.----.-.-----.------.....................---.-------------------.---------------.-.--.-------------.-.------.---------------.--------------.---.-----------.--.----.-------------------------------TGGGGAATCTTCCGCAATGGA.C.GAA.AGT.CTG.A.CGGAGC.AACGCCGCG.TGAGTGAA.GACGGCC..TTC..G.GGTTGT.AAAGCTC.TGTGAT.T.CGGGACGAaaggccatatgtga..ataatatatggaaaTG.AC.GGTACCG.A.AAAAG.CAAGCCACGGCT.AACTACGTGCCAGCA.GCC...GCGGTAATACGTAGGTGGCAAGCGTTGTCCG.GAAT.TAT.TGGGCGTAAAGCG.CGCGCAGGC.GG.T.CACTTAAGTCCA.TCTTAG.AAGT.GCGGG.GCTT.AAC.C.CCGTGAT-G.GGA.TG.GA.AA.CT.GGGA.G.ACT.GGAGTA.TCGGAGAG.GAA.AGT.GG.AAT.TC.C.TAGTGTAG.CGGTGA.AATG.CGTAGA.TATTAGGAA.GAACACC.GGTG.GC.GA.AGGCGACT.TT.CTGG.AC.G.A.AAACTGACGCTG.AGGCGCGAAAGCGTGGGGAGCAAACAGG.ATTAGAT.ACCCTGGTAGTC.C.AC.GCCGTA.AAC.GATGGATACT.AGGTGTAGGAGgtatc.........gacccCT.TCTGT.GC.CGGA.GTTAACGCAATAAGTATCCCGCCT.GG.GAAGTACGATC.GCAAGATTA.AAACTCAAA.GGAATTGACGG.GGGC.CCG.CACAAGCG.GTGGAGTATGTG.GTTT.AATT.CGA.CGCAACGCG.A.AGA.A.C.CTTA.CCAA.GTCTTGA.CATT.GATCG..C.CATT.CCAAGAGA...TTGGAAGttctcct......tcgggagaCG.AGAAAA.CA.GGTGGTGCACGGCT.GTCGTCAGCTCGTGTCG.....TGAGATGTTGGG.TTAAGTC.CCGCAACGAGCGCAAC.CCCT..ATCTTTTGTTG----.--........----.-------------.---.-.------..-------..-.-.-.--------.--.-.---------------.-----.--..-.-----.----.-----.-------....--.--------.---.-..-...----------...--------.--.--.---------------....------.--------.------.---.---.----.------------.---.--.----.------------.----.-.---.-------..--.--..---..-.----.-----------.------------------.----.---.------.----------------..---.--.---...........................................................................-..-.-.---.--.--..----.----.-----.----.--.-----------.-.--.------.-.-----.......--.....-..-.....---...-------------.-------.................................................................................................................................................................................................................................................................................................................................................................................................................................................................................................................................................................................................................................................................................................

136b-31         ..................................................................................................------..------------.-------.-----------..-.-...-....--.---.--..-.....-.....-..----.---.---.----.--..---...............................................................................--.-------------.--------------------..-----.-----.--.-.-------------.-----------------------.-----..--.--.-----.----.-.-----.------.....................---.-------------------.---------------.-.--.-------------.-.------.---------------.--------------.---.-----------.--.----.-------------------------------TAGGGAATCTTCCACAATGGA.C.GCA.AGT.CTG.A.TGGAGC.AACGCCGCG.TGAGTGAA.GAAGGGT..TTC..G.GCTCGT.AAAGCTC.TGTTGT.T.GGTGAAGAaggacaggggtagt..aactgacctttgttTG.AC.GGTAATC.A.ATTAG.AAAGTCACGGCT.AACTACGTGCCAGCA.GCC...GCGGTAATACGTAGGTGGCAAGCGTTGTCCG.GATT.TAT.TGGGCGTAAAGCG.AGTGCAGGC.GG.C.TCGATAAGTCTG.ATGTGA.AAGC.CTTCG.GCTC.AAC.C.GGAGAATTG.CAT.CA.GA.AA.CT.GTCG.A.GCT.TGAGTA.CAGAAGAG.GAG.AGT.GG.AAC.TC.C.ATGTGTAG.CGGTGA.AATG.CGTAGA.TATATGGAA.GAACACC.GGTG.GC.GA.AGGCGGCT.CT.CTGG.TC.T.G.TTACTGACGCTG.AGGCTCGAAAGCATGGGTAGCGAACAGG.ATTAGAT.ACCCTGGTAGTC.C.AT.GCCGTA.AAC.GATGAGTGCT.AAGTGTTGGGAggttt.........ccgccTC.TCAGT.GC.TGCA.GCTAACGCATTAAGCACTCCGCCT.GG.GGAGTACGACC.GCAAGGTTG.AAACTCAAA.GGAATTGACGG.GGGC.CCG.CACAAGCG.GTGGAGCATGTG.GTTT.AATT.CGA.AGCAACGCG.A.AGA.A.C.CTTA.CCAG.G------.----.-----..-.----.--------...-------.....................--.------.--.--------------.-----------------.....------------.-------.----------------.----..---------------.--........----.-------------.---.-.------..-------..-.-.-.--------.--.-.---------------.-----.--..-.-----.----.-----.-------....--.--------.---.-..-...----------...--------.--.--.---------------....------.--------.------.---.---.----.------------.---.--.----.------------.----.-.---.-------..--.--..---..-.----.-----------.------------------.----.---.------.----------------..---.--.---...........................................................................-..-.-.---.--.--..----.----.-----.----.--.-----------.-.--.------.-.-----.......--.....-..-.....---...-------------.-------.................................................................................................................................................................................................................................................................................................................................................................................................................................................................................................................................................................................................................................................................................................

136b-75         ..................................................................................................------..------------.-------.-----------..-.-...-....--.---.--..-.....-.....-..----.---.---.----.--..---...............................................................................--.-------------.--------------------..-----.-----.--.-.-------------.-----------------------.-----..--.--.-----.----.-.-----.------.....................---.-------------------.---------------.-.--.-------------.-.------.---------------.--------------.---.-----------.--.----.-------------------------------TGAGGAATATTGGTCAATGGG.C.GAG.AGC.CTG.A.ACCAGC.CAAGTAGCG.TGCAGGAT.GACGGCC.cTAT..G.GGTTGT.AAACTGC.TTTTAT.G.CGGGGATAaagtgcgtgac........gtgtcgtgcatTG.CA.GGTACCG.C.ATGAA.TAAGGACCGGCT.AATTCCGTGCCAGCA.GCC...GCGGTAATACGGAAGGTCCGGGCGTTATCCG.GATT.TAT.TGGGTTTAAAGGG.AGCGTAGGC.CG.C.CAGATAAGCGTG.TTGTGA.AATG.TACCG.GCTC.AAC.C.GGTGAATTG.CAG.CG.CG.AA.CT.GTTT.G.GCT.TGAGTG.CACGGTAA.GCA.GGC.GG.AAT.TC.A.TGGTGTAG.CGGTGA.AATG.CTTAGA.TATCATGAA.GAACTCC.GATT.GC.GA.AGGCAGCT.TG.CTGC.AG.T.G.CGACTGACGCTG.ATGCTCGAAGGTGCGGGTATCAAACAGG.ATTAGAT.ACCCTGGTAGTC.C.GC.ACGGTA.AAC.GATGGATGCC.CGCTGTCCGCCctt.............tgtGG.CGGGT.GG.CCAA.GCGAAAGCGTTAAGCATCCCACCT.GG.GGAGTACGCCG.GCAACGGTG.AAACTCAAA.GGAATTGACGG.GGGC.CCG.CACAAGCG.GAGGAACATGTG.GTTT.AATT.CGA.TGATACGCG.A.GGA.A.C.CTTA.CCCG.GGCTTGA.ACTGcCAGTG..A.ACGA.TACAGAGA...TGTTGAGgccct..........tcggggCA.CTGGTG.GA.GGTGCTGCATGGTT.GTCGTCAGCTCGTGCCG.....TGAGGTGTCGGC.TTAAGTG.CCATAACGAGCGCAAC.CCCT..TTTTTCAGTTGCCAT.CAggtaatgcTGGG.CACTCTGGAGATA.CTG.C.CACC-G..CAAGGTG.tG.A.G.GAAGGTGG.GG.A.TGACGTCAAATCAGC.ACGGC.CC..T.TACGT.CCGG.GGCTA.CACACGT....GT.TACAATGG.GGC.A..T...ACAGAGTGTT..gGCTTAAC-.--.--.---------------....------.--------.------.---.---.----.------------.---.--.----.------------.----.-.---.-------..--.--..---..-.----.-----------.------------------.----.---.------.----------------..---.--.---...........................................................................-..-.-.---.--.--..----.----.-----.----.--.-----------.-.--.------.-.-----.......--.....-..-.....---...-------------.-------.................................................................................................................................................................................................................................................................................................................................................................................................................................................................................................................................................................................................................................................................................................

136f-115        ..................................................................................................------..------------.-------.-----------..-.-...-....--.---.--..-.....-.....-..----.---.---.----.--..---...............................................................................--.-------------.--------------------..-----.-----.--.-.-------------.-----------------------.-----..--.--.-----.----.-.-----.------.....................---.-------------------.---------------.-.--.-------------.-.------.---------------.--------------.---.-----------.--.----.-------------------------------TAGGGAATCTTCCACAATGGA.C.GCA.AGT.CTG.A.TGGAGC.AACGCCGCG.TGAGTGAA.GAAGGTT..TTC..G.GATCGT.AAAGCTC.TGTTGT.T.GGTGAAGAaggatagaggtagt..aactggcctttattTG.AC.GGTAATC.A.ACCAG.AAAGTCACGGCT.AACTACGTGCCAGCA.GCC...GCGGTAATACGTAGGTGGCAAGCGTTGTCCG.GATT.TAT.TGGGCGTAAAGCG.AGCGCAGGC.GG.A.AGAATAAGTCTG.ATGTGA.AAGC.CCTCG.GCTT.AAC.C.GAGGAACTG.CAT.CG.GA.AA.CT.GTTT.T.TCT.TGAGTG.CAGAAGAG.GAG.AGT.GG.AAC.TC.C.ATGTGTAG.CGGTGG.AATG.CGTAGA.TATATGGAA.GAACACC.AGTG.GC.GA.AGGCGGCT.CT.CTGG.TC.T.G.CAACTGACGCTG.AGGCTCGAAAGCATGGGTAGCGAACAGG.ATTAGAT.ACCCTGGTAGTC.C.AT.GCCGTA.AAC.GATGAGTGCT.AAGTGTTGGGAggttt.........ccgccTC.TCAGT.GC.TGCA.GCTAACGCATTAAGCACTCCGCCT.GG.GGAGTACGACC.GCAAGGTTG.AAACTCAAA.GGAATTGACGG.GGGC.CCG.CACAAGCG.GTGGAGCATGTG.GTTT.AATT.CGA.AGCAACGCG.A.AGA.A.C.CTTA.CCAG.GTCTTGA.CATC.TAGTG..C.CATT.TGTAGAGA...TACAAAGttccct........tcggggaCG.CTAAGA.CA.GGTGGTGCATGGCT.GTCGTCAGCTCGTGTCG.....TGAGATGTTGGG.TTAAGTC.CCGCAACGAGCGCAAC.CCTT..GTTATTAGTTGCCAG.CAtta..agtTGGG.CACTCTAATGAGA.CTG.C.CGGTGA..CAAACCG..G.A.G.GAAGGTGG.GG.A.TGACGTCAAGTCATC.ATGCC.CC..T.TATGA.CCTG.GGCTA.CACACGT....GC.TACAATGG.GCA.G..T...ACAACGAGAA...--------.--.--.---------------....------.--------.------.---.---.----.------------.---.--.----.------------.----.-.---.-------..--.--..---..-.----.-----------.------------------.----.---.------.----------------..---.--.---...........................................................................-..-.-.---.--.--..----.----.-----.----.--.-----------.-.--.------.-.-----.......--.....-..-.....---...-------------.-------.................................................................................................................................................................................................................................................................................................................................................................................................................................................................................................................................................................................................................................................................................................

141b-14         ..................................................................................................------..------------.-------.-----------..-.-...-....--.---.--..-.....-.....-..----.---.---.----.--..---...............................................................................--.-------------.--------------------..-----.-----.--.-.-------------.-----------------------.-----..--.--.-----.----.-.-----.------.....................---.-------------------.---------------.-.--.-------------.-.------.---------------.--------------.---.-----------.--.----.-------------------------------------------------GGG.C.GAG.AGC.CTG.A.ACCAGC.CAAGTAGCG.TGCAGGAT.GACGGCC.cTAT..G.GGTTGT.AAACTGC.TTTTAT.G.CGGGGATAaagtgcgtgac........gtgtcatgcatTG.CA.GGTACCG.C.ATGAA.TAAGGACCGGCT.AATTCCGTGCCAGCA.GCC...GCGGTAATACGGAAGGTCCGGGCGTTATCCG.GATT.TAT.TGGGTTTAAAGGG.AGCGTAGGC.CG.C.CAGATAAGCGTG.TTGTGA.AATG.TACCG.GCTC.AAC.C.GGTGAATTG.CAG.CG.CG.AA.CT.GTCT.G.GCT.TGAGTG.CACGGTAA.GCA.GGC.GG.AAT.TC.A.TGGTGTAG.CGGTGA.AATG.CTTAGA.TATCATGAG.GAACTCC.GATT.GC.GA.AGGCAGCT.TG.CTGC.AG.T.G.CGACTGACGCTG.ATGCTCGAAGGTGCGGGTATCAAACAGG.ATTAGAT.ACCCTGGTAGTC.C.GC.ACGGTA.AAC.GATGGATGCC.CGCTGTCCGCCttt.............tgtGG.CGGGT.GG.CCAA.GCGAAAGCGTTAAGCATCCCACCT.GG.GGAGTACGCCG.GCAACGGTG.AAACTCAAA.GGAATTGACGG.GGGC.CCG.CACAAGCG.GAGGAACATGTG.GTTT.AATT.CGA.TGATACGCG.A.GGA.A.C.CTTA.CCCG.GGCTTGA.ACTGcCGGCG..A.ACGA.TACAGAGA...TGTTGAGgccct..........tcggggCG.CCGGTG.GA.GGTGCTGCATGGTT.GTCGTCAGCTCGTGCCG.....TGAGGTGTCGGC.TTAAGTG.CCATAACGAGCGCAAC.CCCT..TTTTTCAGTTGCCAT.CAggtgatgcTGGG.CACTCTGGAGATA.CTG.C.CACC-G..CAAGGTG.tG.A.G.GAAGGTTG.GG.A.TGACGTCAAATCAGC.ACGGC.CC..T.TACGT.CCGG.GGCTA.CACACGT....GT.TACAATGG.GGC.A..T...ACAGAGTGTT...GGCTTAAC.GC.AA.GTTTGGTCTAATCT-....------.--------.------.---.---.----.------------.---.--.----.------------.----.-.---.-------..--.--..---..-.----.-----------.------------------.----.---.------.----------------..---.--.---...........................................................................-..-.-.---.--.--..----.----.-----.----.--.-----------.-.--.------.-.-----.......--.....-..-.....---...-------------.-------.................................................................................................................................................................................................................................................................................................................................................................................................................................................................................................................................................................................................................................................................................................

141b-19         ..................................................................................................------..------------.-------.-----------..-.-...-....--.---.--..-.....-.....-..----.---.---.----.--..---...............................................................................--.-------------.--------------------..-----.-----.--.-.-------------.-----------------------.-----..--.--.-----.----.-.-----.------.....................---.-------------------.---------------.-.--.-------------.-.------.---------------.--------------.---.-----------.--.----.-------------------------------TAGGGAATCTTCCGCAATGGA.C.GCA.AGT.CTG.A.CGGAGC.AACGCCGCG.TGAGTGAA.GAAGGTT..TTC..G.GATCGT.AAAACTC.TGTTGT.A.AGAGAAGAacaaattgtagagt..aactgctacagtctTG.AC.GGTATCT.T.ACCAG.AAAGCCACGGCT.AACTACGTGCCAGCA.GCC...GCGGTAATACGTAGGTGGCAAGCGTTGTCCG.GATT.TAT.TGGGCGTAAAGGG.GGCGCAGGC.TG.C.TTCTTAAGTCTG.ATGTGA.AAGC.CCACG.GCTT.AAC.C.GTGGAAGTG.CAT.TG.GA.AA.CT.GGGA.A.GCT.TGAGTA.CAGAAGAG.GAA.AGT.GG.AAC.TC.C.ATGTGTAG.CGGTGG.AATG.CGTAGA.TATATGGAA.GAACACC.AGTG.GC.GA.AAGCGACT.TT.CTGG.TC.T.G.TCACTGACGCTG.AGGCCCGAAAGCGTGGGTAGCAAACAGG.ATTAGAT.ACCCTGGTAGTC.C.AC.GCCGTA.AAC.GATGAGCGCT.AGGTGTTGGAGggttt.........ccaccCT.TCAGT.GC.CGCA.GCTAACGCATTAAGCGCTCCGCCT.GG.GGAGTACGACC.GCAAGGTTG.AAACTCAAA.GGAATTGACGG.GGAC.CCG.CACAAGCG.GTGGAGCATGTG.GTTT.AATT.CGA.AGCAACGCG.A.AGA.A.C.CTTA.CCAA.GTCTTGA.CATC.CTTTG..A.CCAC.TCTAGAGA...TAGAGCTttccct........tcggggaCA.AAGTGA.CA.GGTGGTGCATGGTT.GTCGTCAGCTCGTGTCG.....TGAGATGTTGGG.TTAAGTC.CCGCAACGAGCGCAAC.CCCT..ATTGTTAGTTGCCAG.CAttg..agtTGGG.CACTCTAGCAAGA.CTG.C.CGGTGA..CAAACCG..G.A.G.GAAGGCGG.GG.A.TGACGTCAAATCATC.ATGCC.CC..T.TATGA.CTTG.GGCTA.CACACGT....GC.TACAATGG.ATG.G..T...ACAACGGGCA...--------.--.--.---------------....------.--------.------.---.---.----.------------.---.--.----.------------.----.-.---.-------..--.--..---..-.----.-----------.------------------.----.---.------.----------------..---.--.---...........................................................................-..-.-.---.--.--..----.----.-----.----.--.-----------.-.--.------.-.-----.......--.....-..-.....---...-------------.-------.................................................................................................................................................................................................................................................................................................................................................................................................................................................................................................................................................................................................................................................................................................

141b-23         ..................................................................................................------..------------.-------.-----------..-.-...-....--.---.--..-.....-.....-..----.---.---.----.--..---...............................................................................--.-------------.--------------------..-----.-----.--.-.-------------.-----------------------.-----..--.--.-----.----.-.-----.------.....................---.-------------------.---------------.-.--.-------------.-.------.---------------.--------------.---.-----------.--.----.----------------------------------GGGATCTTCCACAATGGA.C.GCA.AGT.CTG.A.TGGAGC.AACGCCGCG.TGAGTGAA.GAAGGGT..TTC..G.GCTCGT.AAAGCTC.TGTTGT.T.GGTGAAGAaggacaggggtagt..aactgacctttgttTG.AC.GGTAATC.A.ATTAG.AAAGTCACGGCT.AACTACGTGCCAGCA.GCC...GCGGTAATACGTAGGTGGCAAGCGTTGTCCG.GATT.TAT.TGGGCGTAAAGCG.AGTGCAGGC.GG.C.TCGATAAGTCTG.ATGTGA.AAGC.CTTCG.GCTC.AAC.C.GGAGAATTG.CAT.CA.GA.AA.CT.GTCG.A.GCT.TGAGTA.CAGAAGAG.GAG.AGT.GG.AAC.TC.C.ATGTGTAG.CGGTGA.AATG.CGTAGA.TATATGGAA.GAACACC.GGTG.GC.GA.AGGCGGCT.CT.CTGG.TC.T.G.TTACTGACGCTG.AGGCTCGAAAGCATGGGTAGCGAACAGG.ATTAGAT.ACCCTGGTAGTC.C.AT.GCCGTA.AAC.GATGAGTGCT.AAGTGTTGGGAggttt.........ccgccTC.TCAGT.GC.TGCA.GCTAACGCATTAAGCACTCCGCCT.GG.GGAGTACGACC.GCAAGGTTG.AAACTCAAA.GGAATTGACGG.GGGC.CCG.CACAAGCG.GTGGAGCATGTG.GTTT.AATT.CGA.AGCAACGCG.A.AGA.A.C.CTTA.CCAG.GTCTTGA.CATC.CATAG..C.CAGT.CTAAGAGA...TTAGATGttccct........tcggggaCT.ATGAGA.CA.GGTGGTGCATGGCT.GTCGTCAGCTCGTGTCG.....TGAGATGTTGGG.TTAAGTC.CCGCAACGAGCGCAAC.CCTT..GTCATTAGTTGCCAG.CAtta..agtTGGG.CACTCTAATGAGA.CTG.C.CGGTGA..CAAACCG..G.A.G.GAAGGTGG.GG.A.TGACGTCAAGTCATC.ATGCC.CC..T.TATGA.CCTG.GGCTA.CACACGT....GC.TACAATGG.ACG.G..T...ACAACGAGAA...GCG-----.--.--.---------------....------.--------.------.---.---.----.------------.---.--.----.------------.----.-.---.-------..--.--..---..-.----.-----------.------------------.----.---.------.----------------..---.--.---...........................................................................-..-.-.---.--.--..----.----.-----.----.--.-----------.-.--.------.-.-----.......--.....-..-.....---...-------------.-------.................................................................................................................................................................................................................................................................................................................................................................................................................................................................................................................................................................................................................................................................................................

141b-3          ..................................................................................................------..------------.-------.-----------..-.-...-....--.---.--..-.....-.....-..----.---.---.----.--..---...............................................................................--.-------------.--------------------..-----.-----.--.-.-------------.-----------------------.-----..--.--.-----.----.-.-----.------.....................---.-------------------.---------------.-.--.-------------.-.------.---------------.--------------.---.-----------.--.----.----------------------------------------------------.-.-AA.AGC.CTG.A.TGCAGC.GACGCCGCG.TGAGCGAA.GAAGTAT..TTC..G.GTATGT.AAAGCTC.TATCAG.A.AGGGAAGAa...........................aaTG.AC.GGTACCT.T.ACTAA.GAAGCTCCGGCT.AAATACGTGCCAGCA.GCC...GCGGTAATACGTATGGAGCAAGCGTTATCCG.GATT.TAC.TGGGTGTAAAGGG.AGTGTAGGC.GG.C.ACTATAAGTCTG.ATGTGA.AAAC.CTAAG.GCTT.AAC.C.ATAGGATTG.CAT.TG.GA.AA.CT.GTAG.A.GCT.GGAGTA.TCGGAGAG.GCA.AGC.GG.AAT.TC.C.TGGTGTAG.TGGTGA.AATA.CGTAGA.TATCAGGAA.GAACATC.GGTG.GC.GA.AGGCGGCT.TG.CTGG.AC.G.A.TAACTGACGCTA.AGGCTCGAAAGCGTGGGAAGCGAACAGG.ATTAGAT.ACCCTGGTAGTC.C.AC.GCTGTA.AAC.GATGAACACT.AGGTGTTGGGAggct..........aagccTT.TCAGT.GC.CGCA.GCAAACGCAATAAGTGTTCCACCT.GG.GGAGTACGTTC.GCAAGAATG.AAACTCAAA.GGAATTGACGG.GGAC.CCG.CACAAGCG.GTGGAGCATGTG.GTTT.AATT.CGA.AGCAACGCG.A.AGA.A.C.CTTA.CCAA.GTCTTGA.CATC.CCTGT.gA.CAGT.ATATGTAA..tGTATATTttcta..........cggaacAC.AGGAGA.CA.GGTGGTGCATGGTT.GTCGTCAGCTCGTGTCG.....TGAGATGTTGGG.TTAAGTC.CCGCAACGAGCGCAAC.CCTT..GTACTTAGTAGCCAG.CAtta..aggTGGG.CACTCTGAGTAGA.CTG.C.CGGGGT..GAACCCG..G.A.G.GAAGGTGG.GG.A.TGACGTCAAATCATC.ATGCC.CC..T.TATGA.CTTG.GGCTA.CACACGT....GC.TACAATGG.CGT.G..A...ACAGAGGGAA...GCTAAGGA.GC.GA.TCCGGAGCAAATCTC....ATAAAG.CACGTCCC.AGTTCG.GA-.---.----.------------.---.--.----.------------.----.-.---.-------..--.--..---..-.----.-----------.------------------.----.---.------.----------------..---.--.---...........................................................................-..-.-.---.--.--..----.----.-----.----.--.-----------.-.--.------.-.-----.......--.....-..-.....---...-------------.-------.................................................................................................................................................................................................................................................................................................................................................................................................................................................................................................................................................................................................................................................................................................

141b-83         ..................................................................................................------..------------.-------.-----------..-.-...-....--.---.--..-.....-.....-..----.---.---.----.--..---...............................................................................--.-------------.--------------------..-----.-----.--.-.-------------.-----------------------.-----..--.--.-----.----.-.-----.------.....................---.-------------------.---------------.-.--.-------------.-.------.---------------.--------------.---.-----------.--.----.-------------------------------------ATATTGGTCAATGGG.C.GAG.AGC.CTG.A.ACCAGC.CAAGTAGCG.TGCAGGAT.GGCGGCC.cTAT..G.GGTTGT.AAACTGC.TTTTAT.G.TGGGGATAaagtgcgtgac........gtgtcatgcatTG.CA.GGTACCA.C.ATGAA.TAAGGACCGGCT.AATTCCGTGCCAGCA.GCC...GCGGTAATACGGAAGGTCCGGGCGTTATCCG.GATT.TAT.TGGGTTTAAAGGG.AGCGTAGGC.TG.T.CTATTAAGCGTG.TTGTGA.AATT.TACCG.GCTC.AAC.C.GGTGGCTTG.CAG.CG.CG.AA.CT.GGTC.G.ACT.TGAGTA.TGCAGGAA.GTA.GGC.GG.AAT.TC.A.TGGTGTAG.CGGTGA.AATG.CTTAGA.TATCATGAC.GAACTCC.GATT.GC.GC.AGGCAGCT.TA.CTGT.AG.C.A.TAACTGACGCTG.ATGCTCGAAAGTGCGGGTATCAAACAGG.ATTAGAT.ACCCTGGTAGTC.C.GC.ACGGTA.AAC.GATGGATGCT.CGCTATTCGTCcta............tttgGA.TGAGT.GG.CCAA.GTGAAAACATTAAGCATCCCACCT.GG.GGAGTACGCCG.GCAACGGTG.AAACTCAAA.GGAATTGACGG.GGGC.CCG.CACAAGCG.GAGGAACATGTG.GTTT.AATT.CGA.TGATACGCG.A.GGA.A.C.CTTA.CCCG.GGCTTGA.ACTGcCAGCG..A.ACGA.TACAGAGA...TGTTGAGgccct..........tcggggCG.CTGGTG.GA.GGTGCTGCATGGTT.GTCGTCAGCTCGTGCCG.....TGAGGTGTCGGC.TTAAGTG.CCATAACGAGCGCAAC.CCTT..TTCTTTAGTTGCCAT.CAggtaatgcTGGG.CACTCTATGGATA.CTG.C.CACC-G..TAAGGTG.tG.A.G.GAAGGTGG.GG.-.---------------.-----.--..-.-----.----.-----.-------....--.--------.---.-..-...----------...--------.--.--.---------------....------.--------.------.---.---.----.------------.---.--.----.------------.----.-.---.-------..--.--..---..-.----.-----------.------------------.----.---.------.----------------..---.--.---...........................................................................-..-.-.---.--.--..----.----.-----.----.--.-----------.-.--.------.-.-----.......--.....-..-.....---...-------------.-------.................................................................................................................................................................................................................................................................................................................................................................................................................................................................................................................................................................................................................................................................................................

163b-1          ..................................................................................................------..------------.-------.-----------..-.-...-....--.---.--..-.....-.....-..----.---.---.----.--..---...............................................................................--.-------------.--------------------..-----.-----.--.-.-------------.-----------------------.-----..--.--.-----.----.-.-----.------.....................---.-------------------.---------------.-.--.-------------.-.------.---------------.--------------.---.-----------.--.----.-------------------------------TGGGGAATATTGCGCAATGGG.G.GGA.ACC.CTG.A.CGCAGC.GACGCCGCG.TGCGGGAT.GAAGGCC..TTC..G.GGTTGT.AAACCGC.TTTTGA.T.TGGGAGCAagcct...................tttgggTG.AG.TGTACCT.T.TCGAA.TAAGCGCCGGCT.AACTACGTGCCAGCA.GCC...GCGGTAATACGTAGGGCGCAAGCGTTATCCG.GAAT.TAT.TGGGCGTAAAGAG.CTTGTAGGC.GG.T.TCGTCGCGTCTG.GTGTGA.AAGC.CCATC.GCTT.AAC.G.GTGGGTTTG.CGC.CG.GG.TA.CG.GGCG.G.GCT.AGAGTG.CAGTAGGG.GAG.ACT.GG.AAT.TC.T.CGGTGTAA.CGGTGG.AATG.TGTAGA.TATCGGGAA.GAACACC.AATG.GC.GA.AGGCAGGT.CT.CTGG.GC.T.G.TTACTGACGCTG.AGAAGCGAAAGCGTGGGGAGCGAACAGG.ATTAGAT.ACCCTGGTAGTC.C.AC.GCCGTA.AAC.GGTGGACGCT.GGATGTGGGGCccatt........ccacggGT.TCTGT.GT.CGGA.GCTAACGCGTTAAGCGTCCCGCCT.GG.GGAGTACGGCC.GCAAGGCTA.AAACTCAAA.GAAATTGACGG.GGGC.CCG.CACAAGCG.GCGGAGCATGCG.GATT.AATT.CGA.TGCAACGCG.A.AGA.A.C.CTTA.CCTG.GGCTTGA.CATGtGCCTG..A.CGAC.TGCAGAGA...TGTGGTTtcctt..........tcggggCA.GGTTCA.CA.GGTGGTGCATGGTC.GTCGTCAGCTCGTGTCG.....TGAGATGTTGGG.TTAAGTC.CCGCAACGAGCGCAAC.CCTC..GCCCTGTGTTGCCAG.CGggttatgcCGGG.AACTCACGGGGGA.CCG.C.CGGGGT..TAACTCG..G.A.G.GAAGGTGG.GG.A.TGACGTCAGATCATC.ATGCC.CC..T.TACGT.CCAG.GGCTT.CACGCAT....GC.TACAATGG.CCA.G..T...ACAACGGGTT...GCTTCATG.GT.GA.CAT------------....------.--------.------.---.---.----.------------.---.--.----.------------.----.-.---.-------..--.--..---..-.----.-----------.------------------.----.---.------.----------------..---.--.---...........................................................................-..-.-.---.--.--..----.----.-----.----.--.-----------.-.--.------.-.-----.......--.....-..-.....---...-------------.-------.................................................................................................................................................................................................................................................................................................................................................................................................................................................................................................................................................................................................................................................................................................

163b-51         ..................................................................................................------..------------.-------.-----------..-.-...-....--.---.--..-.....-.....-..----.---.---.----.--..---...............................................................................--.-------------.--------------------..-----.-----.--.-.-------------.-----------------------.-----..--.--.-----.----.-.-----.------.....................---.-------------------.---------------.-.--.-------------.-.------.---------------.--------------.---.-----------.--.----.-------------------------------TGGGGAATATTGGGCAATGGG.C.GAA.AGC.CTG.A.CCCAGC.AACGCCGCG.TGAGTGAT.GATGGCC..TTC..G.GGTTGT.AAAACTC.TTTGGA.C.AGGGACGAaga........................aagTG.AC.GGTACCT.G.TAGAA.CAAGCCACGGCT.AACTACGTGCCAGCA.GCC...GCGGTAATACGTAGGTGGCGAGCGTTATCCG.GATT.TAC.TGGGCGTAAAGGG.CGTGTAGGC.GG.C.TAGATAAGTGTG.ATGTTT.AAAT.CCAAG.GCTT.AAC.C.TTGGGGT-T.CAT.TA.CA.AA.CT.GTTT.A.GCT.TGAGTG.CTGGAGAG.GAT.AGT.GG.AAT.TC.C.TAGTGTAG.CGGTAA.AATG.CGTAGA.TATTAGGAG.GAACACC.GGTG.GC.GA.AGGCGGCT.AT.CTGG.AC.A.G.TAACTGACGCTG.AGGCGCGAAAGCGTGGGGAGCAAACAGG.ATTAGAT.ACCCTGGTAGTC.C.AC.GCCGTA.AAC.GATGAATACT.AGCTGTAGGAGgtatc.........gacccCT.TCTGT.GG.CGCA.GTTAACACAATAAGTATTCCGCCT.GG.GGAGTACGGCC.GCAAGGTTA.AAACTCAAA.GGAATTGACGG.GGAC.CCG.CACAAGCA.GTGGATTATGTG.GTTT.AATT.CGA.AGCAACGCG.A.AGA.A.C.CTTA.CCAG.GACTTGA.CATC.CTCTG..A.CGAT.TCAGGAGA...CTGAATTttctct........tcggagaCA.GAGAGA.CA.GGTGGTGCATGGTT.GTCGTCAGCTCGTGTCG.....TGAGATGTTGGG.TTAAGTC.CCGCAACGAGCGCAAC.CCCT..ATTGATTGTTGCTAA.CAgta..agaTGAG.CACTCAATTGAGA.CTG.C.CGTTGA..TAAAACG..G.A.G.GAAGGTGG.GG.A.CGACGTCAAATCATC.ATGCC.CC..T.TATGT.TCTG.GGCTA.CACACGT....AA.TACAATGG.CTG.T..G...ACAGAGGGAA...GCAAGAGG.GC.GA.CCTTAAGCGAA----....------.--------.------.---.---.----.------------.---.--.----.------------.----.-.---.-------..--.--..---..-.----.-----------.------------------.----.---.------.----------------..---.--.---...........................................................................-..-.-.---.--.--..----.----.-----.----.--.-----------.-.--.------.-.-----.......--.....-..-.....---...-------------.-------.................................................................................................................................................................................................................................................................................................................................................................................................................................................................................................................................................................................................................................................................................................

163b-19         ..................................................................................................------..------------.-------.-----------..-.-...-....--.---.--..-.....-.....-..----.---.---.----.--..---...............................................................................--.-------------.--------------------..-----.-----.--.-.-------------.-----------------------.-----..--.--.-----.----.-.-----.------.....................---.-------------------.---------------.-.--.-------------.-.------.---------------.--------------.---.-----------.--.----.-------------------------------TGGGGAATCTTCCGCAATGGG.C.GAA.AGC.CTG.A.CGGAGC.AACGCCGCG.TGAGTGAA.GACGGCC..TTC..G.GGTTGT.AAAACTC.TGTGAT.T.CGGGACGAaagataagcagacg.aataatctgcataagTG.AC.GGTACCG.A.AAAAG.CAAGCCACGGCT.AACTACGTGCCAGCA.GCC...GCGGTAATACGTAGGTGGCAAGCGTTGTCCG.GAAT.TAT.TGGGCGTAAAGCG.CGCGCAGGC.GG.C.TACTTAAGTCCA.TCTTAA.AAGT.GCGGG.GCTT.AAC.C.CCGTGAT-G.GGA.TG.GA.AA.CT.GAGA.A.GCT.GGAGTG.TCGGAGAG.GAA.AGT.GG.AAT.TC.C.TAGTGTAG.CGGTGA.AATG.CGTAGA.GATTAGGAA.GAACACC.GGTG.GC.GA.AGGCGACT.TT.CTGG.AC.G.A.CAACTGACGCTT.AGGCGCGAAAGCGTGGGGAGCAAACAGG.ATTAGAT.ACCCTGGTAGTC.C.AC.GCCGTA.AAC.GATGGATACT.AGGTGTAGGAGgtatc.........gacccCT.TCTGT.GC.CGGA.GTTAACGCAATAAGTATCCCGCCT.GG.GAAGTACGATC.GCAAGATTA.AAACTCAAA.GGAATTGACGG.GGGC.CCG.CACAAGCG.GTGGAGTATGTG.GTTT.AATT.CGA.CGCAACGCG.A.AGA.A.C.CTTA.CCAG.GTCTTGA.CATT.GATCG..C.TATT.TTCAGAAA...TGAGAAGttctcct......tcgggagaCG.AGAAAA.CA.GGTGGTGCACGGCT.GTCGTCAGCTCGTGTCG.....TGAGATGTTGGG.TTAAGTC.CCGCAACGAGCGCAAC.CCCT..ATCATTTGTTGCCAG.CAcgcaaaggTGGG.AACTCAAATGAGA.CCG.C.CGCAGA..CAATGCG..G.A.G.GAAGGCGG.GG.A.CGACGTCAAGTCATC.ATGCC.CC..T.TATGA.CCTG.GGCTA.CACACGT....AC.TACAATGG.GTG.T..C..aACAAA-----...--------.--.--.---------------....------.--------.------.---.---.----.------------.---.--.----.------------.----.-.---.-------..--.--..---..-.----.-----------.------------------.----.---.------.----------------..---.--.---...........................................................................-..-.-.---.--.--..----.----.-----.----.--.-----------.-.--.------.-.-----.......--.....-..-.....---...-------------.-------.................................................................................................................................................................................................................................................................................................................................................................................................................................................................................................................................................................................................................................................................................................

1BV-26          ..................................................................................................------..------------.-------.-----------..-.-...-....--.---.--..-.....-.....-..----.---.---.----.--..---...............................................................................--.-------------.--------------------..-----.-----.--.-.-------------.-----------------------.-----..--.--.-----.----.-.-----.------.....................---.-------------------.---------------.-.--.-------------.-.------.---------------.--------------.---.-----------.--.----.-------------------------------TGAGGAATATTGGTCAATGGG.C.GAG.AGC.CTA.C.ACCAGC.CAAGTAGCG.TGCAGGAT.GACGGCC.cTAT..G.GGTTGT.AAACTGC.TTTTAT.A.TGGGAATAaagtgagggac........gtgtcccttatTG.CA.TGTACCA.T.ACGAA.TAAGGACCGGCT.AATTCCGTGCCAGCA.GCC...GCGGTAATACGGAAGGTCCAGGCGTTATCCG.GATT.TAT.TGGGTTTAAAGGG.AGCGTAGGC.TG.T.TTGTTAAGCGTG.TTGTGA.AATG.TAAGA.GCTC.AAC.T.TTTAGATTG.CAG.CG.CG.AA.CT.GGCA.G.ACT.TGAGTG.CGCACAAC.GTA.GGC.GG.AAT.TC.A.TGGTGTAG.CGGTGA.AATG.CTTAGA.TATCATGAC.GAACTCC.GATT.GC.GA.AGGCAGCT.TA.CGGG.AG.C.G.CAACTGACGCTA.AAGCTCGAAGGTGCGGGTATCGAACAGG.ATTAGAT.ACCCTGGTAGTC.C.GC.ACAGTA.AAC.GATGGATGCC.CGCTGTTAGCAcc..............tagTG.TTAGC.GG.CTAA.GCGAAAGCATTAAGCATCCCACCT.GG.GGAGTACGCCG.GCAACGGTG.AAACTCAAA.GGAATTGACGG.GGGC.CCG.CACAAGCG.GAGGAACATGTG.GTTT.AATT.CGA.TGATACGCG.A.GGA.A.C.CTTA.CCCG.GGCTTGA.ATTGcAGATG..T.TTAT.ATCAGAGA...TGATATAttccct.........tcggggCA.TTTGTG.AA.GGTGCTGCATGGTT.GTCGTCAGCTCGTGCCG.....TGAGGTGTCGGC.TTAAGTG.CCATAACGAGCGCAAC.CCCT..TTTTTTAGTTGCCAT.CAggtagtgcTGGG.CACTCTAGAGATA.CTG.C.CACC-G..TAAGGTG.tG.A.G.GAAGGTGG.GG.A.TGACGTCAAATCAGC.ACGGC.CC..T.TACGT.CCGG.GGCTA.CACACGT....GT.TACAATGG.GTG.G..T...ACAGAGAGTT...G-------.--.--.GT-TGTAC-------....------.--------.------.---.---.----.------------.---.--.----.------------.----.-.---.-------..--.--..---..-.----.-----------.------------------.----.---.------.----------------..---.--.---...........................................................................-..-.-.---.--.--..----.----.-----.----.--.-----------.-.--.------.-.-----.......--.....-..-.....---...-------------.-------.................................................................................................................................................................................................................................................................................................................................................................................................................................................................................................................................................................................................................................................................................................

1BV-55          ..................................................................................................------..------------.-------.-----------..-.-...-....--.---.--..-.....-.....-..----.---.---.----.--..---...............................................................................--.-------------.--------------------..-----.-----.--.-.-------------.-----------------------.-----..--.--.-----.----.-.-----.------.....................---.-------------------.---------------.-.--.-------------.-.------.---------------.--------------.---.-----------.--.----.-------------------------------TGGGGAATATTGGACAATGGA.G.GCA.ACT.CTG.A.TCCAGC.AATTCTGTG.TGTGTGAA.GAAGGTT..TTA..G.GACTGT.AAAACAC.TTTTAG.T.AGGGAAGAaag........................aaaTG.AC.GGTACCT.A.CAGAA.GAAGCGACGGCT.AAATACGTGCCAGCA.GCC...GCGGTAATACGTATGTCGCGAGCGTTATCCG.GAAT.TAT.TGGGCTTAAAGGG.CATCTAGGC.GG.T.TAAACAAGTTGA.AGGTGA.AAAC.CTGTG.GCTC.AAC.C.ATAGGCTTG.CCT.AC.AA.AA.CT.GTAT.A.ACT.AGAGTA.CTGGAAAG.GTG.GGT.GG.AAC.TA.C.ACGAGTAG.AGGTGA.AATT.CGTAGA.TATGTGTAG.GAATGCC.GATG.AT.GA.AGATAACT.CA.CTGG.AC.A.G.CAACTGACGCTG.AAGTGCGAAAGCTAGGGGAGCAAACAGG.ATTAGAT.ACCCTGGTAGTC.C.TA.GCTGTA.AAC.GATGATCACT.GGGTGTGGGGAttc............gaagTC.TCTGT.GC.CGAA.GCAAAAGCGATAAGTGATCCGCCT.GG.GGAGTACGTTC.GCAAGAATG.AAACTCAAA.GGAATTGACGG.GGAC.CCG.CACAAGTG.GTGGAGCATGTG.GTTT.AATT.CGA.CGCAACGCG.A.GGA.A.C.CTTA.CCAG.ATCTTGA.CATC.CTCCG..A.AGAG.CATAGAAG...TATGCTTgtgcct........acgggaaCG.GAGAGA.CA.GGTGGTGCATGGCT.GTCGACAGCTCGTGTTG.....TGA---------.-------.----------------.----..---------------.--........----.-------------.---.-.------..-------..-.-.-.--------.--.-.---------------.-----.--..-.-----.----.-----.-------....--.--------.---.-..-...----------...--------.--.--.---------------....------.--------.------.---.---.----.------------.---.--.----.------------.----.-.---.-------..--.--..---..-.----.-----------.------------------.----.---.------.----------------..---.--.---...........................................................................-..-.-.---.--.--..----.----.-----.----.--.-----------.-.--.------.-.-----.......--.....-..-.....---...-------------.-------.................................................................................................................................................................................................................................................................................................................................................................................................................................................................................................................................................................................................................................................................................................

1BVbact-24      ..................................................................................................------..------------.-------.--GATGAACGC..T.A...G....CT.ATA.GG..C.....T.....T..AACA.CAT.GCA.AGTC.GA..GGGgcagcatatagattgct.............................................tgcaatttatgatggcgAC.CGGCGCATGGGTG.AGTAACGCGTATCCAACCTA..CCCAT.TACTA.GG.G.AATAACCCAGCGA.AAGTTGGCCTAATGCCCTATGTAgTCGT-.tTG.AT.CGCCT.GAGA.Tt-TCGAcGAAAGAtt.................taTCG.GTATTGGATGGGGATGCGT.CTGATTAGCTTGTTG.G.CG.GGGTAAAGGCCCA.C.CAAGGC.AACGATCAGTAGGGG.TTCTGAGAGGAAGG.TCC.CCCACATTGGA.AC.TGAG.ACACGGTCCAAACTCCTACGGGAGGCAGCAGTGAGGAATATTGGTCAATGGG.C.GAG.AGC.CTG.A.ACCAGC.CAAGTAGCG.TGCAGGAT.GACGGCC.cTAT..G.GGTTGT.AAACTGC.TTTTAT.A.TGGGAATAaagtgagggac........gtgtcccttatTG.CA.TGTACCA.T.ACGAA.TAAGGACCGGCT.AATTCCGTGCCAGCA.GCC...GCGGTAATACGGAAGGTCCAGGCGTTATCCG.GATT.TAT.TGGGTTTAAAGGG.AGCGTAGGC.TG.T.TTGTTAAGCGTG.TTGTGA.AATG.TAAGA.GCTC.AAC.T.TTTAGATTG.CAG.CG.CG.AA.CT.GGCA.G.ACT.TGAGTG.CGCACAAC.GTA.GGC.GG.AAT.TC.A.TGGTGTAG.CGGTGA.AATG.CTTAGA.TATCATGAC.GAACTCC.GATT.GC.GA.AGGCAGCT.TA.CGGG.AG.C.G.CAACTGACGCTA.AAGCTCGAAGGTGCGGGTATCGAACAGG.ATTAGAT.ACCCTGGTAGTC.C.GC.ACAGTA.AAC.GATGGATGCC.CGCTGTTAGCAcc..............tagTG.TTAGC.GG.CTAA.GCGAAAGCATTAAGCATCCCACCT.GGgGGAGTACGCC-.---------.---------.-----------.----.---.--------.------------.----.----.---.---------.-.---.-.-.----.----.-------.----.-----..-.----.--------...-------.....................--.------.--.--------------.-----------------.....------------.-------.----------------.----..---------------.--........----.-------------.---.-.------..-------..-.-.-.--------.--.-.---------------.-----.--..-.-----.----.-----.-------....--.--------.---.-..-...----------...--------.--.--.---------------....------.--------.------.---.---.----.------------.---.--.----.------------.----.-.---.-------..--.--..---..-.----.-----------.------------------.----.---.------.----------------..---.--.---...........................................................................-..-.-.---.--.--..----.----.-----.----.--.-----------.-.--.------.-.-----.......--.....-..-.....---...-------------.-------.................................................................................................................................................................................................................................................................................................................................................................................................................................................................................................................................................................................................................................................................................................

1BVbact-19      ..................................................................................................------..------------.-------.--GATGAACGC..T.A...G....CT.ACA.GG..C.....T.....T..AACA.CAT.GCA.AGTC.GC..AGGgtaacatgaggaaagct.............................................tgctttccttgatgacgAC.TGGCGCACGGGTG.AGTAACGCGTATCCAACCTT..CCCAT.AACTA.CG.G.GATAACCCGTTGA.AAGACGGCCTAATACCGTATGATaTCGTT..TG.CT.GACAT.CAAA.T.AACGAtTAAAGGtt.................taGCG.GTTATGGATGGGGATGCGT.CTGATTAGCTTGTTG.G.CG.GGGTAACGGCCCA.C.CAAGGC.GACGATCAGTAGGGG.TTCTGAGAGGAAGG.TCC.CCCACATTGGA.AC.TGAG.ACACGGTCCAAACTCCTACGGGAGGCAGCAGTGAGGAATATTGGTCAATGGG.C.GAG.AGC.CTG.A.ACCAGC.CAAGTAGCG.TGCAGGAT.GACGGCC.cTAT..G.GGTTGT.AAACTGC.TTTTAT.G.TGGGGATAaagtgcgtgac........gtgtcatgcatTG.CA.GGTACCA.C.ATGAA.TAAGGACCGGCT.AATTCCGTGCCAGCA.GCC...GCGGTAATACGGAAGGTCCGGGCGTTATCCG.GATT.TAT.TGGGTTTAAAGGG.AGCGTAGGC.TG.T.CTATTAAGCGTG.TTGTGA.AATT.TACCG.GCTC.AAC.C.GGTGGCTTG.CAG.CG.CG.AA.CT.GGTC.G.ACT.TGAGTA.TGCAGGAA.GTA.GGC.GG.AAT.TC.A.TGGTGTAG.CGGTGA.AATG.CTTAGA.TATCATGAC.GAACTCC.GATT.GC.GC.AGGCAGCT.TA.CTGT.AG.C.A.TAACTGACGCTG.ATGCTCGAAAGTGCGGGTATCAAACAGG.ATTAGAT.ACCCTGGTAGTC.C.GC.ACGGTA.AAC.GATGGATGCT.CGCTATTCGTCcta............tttgGA.TGAGT.GG.CCAA.GTGAAAACATTAAGCATCCCACCT.GG.GGAGTACGCCG.GC-------.---------.-----------.----.---.--------.------------.----.----.---.---------.-.---.-.-.----.----.-------.----.-----..-.----.--------...-------.....................--.------.--.--------------.-----------------.....------------.-------.----------------.----..---------------.--........----.-------------.---.-.------..-------..-.-.-.--------.--.-.---------------.-----.--..-.-----.----.-----.-------....--.--------.---.-..-...----------...--------.--.--.---------------....------.--------.------.---.---.----.------------.---.--.----.------------.----.-.---.-------..--.--..---..-.----.-----------.------------------.----.---.------.----------------..---.--.---...........................................................................-..-.-.---.--.--..----.----.-----.----.--.-----------.-.--.------.-.-----.......--.....-..-.....---...-------------.-------.................................................................................................................................................................................................................................................................................................................................................................................................................................................................................................................................................................................................................................................................................................

1BVbact-18      ..................................................................................................------..------------.-------.--GATGAACGC..T.G...G....CG.GCGcTG..C.....C.....T..AACA.CAT.GCA.AGTC.GA..ACGattaaagcacctt.....................................................cgggtgtgtatagAG.TGGCGAACGGGTG.AGTAACACGTGACCAACCTG..CCTCT.TACAT.TG.G.GACAACCAAAAGA.AATTCTGGCTAATACCAAATACT.CCGCA.cAT.AT.CACAT.GATG.TaTGCGG.GAAAGCtt.................ttGCG.GTAAGAGATGGGGTCGCGG.CCCATTAGGTAGACG.G.CG.GGGTAGAAGCCCA.C.CGTGCC.GATGATGGGTAGCCG.GGTTGAGAGACCGA.CCG.GCCACATTGGG.AC.TGAG.ATACGGCCCAGACTCCTACGGGAGGCAGCAGTGGGGAATATTGCGCAATGGG.G.GAA.ACC.CTG.A.CGCAGC.AACGCCGCG.TGCGGGAT.GAAGGCC..TTC..G.GGTTGT.AAACCGC.TTTCAG.C.AGGGAAGAc...........................atCG.AC.GGTACCT.G.CAGAA.GAAGCCCCGGCT.AACTACGTGCCAGCA.GCC...GCGGTAATACGTAGGGGGCGAGCGTTATCCG.GATT.CAT.TGGGCGTAAAGCG.CGCGCAGGC.GG.T.TGCTCAAGCGGA.ACCTCT.AATC.TCGGG.GCTT.AAC.C.TCGAGCC-G.GGT.TC.CG.AA.CT.GGAC.G.ACT.CGAGTG.CGGTAGAG.GCA.GAT.GG.AAT.TC.C.CGGTGTAG.CGGTGG.AATG.CGCAGA.TATCGGGAA.GAACACC.AACG.GC.GA.AGGCAGTC.TG.CTGG.GC.C.G.TCACTGACGCTG.AGGCGCGAAAGCTGGGGGAGCGAACAGG.ATTAGAT.ACCCTGGTAGTC.C.CA.GCCGTA.AAC.GATGAGCGCT.GGGTGTGGGAGatt............acatCT.TCCGT.GC.CGAA.GCTAACGCATTAAGCGCTCCGCCT.GG.GGAGTACGGCC.GCAAGGCTA.AAACTCAAA.GGAATTGACGG.GG--.---.--------.------------.----.----.---.---------.-.---.-.-.----.----.-------.----.-----..-.----.--------...-------.....................--.------.--.--------------.-----------------.....------------.-------.----------------.----..---------------.--........----.-------------.---.-.------..-------..-.-.-.--------.--.-.---------------.-----.--..-.-----.----.-----.-------....--.--------.---.-..-...----------...--------.--.--.---------------....------.--------.------.---.---.----.------------.---.--.----.------------.----.-.---.-------..--.--..---..-.----.-----------.------------------.----.---.------.----------------..---.--.---...........................................................................-..-.-.---.--.--..----.----.-----.----.--.-----------.-.--.------.-.-----.......--.....-..-.....---...-------------.-------.................................................................................................................................................................................................................................................................................................................................................................................................................................................................................................................................................................................................................................................................................................

1BVbact-28      ..................................................................................................------..------------.-------.--GATGAACGC..T.A...G....CT.ACA.GG..C.....T.....T..AACA.CAT.GCA.AGTC.GA..GGGgaaacggcatcaagcgct...........................................tgcgcctgatggacgtcgAC.CGGCGCACGGGTG.AGTAACGCGTATCCAACCTG..CCCCA.CACTA.AG.G.GACAACCCGCAGA.AATGTGGGCTAATACCTTATATT.TTCCA.cCA.AG.GGCAT.CGTC.GaTGGAA.CAAAGAtt.................taTCG.GTATGGGATGGGGATGCGT.CCGATTAGGTTGTTG.G.CG.GGGTAACGGCCCA.C.CAAGCC.ATCGATCGGTAGGGG.TTCTGAGAGGAAGG.TCC.CCCACATAGGA.AC.TGAG.ACACGGTCCTAACTCCTACGGGAGGCAGCAGTGAGGAATATTGGTCAATGGG.C.GGG.AGC.CTG.A.ACCAGC.CAAGTAGCG.TGCAGGAA.GACGGCC.cTAT..G.GGTTGT.AAACTGC.TTTTAT.G.CGGGGATAaaggagtccac........gtgtgggctttTG.CA.GGTACCG.C.ATGAA.TAAGGACCGGCT.AATTCCGTGCCAGCA.GCC...GCGGTAATACGGAAGGTCCGGGCGTTATCCG.GATT.TAT.TGGGTTTAAAGGG.AGCGTAGGC.TG.C.GTTTTAAGCGTG.TTGTGA.AATG.TAGGC.GCCC.AAC.G.TCTGCATCG.CAG.CG.CG.AA.CT.GGAA.C.GCT.TGAGTA.CGCGCAAC.GTT.GGC.GG.AAT.TC.G.TCGTGTAG.CGGTGA.AATG.CTTAGA.TATGACGAA.GAACTCC.GATT.GC.GA.AGGCAGCT.GA.CGGG.AG.C.G.GCACTGACGCTT.AAGCTCGAAGGTGCGGGTATCAAACAGG.ATTAGAT.ACCCTGGTAGTC.C.GC.ACGGTA.AAC.GATGGATGCT.CGCTGTGTGCCttt.............tgtGG.TACGC.GG.CTAA.GCGAAAGCGTTAAGCATCCCACCT.GG.GGAGTACGCCG.GCAACGGTG.AAACTC---.-----------.----.---.--------.------------.----.----.---.---------.-.---.-.-.----.----.-------.----.-----..-.----.--------...-------.....................--.------.--.--------------.-----------------.....------------.-------.----------------.----..---------------.--........----.-------------.---.-.------..-------..-.-.-.--------.--.-.---------------.-----.--..-.-----.----.-----.-------....--.--------.---.-..-...----------...--------.--.--.---------------....------.--------.------.---.---.----.------------.---.--.----.------------.----.-.---.-------..--.--..---..-.----.-----------.------------------.----.---.------.----------------..---.--.---...........................................................................-..-.-.---.--.--..----.----.-----.----.--.-----------.-.--.------.-.-----.......--.....-..-.....---...-------------.-------.................................................................................................................................................................................................................................................................................................................................................................................................................................................................................................................................................................................................................................................................................................

1BVbact-87      ..................................................................................................------..------------.-------.--GACGAACGC..T.G...G....CG.GCG.TG..C.....T.....T..AACA.CAT.GCA.AGTC.GA..ACGagagttagatcaaatgagtttt...................................cggacgagtgagatttaacgaaAG.TGGCGAACGGGTG.AGTAACACGTGAGCAACCTG..CCTTA.CACAG.GG.G.GATAGCCATTGGA.AACGGTGATTAATACCCCATAAGa-CCAC.aAT.AC.CGCAT.GGTA.AaAGGG-tAAAAGGga.................taCCG.GTGTAAGATGGGCTCGCGT.CTGATTAGCTAGTTG.G.TG.GGGTAAAGGCCTA.C.CAAGGC.GACGATCAGTAGCCG.GTCTGAGAGGATGA.ACG.GCCACATTGGA.AC.TGAG.ACACGGTCCAAACTCCTACGGGAGGCAGCAGTGGGGAATATTGCACAATGGG.G.GAA.ACC.CTG.A.TGCAGC.GACGCCGCG.TGAGCGAA.GAAGGCT..TTC..G.AGTCGT.AAAGCTC.TGTCCT.A.TGAGAAGAt...........................aaTG.AC.GGTATCA.T.AGGAG.GAAGCCCTGGCT.AAATACGTGCCAGCA.GCC...GCGGTAATACGTATGGGGCGAGCGTTGTCCG.GAAT.TAT.TGGGCGTAAAGGG.TACGTAGGC.GG.T.TTTTTAAGTCAG.GTGTCA.AAGC.GTGGA.GCTT.AAC.T.CCATTAA-G.CAC.TT.GA.AA.CT.GAAA.G.ACT.TGAGTG.AAGGAGAG.GAA.AGT.GG.AAT.TC.C.TAGTGTAG.CGGTGA.AATG.CGTAGA.TATTAGGAG.GAATACC.GGTG.GC.GA.AGGCGACT.TT.CTGG.AC.T.T.TTACTGACGCTC.AGGTACGAAAGCGTGGGGAGCAAACAGG.ATTAGAT.ACCCTGGTAGTC.C.AC.GCCGTA.AAC.GATGAATGCT.AGGTGTTGGGAgtc.............aaaTC.TCGGT.G-.----.------------------------.--.-----------.---------.---------.-----------.----.---.--------.------------.----.----.---.---------.-.---.-.-.----.----.-------.----.-----..-.----.--------...-------.....................--.------.--.--------------.-----------------.....------------.-------.----------------.----..---------------.--........----.-------------.---.-.------..-------..-.-.-.--------.--.-.---------------.-----.--..-.-----.----.-----.-------....--.--------.---.-..-...----------...--------.--.--.---------------....------.--------.------.---.---.----.------------.---.--.----.------------.----.-.---.-------..--.--..---..-.----.-----------.------------------.----.---.------.----------------..---.--.---...........................................................................-..-.-.---.--.--..----.----.-----.----.--.-----------.-.--.------.-.-----.......--.....-..-.....---...-------------.-------.................................................................................................................................................................................................................................................................................................................................................................................................................................................................................................................................................................................................................................................................................................

258b-16         ..................................................................................................------..------------.-------.-----------..-.-...-....--.---.--..-.....-.....-..----.---.---.----.--..---...............................................................................--.-------------.--------------------..-----.-----.--.-.-------------.-----------------------.-----..--.--.-----.----.-.-----.------.....................---.-------------------.---------------.-.--.-------------.-.------.---------------.--------------.---.-----------.--.----.-------------------------------TGAGGAATATTGNTCAATGGA.C.GCA.AGT.CTG.A.ACCAGC.CAAGTAGCG.TGCAGGAT.GACGGCC.cTAT..G.GGTTGT.AAACTGC.TTTTAT.A.TGGGGATAaagtagggaac........gtgttccctttTG.CA.GGTACCA.T.ATGAA.TAAGGACCGGCT.AATTCCGTGCCAGCA.GCC...GCGGTAATACGGAAGGTTCGGGCGTTATCCG.GATT.TAT.TGGGTTTAAAGGG.AGCGTAGGC.CG.T.TTGGTAAGCGTG.TTGTGA.AATG.TAGTA.GCTC.AAC.T.TCTAGATTG.CAG.CG.CG.AA.CT.GTCA.G.ACT.TGAGTG.CGCACAAC.GTA.GGC.GG.AAT.TC.A.TGGTGTAG.CGGTGA.AATG.CTTAGA.TATCATGAA.GAACTCC.GATT.GC.GA.AGGCAGCT.TA.CGGG.AG.C.G.CAACTGACGCTG.AAGCTCGAAGGTGCGGGTATCGAACAGG.ATTAGAT.ACCCTGGTAGTC.C.GC.ACAGTA.AAC.GATGGATGCC.CGCTGTTAGCAcc..............tagTG.TTAGC.GG.CTAA.GCGAAAGCATTAAGCATCCCACCT.GG.GGAGTACGCCG.GCAACGGTG.AAACTCAAA.GGAATTGACGG.GGGC.CCG.CACAAGCG.GAGGAACATGTG.GTTT.AATT.CGA.TGATACGCG.A.GGA.A.C.CTTA.CCCG.GGCTTGA.ATTGcAGAT-.gA.ACGA.TTTAGAGA...TAATGAGgtcctt.........cgggac-A.TCTGTG.AA.GGTGCTGCATGGTT.GTCGTCAGCTCGTGCCG.....TGAGGTGTCGGC.TTAAGTG.CCATAACGAGCGCAAC.CCCT..TTCTTTAGTTGCCAT.CAggttctgcTGGG.CACTCTGGAGATA.CTG.C.CACC-G..TAAGGTG.tG.A.G.GAAGGTGG.GG.A.TGACGTCAAATCAGC.ACGGC.CC..T.TACGT.CCGG.GGCTA.CACACGT....GT.TACAATGG.GTG.G..T...ACAGATAGTT...G----GTC.GT.AT.G--------------....------.--------.------.---.---.----.------------.---.--.----.------------.----.-.---.-------..--.--..---..-.----.-----------.------------------.----.---.------.----------------..---.--.---...........................................................................-..-.-.---.--.--..----.----.-----.----.--.-----------.-.--.------.-.-----.......--.....-..-.....---...-------------.-------.................................................................................................................................................................................................................................................................................................................................................................................................................................................................................................................................................................................................................................................................................................

26Vag-14        ..................................................................................................------..------------.-------.-----------..-.-...-....--.---.--..-.....-.....-..----.---.---.----.--..---...............................................................................--.-------------.--------------------..-----.-----.--.-.-------------.-----------------------.-----..--.--.-----.----.-.-----.------.....................---.-------------------.---------------.-.--.-------------.-.------.---------------.--------------.---.-----------.--.----.----------------------------CAGTAGGGAATCTTCCACAATGGA.C.GCA.AGT.CTG.A.TGGAGC.AACGCCGCG.TGAGTGAA.GAAGGGT..TTC..G.GCTCGT.AAAGCTC.TGTTGT.T.GGTGAAGAaggacaggggtagt..aactgacctttgttTG.AC.GGTAATC.A.ATTAG.AAAGTCACGGCT.AACTACGTGCCAGCA.GCC...GCGGTAATACGTAGGTGGCAAGCGTTGTCCG.GATT.TAT.TGGGCGTAAAGCG.AGTGCAGGC.GG.C.TCGATAAGTCTG.ATGTGA.AAGC.CTTCG.GCTC.AAC.C.GGAGAATTG.CAT.CA.GA.AA.CT.GTCG.A.GCT.TGAGTA.CAGAAGAG.GAG.AGT.GG.AAC.TC.C.ATGTGTAG.CGGTGA.AATG.CGTAGA.TATATGGAA.GAACACC.GGTG.GC.GA.AGGCGGCT.CT.CTGG.TC.T.G.TTACTGACGCTG.AGGCTCGAAAGCATGGGTAGCGAACAGG.ATTAGAT.ACCCTGGTAGTC.C.AT.GCCGTA.AAC.GATGAGTGCT.AAGTGTTGGGAggttt.........ccgccTC.TCAGT.GC.TGCA.GCTAACGCATTAAGCACTCCGCCT.GG.GGAGTACGACC.GCAAGGTTG.AAACTCAAA.GGAATTGACGG.GGGC.CCG.CACAAGCG.GTGGAGCATGTG.GTTT.AATT.CGA.AGCAACGCG.A.AGA.A.C.CTTA.CCAG.GTCTTGA.CATC.CATAG..C.CAGT.CTAAGAGA...TTAGATGttccct........tcggggaCT.ATGAGA.CA.GGTGGTGCATGGCT.GTCGTCAGCTCGTGTCG.....TGAGATGTTGGG.TTAAGTC.CCGCAACGAGCGCAAC.CCTT..GTCATTAGTTGCCAG.CAtta..agtTGGG.CACTCTAATGAGA.CTGcC.CGGTGA..CAAACCG..GaA.G.GAAGGTGG.GG.AaTGACGTCAAGTCATCcATGCC.CCctT.TATGA.CCTG.GG---.-------....--.--------.---.-..-...----------...--------.--.--.---------------....------.--------.------.---.---.----.------------.---.--.----.------------.----.-.---.-------..--.--..---..-.----.-----------.------------------.----.---.------.----------------..---.--.---...........................................................................-..-.-.---.--.--..----.----.-----.----.--.-----------.-.--.------.-.-----.......--.....-..-.....---...-------------.-------.................................................................................................................................................................................................................................................................................................................................................................................................................................................................................................................................................................................................................................................................................................

2BV-76          ..................................................................................................------..------------.-------.-----------..-.-...-....--.---.--..-.....-.....-..----.---.---.----.--..---...............................................................................--.-------------.--------------------..-----.-----.--.-.-------------.-----------------------.-----..--.--.-----.----.-.-----.------.....................---.-------------------.---------------.-.--.-------------.-.------.---------------.--------------.---.-----------.--.----.-------------------------------TGGGGAATCTTCCGCAATGGA.C.GAA.AGT.CTG.A.CGGAGC.AACGCCGCG.TGAGTGAA.GACGGCC..TTC..G.GGTTGT.AAAGCTC.TGTGAT.T.CGGGACGAaaggccatatgtga..ataatatatggaaaTG.AC.GGTACCG.A.AAAAG.CAAGCCACGGCT.AACTACGTGCCAGCA.GCC...GCGGTAATACGTAGGTGGCAAGCGTTGTCCG.GAAT.TAT.TGGGCGTAAAGCG.CGCGCAGGC.GG.T.CACTTAAGTCCA.TCTTAG.AAGT.GCGGG.GCTT.AAC.C.CCGTGAT-G.GGA.TG.GA.AA.CT.GGGA.G.ACT.GGAGTA.TCGGAGAG.GAA.AGT.GG.AAT.TC.C.TAGTGTAG.CGGTGA.AATG.CGTAGA.TATTAGGAA.GAACACC.GGTG.GC.GA.AGGCGACT.TT.CTGG.AC.G.A.AAACTGACGCTG.AGGCGCGAAAGCGTGGGGAGCAAACAGG.ATTAGAT.ACCCTGGTAGTC.C.AC.GCCGTA.AAC.GATGGATACT.AGGTGTAGGAGgtatc.........gacccCT.TCTGT.GC.CGGA.GTTAACGCAATAAGTATCCCGCCT.GG.GAAGTACGATC.GCAAGATTA.AAACTCAAA.GGAATTGACGG.GGGC.CCG.CACAAGCG.GTGGAGTATGTG.GTTT.AATT.CGA.CGCAACGCG.A.AGA.A.C.CTTA.CCAA.GTCTTGA.CATT.GATCG..C.CATT.CCAAGAGA...TTGGAAGttctcct......tcgggagaCG.AGAAAA.CA.GGTGGTGCACGGCT.GTCGTCAGCTCGTGTCG.....TGAGATGTTGGG.TTAAGTC.CCGCAACGAGCGCAAC.CCCT..ATCTTTTGTTGCCAG.CAcgtagaggTGGG.AACTCAGAAGAGA.CCG.C.CGCAGA..CAAT---..-.-.-.--------.--.-.---------------.-----.--..-.-----.----.-----.-------....--.--------.---.-..-...----------...--------.--.--.---------------....------.--------.------.---.---.----.------------.---.--.----.------------.----.-.---.-------..--.--..---..-.----.-----------.------------------.----.---.------.----------------..---.--.---...........................................................................-..-.-.---.--.--..----.----.-----.----.--.-----------.-.--.------.-.-----.......--.....-..-.....---...-------------.-------.................................................................................................................................................................................................................................................................................................................................................................................................................................................................................................................................................................................................................................................................................................

2BVbact-1       ..................................................................................................------..------------.-------.-----------..-.-...-....--.---.--..-.....-.....-..----.---.---.----.--..--Ttttcggacggaa......................................................gatgtagttacttAG.TGGCGGACGGGTG.AGTAACGCGTGGGGAACCTG..CCCTG.TACCG.GGgG.GATAGCAGCCGGA.AACGGCTGATAATACCGCATAAG.CGCACgaAT.GT.CGCAT.GACA.TgGTGTG.AAAAACtc.................cgGTG.GTATAGGATGGACCCGCGC.CTGATTAGCCGGTTG.G.TG.GGGTAAAAGCCTA.C.CAAAGC.GAAGATCAGTAGCCG.AGTTGAGAGACTGA.CCG.GCCACATTGGG.AC.TGAG.ACACGGCCCAGACTCCTACGGGAGGCAGCAGTGGGGAATATTGCACAATGGG.C.GAA.AGC.CTG.A.TGCAGC.GACGCCGCG.TGAGCGAA.GAAGTAT..TTC..G.GTATGT.AAAGCTC.TATCAG.A.AGGGAAGAa...........................aaTG.AC.GGTACCT.T.ACTAA.GAAGCTCCGGCT.AAATACGTGCCAGCA.GCC...GCGGTAATACGTATGGAGCAAGCGTTATCCG.GATT.TAC.TGGGTGTAAAGGG.AGTGTAGGC.GG.C.ACTATAAGTCTG.ATGTGA.AAAC.CTAAG.GCTT.AAC.C.ATAGGATTG.CAT.TG.GA.AA.CT.GTAG.A.GCT.GGAGTA.TCGGAGAG.GCA.AGC.GG.AAT.TC.C.TGGTGTAG.TGGTGA.AATA.CGTAGA.TATCAGGAA.GAACATC.GGTG.GC.GA.AGGCGGCT.TG.CTGG.AC.G.A.TAACTGACGCTA.AGGCTCGAAAGCGTGGGAAGCGAACAGG.ATTAGAT.ACCCTGGTAGTC.C.AC.GCTGTA.AAC.GATGAACACT.AGGTGTTGGGAggct..........aagccTT.TCAGT.GC.CGCA.GCAAACGCAATAAGTGTTCCACCT.GG.GGAGTACGTTC.GCAAGAATG.AAACTCAAA.GGAATTGACGG.GGAC.CCG.CACAAGCG.GTGGAGCATGTG.GTTT.AATT.CGA.AGCAACGCG.A.AGA.A.C.CTTA.CCAA.GTCTTGA.----.-----..-.----.--------...-------.....................--.------.--.--------------.-----------------.....------------.-------.----------------.----..---------------.--........----.-------------.---.-.------..-------..-.-.-.--------.--.-.---------------.-----.--..-.-----.----.-----.-------....--.--------.---.-..-...----------...--------.--.--.---------------....------.--------.------.---.---.----.------------.---.--.----.------------.----.-.---.-------..--.--..---..-.----.-----------.------------------.----.---.------.----------------..---.--.---...........................................................................-..-.-.---.--.--..----.----.-----.----.--.-----------.-.--.------.-.-----.......--.....-..-.....---...-------------.-------.................................................................................................................................................................................................................................................................................................................................................................................................................................................................................................................................................................................................................................................................................................

2BVbact-56      ..................................................................................................------..------------.-------.-----------..-.-...-....--.---.--..-.....-.....-..----.---.---.----.--..---...............................................................................--.-------------.--------------------..-----.-----.--.-.-------------.-----------------------.-----..--.--.-----.----.-.-----.------.....................---.-------------------.---------------.-.--.-------------.-.------.---------------.--------------.---.-----------.--.----.-------------------------------TGGGGAATCTTGCACAATGGG.C.GAA.AGC.CTG.A.TGCAGC.GACGCCGCG.TGCGGGAT.GAAGGCC..TTC..G.GGTTGT.AAACCGC.TTTCAG.C.AGGGACGAggccg....................caaggTG.AC.GGTACCT.G.CAGAA.GAAGCCCCGGCT.AACTACGTGCCAGCA.GCC...GCGGTAATACGTAGGGGGCAAGCGTTATCCG.GATT.CAT.TGGGCGTAAAGCG.CGCGTAGGC.GG.T.CTGTTAGGTCAG.GAGTCA.AATC.TGGGG.GCTC.AAC.C.CCTATCC-G.CTC.CT.GA.TA.CC.GGCA.G.GCT.TGAGTC.TGGTATGG.GAA.GGT.GG.AAT.TC.C.AAGTGTAG.CGGTGA.AATG.CGCAGA.TATTTGGAA.GAACACC.AGTG.GC.GA.AGGCGGCC.TT.CTGG.GC.C.A.TGACTGACGCTG.AGGCGCGAAAGCTAGGGGAGCGAACAGG.ATTAGAT.ACCCTGGTAGTC.C.TA.GCTGTA.AAC.GATGGACACT.AGGTGTGGGGAgatt...........atacTT.TCCGT.GC.CGCA.GCTAACGCATTAAGTGTCCCGCCT.GG.GGAGTACGGTC.GCAAGACTA.AAACTCAAA.GGAATTGACGG.GGGC.CCG.CACAAGCA.GCGGAGCATGTG.GCTT.AATT.CGA.AGCAACGCG.A.AGA.A.C.CTTA.CCAG.GGCTTGA.CATT.TAGGT..G.AAGC.AGTGGAAA...CACTGTGgccga...........aaggaGC.CTA-AA.CA.GGTGGTGCATGGCT.GTCGTCAGCTCGTGTCG.....TGAGATGTTGGG.TTAAGTC.CCGCAACGAGCGCAAC.CCTC..GTCGCATGTTGCCAG.CGgtt.cggcCGGG.CACCCATGCGAGA.CCG.C.CGGCGT..TAAGCCG..G.A.G.GAAGGTGG.GG.A.CGACGTCAAGTCATC.ATGCC.CC..T.TATGT.CCTG.GGCTG.CACACGT....GC.TACAATGG.CCG.G..C...ACAGAGGGCT...GCTACTGC.GC.GA.GCAGGAGCGAAT---....------.--------.------.---.---.----.------------.---.--.----.------------.----.-.---.-------..--.--..---..-.----.-----------.------------------.----.---.------.----------------..---.--.---...........................................................................-..-.-.---.--.--..----.----.-----.----.--.-----------.-.--.------.-.-----.......--.....-..-.....---...-------------.-------.................................................................................................................................................................................................................................................................................................................................................................................................................................................................................................................................................................................................................................................................................................

2BVbact-97      ..................................................................................................------..------------.-------.--GATGAACGC..T.G...G....CG.GCG.TG..C.....T.....T..AACA.CAT.GCA.AGTC.GA..ACGgagctttgaggaagtgct...........................................tgcacagaattaaagcttAG.TGGCGGACGGGTG.AGTAACGCGTGAGGAACCTG..CCTTT.CACAG.TG.G.AATAACAACGGGA.AACCGTTGCTAATGGCGCATGACaTCGC-.aTT.GA.GGCAT.CTCA.Ga-GCGAtTAAAGGaga...............aatCCG.GTGAAAGATGGACTCGCGT.CCGATTAGCTAGTTG.G.TG.AGGTAACGGCCCA.C.CAAGGC.GACGATCGGTAGCCG.AACTGAGAGGTTGA.TCG.GCCACATTGGG.AC.TGAG.ACACGGCCCAGACTCCTACGGGAGGCAGCAGTGGGGAATATTGGGCAATGGG.C.GAA.AGC.CTG.A.CCCAGC.AACGCCGCG.TGAAGTAT.GAAGGCC..TTC..G.GGTTGT.AAACTTC.TTTGAT.C.AGGGAAGAaac........................aaaTG.AC.GGTACCT.G.AAAAA.CAAGCCACGGCT.AACTACGTGCCAGCA.GCC...GCGGTAATACGTAGGTGGCGAGCGTTATCCG.GATT.TAC.TGGGTGTAAAGGG.CGTGCAGGC.GG.G.CTGATAAGTCAG.ATGTGA.AATC.CCCGA.GCTT.AAC.T.CGGGAACTG.CAT.CT.GA.TA.CT.GTTG.G.TCT.TGAGTG.CTGGAGAG.GAT.AGT.GG.AAT.TC.C.TAGTGTAG.CGGTAA.AATG.CGCAGA.TATTAGGAG.GAACACC.AGTG.GC.GA.AGGCGGCT.AT.CTGG.AC.A.G.TAACTGACGCTG.AGGCGCGAAAGCGTGGGTAGCAAACAGG.ATTAGAT.ACCCTGGTAGTC.C.AC.GCCGTA.AAC.GATGATTACT.AGGTGTAGGAGgtatc.........gacccCT.TCTGT.GC.CGGA.GTTAACACAATAAGTAATCCACCT.GG.GGAGTACGGCC.GCAAGGTTG.AAACTCAAA.GGAATTGACGG.GGGC.C--.--------.------------.----.----.---.---------.-.---.-.-.----.----.-------.----.-----..-.----.--------...-------.....................--.------.--.--------------.-----------------.....------------.-------.----------------.----..---------------.--........----.-------------.---.-.------..-------..-.-.-.--------.--.-.---------------.-----.--..-.-----.----.-----.-------....--.--------.---.-..-...----------...--------.--.--.---------------....------.--------.------.---.---.----.------------.---.--.----.------------.----.-.---.-------..--.--..---..-.----.-----------.------------------.----.---.------.----------------..---.--.---...........................................................................-..-.-.---.--.--..----.----.-----.----.--.-----------.-.--.------.-.-----.......--.....-..-.....---...-------------.-------.................................................................................................................................................................................................................................................................................................................................................................................................................................................................................................................................................................................................................................................................................................

3BV-1           ..................................................................................................------..------------.-------.-----------..-.-...-....--.---.--..-.....-.....-..----.---.---.----.--..---...............................................................................--.-------------.--------------------..-----.-----.--.-.-------------.-----------------------.-----..--.--.-----.----.-.-----.------.....................---.-------------------.---------------.-.--.-------------.-.------.---------------.--------------.---.-----------.--.----.--------------------------------------------------GG.C.GAA.AGC.CTG.A.TGCAGC.GACGCCGCG.TGAGCGAA.GAAGTAT..TTC..G.GTATGT.AAAGCTC.TATCAG.A.AGGGAAGAa...........................aaTG.AC.GGTACCT.T.ACTAA.GAAGCTCCGGCT.AAATACGTGCCAGCA.GCC...GCGGTAATACGTATGGAGCAAGCGTTATCCG.GATT.TAC.TGGGTGTAAAGGG.AGTGTAGGC.GG.C.ACTATAAGTCTG.ATGTGA.AAAC.CTAAG.GCTT.AAC.C.ATAGGATTG.CAT.TG.GA.AA.CT.GTAG.A.GCT.GGAGTA.TCGGAGAG.GCA.AGC.GG.AAT.TC.C.TGGTGTAG.TGGTGA.AATA.CGTAGA.TATCAGGAA.GAACATC.GGTG.GC.GA.AGGCGGCT.TG.CTGG.AC.G.A.TAACTGACGCTA.AGGCTCGAAAGCGTGGGAAGCGAACAGG.ATTAGAT.ACCCTGGTAGTC.C.AC.GCTGTA.AAC.GATGAACACT.AGGTGTTGGGAggct..........aagccTT.TCAGT.GC.CGCA.GCAAACGCAATAAGTGTTCCACCT.GG.GGAGTACGTTC.GCAAGAATG.AAACTCAAA.GGAATTGACGG.GGAC.CCG.CACAAGCG.GTGGAGCATGTG.GTTT.AATT.CGA.AGCAACGCG.A.AGA.A.C.CTTA.CCAA.GTCTTGA.CATC.CCTGT.gA.CAGT.ATATGTAA..tGTATATTttcta..........cggaacAC.AGGAGA.CA.GGTGGTGCATGGTT.GTCGTCAGCTCGTGTCG.....TGAGATGTTGGG.TTAAGTC.CCGCAACGAGCGCAACcCCTT..GTACTTAGTAGCCAG.CAtta..aggTGGG.CACTCTAAGTAGA.CTG.-.------..-------..-.-.-.--------.--.-.---------------.-----.--..-.-----.----.-----.-------....--.--------.---.-..-...----------...--------.--.--.---------------....------.--------.------.---.---.----.------------.---.--.----.------------.----.-.---.-------..--.--..---..-.----.-----------.------------------.----.---.------.----------------..---.--.---...........................................................................-..-.-.---.--.--..----.----.-----.----.--.-----------.-.--.------.-.-----.......--.....-..-.....---...-------------.-------.................................................................................................................................................................................................................................................................................................................................................................................................................................................................................................................................................................................................................................................................................................

3BV-106         ..................................................................................................------..------------.-------.-----------..-.-...-....--.---.--..-.....-.....-..----.---.---.----.--..---...............................................................................--.-------------.--------------------..-----.-----.--.-.-------------.-----------------------.-----..--.--.-----.----.-.-----.------.....................---.-------------------.---------------.-.--.-------------.-.------.---------------.--------------.---.-----------.--.----.-------------------------------TGGGGAATCTTCCGCAATGGA.C.GAA.AGT.CTG.A.CGGAGC.AACGCCGCG.TGAGTGAA.GACGGCC..TTC..G.GGTTGT.AAAGCTC.TGTGAT.T.CGGGACGAaaggctatatgtga..ataatatatggaaaTG.AC.GGTACCG.A.AAAAG.CAAGCCACGGCT.AACTACGTGCCAGCA.GCC...GCGGTAATACGTAGGTGGCAAGCGTTGTCCG.GAAT.TAT.TGGGCGTAAAGCG.CGCGCAGGC.GG.T.CTCTTAAGTCCA.TCTTAG.AAGT.GCGGG.GCTT.AAC.C.CCGTGAG-G.GGA.TG.GA.AA.CT.GGGA.G.ACT.GGAGTA.TCGGAGAG.GAA.AGT.GG.AAT.TC.C.TAGTGTAG.CGGTGA.AATG.CGTAGA.TATTAGGAA.GAACACC.GGTG.GC.GA.AGGCGACT.TT.CTGG.AC.G.A.AAACTGACGCTG.AGGCGCGAAAGCGTGGGGAGCAAACAGG.ATTAGAT.ACCCTGGTAGTC.C.AC.GCCGTA.AAC.GATGGATACT.AGGTGTAGGAGgtatc.........gacccCT.TCTGT.GC.CGGA.GTTAACGCAATAAGTATCCCGCCT.GG.GAAGTACGATC.GCAAGATTA.AAACTCAAA.GGAATTGACGG.GGGC.CCG.CACAAGCG.GTGGAGTATGTG.GTTT.AATT.CGA.CGCAACGCG.A.AGA.A.C.CTTA.CCAA.GTCTTGA.CATT.GATCG..C.CATT.CCAAGAGA...TTGGAAGttctcct......tcgggagaCG.AGAAAA.CA.GGTGGTGCACGGCT.GTCGTCAGCTCGTGTCG.....TGAGATGTTGGG.TTAAGTC.CCGCAACGAGCGCAAC.CCCT..ATCTTTTGTTGCCAG.CAcgtagaggTGGG.AACTCAGAAGAGA.CCG.C.CGCAGA..CAATGCG..G.A.G.GAAGGTGG.GG.A.TGACGTCAAGTCATC.ATG--.--..-.-----.----.-----.-------....--.--------.---.-..-...----------...--------.--.--.---------------....------.--------.------.---.---.----.------------.---.--.----.------------.----.-.---.-------..--.--..---..-.----.-----------.------------------.----.---.------.----------------..---.--.---...........................................................................-..-.-.---.--.--..----.----.-----.----.--.-----------.-.--.------.-.-----.......--.....-..-.....---...-------------.-------.................................................................................................................................................................................................................................................................................................................................................................................................................................................................................................................................................................................................................................................................................................

3BV-74          ..................................................................................................------..------------.-------.-----------..-.-...-....--.---.--..-.....-.....-..----.---.---.----.--..---...............................................................................--.-------------.--------------------..-----.-----.--.-.-------------.-----------------------.-----..--.--.-----.----.-.-----.------.....................---.-------------------.---------------.-.--.-------------.-.------.---------------.--------------.---.-----------.--.----.-------------------------------TGGGGAATCTTCCGCAATGGA.C.GAA.AGT.CTG.A.CGGAGC.AACGCCGCG.TGAGTGAA.GACGGCC..TTC..G.GGTTGT.AAAGCTC.TGTGAT.T.CGGGACGAaaggccatatgtga..ataatatatggaaaTG.AC.GGTACCG.A.AAAAG.CAAGCCACGGCT.AACTACGTGCCAGCA.GCC...GCGGTAATACGTAGGTGGCAAGCGTTGTCCG.GAAT.TAT.TGGGCGTAAAGCG.CGCGCAGGC.GG.T.CACTTAAGTCCA.TCTTAG.AAGT.GCGGG.GCTT.AAC.C.CCGTGAT-G.GGA.TG.GA.AA.CT.GGGA.G.ACT.GGAGTA.TCGGAGAG.GAA.AGT.GG.AAT.TC.C.TAGTGTAG.CGGTGA.AATG.CGTAGA.TATTAGGAA.GAACACC.GGTG.GC.GA.AGGCGACT.TT.CTGG.AC.G.A.AAACTGACGCTG.AGGCGCGAAAGCGTGGGGAGCAAACAGG.ATTAGAT.ACCCTGGTAGTC.C.AC.GCCGTA.AAC.GATGGATACT.AGGTGTAGGAGgtatc.........gacccCT.TCTGT.GC.CGGA.GTTAACGCAATAAGTATCCCGCCT.GG.GAAGTACGATC.GCAAGATTA.AAACTCAAA.GGAATTGACGG.GGGC.CCG.CACAAGCG.GTGGAGTATGTG.GTTT.AATT.CGA.CGCAACGCG.A.AGA.A.C.CTTA.CCAA.GTCTTGA.CATT.GATCG..C.CATT.CCAAGAGA...TTGGAAGttctcct......tcgggagaCG.AGAAAA.CA.GGTGGTGCACGGCT.GTCGTCAGCTCGTGTCG.....TGAGATGTTGGG.TTAAGTC.CCGCAACGAGCGCAAC.ACCT..ATCTTTTGTTGCCAG.CAcgtagaggTGGG.AACTCAGAAGAGA.CCG.C.CGCAGA..CAATGCG..G.A.G.GAAGGTGG.GG.A.TGACGTCAAGTCATC.ATGCC.CC..T.TATGA.CTT-.-----.-------....--.--------.---.-..-...----------...--------.--.--.---------------....------.--------.------.---.---.----.------------.---.--.----.------------.----.-.---.-------..--.--..---..-.----.-----------.------------------.----.---.------.----------------..---.--.---...........................................................................-..-.-.---.--.--..----.----.-----.----.--.-----------.-.--.------.-.-----.......--.....-..-.....---...-------------.-------.................................................................................................................................................................................................................................................................................................................................................................................................................................................................................................................................................................................................................................................................................................

3BV-15          ..................................................................................................------..------------.-------.-----------..-.-...-....--.---.--..-.....-.....-..----.---.---.----.--..---...............................................................................--.-------------.--------------------..-----.-----.--.-.-------------.-----------------------.-----..--.--.-----.----.-.-----.------.....................---.-------------------.---------------.-.--.-------------.-.------.---------------.--------------.---.-----------.--.----.--------------------------------GGGGAATATTGCGCAATGGG.G.GGA.ACC.CTG.A.CGCAGC.GACGCCGCG.TGCGGGAT.GAAGGCC..TTC..G.GGTTGT.AAACCGC.TTTTGA.T.TGGGAGCAagctt....................tcgggTG.AG.TGTACCT.T.TCGAA.TAAGCGCCGGCT.AACTACGTGCCAGCA.GCC...GCGGTAATACGTAGGGCGCAAGCGTTATCCG.GATT.TAT.TGGGCGTAAAGAG.CTTGTAGGC.GG.T.TCGTCGCGTCTG.GTGTGA.AAGC.CCATC.GCTT.AAC.G.GTGGGTCTG.CGC.CG.GG.TA.CG.GGCG.G.GCT.AGAGTG.CAGTAGGG.GAA.ACT.GG.AAT.TC.T.CGGTGTAA.CGGTGG.AATG.TGTAGA.TATCGGGAA.GAACACC.AATG.GC.GA.AGGCAGGT.TT.CTGG.GC.T.G.TTACTGACGCTG.AGAAGCGAAAGCGTGGGGAGCGAACAGG.ATTAGAT.ACCCTGGTAGTC.C.AC.GCCGTA.AAC.GGTGGACGCT.GGATGTGGGGCccatt........ccacggGT.TCCGT.GT.CGGA.GCTAACGCGTTAAGCGTCCCGCCT.GG.GGAGTACGGCC.GCAAGGCTA.AAACTCAAA.GAAATTGACGG.GGGC.CCG.CACAAGCG.GCGGAGCATGCG.GATT.AATT.CGA.TGCAACGCG.A.AGA.A.C.CTTA.CCTG.GGCTTGA.CATGtGCCTG..A.TGAC.TGCAGAGA...TGTGGTTtcctt..........tcggggCA.GGTTCA.CA.GGTGGTGCATGGTC.GTCGTCAGCTCGTGTCG.....TGAGATGTTGGG.TTAAGTC.CCGCAACGAGCGCAAC.CCTC..GCCCTGTGTTGCCAG.CGggttatgcCGGG.AACTCACGGGGGA.CCG.C.CGGGGT..TAACTCG..G.A.G.GAAGGTGG.GG.A.TGACGTCAGATCATC.ATGCC.CC..T.TACGT.CCAG.GGCTT.CACGCAT....GC.TACAATGG.CCG.G..T...ACAACGGGGT...GCGACATG.GT.GA.CATGG----------....------.--------.------.---.---.----.------------.---.--.----.------------.----.-.---.-------..--.--..---..-.----.-----------.------------------.----.---.------.----------------..---.--.---...........................................................................-..-.-.---.--.--..----.----.-----.----.--.-----------.-.--.------.-.-----.......--.....-..-.....---...-------------.-------.................................................................................................................................................................................................................................................................................................................................................................................................................................................................................................................................................................................................................................................................................................

3BV-30          ..................................................................................................------..------------.-------.-----------..-.-...-....--.---.--..-.....-.....-..----.---.---.----.--..---...............................................................................--.-------------.--------------------..-----.-----.--.-.-------------.-----------------------.-----..--.--.-----.----.-.-----.------.....................---.-------------------.---------------.-.--.-------------.-.------.---------------.--------------.---.-----------.--.----.-------------------------------TGAGGAATATTCCACAATGGG.C.GAA.AGC.CTG.A.TGGAGC.AATGCCGCG.TGCAGGAT.GAAGGCC..CTC..G.GGTCGT.AAACTGC.TTTTAT.T.AGAGAAGAa...........................taTG.AC.GGTAACT.A.ATGAA.TAAGGGACGGCT.AACTACGTGCCAGCA.GCC...GCGGTCATACGTAGGTCCCAAGCGTTATCCG.GAGT.GAC.TGGGCGTAAAGAGtTGCGTAGGC.GG.C.TAAGTAAGCGAG.TAATGA.AAAC.TATCG.GCTC.AAC.C.GGTAGCCTG.TTA.TT.CG.AA.CT.GCTT.G.GCT.CGAGAT.TATCAGAG.GTC.GCT.GG.AAT.TC.C.TAGTGTAG.CAGTGA.AATG.CGTAGA.TATTAGGAA.GAACACC.AATG.GC.GT.AGGCAGGC.GA.CTGG.GG.T.A.TTTCTGACGCTA.AGGCACGAAAGCGTGGGGAGCGAACCGG.ATTAGAT.ACCCGGGTAGTC.C.AC.GCCGTA.AAC.GATGGATGCT.AATTGTTCGGGgtatc.........gacccCT.TGAGT.AA.TAAA.GCTAACGCGTTAAGCATCCCGCCT.GT.GGAGTACGGCC.GCAAGGCTA.AAACATAAA.GGAATTGACGG.GGAC.CCG.CACAAGCG.GTGGAGGATGTT.CTTT.AATT.CGA.TGATAAGCG.A.AGA.A.C.CTTA.CCAG.GGCTTGA.CATC.CCTAG..A.ATTT.CTCCGAAA...GGAGAGAgtgcttt.......ttaagaaCT.AGGTGA.CA.GATCCTGCATGGCC.GTCGTCAGCTCGTGTCG.....TGAGATGTTTGG.TTAAGTC.CATCAACGAGCGCAAC.CCTT..ATCGTTAGTTG----.--tat..ttt----.---TCTAACGAGA.CTG.C.CCCG-G..TAACGGG..G.A.G.GAAGGAGG.GG.A.TGATGTCAGGTCAGT.ATTGG.TC..T.TACGT.CCTG.GGCTA.GAAACGT....CC.TACAATGG.CTA.G..T...ACAATGGG--...--------.--.--.---------------....------.--------.------.---.---.----.------------.---.--.----.------------.----.-.---.-------..--.--..---..-.----.-----------.------------------.----.---.------.----------------..---.--.---...........................................................................-..-.-.---.--.--..----.----.-----.----.--.-----------.-.--.------.-.-----.......--.....-..-.....---...-------------.-------.................................................................................................................................................................................................................................................................................................................................................................................................................................................................................................................................................................................................................................................................................................

3BV-37          ..................................................................................................------..------------.-------.-----------..-.-...-....--.---.--..-.....-.....-..----.---.---.----.--..---...............................................................................--.-------------.--------------------..-----.-----.--.-.-------------.-----------------------.-----..--.--.-----.----.-.-----.------.....................---.-------------------.---------------.-.--.-------------.-.------.---------------.--------------.---.-----------.--.----.-------------------------------TGAGGAATATTGGTCAATGGG.C.GAG.AGC.CTG.A.ACCAGC.CAAGTAGCG.TGCAGGAT.GACGGCC.cTAT..G.GGTTGT.AAACTGC.TTTTAC.G.CGGGGATAaagtgcgtgac........gtgtctcgcatTG.CA.GGTACCG.C.ATGAA.TAAGGACCGGCT.AATTCCGTGCCAGCA.GCC...GCGGTAATACGGAAGGTCCGGGCGTTATCCG.GATT.TAT.TGGGTTTAAAGGG.AGCGCAGGC.CG.C.CCGATAAGCGTG.TTGTGA.AATG.TACCG.GCTC.AAC.C.GGTGAGTTG.CAG.CG.CG.AA.CT.GTCA.G.GCT.TGAGTG.CACGGTAA.GCA.GGC.GG.AAT.TC.A.TGGTGTAG.CGGTGA.AATG.CTTAGA.TATCATGAG.GAACTCC.GATT.GC.GA.AGGCAGCT.TG.CTGC.AG.T.G.CGACTGACGCTT.AGGCTCGAAGGTGCGGGTATCAAACAGG.ATTAGAT.ACCCTGGTAGTC.C.GC.ACGGTA.AAC.GATGGATGCC.CGCTGTCCGCCcat............tcgtGG.CGGGC.GG.CCAA.GCGAAAGCGTTAAGCATCCCACCT.GG.GGAGTACGCCG.GCAACGGTG.AAACTCAAA.GGAATTGACGG.GGGC.CCG.CACAAGCG.GAGGAACATGTG.GTTT.AATT.CGA.TGATACGCG.A.GGA.A.C.CTTA.CCCG.GGCTTGA.ACTGcCAGTG..A.ACGA.TACAGAGA...TGTTGAGgccct..........tcggggCG.CTGGTG.GA.GGTGCTGCATGGTT.GTCGTCAGCTCGTGCCG.....TGAGGTGTCGGC.TTAAGTG.CCATAACGAGCGCAAC.CCCT..CTCTTCAGTTGCCAT.CAggtgatgcTGGG.CACTCTGGAGACA.CTG.C.CACC-G..CAAGGTG.tG.A.G.GAAGGTGG.GG.A.TGACGTCAAATCAGC.ACGGC.CC..T.TACGT.CCGG.GGCTA.CACACGT....GT.TACAATGG.GGC.A..T...ACAGAGCGTCggtTCAA----.--.--.---------------....------.--------.------.---.---.----.------------.---.--.----.------------.----.-.---.-------..--.--..---..-.----.-----------.------------------.----.---.------.----------------..---.--.---...........................................................................-..-.-.---.--.--..----.----.-----.----.--.-----------.-.--.------.-.-----.......--.....-..-.....---...-------------.-------.................................................................................................................................................................................................................................................................................................................................................................................................................................................................................................................................................................................................................................................................................................

3BV-52          ..................................................................................................------..------------.-------.-----------..-.-...-....--.---.--..-.....-.....-..----.---.---.----.--..---...............................................................................--.-------------.--------------------..-----.-----.--.-.-------------.-----------------------.-----..--.--.-----.----.-.-----.------.....................---.-------------------.---------------.-.--.-------------.-.------.---------------.--------------.---.-----------.--.----.------------CTCCTACGGGAGGCAGCAGTGAGGAATATTGGTCAATGGG.C.GAG.AGC.CTG.A.ACCAGC.CAAGTAGCG.TGCAGGAT.GACGGCC.cTAT..G.GGTTGT.AAACTGC.TTTTAC.G.CGGGGATAaagtgcgtgac........gtgtcgcgcatCG.CA.GGTACCG.C.GTGAA.TAAGGACCGGCT.AATTCCGTGCCAGCA.GCC...GCGGTAATACGGAAGGTCCGGGCGTTATCCG.GATT.TAT.TGGGTTTAAAGGG.AGCGCAGGC.CG.C.CCGATAAGCGTG.TTGTGA.AATG.TACCG.GCTC.AAC.C.GGTGAGTTG.CAG.CG.CG.AA.CT.GTCA.G.GCT.TGAGTG.CACGGTAA.GCA.GGC.GG.AAT.TC.A.TGGTGTAG.CGGTGA.AATG.CTTAGA.TATCATGAG.GAACTCC.GATT.GC.GA.AGGCAGCT.TG.CTGC.AG.T.G.CGACTGACGCTT.AGGCTCGAAGGTGCGGGTATCAAACAGG.ATTAGAT.ACCCTGGTAGTC.C.GC.ACGGTA.AAC.GATGGATGCC.CGCTGTCCGCCcat............tcgtGG.CGGGC.GG.CCAA.GCGAAAGCGTTAAGCATCCCACCT.GG.GGAGTACGCCG.GCAACGGTG.AAACTCAAA.GGAATTGACGG.GGGC.CCA.CACAAGCG.GAGGAACATGTG.GTTT.AATT.CGA.TGATACGCG.A.GGA.A.C.CTTA.CCCG.GGCTTGA.ACTGcCAGTG..A.ACGA.TACAGAGA...TGTTGAGgccct..........tcggggCG.CTGGTG.GA.GGTGCTGCATGGTT.GTCGTCAGCTCGTGCCG.....TGAGGTGTCGGC.TTAAGTG.CCATAACGAGCGCAAC.CCCT..CTCTTCAGTTGCCAT.CAggtgatgcTGGG.CACTCTGGAGACA.CTG.C.CACC-G..CAAGGTG.tG.A.G.GAAGGTGG.GG.A.TGACGTCAAATCAGC.ACGGC.CC..T.TACGT.TCGG.GGCTA.CACACGT....GT.TACAATGG.G--.-..-...----------...--------.--.--.---------------....------.--------.------.---.---.----.------------.---.--.----.------------.----.-.---.-------..--.--..---..-.----.-----------.------------------.----.---.------.----------------..---.--.---...........................................................................-..-.-.---.--.--..----.----.-----.----.--.-----------.-.--.------.-.-----.......--.....-..-.....---...-------------.-------.................................................................................................................................................................................................................................................................................................................................................................................................................................................................................................................................................................................................................................................................................................

4BVb-10         ..................................................................................................------..------------.-------.-----------..-.-...-....--.---.--..-.....-.....-..----.---.---.----.--..---...............................................................................--.-------------.--------------------..-----.-----.--.-.-------------.-----------------------.-----..--.--.-----.----.-.-----.------.....................---.-------------------.---------------.-.--.-------------.-.------.---------------.--------------.---.-----------.--.----.-------------------GGGAGGCAGCAGTGGGGAATATTGGGCAATGGG.C.GAA.AGC.CTG.A.CCCAGC.AACGCCGCG.TGAAGTAT.GAAGGCC..TTC..G.GGTTGT.AAACTTC.TTTGAT.C.AGGGAAGAaac........................aaaTG.AC.GGTACCT.G.AAAAA.CAAGCCACGGCT.AACTACGTGCCAGCA.GCC...GCGGTAATACGTAGGTGGCGAGCGTTATCCG.GATT.TAC.TGGGTGTAAAGGG.CGTGCAGGC.GG.G.CTGATAAGTCAG.ATGTGA.AATC.CCCGA.GCTT.AAC.T.CGGGAACTG.CAT.CT.GA.TA.CT.GTTG.G.TCT.TGAGTG.CTGGAGAG.GAT.AGT.GG.AAT.TC.C.TAGTGTAG.CGGTAA.AATG.CGCAGA.TATTAGGAG.GAACACC.AGTG.GC.GA.AGGCGGCT.AT.CTGG.AC.A.G.TAACTGACGCTG.AGGCGCGAAAGCGTGGGTAGCAAACAGG.ATTAGAT.ACCCTGGTAGTC.C.AC.GCCGTA.AAC.GATGATTACT.AGGTGTAGGAGgtatc.........gacccCT.TCTGT.GC.CGGA.GTTAACACAATAAGTAATCCACCT.GG.GGAGTACGGCC.GCAAGGTTG.AAACTCAAA.GGAATTGACGG.GGGC.CCG.CACAAGCA.GTGGAGTATGTG.GTTT.AATT.CGA.CGCAACGCG.A.AGA.A.C.CTTA.CCAG.GGTTTGA.CATC.CCTTG..A.ACGA.TGTAGAGA...TACATAAttccct........tcggggaCA.AGGAGA.CA.GGTGGTGCATGGTT.GTCGTCAGCTCGTGTCG.....TGAGATGTTGGG.TTAAGTC.CCGCAACGAGCGCAAC.CCCT..ATTGCCAGTTGCCAT.CAttt..agtTGGG.CACTCAGGCGAGA.CTG.C.CGTTGA..TAAAACG..G.A.G.GAAGGTGG.GG.A.TGACGTCAAATCATC.ATGCC.CC..T.TATAT.CCTG.GGCTA.CACACGT....AC.TACAATGG.CTA.C..A...ACA-------...--------.--.--.---------------....------.--------.------.---.---.----.------------.---.--.----.------------.----.-.---.-------..--.--..---..-.----.-----------.------------------.----.---.------.----------------..---.--.---...........................................................................-..-.-.---.--.--..----.----.-----.----.--.-----------.-.--.------.-.-----.......--.....-..-.....---...-------------.-------.................................................................................................................................................................................................................................................................................................................................................................................................................................................................................................................................................................................................................................................................................................

4BVb-11         ..................................................................................................------..------------.-------.-----------..-.-...-....--.---.--..-.....-.....-..----.---.---.----.--..---...............................................................................--.-------------.--------------------..-----.-----.--.-.-------------.-----------------------.-----..--.--.-----.----.-.-----.------.....................---.-------------------.---------------.-.--.-------------.-.------.---------------.--------------.---.-----------.--.----.-------------------------------TGGGGAATCTTCCGCAATGGA.C.GAA.AGT.CTG.A.CGGAGC.AACGCCGCG.TGAGTGAA.GACGGCC..TTC..G.GGTTGT.AAAGCTC.TGTGAT.T.CGGGACGAaaggccatatgtga..ataatatatggaaaTG.AC.GGTACCG.A.AAAAG.CAAGCCACGGCT.AACTACGTGCCAGCA.GCC...GCGGTAATACGTAGGTGGCAAGCGTTGTCCG.GAAT.TAT.TGGGCGTAAAGCG.CGCGCAGGC.GG.T.CTCTTAAGTCCA.TCTTAG.AAGT.GCGGG.GCTT.AAC.C.CCGTGAG-G.GGA.TG.GA.AA.CT.GGGA.G.ACT.GGAGTA.TCGGAGAG.GAA.AGT.GG.AAT.TC.C.TAGTGTAG.CGGTGA.AATG.CGTAGA.TATTAGGAA.GAACACC.GGTG.GC.GA.AGGCGACT.TT.CTGG.AC.G.A.AAACTGACGCTG.AGGCGCGAAAGCGTGGGGAGCAAACAGG.ATTAGAT.ACCCTGGTAGTC.C.AC.GCCGTA.AAC.GATGGATACT.AGGTGTAGGAGgtatc.........gacccCT.TCTGT.GC.CGGA.GTTAACGCAATAAGTATCCCGCCT.GG.GAAGTACGATC.GCAAGATTA.AAACTCAAA.GGAATTGACGG.GGGC.CCG.CACAAGCG.GTGGAGTATGTG.GTTT.AATT.CGA.CGCAACGCG.A.AGA.A.C.CTTA.CCAA.GTCTTGA.CATT.GATCG..C.CATT.CCAAGAGA...TTGGAAGttctcct......tcgggagaCG.AGAAAA.CA.GGTGGTGCACGGCT.GTCGTCAGCTCGTGTCG.....TGAGATGTTGGG.TTAAGTC.CCGCAACGAGCGCAAC.CCCT..ATCTTTTGTTGCCAG.CAcgtagaggTGGG.AACTCAGAAGAGA.CCG.C.CGCAGA..CAATGCG..G.A.G.GAAGGTGG.GG.A.TGACGTCAAGTCATC.ATGCC.CC..T.TATGA.CTTG.GGCTA.CACACGT....AC.T-------.---.-..-...----------...--------.--.--.---------------....------.--------.------.---.---.----.------------.---.--.----.------------.----.-.---.-------..--.--..---..-.----.-----------.------------------.----.---.------.----------------..---.--.---...........................................................................-..-.-.---.--.--..----.----.-----.----.--.-----------.-.--.------.-.-----.......--.....-..-.....---...-------------.-------.................................................................................................................................................................................................................................................................................................................................................................................................................................................................................................................................................................................................................................................................................................

4BVb-79         ..................................................................................................------..------------.-------.-----------..-.-...-....--.---.--..-.....-.....-..----.---.---.----.--..---...............................................................................--.-------------.--------------------..-----.-----.--.-.-------------.-----------------------.-----..--.--.-----.----.-.-----.------.....................---.-------------------.---------------.-.--.-------------.-.------.---------------.--------------.---.-----------.--.----.----------------------------------------------------.C.GAA.AGC.CTGcA.TGCAGC.GACGCCGCGtTGAGCGAA.GAAGTAT..TTC..G.GTATGT.AAAGCTC.TATCAG.A.AGGGAAGAa...........................aaTG.AC.GGTACCT.T.ACTAA.GAAGCTCCGGCT.AAATACGTGCCAGCA.GCC...GCGGTAATACGTATGGAGCAAGCGTTATCCG.GATT.TAC.TGGGTGTAAAGGG.AGTGTAGGC.GG.C.ACTATAAGTCTG.ATGTGA.AAAC.CTAAG.GCTT.AAC.C.ATAGGATTG.CAT.TG.GA.AA.CT.GTAG.A.GCT.GGAGTA.TCGGAGAG.GCA.AGC.GG.AAT.TC.C.TGGTGTAG.TGGTGA.AATA.CGTAGA.TATCAGGAA.GAACATC.GGTG.GC.GA.AGGCGGCT.TG.CTGG.AC.G.A.TAACTGACGCTA.AGGCTCGAAAGCGTGGGAAGCGAACAGG.ATTAGAT.ACCCTGGTAGTC.C.AC.GCTGTA.AAC.GATGAACACT.AGGTGTTGGGAggct..........aagccTT.TCAGT.GC.CGCA.GCAAACGCAATAAGTGTTCCACCT.GG.GGAGTACGTTC.GCAAGAATG.AAACTCAAA.GGAATTGACGG.GGAC.CCG.CACAAGCG.GTGGAGCATGTG.GTTT.AATT.CGA.AGCAACGCG.A.AGA.A.C.CTTA.CCAA.GTCTTGA.CATC.CCTGT.gA.CAGT.ATATGTAA..tGTATATTttcta..........cggaacAC.AGGAGA.CA.GGTGGTGCATGGTT.GTCGTCAGCTCGTGTCG.....TGAGATGTTGGG.TTAAGTC.CCGCAACGAGCGCAAC.CCTT..GTACTTAGTAG----.--........----.-------------.---.-.------..-------..-.-.-.--------.--.-.---------------.-----.--..-.-----.----.-----.-------....--.--------.---.-..-...----------...--------.--.--.---------------....------.--------.------.---.---.----.------------.---.--.----.------------.----.-.---.-------..--.--..---..-.----.-----------.------------------.----.---.------.----------------..---.--.---...........................................................................-..-.-.---.--.--..----.----.-----.----.--.-----------.-.--.------.-.-----.......--.....-..-.....---...-------------.-------.................................................................................................................................................................................................................................................................................................................................................................................................................................................................................................................................................................................................................................................................................................

4BVb-23         ..................................................................................................------..------------.-------.-----------..-.-...-....--.---.--..-.....-.....-..----.---.---.----.--..---...............................................................................--.-------------.--------------------..-----.-----.--.-.-------------.-----------------------.-----..--.--.-----.----.-.-----.------.....................---.-------------------.---------------.-.--.-------------.-.------.---------------.--------------.---.-----------.--.----.-------------------GGGAGGCAGCAGTGGGGAATATTGGACAATGGA.G.GCA.ACT.CTG.A.TCCAGC.AATTCTGTG.TGTGTGAA.GAAGGTT..TTA..G.GACTGT.AAAACAC.TTTTAG.T.AGGGAAGAaat........................aaaTG.AC.GGTACCT.A.CAGAA.GAAGCGACGGCT.AAATACGTGCCAGCA.GCC...GCGGTAATACGTATGTCGCGAGCGTTATCCG.GAAT.TAT.TGGGCTTAAAGGG.CATCTAGGC.GG.T.TAAACAAGTTGA.AGGTGA.AAAC.CTGTG.GCTC.AAC.C.ATAGGCTTG.CCT.AC.AA.AA.CT.GTAT.A.ACT.AGAGTA.CTGGAAAG.GTG.GGT.GG.AAC.TA.C.ACGAGTAG.AGGTGA.AATT.CGTAGA.TATGTGTAG.GAATGCC.GATG.AT.GA.AGATAACT.CA.CTGG.AC.A.G.CAACTGACGCTG.AAGTGCGAAAGCTAGGGGAGCAAACAGG.ATTAGAT.ACCCTGGTAGTC.C.TA.GCTGTA.AAC.GATGATCACT.GGGTGTGGGGAttc............gaagTC.TCTGT.GC.CGAA.GCAAAAGCGATAAGTGATCCGCCT.GG.GGAGTACGTTC.GCAAGAATG.AAACTCAAA.GGAATTGACGG.GGAC.CCG.CACAAGTG.GTGGAGCATGTG.GTTT.AATT.CGA.CGCAACGCG.A.GGA.A.C.CTTA.CCAG.ATCTTGA.CATC.CTCCG..A.AGAG.CATAGAAG...TATGCTTgtgcct........acgggaaCG.GAGAGA.CA.GGTGGTGCATGGCT.GTCGACAGCTCGTGTTG.....TGAGATGTTGGG.TTAAGTC.CCGCAACGAGCGAAAC.CCCT..ATCATTAGTTACCAT.CAtta..agtTGGG.GACTCTAATGAAA.CTG.C.CTACGA..AGAGTAG..G.A.G.GAAGGTGG.GG.A.TGACGTCAAGTCAAC.ATGCC.CC..T.TATGA.TCTG.GGCTA.-------....--.--------.---.-..-...----------...--------.--.--.---------------....------.--------.------.---.---.----.------------.---.--.----.------------.----.-.---.-------..--.--..---..-.----.-----------.------------------.----.---.------.----------------..---.--.---...........................................................................-..-.-.---.--.--..----.----.-----.----.--.-----------.-.--.------.-.-----.......--.....-..-.....---...-------------.-------.................................................................................................................................................................................................................................................................................................................................................................................................................................................................................................................................................................................................................................................................................................

4BVb-66         ..................................................................................................------..------------.-------.-----------..-.-...-....--.---.--..-.....-.....-..----.---.---.----.--..---...............................................................................--.-------------.--------------------..-----.-----.--.-.-------------.-----------------------.-----..--.--.-----.----.-.-----.------.....................---.-------------------.---------------.-.--.-------------.-.------.---------------.--------------.---.-----------.--.----.-------------------------------TGGGGAATCTTCCGCAATGGA.C.GAA.AGT.CTG.A.CGGAGC.AACGCCGCG.TGAGTGAA.GAAGGTC..TTC..G.GATTGT.AAAACTC.TGTTAT.A.CGGGACGAaaaaggcggatgcc.aacagtatccgtccgTG.AC.GGTACCG.T.AAGAG.AAAGCCACGGCT.AACTACGTGCCAGCA.GCC...GCGGTAATACGTAGGTGGCAAGCGTTGTCCG.GAAT.TAT.TGGGCGTAAAGGG.CGCGCAGGC.GG.T.TCGGTAAGTCTG.TCTTAA.AAGT.GCGGG.GCTT.AAC.C.CCGTGAG-G.GGA.CG.GA.AA.CT.GTCG.A.ACT.TGAGTG.TCGGAGAG.GAA.AGC.GG.AAT.TC.C.TAGTGTAG.CGGTGA.AATG.CGTAGA.TATTAGGAG.GAACACC.GGTG.GC.GA.AAGCGGCT.TT.CTGG.AC.G.A.CAACTGACGCTG.AGGCGCGAAAGCGTGGGGAGCAAACAGG.ATTAGAT.ACCCTGGTAGTC.C.AC.GCCGTA.AAC.GATGGATACT.AGGTGTAGGAGgtatc.........gacccCT.TCTGT.GC.CGTA.GTTAACGCTATAAGTATCCCGCCT.GG.GGAGTACGGCC.GCAAGGTTG.AAACTCAAA.GGAATTGACGG.GGGC.CCG.CACAAGCG.GTGGAGTATGTG.GTTT.AATT.CGA.CGCAACGCG.A.AGA.A.C.CTTA.CCAA.GCCTTGA.CATT.GATCG..C.AATT.TTCAGAGA...TGAGAAGttcctct......tcggaggaCG.AGAAAA.CA.GGTGGTGCACGGCT.GTCGTCAGCTCGTGTCG.....TGAGATGTTGGG.TTAAGTC.CCGCAACGAGCGCAAC.CCCT..ATCTTCTGTTACCAG.CAcgtaagggTGGG.GACTCAGGAGAGA.CTG.C.CGCAGA..CAATGCG..G.A.G.GAAGGCGG.GG.A.TGACGTCAAGTCATC.ATGCC.CC..T.TATGG.CTTG.GGCTA.CACACGT....AC.TACAATGG.CTC.-..-...----------...--------.--.--.---------------....------.--------.------.---.---.----.------------.---.--.----.------------.----.-.---.-------..--.--..---..-.----.-----------.------------------.----.---.------.----------------..---.--.---...........................................................................-..-.-.---.--.--..----.----.-----.----.--.-----------.-.--.------.-.-----.......--.....-..-.....---...-------------.-------.................................................................................................................................................................................................................................................................................................................................................................................................................................................................................................................................................................................................................................................................................................

4BVb-88         ..................................................................................................------..------------.-------.-----------..-.-...-....--.---.--..-.....-.....-..----.---.---.----.--..---...............................................................................--.-------------.--------------------..-----.-----.--.-.-------------.-----------------------.-----..--.--.-----.----.-.-----.------.....................---.-------------------.---------------.-.--.-------------.-.------.---------------.--------------.---.-----------.--.----.-------------------------------TGAGGAATATTGGTCAATGGG.C.GAG.AGC.CTG.A.ACCAGC.CAAGTAGCG.TGCAGGAC.GACGGCC.cTAT..G.GGTTGT.AAACTGC.TTTTAT.G.TGGGGATAaagtgcgtgac........gtgtcatgcatTG.CA.GGTACCA.C.ATGAA.TAAGGACCGGCT.AATTCCGTGCCAGCA.GCC...GCGGTAATACGGAAGGTCCGGGCGTTATCCG.GATT.TAT.TGGGTTTAAAGGG.AGCGTAGGC.TG.T.CTATTAAGCGTG.TTGTGA.AATA.TACCG.GCTC.AAC.C.GGTGGCTTG.CAG.CG.CG.AA.CT.GGTC.G.ACT.TGAGTA.TGTAGGAA.GTA.GGC.GG.AAT.TC.A.TGGTGTAG.CGGTGA.AATG.CTTAGA.TATCATGAC.GAACTCC.GATT.GC.GC.AGGCAGCT.TA.CTGT.AG.C.A.TAACTGACGCTG.ATGCTCGAAAGTGCGGGTATCAAACAGG.ATTAGAT.ACCCTGGTAGTC.C.GC.ACGGTA.AAC.GATGGATGCT.CGCTATTCGTCcta............tttgGA.TGAGT.GG.CCAA.GTGAAAACATTAAGCATCCCACCT.GG.GGAGTACGCCG.GCAACGGTG.AAACTCAAA.GGAATTGACGG.GGGC.CCG.CACAAGCG.GAGGAACATGTG.GTTT.AATT.CGA.TGATACGCG.A.GGA.A.C.CTTA.CCCG.GGCTTGA.ACTGcCAGCG..A.ACGA.TACAGAGA...TGTTGAGgccct..........tcggggCG.CTGGTG.GA.GGTGCTGCATGGTT.GTCGTCAGCTCGTGCCG.....TGAGGTGTCGGC.TTAAGTG.CCATAACGAGCGCAAC.CCTT..TTCTTTAGTTGCCAT.CAggtaatgcTGGG.CACTCTATGGATA.CTG.C.CACC-G..TAAGGTG.tG.A.G.GAANGTGG.GG.A.TGACGTCAAATCAGC.ACGGC.CC..T.TACGT.CC--.-----.-------....--.--------.---.-..-...----------...--------.--.--.---------------....------.--------.------.---.---.----.------------.---.--.----.------------.----.-.---.-------..--.--..---..-.----.-----------.------------------.----.---.------.----------------..---.--.---...........................................................................-..-.-.---.--.--..----.----.-----.----.--.-----------.-.--.------.-.-----.......--.....-..-.....---...-------------.-------.................................................................................................................................................................................................................................................................................................................................................................................................................................................................................................................................................................................................................................................................................................

4BVb-24         ..................................................................................................------..------------.-------.-----------..-.-...-....--.---.--..-.....-.....-..----.---.---.----.--..---...............................................................................--.-------------.--------------------..-----.-----.--.-.-------------.-----------------------.-----..--.--.-----.----.-.-----.------.....................---.-------------------.---------------.-.--.-------------.-.------.---------------.--------------.---.-----------.--.----.-------------------------------TGAGGAATATTGGTCAATGGG.C.GAG.AGC.CTG.A.ACCAGC.CAAGTAGCG.TGCAGGAT.GACGGCC.cTAT..G.GGTTGT.AAACTGC.TTTTAT.A.TGGGAATAaagtgagggac........gtgtcccttatTG.CA.TGTACCA.T.ACGAA.TAAGGACCGGCT.AATTCCGTGCCAGCA.GCC...GCGGTAATACGGAAGGTCCAGGCGTTATCCG.GATT.TAT.TGGGTTTAAAGGG.AGCGTAGGC.TG.T.TTGTTAAGCGTG.TTGTGA.AATG.TAGGA.GCTC.AAC.T.TTTAGATTG.CAG.CG.CG.AA.CT.GGCA.G.ACT.TGAGTG.CGCACAAC.GTA.GGC.GG.AAT.TC.A.TGGTGTAG.CGGTGA.AATG.CTTAGA.TATCATGAC.GAACTCC.GATT.GC.GA.AGGCAGCT.TA.CGGG.AG.C.G.CAACTGACGCTA.AAGCTCGAAGGTGCGGGTATCGAACAGG.ATTAGAT.ACCCTGGTAGTC.C.GC.ACAGTA.AAC.GATGGATGCC.CGCTGTTAGCAcc..............tagTG.TTAGC.GG.CTAA.GCGAAAGCATTAAGCATCCCACCT.GG.GGAGTACGCCG.GCAACGGTG.AAACTCAAA.GGAATTGACGG.GGGC.CCG.CACAAGCG.GAGGAACATGTG.GTTT.AATT.CGA.TGATACGCG.A.GGA.A.C.CTTA.CCCG.GGCTTGA.ATTGcAGATG..T.TTAT.GTCAGAGA...TGATGTAttccct.........tcggggCA.TTTGTG.AA.GGTGCTGCATGGTT.GTCGTCAGCTCGTGCCG.....TGAGGTGTCGGC.TTAAGTG.CCATAACGAGCGCAAC.CCCT..TTTTTTAGTTGCCAT.CAggtagtgcTGGG.CACTCTAGAGATA.CTG.C.CACC-G..TAAGGTG.tG.A.G.GAAGGTGG.GG.A.TGACGTCAAATCAGC.ACGGC.CC..T.TACGT.CC--.-----.-------....--.--------.---.-..-...----------...--------.--.--.---------------....------.--------.------.---.---.----.------------.---.--.----.------------.----.-.---.-------..--.--..---..-.----.-----------.------------------.----.---.------.----------------..---.--.---...........................................................................-..-.-.---.--.--..----.----.-----.----.--.-----------.-.--.------.-.-----.......--.....-..-.....---...-------------.-------.................................................................................................................................................................................................................................................................................................................................................................................................................................................................................................................................................................................................................................................................................................

4BVb-89         ..................................................................................................------..------------.-------.-----------..-.-...-....--.---.--..-.....-.....-..----.---.---.----.--..---...............................................................................--.-------------.--------------------..-----.-----.--.-.-------------.-----------------------.-----..--.--.-----.----.-.-----.------.....................---.-------------------.---------------.-.--.-------------.-.------.---------------.--------------.---.-----------.--.----.-------------------------------TGAGGAATATTGGTCAATGGG.C.GAG.AGC.CTG.A.ACCAGC.CAAGTAGCG.TGCAGGAT.GACGGCC.cTAT..G.GGTTGT.AAACTGC.TTTTAT.A.TGGGAATAaagtgagggac........gtgtcccttatTG.CA.TGTACCA.T.ACGAA.TAAGGACCGGCT.AATTCCGTGCCAGCA.GCC...GCGGTAATACGGAAGGTCCAGGCGTTATCCG.GATT.TAT.TGGGTTTAAAGGG.AGCGTAGGC.TG.T.TTGTTAAGCGTG.TTGTGA.AATG.TAGGA.GCTC.AAC.T.TTTAGATTG.CAG.CG.CG.AA.CT.GGCA.G.ACT.TGAGTG.CGCACAAC.GTA.GGC.GG.AAT.TC.A.TGGTGTAG.CGGTGA.AATG.CTTAGA.TATCATGAC.GAACTCC.GATT.GC.GA.AGGCAGCT.TA.CGGG.AG.C.G.CAACTGACGCTA.AAGCTCGAAGGTGCGGGTATCGAACAGG.ATTAGAT.ACCCTGGTAGTC.C.GC.ACAGTA.AAC.GATGGATGCC.CGCTGTTAGCAcc..............tagTG.TTAGC.GG.CTAA.GCGAAAGCATTAAGCATCCCACCT.GG.GGAGTACGTCG.GCAACGGTG.AAACTCAAA.GGAATTGACGG.GGGC.CCG.CACAAGCG.GAGGAACATGTG.GTTT.AATT.CGA.TGATACGCG.A.GGA.A.C.CTTA.CCCG.GGCTTGA.ATTGcAGATG..T.TTAT.ATCAGAGA...TGATATAttccct.........tcggggCA.TTTGTG.AA.GGTGCTGCATGGTT.GTCGTCAGCTCGTGCCG.....TGAGGTGTCGGC.TTAAGTG.CCATAACGAGCGCAAC.CCCT..TTTTTTAGTTGCCAT.CAggtagtgcTGGG.CACTCTAGAGATA.CTG.C.CACC-G..TAAGGTG.tG.A.G.GAAGGTGG.GG.A.TGACGTCAAATCAGC.ACGGC.CC..T.TACGT.CCGG.GGCTA.CACACGT....GT.TACAATGG.GTG.G..T...ACAGAGAGTT...G-------.--.--.GT-TGTAC-------....------.--------.------.---.---.----.------------.---.--.----.------------.----.-.---.-------..--.--..---..-.----.-----------.------------------.----.---.------.----------------..---.--.---...........................................................................-..-.-.---.--.--..----.----.-----.----.--.-----------.-.--.------.-.-----.......--.....-..-.....---...-------------.-------.................................................................................................................................................................................................................................................................................................................................................................................................................................................................................................................................................................................................................................................................................................

4BVQ-28         ..................................................................................................------..------------.-------.-----------..-.-...-....--.---.--..-.....-.....-..----.---.---.----.--..---...............................................................................--.-------------.--------------------..-----.-----.--.-.-------------.-----------------------.-----..--.--.-----.----.-.-----.------.....................---.-------------------.---------------.-.--.-------------.-.------.---------------.--------------.---.-----------.--.----.-------------------------------TGGGGAATATTGGGCAATGGG.C.GAA.AGC.CTG.A.CCCAGC.AACGCCGCG.TGAGTGAT.GAAGGCC..TTC..G.GGTTGT.AAAACTC.TTTGGA.C.AGGGACGAaga........................aagTG.AC.GGTACCT.G.TAGAA.CAAGCCACGGCT.AACTACGTGCCAGCA.GCC...GCGGTAATACGTAGGTGGCGAGCGTTATCCG.GATT.TAC.TGGGCGTAAAGGG.CGTGTAGGC.GG.C.TAGATAAGTGTG.ATGTTT.AAAT.CCAAG.GCTT.AAC.C.TTGGGGT-T.CAT.TA.CA.AA.CT.GTTT.A.GCT.TGAGTG.CTGGAGAG.GAT.AGT.GG.AAT.TC.C.TAGTGTAG.CGGTAA.AATG.CGTAGA.TATTAGGAG.GAACACC.GGTG.GC.GA.AGGCGGCT.AT.CTGG.AC.A.G.TAACTGACGCTG.AGGCGCGAAAGCGTGGGGAGCAAACAGG.ATTAGAT.ACCCTGGTAGTC.C.AC.GCCGTA.AAC.GATGAATACT.AGCTGTAGGAGgtatc.........gacccCT.TCTGT.GG.CGCA.GTTAACACAATAAGTATTCCGCCT.GG.GGAGTACGGCC.GCAAGGTTA.AAACTCAAA.GGAATTGACGG.GGAC.CCG.CACAAGCA.GTGGATTATGTG.GTTT.AATT.CGA.AGCAACGCG.A.AGA.A.C.CTTA.CCAG.GACTTGA.CATC.CTCTG..A.CGAT.TCAGGAGA...CTGAATTttctct........tcggagaCA.GAGAGA.CA.GGTGGTGCATGGTT.GTCGTCAGCTCGTGTCG.....TGAGATGTTGGG.TTAAGTC.CCGCAACGAGCGCAAC.CCCT..ATTGATTGTTGCTAA.CAgta..agaTGAG.CACTCAATTGAGA.CTG.C.CGTTGA..TAAAACG..G.A.G.GAAGGTGG.GG.A.CGACGTCAAATCATC.ATGCC.CC..T.TATGT.TCTG.GG---.-------....--.--------.---.-..-...----------...--------.--.--.---------------....------.--------.------.---.---.----.------------.---.--.----.------------.----.-.---.-------..--.--..---..-.----.-----------.------------------.----.---.------.----------------..---.--.---...........................................................................-..-.-.---.--.--..----.----.-----.----.--.-----------.-.--.------.-.-----.......--.....-..-.....---...-------------.-------.................................................................................................................................................................................................................................................................................................................................................................................................................................................................................................................................................................................................................................................................................................

4BVQ-3          ..................................................................................................------..------------.-------.-----------..-.-...-....--.---.--..-.....-.....-..----.---.---.----.--..---...............................................................................--.-------------.--------------------..-----.-----.--.-.-------------.-----------------------.-----..--.--.-----.----.-.-----.------.....................---.-------------------.---------------.-.--.-------------.-.------.---------------.--------------.---.-----------.--.----.-------------------------------TGGGGAATATTGCACAATGGG.C.GAA.AGC.CTG.A.CCCAGC.AACGCCGCG.TGAGTGAT.GAAGGCC..TTC..G.GGTTGT.AAAACTC.TTTGGA.C.AGGGACGAaga........................aagTG.AC.GGTACCT.G.TAGAA.CAAGCCACGGCT.AACTACGTGCCAGCA.GCC...GCGGTAATACGTAGGTGGCGAGCGTTATCCG.GATT.TAC.TGGGCGTAAAGGG.CGTGTAGGC.GG.C.TAGATAAGTGTG.ATGTTT.AAAT.CCAAG.GCTT.AAC.C.TTGGGGT-T.CAT.TA.CA.AA.CT.GTTT.A.GCT.TGAGTG.CTGGAGAG.GAT.AGT.GG.AAT.TC.C.TAGTGTAG.CGGTAA.AATG.CGTAGA.TATTAGGAG.GAACACC.GGTG.GC.GA.AGGCGGCT.AT.CTGG.AC.A.G.TAACTGACGCTG.AGGCGCGAAAGCGTGGGGAGCAAACAGG.ATTAGAT.ACCCTGGTAGTC.C.AC.GCCGTA.AAC.GATGAATACT.AGCTGTAGGAGgtatc.........gacccCT.TCTGT.GG.CGCA.GTTAACACAATAAGTATTCCGCCT.GG.GGAGTACGGCC.GCAAGGTTA.AAACTCAAA.GGAATTGACGG.GGAC.CCG.CACAAGCA.GTGGATTATGTG.GTTT.AATT.CGA.AGCAACGCG.A.AGA.A.C.CTTA.CCAG.GACTTGA.CATC.CTCTG..A.CGAT.TCAGGAGA...CTGAATTttctct........tcggagaCA.GAGAGA.CA.GGTGGTGCATGGTT.GTCGTCAGCTCGTGTCG.....TGAGATGTTGGG.TTAAGTC.CCGCAACGAGCGCAAC.CCCT..ATTGATTGTTGCTAA.CAgta..agaTGAG.CACTCAATTGAGA.CTG.C.CGTTGA..TAAAACG..G.A.G.GAAGGTGG.GG.A.CGACGTCAAATCATC.ATGCC.CC..T.TATGT.TCTG.GGCTA.CACACGT....AA.TACAATGG.CTG.T..-...----------...--------.--.--.---------------....------.--------.------.---.---.----.------------.---.--.----.------------.----.-.---.-------..--.--..---..-.----.-----------.------------------.----.---.------.----------------..---.--.---...........................................................................-..-.-.---.--.--..----.----.-----.----.--.-----------.-.--.------.-.-----.......--.....-..-.....---...-------------.-------.................................................................................................................................................................................................................................................................................................................................................................................................................................................................................................................................................................................................................................................................................................

4BVQ-86         ..................................................................................................------..------------.-------.-----------..-.-...-....--.---.--..-.....-.....-..----.---.---.----.--..---...............................................................................--.-------------.--------------------..-----.-----.--.-.-------------.-----------------------.-----..--.--.-----.----.-.-----.------.....................---.-------------------.---------------.-.--.-------------.-.------.---------------.--------------.---.-----------.--.----.-------------------------------TGGGGAATCTTCCGCAATGGA.C.GAA.AGT.CTG.A.CGGAGC.AACGCCGCG.TGAGTGAA.GACGGCC..TTC..G.GGTTGT.AAAGCTC.TGTGAT.T.CGGGACGAaaggccatatgtga..ataatatatggaaaTG.AC.GGTACCG.A.AAAAG.CAAGCCACGGCT.AACTACGTGCCAGCA.GCC...GCGGTAATACGTAGGTGGCAAGCGTTGTCCG.GAAT.TAT.TGGGCGTAAAGCG.CGCGCAGGC.GG.T.CTCTTAAGTCCA.TCTTAG.AAGT.GCGGG.GCTT.AAC.C.CCGTGAG-G.GGA.TG.GA.AA.CT.GGGA.G.ACT.GGAGTA.TCGGAGAG.GAA.AGT.GG.AAT.TC.C.TAGTGTAG.CGGTGA.AATG.CGTAGA.TATTAGGAA.GAACACC.GGTG.GC.GA.AGGCGACT.TT.CTGG.AC.G.A.AAACTGACGCTG.AGGCGCGAAAGCGTGGGGAGCAAACAGG.ATTAGAT.ACCCTGGTAGTC.C.AC.GCCGTA.AAC.GATGGATACT.AGGTGTAGGAGgtatc.........gacccCT.TCTGT.GC.CGGA.GTTAACGCAATAAGTATCCCGCCT.GG.GAAGTACGATC.GCAAGATTA.AAACTCAAA.GGAATTGACGG.GGGC.CCG.CACAAGCG.GTGGAGTATGTG.GTTT.AATT.CGA.CGCAACGCG.A.AGA.A.C.CTTA.CCAA.GTCTTGA.CATT.GATCG..C.CATT.CCAAGAGA...TTGGAAGttctcct......tcgggagaCG.AGAAAA.CA.GGTGGTGCACGGCT.GTCGTCAGCTCGTGTCG.....TGAGATGTTGGG.TTAAGTC.CCGCAACGAGCGCAAC.CCCT..ATCTTTTGTTGCCAG.CAcgtagaggTGGG.AACTCAGAAGAGA.CCG.C.CGCAGA..CAATGCG..G.A.G.GAAGGTGG.GG.A.TGACGTCAAGTCATC.ATGCC.CC..T.TATGA.CTTG.GGCTA.CACACGT....AC.TACAATGG.GCT.T..T..aAC--------...--------.--.--.---------------....------.--------.------.---.---.----.------------.---.--.----.------------.----.-.---.-------..--.--..---..-.----.-----------.------------------.----.---.------.----------------..---.--.---...........................................................................-..-.-.---.--.--..----.----.-----.----.--.-----------.-.--.------.-.-----.......--.....-..-.....---...-------------.-------.................................................................................................................................................................................................................................................................................................................................................................................................................................................................................................................................................................................................................................................................................................

4BVQ-57         ..................................................................................................------..------------.-------.-----------..-.-...-....--.---.--..-.....-.....-..----.---.---.----.--..---...............................................................................--.-------------.--------------------..-----.-----.--.-.-------------.-----------------------.-----..--.--.-----.----.-.-----.------.....................---.-------------------.---------------.-.--.-------------.-.------.---------------.--------------.---.-----------.--.----.-------------------------------TGAGGAATATTGGTCAATGGG.C.GGG.AGC.CTG.A.ACCAGC.CAAGTAGCG.TGCAGGAA.GACGGCC.cTAT..G.GGTTGT.AAACTGC.TTTTAT.G.CGGGGATAaaggagtccac........gtgtgggctttTG.CA.GGTACCG.C.ATGAA.TAAGGACCGGCT.AATTCCGTGCCAGCA.GCC...GCGGTAATACGGAAGGTCCGGGCGTTATCCG.GATT.TAT.TGGGTTTAAAGGG.AGCGTAGGC.CG.C.GTTTTAAGCGTG.TTGTGA.AATG.TAGGC.GCCC.AAC.G.TCTGCATCG.CAG.CG.CG.AA.CT.GGAA.C.GCT.TGAGTA.CGCGCAAC.GTT.GGC.GG.AAT.TC.G.TCGTGTAG.CGGTGA.AATG.CTTAGA.TATGACGAA.GAACTCC.GATT.GC.GA.AGGCAGCT.GA.CGGG.AG.C.G.GCACTGACGCTT.AAGCTCGAAGGTGCGGGTATCAAACAGG.ATTAGAT.ACCCTGGTAGTC.C.GC.ACGGTA.AAC.GATGGATGCT.CGCTGTGTGCCttt.............tgtGG.TACGC.GG.CTAA.GCGAAAGCGTTAAGCATCCCACCT.GG.GGAGTACGCCG.GCAACGGTG.AAACTCAAA.GGAATTGACGG.GGGC.CCG.CACAAGCG.GAGGAACATGTG.GTTT.AATT.CGA.TGATACGCG.A.GGA.A.C.CTTA.CCCG.GGCTTGA.ACTGcCGGCG..A.ACGA.TCCAGAGA...TGGTGAGgcccc..........tcggggCG.CCGGTG.GA.GGTGCTGCATGGTT.GTCGTCAGCTCGTGCCG.....TGAGGTGTCGGC.TTAAGTG.CCATAACGAGCGCAAC.CCCT..CTCCGTAGTTGCCAT.CAggtagtgcTGGG.CACTCTGCGGACA.CTG.C.CACCGC..CAAGGTG.cG.A.G.GAAGGTGG.GG.A.TGACGTCAAATCAGC.ACGGC.CC..T.TACGT.CC--.-----.-------....--.--------.---.-..-...----------...--------.--.--.---------------....------.--------.------.---.---.----.------------.---.--.----.------------.----.-.---.-------..--.--..---..-.----.-----------.------------------.----.---.------.----------------..---.--.---...........................................................................-..-.-.---.--.--..----.----.-----.----.--.-----------.-.--.------.-.-----.......--.....-..-.....---...-------------.-------.................................................................................................................................................................................................................................................................................................................................................................................................................................................................................................................................................................................................................................................................................................

4Vag-18         ..................................................................................................------..------------.-------.-----------..-.-...-....--.---.--..-.....-.....-..----.---.---.----.--..---...............................................................................--.-------------.--------------------..-----.-----.--.-.-------------.-----------------------.-----..--.--.-----.----.-.-----.------.....................---.-------------------.---------------.-.--.-------------.-.------.---------------.--------------.---.-----------.--.----.-------------------------------TAGGGAATCTTCCACAATGGG.C.GCA.AGC.CTG.A.TGGAAC.AACACCGCG.TGAGTGAA.GAAGGGT..TTC..G.GCTCGT.AAAGCTC.TGTTGT.T.GGAGAAGAacgtgcgtgagagt..aactgttcacgcagTG.AC.GGTATCC.A.ACCAG.AAAGTCACGGCT.AACTACGTGCCAGCA.GCC...GCGGTAATACGTAGGTGGCAAGCGTTATCCG.GATT.TAT.TGGGCGTAAAGCG.AGCGCAGGC.GG.T.TGCTTAGGTCTG.ATGTGA.AAGC.CTTCG.GCTT.AAC.C.GAAGAAGTG.CAT.CG.GA.AA.CC.GGGC.G.ACT.TGAGTG.CAGAAGAG.GAC.AGT.GG.AAC.TC.C.ATGTGTAG.CGGTGG.AATG.CGTAGA.TATATGGAA.GAACACC.AGTG.GC.GA.AGGCGGCT.GT.CTGG.TC.T.G.CAACTGACGCTG.AGGCTCGAAAGCATGGGTAGCGAACAGG.ATTAGAT.ACCCTGGTAGTC.C.AT.GCCGTA.AAC.GATGAGTGCT.AGGTGTTGGAGggttt.........ccgccCT.TCAGT.GC.CGGA.GCTAACGCATTAAGCACTCCGCCT.GG.GGAGTACGACC.GCAAGGTTG.AAACTCAAA.GGAATTGACGG.GGGC.CCG.CACAAGCG.GTGGAGCATGTG.GTTT.AATT.CGA.AGCTACGCG.A.AGA.A.C.CTTA.CCAG.GTCTTGA.CATC.TTGCG..C.TAAC.CTAAGAGA...TTAGGCGttccct........tcggggaCG.CAATGA.CA.GGTGGTGCATGGTC.GTCGTCAGCTCGTGTCG.....TGAGATGTTGGG.TTAAGTC.CCGCAACGAGCGCAAC.CCTT..GTTACTAGTTGCCAG.CAttt..agtTGGG.CACTCTAGTGAGA.CTG.C.CGGTGA..CAAACCG..G.A.G.GAAGGTGG.GG.A.CGACGTCAGATCATC.ATGCC.CC..T.TATGA.CCTG.GGCTA.CACACGT....GC.TACAATGG.ACG.G..T...ACAACGAGTT...--------.--.--.---------------....------.--------.------.---.---.----.------------.---.--.----.------------.----.-.---.-------..--.--..---..-.----.-----------.------------------.----.---.------.----------------..---.--.---...........................................................................-..-.-.---.--.--..----.----.-----.----.--.-----------.-.--.------.-.-----.......--.....-..-.....---...-------------.-------.................................................................................................................................................................................................................................................................................................................................................................................................................................................................................................................................................................................................................................................................................................

5BVbact-111     ..................................................................................................------..------------.-------.--GATAAACGC..T.G...A....CA.GAA.TG..C.....T.....T..AACA.CCT.GCA.AGTC.GA..-TGatgggagctagct.....................................................tgctagaagaagtCA.TGGCGGACGGGTG.AGTAACGTGTAAAGAACTTA..CCATA.TAGAC.TG.G.GATAACAGAGGGA.AACTTCTGATAATACTGGATAAG.-TTAG..AA.GT.AGCAT.TACTaA.GTAA-tGAAAGGtag..............caatACG.CTATATGAGAGCTTTGCAT.CCTATTAGCTAGTTG.G.TG.GGGTAAAAGCCTA.C.CAAGGC.GATGATAGGTAGCCG.GCCTGAGAGGGTGG.ACG.GCCACAAGGGG.AC.TGAG.ATACGGCCCTTACTCCTACGGGAGGCAGCAGTGGGGAATATTGGACAATGGA.G.GCA.ACT.CTG.A.TCCAGC.AATTCTGTG.TGTGTGAA.GAAGGTT..TTA..G.GACTGT.AAAACAC.TTTTAG.T.AGGGAAGAaag........................aaaTG.AC.GGTACCT.A.CAGAA.GAAGCGACGGCT.AAATACGTGCCAGCA.GCC...GCGGTAATACGTATGTCGCGAGCGTTATCCG.GAAT.TAT.TGGGCTTAAAGGG.CATCTAGGC.GG.T.TAAACAAGTTGA.AGGTGA.AAAC.CTGTG.GCTC.AAC.C.ATAGGCTTG.CCT.AC.AA.AA.CT.GTAT.A.ACT.AGAGTA.CTGGAAAG.GTG.GGT.GG.AAC.TA.C.ACGAGTAG.AGGTGA.AATT.CGTAGA.TATGTGTAG.GAATGCC.GATG.AT.GA.AGATAACT.CA.CTGG.AC.A.G.CAACTGACGCTG.AAGTGCGAAAGCTAGGGGAGCAAACAGG.ATTAGAT.ACCCTGGTAGTC.C.TA.GCTGTA.AAC.GATGATCACTgGGGTGTGGGGAttc............gaagTC.TCTGT.GC.CGAA.ANCAAAGCGATAAGTGATCCGCCT.GG.GGAGTA-----.---------.---------.-----------.----.---.--------.------------.----.----.---.---------.-.---.-.-.----.----.-------.----.-----..-.----.--------...-------.....................--.------.--.--------------.-----------------.....------------.-------.----------------.----..---------------.--........----.-------------.---.-.------..-------..-.-.-.--------.--.-.---------------.-----.--..-.-----.----.-----.-------....--.--------.---.-..-...----------...--------.--.--.---------------....------.--------.------.---.---.----.------------.---.--.----.------------.----.-.---.-------..--.--..---..-.----.-----------.------------------.----.---.------.----------------..---.--.---...........................................................................-..-.-.---.--.--..----.----.-----.----.--.-----------.-.--.------.-.-----.......--.....-..-.....---...-------------.-------.................................................................................................................................................................................................................................................................................................................................................................................................................................................................................................................................................................................................................................................................................................

5BVbact-19      ..................................................................................................------..------------.-------.-----------..-.-...-....--.---.--..C.....T.....T..AACA.CAT.GCA.AGTC.GA..ACGagaggacatgggaagct.............................................tgcttcctatgaaatcgAG.TGGCAAACGGGTG.AGTAACGCGTAAACAACCTG..CCCTT.CGGAT.GG.G.GATAACAGCCGGA.AACGGCTGCTAATACCGAATACGaTCTTT..TC.GT.CGCAT.GACG.G.AAAGAaGAAAGGatggcctcta.tacaaagctaTCG.CCGAAGGAGGGGTTTGCGT.CTGATTAGCTGGTTG.G.AG.GGGTAACGGCCCA.A.CAAGGC.GATGATCAGTAGCCG.GTCTGAGAGGATGA.ACG.GCCACATTGGG.AC.TGAG.ACACGGCCCAGACTCCTACGGGAGGCAGCAGTGGGGAATCTTCCGCAATGGA.C.GAA.AGT.CTG.A.CGGAGC.AACGCCGCG.TGAGTGAA.GAAGGTC..TTC..G.GATTGT.AAAACTC.TGTTAT.A.CGGGACGAaaaaggcggatgcc.aacagtatccgtccgTG.AC.GGTACCG.T.AAGAG.AAAGCCACGGCT.AACTACGTGCCAGCA.GCC...GCGGTAATACGTAGGTGGCAAGCGTTGTCCG.GAAT.TAT.TGGGCGTAAAGGG.CGCGCAGGC.GG.T.TCGGTAAGTCTG.TCTTAA.AAGT.GCGGG.GCTT.AAC.C.CCGTGAG-G.GGA.CG.GA.AA.CT.GTCG.A.ACT.TGAGTG.TCGGAGAG.GAA.AGC.GG.AAT.TC.C.TAGTGTAG.CGGTGA.AATG.CGTAGA.TATTAGGAG.GAACACC.GGTG.GC.GA.AAGCGGCT.TT.CTGG.AC.G.A.CAACTGACGCTG.AGGCGCGAAAGCGTGGGGAGCAAACAGG.ATTAGAT.ACCCTGGTAGTC.C.AC.GCCGTA.AAC.GATGGATACT.AGGTGTAGGAGgtatc.........gacccCT.TCTGT.GC.CGTA.GTTAACGCTATAAGTATCCCGCCT.GG.GGAGTACGGCC.GCAAGGTTG.AAACTCAAA.GGAATTGAC--.----.---.--------.------------.----.----.---.---------.-.---.-.-.----.----.-------.----.-----..-.----.--------...-------.....................--.------.--.--------------.-----------------.....------------.-------.----------------.----..---------------.--........----.-------------.---.-.------..-------..-.-.-.--------.--.-.---------------.-----.--..-.-----.----.-----.-------....--.--------.---.-..-...----------...--------.--.--.---------------....------.--------.------.---.---.----.------------.---.--.----.------------.----.-.---.-------..--.--..---..-.----.-----------.------------------.----.---.------.----------------..---.--.---...........................................................................-..-.-.---.--.--..----.----.-----.----.--.-----------.-.--.------.-.-----.......--.....-..-.....---...-------------.-------.................................................................................................................................................................................................................................................................................................................................................................................................................................................................................................................................................................................................................................................................................................

5BVbact-26      ..................................................................................................------..------------.-------.-----------..-.-...-....--.---.--..C.....T.....T..AACA.CAT.GCA.AGTC.TA..-TGaggaagtttagct.....................................................tgctaaatggactCA.TGGCGGACGGGTG.AGTAACGCGTAAAGAACTTG..CCCTT.TAGAC.TG.G.GATAACAGAGGGA.AACTTCTGATAATACTGGATAAG.TTAGT..AT.AT.CGCAT.GATA.T.GCAAAtGAAAGCta.................cgGCA.CTAAAGGAGAGCTTTGCGT.CCTATTAGCTAGTTG.G.TA.AGGTAAGAGCTTA.C.CAAGGC.GATGATAGGTAGCCG.GCCTGAGAGGGTGG.ACG.GCCACAAGGGG.AC.TGAG.ATACGGCCCTTACTCCTACGGGAGGCAGCAGTGGGGAATATTGGACAATGGA.G.GAA.ACT.CTG.A.TCCAGC.AATTCTGTG.TGTGTGAA.GAAGGTT..TTA..G.GACTGT.AAAACAC.TTTTAG.T.AGGGAAGAaaa........................aaaTG.AC.GGTACCT.A.CAGAA.GAAGCAACGGCT.AAATACGTGCCAGCA.GCC...GCGGTAATACGTATGTTGCGAGCGTTATCCG.GAAT.TAT.TGGGCTTAAAGGG.CATCTAGGC.GG.T.AAGACAAGTTGA.AGGTGA.AAAC.CTGTG.GCTC.AAC.C.ATAGGCTTG.CCT.AC.AA.AA.CT.GTTG.A.ACT.AGAGTA.CTGGAAAG.GTG.GGT.GG.AAC.TA.C.ACGAGTAG.AGGTGA.AATT.CGTAGA.TATGTGTAG.GAATGCC.GATG.AT.GA.AGATAACT.CA.CTGG.AC.A.G.AAACTGACGCTG.AAGTGCGAAAGCTAGGGGAGCAAACAGG.ATTAGAT.ACCCTGGTAGTC.C.TA.GCTGTA.AAC.GATGATCACT.GGGTGTGGGGAtgc............gaagTC.TCTGT.GC.CGAA.GCAAAAGCGATAAGTGATCCGCCT.GG.GGAGTACGTTC.GCAAGAATG.AAACTCAAA.GGAATTGACG-.GGGC.CCG.CACNAGTG.GTGGAGCATGTG.GTTT.AATT.CGA.CGC------.-.---.-.-.----.----.-------.----.-----..-.----.--------...-------.....................--.------.--.--------------.-----------------.....------------.-------.----------------.----..---------------.--........----.-------------.---.-.------..-------..-.-.-.--------.--.-.---------------.-----.--..-.-----.----.-----.-------....--.--------.---.-..-...----------...--------.--.--.---------------....------.--------.------.---.---.----.------------.---.--.----.------------.----.-.---.-------..--.--..---..-.----.-----------.------------------.----.---.------.----------------..---.--.---...........................................................................-..-.-.---.--.--..----.----.-----.----.--.-----------.-.--.------.-.-----.......--.....-..-.....---...-------------.-------.................................................................................................................................................................................................................................................................................................................................................................................................................................................................................................................................................................................................................................................................................................

5Vag-3          ..................................................................................................------..------------.-------.-----------..-.-...-....--.---.--..-.....-.....-..----.---.---.----.--..---...............................................................................--.-------------.--------------------..-----.-----.--.-.-------------.-----------------------.-----..--.--.-----.----.-.-----.------.....................---.-------------------.---------------.-.--.-------------.-.------.---------------.--------------.---.-----------.--.----.------------CTCCTGCGGGAGGCAGCAGTAGGGAATCTTCCACAATGGA.C.GCN.AGT.CTG.A.TGGAGC.AACGCCGCG.TGAGTGAA.GAAGGGT..TTC..G.GCTCGT.AAAGCTC.TGTTGT.T.GGTGAAGAaggacaggggtagt..aactgacctttgttTG.AC.GGTAATC.A.ATTAG.AAAGTCACGGCT.AACTACGTGCCAGCA.GCC...GCGGTAATACGTAGGTGGCAAGCGTTGTCCG.GATT.TAT.TGGGCGTAAAGCG.AGTGCAGGC.GG.C.TCGATAAGTCTG.ATGTGA.AAGC.CTTCG.GCTC.AAC.C.GGAGAATTG.CAT.CA.GA.AA.CT.GTCG.A.GCT.TGAGTA.CAGAAGAG.GAG.AGT.GG.AAC.TC.C.ATGTGTAG.CGGTGA.AATG.CGTAGA.TATATGGAA.GAACACC.GGTG.GC.GA.AGGCGGCT.CT.CTGG.TC.T.G.TTACTGACGCTG.AGGCTCGAAAGCATGGGTAGCGAACAGG.ATTAGAT.ACCCTGGTAGTC.C.AT.GCCGTA.AAC.GATGAGTGCT.AAGTGTTGGGAggttt.........ccgccTC.TCAGT.GC.TGCA.GCTAACGCATTAAGCACTCCGCCT.GG.GGAGTACGACC.GCAAGGTTG.AAACTCAAA.GGAATTGACGG.GGGC.CCG.CACAAGCG.GTGGAGCATGTG.GTTT.AATT.CGA.AGCAACGCG.A.AGA.A.C.CTTA.CCAG.GTCTTGA.CATC.CATAG..C.CAGT.CTAAGAGA...TTAGATGttccct........tcggggaCT.ATGAGA.CA.GGTGGTGCATGGCT.GTCGTCAGCTCGTGTCG.....TGAGATGTTGGG.TTAAGTC.CCGCAACGAGCGCAAC.CCTT..GTCATTAGTTGCCAG.CAtta..agtTGGG.CACTCTAATGAGA.CTG.C.CGGTGA..CAAACCG..G.AaG.NANGGTGG.GG.AaTGACNTCAAA-----.-----.--..-.-----.----.-----.-------....--.--------.---.-..-...----------...--------.--.--.---------------....------.--------.------.---.---.----.------------.---.--.----.------------.----.-.---.-------..--.--..---..-.----.-----------.------------------.----.---.------.----------------..---.--.---...........................................................................-..-.-.---.--.--..----.----.-----.----.--.-----------.-.--.------.-.-----.......--.....-..-.....---...-------------.-------.................................................................................................................................................................................................................................................................................................................................................................................................................................................................................................................................................................................................................................................................................................

6BV-75          ..................................................................................................------..------------.-------.-----------..-.-...-....--.---.--..-.....-.....-..----.---.---.----.--..---...............................................................................--.-------------.--------------------..-----.-----.--.-.-------------.-----------------------.-----..--.--.-----.----.-.-----.------.....................---.-------------------.---------------.-.--.-------------.-.------.---------------.--------------.---.-----------.--.----.-------------------------------TGAGGAATATTCCACAATGGG.C.GAA.AGC.CTG.A.TGGAGC.AATGCCGCG.TGCAGGAT.GAAGGCC..CTC..G.GGTCGT.AAACTGC.TTTTAT.T.AGAGAAGAa...........................taTG.AC.GGTAACT.A.ATGAA.TAAGGGACGGCT.AACTACGTGCCAGCA.GCC...GCGGTCATACGTAGGTCCCAAGCGTTATCCG.GAGT.GAC.TGGGCGTAAAGAGtTGCGTAGGC.GG.C.TAAGTAAGCGAG.TAATGA.AAAC.TATCG.GCTC.AAC.C.GGTAGCCTG.TTA.TT.CG.AA.CT.GCTT.G.GCT.CGAGAT.TATCAGAG.GTC.GCT.GG.AAT.TC.C.TAGTGTAG.CAGTGA.AATG.CGTAGA.TATTAGGAA.GAACACC.AATG.GC.GT.AGGCAGGC.GA.CTGG.GG.T.A.TTTCTGACGCTA.AGGCACGAAAGCGTGGGGAGCGAACCGG.ATTAGAT.ACCCGGGTAGTC.C.AC.GCCGTA.AAC.GATGGATGCT.AATTGTTCGGGgtatc.........gacccCT.TGAGT.AA.TAAA.GCTAACGCGTTAAGCATCCCGCCT.GT.GGAGTACGGCC.GCAAGGCTA.AAACATAAA.GGAATTGACGG.GGAC.CCG.CACAAGCG.GTGGAGGATGTT.CTTT.AATT.CGA.TGATAAGCG.A.AGA.A.C.CTTA.CCAG.GGCTTGA.CATC.CCTAG..A.ATTT.CTCCGAAA...GGAGAGAgtgcttt.......ttaagaaCT.AGGTGA.CA.GATCCTGCATGGCC.GTCGTCAGCTCGTGTCG.....TGAGATGTTTGG.TTAAGTC.CATCAACGAGCGCAAC.CCTT..ATCGTTAGTTG----.--tat..ttt----.---TCTAACGAGA.CTG.C.CCCG-G..TAACGGG..G.A.G.GAAGGAGG.GG.A.TGATGTCAGGTCAGT.ATTGG.TC..T.TACGT.CCTG.GGCTA.GAAACGT....CC.TACAATGG.C--.-..-...----------...--------.--.--.---------------....------.--------.------.---.---.----.------------.---.--.----.------------.----.-.---.-------..--.--..---..-.----.-----------.------------------.----.---.------.----------------..---.--.---...........................................................................-..-.-.---.--.--..----.----.-----.----.--.-----------.-.--.------.-.-----.......--.....-..-.....---...-------------.-------.................................................................................................................................................................................................................................................................................................................................................................................................................................................................................................................................................................................................................................................................................................

6BV-11          ..................................................................................................------..------------.-------.-----------..-.-...-....--.---.--..-.....-.....-..----.---.---.----.--..---...............................................................................--.-------------.--------------------..-----.-----.--.-.-------------.-----------------------.-----..--.--.-----.----.-.-----.------.....................---.-------------------.---------------.-.--.-------------.-.------.---------------.--------------.---.-----------.--.----.-------------------------------TGGGGAATATTGGGCAATGGG.C.GAA.AGC.CTG.A.CCCAGC.AACGCCGCG.TGAGTGAT.GAAGGCC..TTC..G.GGTTGT.AAAACTC.TTTGGA.C.AGGGACGAaga........................aagTG.AC.GGTACCT.G.TAGAA.CAAGCCACGGCT.AACTACGTGCCAGCA.GCC...GCGGTAATACGTAGGTGGCGAGCGTTATCCG.GATT.TAC.TGGGCGTAAAGGG.CGTGTAGGC.GG.C.TAGATAAGTGTG.ATGTTT.AAAT.CCAAG.GCTT.AAC.C.TTGGGGT-T.CAT.TA.CA.AA.CT.GTTT.A.GCT.TGAGTG.CTGGAGAG.GAT.AGT.GG.AAT.TC.C.TAGTGTAG.CGGTAA.AATG.CGTAGA.TATTAGGAG.GAACACC.GGTG.GC.GA.AGGCGGCT.AT.CTGG.AC.A.G.TAACTGACGCTG.AGGCGCGAAAGCGTGGGGAGCAAACAGG.ATTAGAT.ACCCTGGTAGTC.C.AC.GCCGTA.AAC.GATGAATACT.AGCTGTAGGAGgtatc.........gacccCT.TCTGT.GG.CGCA.GTTAACACAATAAGTATTCCGCCT.GG.GGAGTACGGCC.GCAAGGTTA.AAACTCAAA.GGAATTGACGG.GGAC.CCG.CACAAGCA.GTGGATTATGTG.GTTT.AATT.CGA.AGCAACGCG.A.AGA.A.C.CTTA.CCAG.GACTTGA.CATC.CTCTG..A.CGAT.TCAGGAGA...CTGAATTttctct........tcggagaCA.GAGAGA.CA.GGTGGTGCATGGTT.GTCGTCAGCTCGTGTCG.....TGAGATGTTGGG.TTAAGTC.CCGCAACGAGCGCAAC.CCCT..ATTGATTGTTGCTAA.CAgta..agaTGAG.CACTCAATTGAGA.CTG.C.CGTTGA..TAAAACG..G.A.G.GAAGGTGG.GG.A.CGACGTCNAATCATC.ATGCC.CC..T.TATGT.TCTG.GGCTA.-------....--.--------.---.-..-...----------...--------.--.--.---------------....------.--------.------.---.---.----.------------.---.--.----.------------.----.-.---.-------..--.--..---..-.----.-----------.------------------.----.---.------.----------------..---.--.---...........................................................................-..-.-.---.--.--..----.----.-----.----.--.-----------.-.--.------.-.-----.......--.....-..-.....---...-------------.-------.................................................................................................................................................................................................................................................................................................................................................................................................................................................................................................................................................................................................................................................................................................

6BV-12          ..................................................................................................------..------------.-------.-----------..-.-...-....--.---.--..-.....-.....-..----.---.---.----.--..---...............................................................................--.-------------.--------------------..-----.-----.--.-.-------------.-----------------------.-----..--.--.-----.----.-.-----.------.....................---.-------------------.---------------.-.--.-------------.-.------.---------------.--------------.---.-----------.--.----.-------------------------------TGGGGAATATTGCACAATGGA.G.GGA.ACT.CTG.A.TGCAGC.GACGCCGCG.TGAACGAA.GAAGGCT..TTC..G.AGTCGT.AAAGTTC.TTTTAT.A.TGGGAAGAt...........................aaTG.AC.GGTACCA.T.AAGAA.AAAGCCCCGGCT.AACTACGTGCCAGCA.GCC...GCGGTAATACGTAGGGGGCTAGCGTTGTCCG.GAAT.CAC.TGGGCGTAAAGGG.TTCGCAGGC.GG.A.AATGCAAGTCAG.GTGTAA.AAGG.CAGTA.GCTT.AAC.T.ACTGTAA-G.CAT.TT.GA.AA.CT.GCAT.A.TCT.TGAGAA.GAGTAGAG.GTA.AGT.GG.AAT.TT.T.TAGTGTAG.CGGTGA.AATG.CGTAGA.TATTAAAAA.GAATACC.GGTG.GC.GA.AGGCGACT.TA.CTGG.GC.T.C.ATTCTGACGCTG.AGGAACGAAAGCGTGGGTAGCAAACAGG.ATTAGAT.ACCCTGGTAGTC.C.AC.GCTGTA.AAC.GATGAGTGCT.AGGTATCGGAAg.................aAT.TCGGT.GC.CGCA.GTTAACACATTAAGCACTCCGCCT.GG.GGAGTACGTGC.GCAAGCATG.AAACTCAAA.GGAATTGACGG.GGAC.CCG.CACAAGCA.GCGGAGCATGTG.GTTT.AATT.CGA.AGCAACGCG.A.AGA.A.C.CTTA.CCAG.GGCTTGA.CATAcTGAGG..A.CCGG.TATAGAGA...TATACCCtcttct........tcggaagCC.TCAATA.CA.GGTGGTGCATGGTT.GTCGTCAGCTCGTGTCG.....TGAGATGTTCAG.TTAAGTC.TGGCAACGAGCGCAAC.CCCT..ATCTTTAGTTACCAG.CAttt.cggaTGGG.GACTCTAAAGAGA.CTG.C.CGATGA..TAAATCG..G.A.G.GAAGGTGG.GG.A.TGACGTCAAATCATC.ATGCC.CT..A.TATGC.CCTG.GGCTA.CACACGT....GC.TACAATGG.AAG.A..T...ACAAAGGG--...--------.--.--.---------------....------.--------.------.---.---.----.------------.---.--.----.------------.----.-.---.-------..--.--..---..-.----.-----------.------------------.----.---.------.----------------..---.--.---...........................................................................-..-.-.---.--.--..----.----.-----.----.--.-----------.-.--.------.-.-----.......--.....-..-.....---...-------------.-------.................................................................................................................................................................................................................................................................................................................................................................................................................................................................................................................................................................................................................................................................................................

6BV-66          ..................................................................................................------..------------.-------.-----------..-.-...-....--.---.--..-.....-.....-..----.---.---.----.--..---...............................................................................--.-------------.--------------------..-----.-----.--.-.-------------.-----------------------.-----..--.--.-----.----.-.-----.------.....................---.-------------------.---------------.-.--.-------------.-.------.---------------.--------------.---.-----------.--.----.-------------------------------TGGGGAATATTGGACAATGGA.G.GTA.ACT.CTG.A.TCCAGC.AATTCTGTG.TGTGTGAA.GAAGGTT..TTA..G.GACTGT.AAAACAC.TTTTAG.T.AGGGAAGAaaa........................aaaTG.AC.GGTACCT.A.CAGAA.GAAGCAACGGCT.AAATACGTGCCAGCA.GCC...GCGGTAATACGTATGTTGCGAGCGTTATCCG.GAAT.TAT.TGGGCTTAAAGGG.CATCTAGGC.GG.T.AAGACAAGTTGA.AGGTGA.AAAC.CTGTG.GCTC.AAC.C.ATAGGCTTG.CCT.AC.AA.AA.CT.GTTG.A.ACT.AGAGTA.CTGGAAAG.GTG.GGT.GG.AAC.TA.C.ACGAGTAG.AGGTGA.AATT.CGTAGA.TATGTGTAG.GAATGCC.GATG.AT.GA.AGATAACT.CA.CTGG.AC.A.G.AAACTGACGCTG.AAGTGCGAAAGCTAGGGGAGCAAACAGG.ATTAGAT.ACCCTGGTAGTC.C.TA.GCTGTA.AAC.GATGATCACT.GGGTGTGGGGAtgc............gaagTC.TCTGT.GC.CGAA.GCAAAAGCGATAAGTGATCCGCCT.GG.GGAGTACGTTC.GCAAGAATG.AAACTCAAA.GGAATTGACGG.GGGC.CCG.CACAAGTG.GTGGAGCATGTG.GTTT.AATT.CGA.CGCAACGCG.A.GGA.A.C.CTTA.CCAG.ATCTTGA.CATC.CTCGG..G.AGAG.TATAGAAG...TATACTTgtgcct........tcgggaaCC.GAGAGA.CA.GGTGGTGCATGGCT.GTCGACAGCTCGTGTTG.....TGAGATGTTGGG.TTAAGTC.CCGCAACGAGCGANAC.CCCT..ATCATTAGTTG----.--........----.-------------.---.-.------..-------..-.-.-.--------.--.-.---------------.-----.--..-.-----.----.-----.-------....--.--------.---.-..-...----------...--------.--.--.---------------....------.--------.------.---.---.----.------------.---.--.----.------------.----.-.---.-------..--.--..---..-.----.-----------.------------------.----.---.------.----------------..---.--.---...........................................................................-..-.-.---.--.--..----.----.-----.----.--.-----------.-.--.------.-.-----.......--.....-..-.....---...-------------.-------.................................................................................................................................................................................................................................................................................................................................................................................................................................................................................................................................................................................................................................................................................................

6BV-7           ..................................................................................................------..------------.-------.-----------..-.-...-....--.---.--..-.....-.....-..----.---.---.----.--..---...............................................................................--.-------------.--------------------..-----.-----.--.-.-------------.-----------------------.-----..--.--.-----.----.-.-----.------.....................---.-------------------.---------------.-.--.-------------.-.------.---------------.--------------.---.-----------.--.----.-------------------------------TAGGGAATCTTCCACAATGGA.C.GCA.AGTtCTG.A.TGGAGC.AACGCCGCG.TGAGTGAA.GAAGGGT..TTC..G.GCTCGT.AAAGCTC.TGTTGT.T.GGTGAAGAaggacaggggtagt..aactgacctttgttTG.AC.GGTAATC.A.ATTAG.AAAGTCACGGCT.AACTACGTGCCAGCA.GCC...GCGGTAATACGTAGGTGGCAAGCGTTGTCCG.GATT.TAT.TGGGCGTAAAGCG.AGTGCAGGC.GG.C.TCGATAAGTCTG.ATGTGA.AAGC.CTTCG.GCTC.AAC.C.GGAGAATTG.CAT.CA.GA.AA.CT.GTCG.A.GCT.TGAGTA.CAGAAGAG.GAG.AGT.GG.AAC.TC.C.ATGTGTAG.CGGTGA.AATG.CGTAGA.TATATGGAA.GAACACC.GGTG.GC.GA.AGGCGGCT.CT.CTGG.TC.T.G.TTACTGACGCTG.AGGCTCGAAAGCATGGGTAGCGAACAGG.ATTAGAT.ACCCTGGTAGTC.C.AT.GCCGTA.AAC.GATGAGTGCT.AAGTGTTGGGAggttt.........ccgccTC.TCAGT.GC.TGCA.GCTAACGCATTAAGCACTCCGCCT.GG.GGAGTACGACC.GCAAGGTTG.AAACTCAAA.GGAATTGACGG.GGGC.CCG.CACAAGCG.GTGGAGCATGTG.GTTT.AATT.CGA.AGCAACGCG.A.AGA.A.C.CTTA.CCAG.GTCTTGA.CATC.CATAG..C.CAGT.CTAAGAGA...TTAGATGttccct........tcggggaCT.ATGAGA.CA.GGTGGTGCATGGCT.GTCGTCAGCTCGTGTCG.....TGAGATGTTGGG.TTAAGTC.CCGCAACGAGCGCAAC.CCTT..GTCATTAGTTGCCAG.CAtta..agtTGGG.CACTCTAATGAGA.CTG.CcCGGTGAacAAAACCG..G.A.G.GAAGGTGG.GG.A.TGACGTCAAGTCATC.ATGCC.CC.nT.TATGA.CCTGgGGCTA.CACACGT....GCcTACAATGG.ACG.G..T...AC--------...--------.--.--.---------------....------.--------.------.---.---.----.------------.---.--.----.------------.----.-.---.-------..--.--..---..-.----.-----------.------------------.----.---.------.----------------..---.--.---...........................................................................-..-.-.---.--.--..----.----.-----.----.--.-----------.-.--.------.-.-----.......--.....-..-.....---...-------------.-------.................................................................................................................................................................................................................................................................................................................................................................................................................................................................................................................................................................................................................................................................................................

6BV-36          ..................................................................................................------..------------.-------.-----------..-.-...-....--.---.--..-.....-.....-..----.---.---.----.--..---...............................................................................--.-------------.--------------------..-----.-----.--.-.-------------.-----------------------.-----..--.--.-----.----.-.-----.------.....................---.-------------------.---------------.-.--.-------------.-.------.---------------.--------------.---.-----------.--.----.-------------------------------TGAGGAATATTGGTCAATGGG.C.GAG.AGC.CTG.A.ACCAGC.CAAGTAGCG.TGCAGGAT.GACGGCC.cTAT..G.GGTTGT.AAACTGC.TTTTAT.G.TGGGGATAaagtgcgcgac........gtgtcgtgcatTG.CA.GGTACCA.C.ATGAA.TAAGGACCGGCT.AATTCCGTGCCAGCA.GCC...GCGGTAATACGGAAGGTCCAGGCGTTATCCG.GATT.TAT.TGGGTTTAAAGGG.AGCGTAGGC.TG.T.CTATTAAGCGTG.TTGTGA.AATT.TACCG.GCTC.AAC.C.GGTGGCTTG.CAG.CG.CG.AA.CT.GGTC.G.ACT.TGAGTA.TGCAGGAA.GTA.GGC.GG.AAT.TC.A.TGGTGTAG.CGGTGA.AATG.CTTAGA.TATCATGAC.GAACTCC.GATT.GC.GC.AGGCAGCT.TA.CTGT.AG.C.A.TAACTGACGCTG.ATGCTCGAAAGTGCGGGTATCAAACAGG.ATTAGAT.ACCCTGGTAGTC.C.GC.ACGGTA.AAC.GATGGATGCT.CGCTATTCGTCcta............tttgGA.TGAGT.GG.CCAA.GTGAAAACATTAAGCATCCCACCT.GG.GGAGTACGCCG.GCAACGGTG.AAACTCAAA.GGAATTGACGG.GGGC.CCG.CACAAGCG.GAGGAACATGTG.GTTT.AATT.CGA.TGATACGCG.A.GGA.A.C.CTTA.CCCG.GGCTTGA.ACTGcCAGCG..A.ACGA.TACAGAGA...TGTTGAGgcctt..........tcggggCG.CTGGTG.GA.GGTGCTGCATGGTT.GTCGTCAGCTCGTGCCG.....TGAGGTGTCGGC.TTAAGTG.CCATAACGAGCGCAAC.CCTT..TTCTTTAGTTGCCAT.CAggtgatgcTGGG.CACTCTATGGATA.CTG.C.CACC-G..TAAGGTG.tG.A.G.GAAGGTGG.GG.A.TGACGTCAAATCAGC.ACGG-.--..-.-----.----.-----.-------....--.--------.---.-..-...----------...--------.--.--.---------------....------.--------.------.---.---.----.------------.---.--.----.------------.----.-.---.-------..--.--..---..-.----.-----------.------------------.----.---.------.----------------..---.--.---...........................................................................-..-.-.---.--.--..----.----.-----.----.--.-----------.-.--.------.-.-----.......--.....-..-.....---...-------------.-------.................................................................................................................................................................................................................................................................................................................................................................................................................................................................................................................................................................................................................................................................................................

6BV-15          ..................................................................................................------..------------.-------.-----------..-.-...-....--.---.--..-.....-.....-..----.---.---.----.--..---...............................................................................--.-------------.--------------------..-----.-----.--.-.-------------.-----------------------.-----..--.--.-----.----.-.-----.------.....................---.-------------------.---------------.-.--.-------------.-.------.---------------.--------------.---.-----------.--.----.-------------------------------TGAGGAATATTGGTCAATGGG.C.GGG.AGC.CTG.A.ACCAGC.CAAGTAGCG.TGCAGGAA.GACGGCC.cTAT..G.GGTTGT.AAACTGC.TTTTAT.G.CGGGGATAaaggagtccac........gtgtgggctttTG.CA.GGTACCG.C.ATGAA.TAAGGACCGGCT.AATTCCGTGCCAGCA.GCC...GCGGTAATACGGAAGGTCCGGGCGTTATCCG.GATT.TAT.TGGGTTTAAAGGG.AGCGTAGGC.CG.C.GTTTTAAGCGTG.TTGTGA.AATG.TAGGC.GCCC.AAC.G.TCTGCATCG.CAG.CG.CG.AA.CT.GGAA.C.GCT.TGAGTA.CGCGCAAC.GTT.GGC.GG.AAT.TC.G.TCGTGTAG.CGGTGA.AATG.CTTAGA.TATGACGAA.GAACTCC.GATT.GC.GA.AGGCAGCT.GA.CGGG.AG.C.G.GCACTGACGCTT.AAGCTCGAAGGTGCGGGTATCAAACAGG.ATTAGAT.ACCCTGGTAGTC.C.GC.ACGGTA.AAC.GATGGATGCC.CGCTGTGCGCCctt.............cggGG.CGCGC.GG.CCAA.GCGAAAGCGTTAAGCATCCCACCT.GG.GGAGTACGCCG.GCAACGGTG.AAACTCAAA.GGAATTGACGG.GGGC.CCG.CACAAGCG.GAGGAACATGTG.GTTT.AATT.CGA.TGATACGCG.A.GGA.A.C.CTTA.CCCG.GGCTTGA.ACTGcCGGCG..A.ACGA.TCCAGAGA...TGGTGAGgcccc..........tcggggCG.CCGGTG.GA.GGTGCTGCATGGTT.GTCGTCAGCTCGTGCCG.....TGAGGTGTCGGC.TTAAGTG.CCATAACGAGCGCAAC.CCCT..CTCCGTAGTTGCCAT.CAggtagtgcTGGG.CACTCTGCGGACA.CTG.C.CACC-G..CAAGGTG.cG.A.G.GAAGGTGG.GG.A.TGACGTCAAATCAGC.ACGGC.CC..T.TACGT.CCGG.GGCTA.CACACGT....GT.TACAATGG.GGG.G..C...ACAGCGAGTC...G----GCC.GC.GC.---------------....------.--------.------.---.---.----.------------.---.--.----.------------.----.-.---.-------..--.--..---..-.----.-----------.------------------.----.---.------.----------------..---.--.---...........................................................................-..-.-.---.--.--..----.----.-----.----.--.-----------.-.--.------.-.-----.......--.....-..-.....---...-------------.-------.................................................................................................................................................................................................................................................................................................................................................................................................................................................................................................................................................................................................................................................................................................

7BV-93          ..................................................................................................------..------------.-------.-----------..-.-...-....--.---.--..-.....-.....-..----.---.---.----.--..---...............................................................................--.-------------.--------------------..-----.-----.--.-.-------------.-----------------------.-----..--.--.-----.----.-.-----.------.....................---.-------------------.---------------.-.--.-------------.-.------.---------------.--------------.---.-----------.--.----.-------------------------------TGGGGAATATTGCACAATGGG.C.GAA.AGC.CTG.A.TGCAGC.GACGCCGCG.TGAGCGAA.GAAGTAT..TTC..G.GTATGT.AAAGCTC.TATCAG.A.AGGGAAGAa...........................aaTG.AC.GGTACCT.T.ACTAA.GAAGCTCCGGCT.AAATACGTGCCAGCA.GCC...GCGGTAATACGTATGGAGCAAGCGTTATCCG.GATT.TAC.TGGGTGTAAAGGG.AGTGTAGGC.GG.C.ACTATAAGTCTG.ATGTGA.AAAC.CTAAG.GCTT.AAC.C.ATAGGATTG.CAT.TG.GA.AA.CT.GTAG.A.GCT.GGAGTA.TCGGAGAG.GCA.AGC.GG.AAT.TC.C.TGGTGTAG.TGGTGA.AATA.CGTAGA.TATCAGGAA.GAACATC.GGTG.GC.GA.AGGCGGCT.TG.CTGG.AC.G.A.TAACTGACGCTA.AGGCTCGAAAGCGTGGGAAGCGAACAGG.ATTAGAT.ACCCTGGTAGTC.C.AC.GCTGTA.AAC.GATGAACACT.AGGTGTTGGGAggct..........aagccTT.TCAGT.GC.CGCA.GCAAACGCAATAAGTGTTCCACCT.GG.GGAGTACGTTC.GCAAGAATG.AAACTCAAA.GGAATTGACGG.GGAC.CCG.CACAAGCG.GTGGAGCATGTG.GTTT.AATT.CGA.AGCAACGCG.A.AGA.A.C.CTTA.CCAA.GTCTTGA.CATC.CCTGT.gA.CAGT.ATATGTAA..tGTATATTttcta..........cggaacAC.AGGAGA.CA.GGTGGTGCATGGTT.GTCGTCAGCTCGTGTCG.....TGAGATGTTGGG.TTAAGTC.CCGCAACGAGCGCAAC.CCTT..GTACTTAGTAGCCAG.CAtta..agaTGGG.CACTCTA------.---.-.------..-------..-.-.-.--------.--.-.---------------.-----.--..-.-----.----.-----.-------....--.--------.---.-..-...----------...--------.--.--.---------------....------.--------.------.---.---.----.------------.---.--.----.------------.----.-.---.-------..--.--..---..-.----.-----------.------------------.----.---.------.----------------..---.--.---...........................................................................-..-.-.---.--.--..----.----.-----.----.--.-----------.-.--.------.-.-----.......--.....-..-.....---...-------------.-------.................................................................................................................................................................................................................................................................................................................................................................................................................................................................................................................................................................................................................................................................................................

7BV-70          ..................................................................................................------..------------.-------.-----------..-.-...-....--.---.--..-.....-.....-..----.---.---.----.--..---...............................................................................--.-------------.--------------------..-----.-----.--.-.-------------.-----------------------.-----..--.--.-----.----.-.-----.------.....................---.-------------------.---------------.-.--.-------------.-.------.---------------.--------------.---.-----------.--.----.-------------------------------TGAGGAATATTGGTCAATGGG.C.GAG.AGC.CTG.A.ACCAGC.CAAGTAGCG.TGCAGGAA.GACGGCC.cTAT..G.GGTTGT.AAACTGC.TTTTAT.G.TGGGGATAaagtgcgcgac........gtgtcgtgcatTG.CA.GGTACCA.C.ATGAA.TAAGGACCGGCT.AATTCCGTGCCAGCA.GCC...GCGGTAATACGGAAGGTCCGGGCGTTATCCG.GATT.TAT.TGGGTTTAAAGGG.AGCGTAGGC.TG.T.CTATTAAGCGTG.TTGTGA.AATT.TACCG.GCTC.AAC.C.GGTGGCTTG.CAG.CG.CG.AA.CT.GGTC.G.ACT.TGAGTA.TGCAGGAA.GTA.GGC.GG.AAT.TC.A.TGGTGTAG.CGGTGA.AATG.CTTAGA.TATCATGAC.GAACTCC.GATT.GC.GC.AGGCAGCT.TA.CTGT.AG.C.A.TAACTGACGCTG.ATGCTCGAAAGTGCGGGTATCAAACAGG.ATTAGAT.ACCCTGGTAGTC.C.GC.ACGGTA.AAC.GATGGATGCT.CGCTATTCGTCcta............tttgGA.TGAGT.GG.CCAA.GTGAAAACATTAAGCATCCCACCT.GG.GGAGTACGCCG.GCAACGGTG.AAACTCAAA.GGAATTGACGG.GGGC.CCG.CACAAGCG.GAGGAACATGTG.GTTT.AATT.CGA.TGATACGCG.A.GGA.A.C.CTTA.CCCG.GGCTTGA.ACTGcCAGCG..A.ACGA.TACAGAGA...TGTTGAGgccct..........tcggggCG.CTGGTG.GA.GGTGCTGCATGGTT.GTCGTCAGCTCGTGCCG.....TGAGGTGTCGGC.TTAAGTG.CCATAACGAGCGCAAC.CCTT..TTCTTTAGTTGCCAT.CAggtgatgcTGGG.CACTCTATGGATA.CTG.C.CACC-G..TAAGGTG.tG.A.G.GAAGGT--.--.-.---------------.-----.--..-.-----.----.-----.-------....--.--------.---.-..-...----------...--------.--.--.---------------....------.--------.------.---.---.----.------------.---.--.----.------------.----.-.---.-------..--.--..---..-.----.-----------.------------------.----.---.------.----------------..---.--.---...........................................................................-..-.-.---.--.--..----.----.-----.----.--.-----------.-.--.------.-.-----.......--.....-..-.....---...-------------.-------.................................................................................................................................................................................................................................................................................................................................................................................................................................................................................................................................................................................................................................................................................................

7BVC-1          ..................................................................................................------..------------.-------.-----------..-.-...-....--.---.--..-.....-.....-..----.---.---.----.--..---...............................................................................--.-------------.--------------------..-----.-----.--.-.-------------.-----------------------.-----..--.--.-----.----.-.-----.------.....................---.-------------------.---------------.-.--.-------------.-.------.---------------.--------------.---.-----------.--.----.-------------------------------TGGGGAATATTGGGCAATGGG.C.GAA.AGC.CTG.A.CCCAGC.AACGCCGCG.TGAAGTAT.GAAGGCC..TTC..G.GGTTGT.AAACTTC.TTTGAT.C.AGGGAAGAaac........................aaaTG.AC.GGTACCT.G.AAAAA.CAAGCCACGGCT.AACTACGTGCCAGCA.GCC...GCGGTAATACGTAGGTGGCGAGCGTTATCCG.GATT.TAC.TGGGTGTAAAGGG.CGTGCAGGC.GG.G.CTGATAAGTCAG.ATGTGA.AATC.CCCGA.GCTT.AAC.T.CGGGAACTG.CAT.CT.GA.TA.CT.GTTG.G.TCT.TGAGTG.CTGGAGAG.GAT.AGT.GG.AAT.TC.C.TAGTGTAG.CGGTAA.AATG.CGCAGA.TATTAGGAG.GAACACC.AGTG.GC.GA.AGGCGGCT.AT.CTGG.AC.A.G.TAACTGACGCTG.AGGCGCGAAAGCGTGGGTAGCAAACAGG.ATTAGAT.ACCCTGGTAGTC.C.AC.GCCGTA.AAC.GATGATTACT.AGGTGTAGGAGgtatc.........gacccCT.TCTGT.GC.CGGA.GTTAACACAATAAGTAATCCACCT.GG.GGAGTACGGCC.GCAAGGTTG.AAACTCAAA.GGAATTGACGG.GGGC.CCG.CACAAGCA.GTGGAGTATGTG.GTTT.AATT.CGA.CGCAACGCG.A.AGA.A.C.CTTA.CCAG.GGTTTGA.CATC.CCTTG..A.ACGA.TGTAGAGA...TACATAAttccct........tcggggaCA.AGGAGA.CA.GGTGGTGCATGGTT.GTCGTCAGCTCGTGTCG.....TGAGATGTTGGG.TTAAGTC.CCGCAACGAGCGCAAC.CCCT..ATTGCCAGTTGCCAT.CAttt..agtTGGG.CACTCAGGCGAGA.CTG.C.CG----..-------..-.-.-.--------.--.-.---------------.-----.--..-.-----.----.-----.-------....--.--------.---.-..-...----------...--------.--.--.---------------....------.--------.------.---.---.----.------------.---.--.----.------------.----.-.---.-------..--.--..---..-.----.-----------.------------------.----.---.------.----------------..---.--.---...........................................................................-..-.-.---.--.--..----.----.-----.----.--.-----------.-.--.------.-.-----.......--.....-..-.....---...-------------.-------.................................................................................................................................................................................................................................................................................................................................................................................................................................................................................................................................................................................................................................................................................................

7BVC-108        ..................................................................................................------..------------.-------.-----------..-.-...-....--.---.--..-.....-.....-..----.---.---.----.--..---...............................................................................--.-------------.--------------------..-----.-----.--.-.-------------.-----------------------.-----..--.--.-----.----.-.-----.------.....................---.-------------------.---------------.-.--.-------------.-.------.---------------.--------------.---.-----------.--.----.-------------------------------TGGGGAATATTGGACAATGGA.G.GGN.ACT.CTG.A.TCCAGC.AATTCTGTG.TGTGTGAA.GAAGGTT..TTA..G.GACTGT.AAAACAC.TTTTAG.T.AGGGAAGAaaa........................aaaTG.AC.GGTACCT.A.CAGAA.GAAGCAACGGCT.AAATACGTGCCAGCA.GCC...GCGGTAATACGTATGTTGCGAGCGTTATCCG.GAAT.TAT.TGGGCTTAAAGGG.CATCTAGGC.GG.T.AAGACAAGTTGA.AGGTGA.AAAC.CTATG.GCTC.AAC.C.ATAGGCTTG.CCT.AC.AA.AA.CT.GTTG.A.ACT.AGAGTA.CTGGAAAG.GTG.GGT.GG.AAC.TA.C.ACGAGTAG.AGGTGA.AATT.CGTAGA.TATGTGTAG.GAATGCC.GATG.AT.GA.AGATAACT.CA.CTGG.AC.A.G.AAACTGACGCTG.AAGTGCGAAAGCTAGGGGAGCAAACAGG.ATTAGAT.ACCCTGGTAGTC.C.TA.GCTGTA.AAC.GATGATCACT.GGGTGTGGGGAtgc............gaagTC.TCTGT.GC.CGAA.TCAAAAGCGATAAGTGATCCGCCT.GG.GGAGTACGTTC.GCAAGAATG.AAACTCA--.-----------.----.---.--------.------------.----.----.---.---------.-.---.-.-.----.----.-------.----.-----..-.----.--------...-------.....................--.------.--.--------------.-----------------.....------------.-------.----------------.----..---------------.--........----.-------------.---.-.------..-------..-.-.-.--------.--.-.---------------.-----.--..-.-----.----.-----.-------....--.--------.---.-..-...----------...--------.--.--.---------------....------.--------.------.---.---.----.------------.---.--.----.------------.----.-.---.-------..--.--..---..-.----.-----------.------------------.----.---.------.----------------..---.--.---...........................................................................-..-.-.---.--.--..----.----.-----.----.--.-----------.-.--.------.-.-----.......--.....-..-.....---...-------------.-------.................................................................................................................................................................................................................................................................................................................................................................................................................................................................................................................................................................................................................................................................................................

7BVC-47         ..................................................................................................------..------------.-------.-----------..-.-...-....--.---.--..-.....-.....-..----.---.---.----.--..---...............................................................................--.-------------.--------------------..-----.-----.--.-.-------------.-----------------------.-----..--.--.-----.----.-.-----.------.....................---.-------------------.---------------.-.--.-------------.-.------.---------------.--------------.---.-----------.--.----.-------------------------------TGGGGAATCTTCCGCAATGGG.C.GAA.AGC.CTG.A.CGGAGC.AACGCCGCG.TGAGTGAA.GACGGCC..TTC..G.GGTTGT.AAAACTC.TGTGAT.T.CGGGACGAaagataagtagacg.aataatctgcataagTG.AC.GGTACCG.A.AAAAG.CAAGCCACGGCT.AACTACGTGCCAGCA.GCC...GCGGTAATACGTAGGTGGCAAGCGTTGTCCG.GAAT.TAT.TGGGCGTAAAGCG.CGCGCAGGC.GG.C.TACTTAAGTCCA.TCTTAA.AAGT.GCGGG.GCTT.AAC.C.CCGTGAT-G.GGA.TG.GA.AA.CT.GAGA.A.GCT.GGAGTG.TCGGAGAG.GAA.AGT.GG.AAT.TC.C.TAGTGTAG.CGGTGA.AATG.CGTAGA.GATTAGGAA.GAACACC.GGTG.GC.GA.AGGCGACT.TT.CTGG.AC.G.A.CAACTGACGCTT.AGGCGCGAAAGCGTGGGGAGCAAACAGG.ATTAGAT.ACCCTGGTAGTC.C.AC.GCCGTA.AAC.GATGGATACT.AGGTGTAGGAGgtatc.........gacccCT.TCTGT.GC.CGGA.GTTAACGCAATAAGTATCCCGCCT.GG.GAAGTACGATC.GCAAGATTA.AAACTCAAA.GGAATTGACGG.GGGC.CCG.CACAAGCG.GTGGAGTATGTG.GTTT.AATT.CGA.CGCAACGCG.A.AGA.A.C.CTTA.CCAG.GTCTTGA.CATT.GATCG..C.TATT.TTCAGAAA...TGAGAAGttctcct......tcgggagaCG.AGAAAA.CA.GGTGGTGCACGGCT.GTCGTCAGCTCGTGTCG.....TGAGATGTTGGG.TTAAGTC.CCGCAACGAGCGCAAC.CCCT..ATCATTTGTTGCCAG.CAcgcaaaggTGGG.AACTCAAATGAGA.CCG.C.CGC---..-------..-.-.-.--------.--.-.---------------.-----.--..-.-----.----.-----.-------....--.--------.---.-..-...----------...--------.--.--.---------------....------.--------.------.---.---.----.------------.---.--.----.------------.----.-.---.-------..--.--..---..-.----.-----------.------------------.----.---.------.----------------..---.--.---...........................................................................-..-.-.---.--.--..----.----.-----.----.--.-----------.-.--.------.-.-----.......--.....-..-.....---...-------------.-------.................................................................................................................................................................................................................................................................................................................................................................................................................................................................................................................................................................................................................................................................................................

7BVC-4          ..................................................................................................------..------------.-------.-----------..-.-...-....--.---.--..-.....-.....-..----.---.---.----.--..---...............................................................................--.-------------.--------------------..-----.-----.--.-.-------------.-----------------------.-----..--.--.-----.----.-.-----.------.....................---.-------------------.---------------.-.--.-------------.-.------.---------------.--------------.---.-----------.--.----.-------------------------------TGGGGAATCTTCCGCAATGGA.C.GAA.AGT.NTG.A.CGGAGC.AACGCCGCG.TGAGTGAT.GACGGTC..TTC..G.GATTGT.AAAGCTC.TGTTAA.T.CGGGACGAatggtttgtgtgca.aatagtgcatagacaTG.AC.GGTACCG.G.AATAG.AAAGCCACGGCT.AACTACGTGCCAGCA.GCC...GCGGTAATACGTAGGTGGCAAGCGTTGTCCG.GAAT.TAT.TGGGCGTAAAGCG.CGCGCAGGC.GG.A.CTAGCCAGTCAG.TCTTAA.AAGT.TCGGG.GCTT.AAC.C.CCGTGAT-G.GGA.TT.GA.AA.CT.ACTA.G.TCT.AGAGTA.TCGGAGAG.GAA.AGT.GG.AAT.TC.C.TAGTGTAG.CGGTGA.AATG.CGTAGA.TATTAGGAA.GAACACC.AGTG.GC.GA.AGGCGACT.TT.CTGG.AC.G.A.ACACTGACGCTG.AGGCGCGAAAGCCAGGGGAGCGAACGGG.ATTAGAT.ACCCCGGTAGTC.C.TG.GCCGTA.AAC.GATGGGTACT.AAGTGTGGGAGgtatc.........gacccCT.TCCGT.GC.TGCA.GTTAACGCAATAAGTACCCCGCCT.GG.GGAGTACGGTC.GCAAGACTG.AAACTCAAA.GGAATTGACGG.GGGC.CCG.CACAAGCG.GTGGAGTATGTG.GTTT.AATT.CGA.CGCAACGCG.A.AGA.A.C.CTTA.CCAG.GTCTTGA.CATT.GATGG..A.CAGA.ACTAGAGA...TAGTTTTtcttct........tcggaagCC.AGAAAA.CA.GGTGGTGCACGGTT.GTCGTCAGCTCGTGTCG.....TGAGATGTTGGG.TTAAGTC.CCGCAACGAGCGCAAC.CCCT..ATCTTATGTTGCCAG.CAcgtaatggTGGG.AACTCATGAGAGA.CTG.C.CGCA--..-------..-.-.-.--------.--.-.---------------.-----.--..-.-----.----.-----.-------....--.--------.---.-..-...----------...--------.--.--.---------------....------.--------.------.---.---.----.------------.---.--.----.------------.----.-.---.-------..--.--..---..-.----.-----------.------------------.----.---.------.----------------..---.--.---...........................................................................-..-.-.---.--.--..----.----.-----.----.--.-----------.-.--.------.-.-----.......--.....-..-.....---...-------------.-------.................................................................................................................................................................................................................................................................................................................................................................................................................................................................................................................................................................................................................................................................................................

7BVC-94         ..................................................................................................------..------------.-------.-----------..-.-...-....--.---.--..-.....-.....-..----.---.---.----.--..---...............................................................................--.-------------.--------------------..-----.-----.--.-.-------------.-----------------------.-----..--.--.-----.----.-.-----.------.....................---.-------------------.---------------.-.--.-------------.-.------.---------------.--------------.---.-----------.--.----.-------------------------------TGAGGAATATTGGTCAATGGG.C.GAG.AGC.CTG.A.ACCAGC.CAAGTAGCG.TGCAGGAA.GACGGCC.cTAT..G.GGTTGT.AAACTGC.TTTTAT.G.TGGGGATAaagtgcgcgac........gtgtcgtgcatTG.CA.GGTACCA.C.ATGAA.TAAGGACCGGCT.AATTCCGTGCCAGCA.GCC...GCGGTAATACGGAAGGTCCGGGCGTTATCCG.GATT.TAT.TGGGTTTAAAGGG.AGCGTAGGC.TG.T.CTATTAAGCGTG.TTGTGA.AATT.TACCG.GCTC.AAC.C.GGTGGCTTG.CAG.CG.CG.AA.CT.GGTC.G.ACT.TGAGTA.TGCAGGAA.GTA.GGC.GG.AAT.TC.A.TGGTGTAG.CGGTGA.AATG.CTTAGA.TATCATGAC.GAACTCC.GATT.GC.GC.AGGCAGCT.TA.CTGT.AG.C.A.TAACTGACGCTG.ATGCTCGAAAGTGCGGGTATCAAACAGG.ATTAGAT.ACCCTGGTAGTC.C.GC.ACGGTA.AAC.GATGGATGCT.CGCTATTCGTCcta............tttgGA.TGAGT.GG.CCAA.GTGAAAACATTAAGCATCCCACCT.GG.GGAGTACGCCG.GCAACGGTG.AAACTCAAA.GGAATTGACGG.GGGC.CCG.CACAAGCG.GAGGAACATGTG.GTTT.AATT.CGA.TGATACGCG.A.GGA.A.C.CTTA.CCCG.GGCTTGA.ACTGcCAGCG..A.ACGA.TACAGAGA...TGTTGAGgccct..........tcggggCG.CTGGTG.GA.GGTGCTGCATGGTT.GTCGTCAGCTCGTGCCG.....TGAGGTGTCGGC.TTAAGTG.CCATAACGAGCGCAAC.CCTT..TTCTTTAGTTGCCAT.CAggtgatgcTGGG.CACTCT-------.---.-.------..-------..-.-.-.--------.--.-.---------------.-----.--..-.-----.----.-----.-------....--.--------.---.-..-...----------...--------.--.--.---------------....------.--------.------.---.---.----.------------.---.--.----.------------.----.-.---.-------..--.--..---..-.----.-----------.------------------.----.---.------.----------------..---.--.---...........................................................................-..-.-.---.--.--..----.----.-----.----.--.-----------.-.--.------.-.-----.......--.....-..-.....---...-------------.-------.................................................................................................................................................................................................................................................................................................................................................................................................................................................................................................................................................................................................................................................................................................
[truncated: 1,828,933 more chars]
